# Supplementary material for: Water training initiates spatially regulated microstructures with competitive mechanics in hydroadaptive polymers
Source: Nat Commun. 2024 Jul 19;15:6093. doi: 10.1038/s41467-024-50328-7 (PMC11271527; doi:10.1038/s41467-024-50328-7)
Supplement: Supplementary file 9 — Source data [file 41467_2024_50328_MOESM9_ESM.zip]

Archive with 64 entries (53 files):
- NMR-C/
- NMR-C/1/
- NMR-C/1/acqu
- NMR-C/1/acqus
- NMR-C/1/audita.txt
- NMR-C/1/cpdprg2
- NMR-C/1/fid
- NMR-C/1/format.temp
- NMR-C/1/fq1list
- NMR-C/1/overflow_log_dru1.txt
- NMR-C/1/pdata/
- NMR-C/1/pdata/1/
- NMR-C/1/pdata/1/1i
- NMR-C/1/pdata/1/1r
- NMR-C/1/pdata/1/auditp.txt
- NMR-C/1/pdata/1/outd
- NMR-C/1/pdata/1/peaklist.xml
- NMR-C/1/pdata/1/peakrng
- NMR-C/1/pdata/1/peaks
- NMR-C/1/pdata/1/proc
- NMR-C/1/pdata/1/procs
- NMR-C/1/pdata/1/title
- NMR-C/1/pulseprogram
- NMR-C/1/scon2
- NMR-C/1/shimvalues
- NMR-C/1/specpar
- NMR-C/1/uxnmr.info
- NMR-C/1/uxnmr.par
- NMR-H/
- NMR-H/1/
- NMR-H/1/acqu
- NMR-H/1/acqus
- NMR-H/1/audita.txt
- NMR-H/1/fid
- NMR-H/1/format.temp
- NMR-H/1/fq1list
- NMR-H/1/pdata/
- NMR-H/1/pdata/1/
- NMR-H/1/pdata/1/1i
- NMR-H/1/pdata/1/1r
- NMR-H/1/pdata/1/auditp.txt
- NMR-H/1/pdata/1/integrals.txt
- NMR-H/1/pdata/1/intrng
- NMR-H/1/pdata/1/outd
- NMR-H/1/pdata/1/proc
- NMR-H/1/pdata/1/procs
- NMR-H/1/pdata/1/title
- NMR-H/1/pulseprogram
- NMR-H/1/scon2
- NMR-H/1/shimvalues
- NMR-H/1/specpar
- NMR-H/1/uxnmr.info
- NMR-H/1/uxnmr.par
- Original data-Figures.xlsx
- Quantum chemistry calculations-input files/
- Quantum chemistry calculations-input files/Calculation onsingle point energy/
- Quantum chemistry calculations-input files/Calculation onsingle point energy/CPaE_water.molden
- Quantum chemistry calculations-input files/Calculation onsingle point energy/CPaE_water.out
- Quantum chemistry calculations-input files/Calculation onsingle point energy/CPaE_water.xyz
- Quantum chemistry calculations-input files/Geometry optimization/
- Quantum chemistry calculations-input files/Geometry optimization/CPaE.out
- Quantum chemistry calculations-input files/Geometry optimization/CPaE.xyz
- Quantum chemistry calculations-input files/Geometry optimization/CPaE_water.out
- Quantum chemistry calculations-input files/Geometry optimization/CPaE_water.xyz
