# Supplementary material for: Water training initiates spatially regulated microstructures with competitive mechanics in hydroadaptive polymers
Source: Nat Commun. 2024 Jul 19;15:6093. doi: 10.1038/s41467-024-50328-7 (PMC11271527; doi:10.1038/s41467-024-50328-7)
Supplement: Supplementary file 9 — Source data [file 41467_2024_50328_MOESM9_ESM.zip › NMR-C/1/audita.txt]

##TITLE= Audit trail, TOPSPIN		Version 3.2
##JCAMPDX= 5.01
##ORIGIN= Bruker BioSpin GmbH
##OWNER= nmrsu
$$ /opt/topspin3.2/data/ht/chen-001_5c/1/audita.txt
##AUDIT TRAIL=  $$ (NUMBER, WHEN, WHO, WHERE, PROCESS, VERSION, WHAT)
(   1,<2021-09-08 20:23:46.396 +0200>,<nmrsu>,<av500>,<go>,<TOPSPIN 3.2>,
      <created by zg
	started at 2021-09-08 13:53:44.544 +0200,
	POWCHK enabled, PULCHK disabled,
       configuration hash MD5:
       8E B6 AE 8D B2 A0 66 31 F6 6D C7 0B E3 27 0A 6E
       data hash MD5: 64K
       A1 68 89 00 49 0D 2C 6D 7F 11 AD 01 18 C6 F3 41>)
##END=

$$ hash MD5
$$ D9 DC E1 51 2D 47 63 3B BF 01 EB DC BA C7 00 5B
