# Supplementary material for: Water training initiates spatially regulated microstructures with competitive mechanics in hydroadaptive polymers
Source: Nat Commun. 2024 Jul 19;15:6093. doi: 10.1038/s41467-024-50328-7 (PMC11271527; doi:10.1038/s41467-024-50328-7)
Supplement: Supplementary file 9 — Source data [file 41467_2024_50328_MOESM9_ESM.zip › NMR-C/1/pdata/1/auditp.txt]

##TITLE= Audit trail, TOPSPIN		Version 3.2
##JCAMPDX= 5.01
##ORIGIN= Bruker BioSpin GmbH
##OWNER= nmrsu
$$ /opt/topspin3.2/data/ht/chen-001_5c/1/pdata/1/auditp.txt
##AUDIT TRAIL=  $$ (NUMBER, WHEN, WHO, WHERE, PROCESS, VERSION, WHAT)
(   1,<2021-09-08 20:23:46.396 +0200>,<nmrsu>,<av500>,<go>,<TOPSPIN 3.2>,
      <created by zg
	started at 2021-09-08 13:53:44.544 +0200,
	POWCHK enabled, PULCHK disabled,
       configuration hash MD5:
       8E B6 AE 8D B2 A0 66 31 F6 6D C7 0B E3 27 0A 6E
       data hash MD5: 64K
       A1 68 89 00 49 0D 2C 6D 7F 11 AD 01 18 C6 F3 41>)
(   2,<2021-09-09 14:30:32.777 +0200>,<nmrsu>,<av500>,<proc1d>,<TOPSPIN 3.2>,
      <Start of raw data processing
       efp LB = 3 FT_mod = 6 PKNL = 1 PHC0 = -101.6516 PHC1 = -216.1179 SI = 128K 
       data hash MD5: 128K
       09 25 D8 59 0E 8E 68 AF 42 19 96 84 6D E6 9A 26>)
(   3,<2021-09-09 14:30:34.066 +0200>,<nmrsu>,<av500>,<proc1d>,<TOPSPIN 3.2>,
      <apk 
       data hash MD5: 128K
       0B 4B 46 C0 52 D8 5A C8 AA 37 0F E7 4E 62 71 73>)
(   4,<2021-09-09 14:30:34.165 +0200>,<nmrsu>,<av500>,<proc1d>,<TOPSPIN 3.2>,
      <abs n ABSG = 5 
       data hash MD5: 128K
       DD 26 2D 48 42 84 FC 44 CD A5 E2 83 A1 38 D4 45>)
(   5,<2021-09-09 14:31:07.089 +0200>,<nmrsu>,<av500>,<proc1d>,<TOPSPIN 3.2>,
      <pk fgphup PHC0 = 18.73235 PHC1 = -26.5 
       data hash MD5: 128K
       2B 1C 2D D2 05 70 91 5F 97 4E 9B 99 BB B6 FA D9>)
##END=

$$ hash MD5
$$ BF F5 7B C0 D1 D5 1E B9 C1 A2 D2 5D F1 F8 98 AC
