# Supplementary material for: Water training initiates spatially regulated microstructures with competitive mechanics in hydroadaptive polymers
Source: Nat Commun. 2024 Jul 19;15:6093. doi: 10.1038/s41467-024-50328-7 (PMC11271527; doi:10.1038/s41467-024-50328-7)
Supplement: Supplementary file 9 — Source data [file 41467_2024_50328_MOESM9_ESM.zip › NMR-C/1/pdata/1/peaklist.xml]

<?xml version="1.0" encoding="UTF-8"?>
<PeakList modified="2021-09-09T14:31:17">
  <PeakList1D>
    <PeakList1DHeader creator="nmrsu" date="2021-09-09T14:31:17" expNo="1" name="chen-001_5c" owner="" procNo="1" source="/opt/topspin3.2/data/ht">
      <PeakPickDetails>F1=176.985ppm, F2=-4.348ppm, MI=0.24cm, MAXI=81.00cm, PC=1.400
      </PeakPickDetails>
    </PeakList1DHeader>
    <Peak1D F1="169.0933" intensity="1.09" type="0"/>
    <Peak1D F1="157.9765" intensity="3.03" type="0"/>
    <Peak1D F1="129.9859" intensity="5.44" type="0"/>
    <Peak1D F1="121.5873" intensity="3.51" type="0"/>
    <Peak1D F1="114.9244" intensity="6.20" type="0"/>
    <Peak1D F1="103.1227" intensity="0.46" type="0"/>
    <Peak1D F1="80.6738" intensity="0.37" type="0"/>
    <Peak1D F1="75.9105" intensity="0.33" type="0"/>
    <Peak1D F1="75.1364" intensity="0.50" type="0"/>
    <Peak1D F1="73.1082" intensity="0.51" type="0"/>
    <Peak1D F1="71.9408" intensity="0.39" type="0"/>
    <Peak1D F1="64.6418" intensity="1.26" type="0"/>
    <Peak1D F1="63.7064" intensity="0.30" type="0"/>
    <Peak1D F1="40.8628" intensity="30.11" type="0"/>
    <Peak1D F1="40.4522" intensity="11.87" type="0"/>
    <Peak1D F1="40.2854" intensity="35.12" type="0"/>
    <Peak1D F1="40.1186" intensity="69.16" type="0"/>
    <Peak1D F1="39.7849" intensity="68.90" type="0"/>
    <Peak1D F1="39.6181" intensity="34.76" type="0"/>
    <Peak1D F1="39.4513" intensity="11.57" type="0"/>
    <Peak1D F1="0.5601" intensity="1.21" type="0"/>
  </PeakList1D>
</PeakList>
