# Supplementary material for: Water training initiates spatially regulated microstructures with competitive mechanics in hydroadaptive polymers
Source: Nat Commun. 2024 Jul 19;15:6093. doi: 10.1038/s41467-024-50328-7 (PMC11271527; doi:10.1038/s41467-024-50328-7)
Supplement: Supplementary file 9 — Source data [file 41467_2024_50328_MOESM9_ESM.zip › NMR-C/1/pdata/1/peakrng]

P    #regions in PPM
# 2021-09-09 14:31:20 +0200  nmrsu@av500
# low field   high field   mi   maxi
  176.98528242781248  -4.34813705691623  0.239  81.000  # for region 1
