# Supplementary material for: Water training initiates spatially regulated microstructures with competitive mechanics in hydroadaptive polymers
Source: Nat Commun. 2024 Jul 19;15:6093. doi: 10.1038/s41467-024-50328-7 (PMC11271527; doi:10.1038/s41467-024-50328-7)
Supplement: Supplementary file 9 — Source data [file 41467_2024_50328_MOESM9_ESM.zip › NMR-C/1/specpar]

##TITLE= Parameter file, TOPSPIN		Version 3.2
##JCAMPDX= 5.0
##DATATYPE= Parameter Values
##NPOINTS= 16323	$$ modification sequence number
##ORIGIN= Bruker BioSpin GmbH
##OWNER= nmrsu
$$ 2021-02-11 12:06:58.028 +0100  nmrsu@av500
$$ /opt/topspin3.2/conf/instr/spect/specpar
$$ process /opt/topspin3.2/prog/mod/cprserver
##$ANCIEN= (0..7)
0 0 0 0 0 0 0 0
##$BF1= 100.13
##$BF2= 100.13
##$BF3= 100.13
##$DEC= 1
##$DECB= 1
##$DEF19F= yes
##$DEFRSEL= yes
##$HPMOD= (0..7)
0 0 0 0 0 0 0 0
##$HPPRECH= (0..15)
-1 -1 -1 -1 -1 -1 -1 -1 -1 -1 -1 -1 -1 -1 -1 -1
##$LOCSW19F= -1
##$LOCSW2H= -1
##$NUC1= 10
##$NUC2= 14
##$NUC3= 0
##$NUC4= 0
##$NUC5= 0
##$NUC6= 0
##$NUC7= 0
##$NUC8= 0
##$NUCARR= (0..123)
500.25 500.25 76.791421 533.58653 381.087634 73.61722 194.416144 70.294195
53.745149 160.50008 125.787963 36.137485 50.709176918 67.816176 470.70529
39.491216 132.32563 30.623479 130.349437 99.385603 202.504912 38.39919
49.01404 40.799014 23.343531 12.812928 33.66697 121.519464 28.201764 28.209283
49.876471 131.580497 28.276611 124.008063 16.196984 118.694688 44.702595
132.643654 142.089474 31.299657 120.066773 152.559762 17.450296 85.655877
95.405244 26.101654 125.332535 135.100106 19.247619 48.298852 163.684071
21.679945 24.51324 46.504731 122.44204 32.600922 33.285109 112.597901 23.037268
25.819748 15.940201 22.89194 20.249215 23.279299 106.130439 111.021358
109.383439 109.617927 163.675542 178.250376 186.546387 119.712711 64.828483
130.914134 157.827719 100.087449 139.120455 41.240215 65.6135 49.697121
55.592422 66.004486 70.663519 153.17655 27.263625 16.8084 20.860425 17.2086
124.36215 54.92745 15.357675 20.160075 120.2601 17.2086 24.11205 106.75335
14.4072 41.470725 87.540278 24.117053 57.04851 40.675328 20.045018 12.591293
59.977974 20.842351 112.679312 113.814879 11.417361 38.846414 8.594295
9.359678 107.537662 8.649323 89.598887 33.074444 285.758808 288.5634 104.655296
80.386613 9.211604 100 100 100
##$OBS= 1
##$OFFSF= (0..7)
-66840.2000000015 0 0 0 0 0 0 0
##$OFFSH= (0..7)
2501.30000000581 1341.20000001303 0 0 0 0 0 0
##$OFFSX= (0..7)
12578.8 -1689.40000000362 0 0 0 0 0 0
##$OFFSXAS= (0..7)
0 0 0 0 0 0 0 0
##$OFSF1= 0
##$OFSF2= 0
##$OFSH1= 0
##$OFSH2= 0
##$OFSH3= 0
##$OFSX1= 0
##$OFSX2= 0
##$OFSY= 0
##$PACOIL= (0..15)
0 0 0 0 0 0 0 0 0 0 0 0 0 0 0 0
##$PRECHAN= (0..15)
-1 2 -1 0 3 1 -1 -1 -1 -1 -1 -1 -1 -1 -1 -1
##$RECPRE= (0..15)
-1 0 -1 -1 -1 -1 -1 -1 -1 -1 -1 -1 -1 -1 -1 -1
##$RECSEL= (0..15)
0 0 0 1 0 0 0 0 0 0 0 0 0 0 0 0
##$SELREC= (0..9)
0 0 0 0 0 0 0 0 0 0
##$SFO1= 125.800542
##$SFO2= 470.63845
##$SFO3= 500.25
##$SFO4= 500.262578
##$SFO5= 500.262578
##$SFO6= 500.262578
##$SFO7= 500.262578
##$SFO8= 500.262578
##$TY= (0..123)
0 0 0 0 0 0 0 0 0 0 0 0 0 0 0 0 0 0 0 0 0 0 0 0 0 0 0 0 0 0 0 0 0 0 0 0
0 0 0 0 0 0 0 0 0 0 0 0 0 0 0 0 0 0 0 0 0 0 0 0 0 0 0 0 0 0 0 0 0 0 0 0
0 0 0 0 0 0 0 0 0 0 0 0 0 0 0 0 0 0 0 0 0 0 0 0 0 0 0 0 0 0 0 0 0 0 0 0
0 0 0 0 0 0 0 0 0 0 0 0 0 0 0 0
##END=
