# Supplementary material for: Water training initiates spatially regulated microstructures with competitive mechanics in hydroadaptive polymers
Source: Nat Commun. 2024 Jul 19;15:6093. doi: 10.1038/s41467-024-50328-7 (PMC11271527; doi:10.1038/s41467-024-50328-7)
Supplement: Supplementary file 9 — Source data [file 41467_2024_50328_MOESM9_ESM.zip › NMR-C/1/uxnmr.info]

CONFIGURATION INFORMATION
=========================

Path         : /opt/topspin3.2/conf/instr/spect/uxnmr.info
Date         : Wed Mar 31 12:09:59 2021
Release      : TOPSPIN Version 3.2-pl3
Installed in : /opt/topspin3.2
Host         : av500
OS           : CentOS release 5.10 (Final)
CPU          : Intel(R) Xeon(R) CPU E5-1620 0 @ 3.60GHz (8 cores at 1200 MHz with Hyperthreading)
User         : nmrsu (NMR Administrator)
Description  : av500
Location     : Georg-August-Universit�t G�ttingen Germany
System       : Avance III NMR spectrometer
1H-frequency : 500.25 MHz
Order Number : 10111428
Configured in: /opt/topspin3.2/conf/instr/spect

IPSO: connected to spectrometer subnet
- TCP/IP address = 149.236.99.254
- Tctrl : 1
- Fctrls: 3
- Gctrl1: without digital preemphasis
- Rctrl : 1
- FREDs : none
- DPP : none

DRU: AQS DRU-E Z102520/03582 ECL 07.00
- TCP/IP address = 149.236.99.89
- Firmware Version = 130419
- DRU controls AQS-Rack and HPPR/2

AQS: connected to 149.236.99.89:/dev/tty10
  _Slot_ SBSB _____________________Board_____________________
  Number Addr Type HW-VS FW-VS ID  ECL Name   Description
  -----------------------------------------------------------
     2   0x10 0x43   0x5    CD  R  0.2 REC-1  AQS RXAD/2 600 Z130588/820 ECL 00.02
     3   0x34 0xd6   0x1        X  3.0 REF-1  REF/3-600 Reference Board for AQS/3 Receiver
     4   0x24 0x32     0        S  2.2 SGU-1  AQS SGU/3 600 (2CH) Z117129/01062 ECL 02.02 FPGA-Vs=20130829
     5   0x26 0x32     0        S  2.2 SGU-2  AQS SGU/3 600 (2CH) Z117129/01036 ECL 02.02 FPGA-Vs=20130829
    13   0xa0 0x93     0        V  0.1 PS-1   
    14   0xa1 0x91     0        V  1.2 PS-2   AQS PSM-D Power Supply Module
    --   0x20 0xd8     0        B  1.1 MASTER AQS/3+ Chassis
     1   0x20  0x7     0        B      MASTER AQS Rack Master
  Logical Receiver/SGU configuration:


Router: none installed


Transmitters at the spectrometer subnet:
----------------------------------------
BLA_W1345083_0620 W1345083/0620 ECL 21:
- TCP/IP address = 149.236.99.252
- Firmware VS    = 20120627
- Amplifier      = BLAXH300/100 E 200-600MHZ INR: W1345083/0620 ECL 21
- Router         = BLMMR32 RF AMPLIFIER MODULE: W1345204/1743 ECL 20
- Controller     = BLA CONTROL BOARD 6 2CH: W1522050/7135 ECL 50
- QNP-Accessory  : 1 X-input and 1 H-input
BLA_W1345092_0653 W1345092/0653 ECL 11:
- TCP/IP address = 149.236.99.251
- Firmware VS    = 20120627
- Amplifier      = BLAX300 E 6-365MHZ INR: W1345092/0653 ECL 11
- Router         = BLMMR31 RF AMPLIFIER MODULE: W1345212/2463 ECL 20
- Controller     = BLA CONTROL BOARD 6 2CH: W1522050/7588 ECL 50
LTRX Z109889/00527 ECL 03.01:
- TCP/IP address = 149.236.99.20
- Amplifier      = BSMS/2 LOCK TRANSCEIVER 500: Z109889/00527 ECL 03.01

BSMS: BSMS/2 connected to ethernet
- TCP/IP address = 149.236.99.20
- ELCB firmware version = 20130627
- GAB current limits = 0.0/X, 0.0/Y, 10.0/Z (in A)
- SCB channels = 40
- Shim System = BOSS3-SB
- L-TRX = BSMS/2 LOCK TRANSCEIVER 500: Z109889/00527 ECL 03.01
- Lock: on L-TRX board
- VTU_SPB = BSMS/2 SPB SENSOR & PNEUMATIC BD: Z115191/01654 ECL 04.00
- VTU_VPSB1 = BSMS/2 VARIABLE POWER SUPPLY BD: Z115193/01885 ECL 01.05

VTU: in BSMS/2 connected to ethernet
- TCP/IP address = 149.236.99.20

Sample Changers at the spectrometer subnet:
-------------------------------------------
 - BACS2_H15200-01_385: at TCP/IP address 149.236.99.224


Prodigy Control Unit: LNP PRODIGY UNIT Z127349/227
- TCP/IP address   = 149.236.99.250

Preamplifiers :
HPPR: - HPPR/2 preamplifier connected to 149.236.99.89:/dev/tty10
    Type      : HPPR/2
    Controller: Application firmware = c.
                no LED display for tuning and matching
    Module  1 : HPLNA 19F1H (virtual 50 Ohm reference: 100.0%/0.1deg, reflection meter)
                 PN=Z103204, SN=00341 from 20130926
    Module  2 : 2H
                 PN=Z003472, SN=01204 from 20130918
    Module  3 : XBB19F 2HS
                 PN=Z003505, SN=01341 from 20130919
    Module  4 : XBB19F 2HS
                 PN=Z003505, SN=01340 from 20130918


Frequency generation:
- F1: for SGU
- F2: for SGU
- F3: for SGU


RF cable connections (detected by 'confamp')
--------------------------------------------------------------------
SGU1 NORM output -> input 1 of transmitter 1 (BLAXH300/100 E 200-600MHZ INR W1345083/0620 at TCP/IP 149.236.99.252)
SGU1 AUX  output -> input 1 of transmitter 2 (BLAX300 E 6-365MHZ INR W1345092/0653 at TCP/IP 149.236.99.251)
SGU2 NORM output -> input 2 of transmitter 1 (BLAXH300/100 E 200-600MHZ INR W1345083/0620 at TCP/IP 149.236.99.252)
SGU2 AUX  output -> TUNE signal input of HPPR
SGU3 NORM output -> input 2 of transmitter 2 (BLAX300 E 6-365MHZ INR W1345092/0653 at TCP/IP 149.236.99.251)
SGU3 AUX  output -> input 1 of transmitter 3 (BSMS/2 LOCK TRANSCEIVER 500 Z109889/00527 at TCP/IP 149.236.99.20)
SGU4 NORM output -> open
SGU4 AUX  output -> open

Blanking cable connections (detected by 'confamp')
--------------------------------------------------------------------
transmitter 1 (BLAXH300/100 E 200-600MHZ INR W1345083/0620 at TCP/IP 149.236.99.252) amplifier 1H-100W uses blanking 2
transmitter 1 (BLAXH300/100 E 200-600MHZ INR W1345083/0620 at TCP/IP 149.236.99.252) amplifier X-300W uses blanking 1
transmitter 2 (BLAX300 E 6-365MHZ INR W1345092/0653 at TCP/IP 149.236.99.251) amplifier X-300W uses blanking 4
transmitter 3 (BSMS/2 LOCK TRANSCEIVER 500 Z109889/00527 at TCP/IP 149.236.99.20) amplifier 2H-5W uses blanking 7

Switchbox (3 outputs: X / F / H) routing
--------------------------------------------------------------------
BLAXH300/100 E 200-600MHZ INR W1345083/0620 at TCP/IP 149.236.99.252 amplifier X-300W at blanking 1 can be routed to switchbox output 1 = X and output 2 = F
BLAXH300/100 E 200-600MHZ INR W1345083/0620 at TCP/IP 149.236.99.252 amplifier 1H-100W at blanking 2 can be routed to switchbox output 1 = X, output 2 = F and output 3 = H
