# Supplementary material for: Water training initiates spatially regulated microstructures with competitive mechanics in hydroadaptive polymers
Source: Nat Commun. 2024 Jul 19;15:6093. doi: 10.1038/s41467-024-50328-7 (PMC11271527; doi:10.1038/s41467-024-50328-7)
Supplement: Supplementary file 9 — Source data [file 41467_2024_50328_MOESM9_ESM.zip › NMR-H/1/audita.txt]

##TITLE= Audit trail, TOPSPIN		Version 3.2
##JCAMPDX= 5.01
##ORIGIN= Bruker BioSpin GmbH
##OWNER= nmrsu
$$ /opt/topspin3.2/data/ht/chen-001_5h/1/audita.txt
##AUDIT TRAIL=  $$ (NUMBER, WHEN, WHO, WHERE, PROCESS, VERSION, WHAT)
(   1,<2021-09-08 13:53:36.851 +0200>,<nmrsu>,<av500>,<go>,<TOPSPIN 3.2>,
      <created by zg
	started at 2021-09-08 13:40:40.783 +0200,
	POWCHK enabled, PULCHK disabled,
       configuration hash MD5:
       8E B6 AE 8D B2 A0 66 31 F6 6D C7 0B E3 27 0A 6E
       data hash MD5: 128K
       5A C0 5B 56 57 F6 D0 EC E7 B4 18 6B C4 82 8A 1A>)
##END=

$$ hash MD5
$$ 4D 2A 5C 10 52 67 D9 08 8C 0A 5E C2 4D 8A D2 5D
