# Supplementary material for: Water training initiates spatially regulated microstructures with competitive mechanics in hydroadaptive polymers
Source: Nat Commun. 2024 Jul 19;15:6093. doi: 10.1038/s41467-024-50328-7 (PMC11271527; doi:10.1038/s41467-024-50328-7)
Supplement: Supplementary file 9 — Source data [file 41467_2024_50328_MOESM9_ESM.zip › NMR-H/1/pdata/1/auditp.txt]

##TITLE= Audit trail, TOPSPIN		Version 3.2
##JCAMPDX= 5.01
##ORIGIN= Bruker BioSpin GmbH
##OWNER= nmrsu
$$ /opt/topspin3.2/data/ht/chen-001_5h/1/pdata/1/auditp.txt
##AUDIT TRAIL=  $$ (NUMBER, WHEN, WHO, WHERE, PROCESS, VERSION, WHAT)
(   1,<2021-09-08 13:53:36.851 +0200>,<nmrsu>,<av500>,<go>,<TOPSPIN 3.2>,
      <created by zg
	started at 2021-09-08 13:40:40.783 +0200,
	POWCHK enabled, PULCHK disabled,
       configuration hash MD5:
       8E B6 AE 8D B2 A0 66 31 F6 6D C7 0B E3 27 0A 6E
       data hash MD5: 128K
       5A C0 5B 56 57 F6 D0 EC E7 B4 18 6B C4 82 8A 1A>)
(   2,<2021-09-08 14:46:28.121 +0200>,<nmrsu>,<av500>,<proc1d>,<TOPSPIN 3.2>,
      <Start of raw data processing
       efp LB = 0.5 FT_mod = 6 PKNL = 1 PHC0 = 18.75374 PHC1 = -26.14836 SI = 128K 
       data hash MD5: 128K
       B9 4F 1B 9B 04 DE C4 77 0B 72 5E 0B 12 57 47 C1>)
(   3,<2021-09-08 14:46:46.886 +0200>,<nmrsu>,<av500>,<proc1d>,<TOPSPIN 3.2>,
      <pk fgphup PHC0 = 11.9209 PHC1 = -22.4 
       data hash MD5: 128K
       4B 8D DB 32 84 0A 94 12 92 F1 78 CD B0 07 40 33>)
(   4,<2021-09-08 14:46:47.839 +0200>,<nmrsu>,<av500>,<proc1d>,<TOPSPIN 3.2>,
      <abs n ABSG = 5 
       data hash MD5: 128K
       14 2A 62 13 DC 15 A2 DE E2 6E 71 58 CF 78 A3 43>)
(   5,<2021-09-08 14:47:22.377 +0200>,<nmrsu>,<av500>,<dataserver>,<TOPSPIN 3.2>,
      <new intrng file generated by interactive integration
       data hash MD5: 128K
       14 2A 62 13 DC 15 A2 DE E2 6E 71 58 CF 78 A3 43>)
##END=

$$ hash MD5
$$ F1 44 83 01 D8 E8 D7 86 52 34 B0 33 F7 59 9B 43
