# Supplementary material for: Water training initiates spatially regulated microstructures with competitive mechanics in hydroadaptive polymers
Source: Nat Commun. 2024 Jul 19;15:6093. doi: 10.1038/s41467-024-50328-7 (PMC11271527; doi:10.1038/s41467-024-50328-7)
Supplement: Supplementary file 9 — Source data [file 41467_2024_50328_MOESM9_ESM.zip › NMR-H/1/pdata/1/integrals.txt]

   Current data set:
   NAME =	chen-001_5h	EXPNO =	1	PROCNO = 1
   DU   =	/opt/topspin3.2/data/ht

   Number   Integrated Region     Integral
     1      7.779      7.110         1.00000
     2      7.110      6.349         1.52049
     3      6.237      5.243         0.75220
     4      5.243      4.026         3.59772
     5      4.026      2.749         5.07935
     6      2.749      1.491         5.12345
     7      0.091     -0.659         0.25559
