# Supplementary material for: Water training initiates spatially regulated microstructures with competitive mechanics in hydroadaptive polymers
Source: Nat Commun. 2024 Jul 19;15:6093. doi: 10.1038/s41467-024-50328-7 (PMC11271527; doi:10.1038/s41467-024-50328-7)
Supplement: Supplementary file 9 — Source data [file 41467_2024_50328_MOESM9_ESM.zip › NMR-H/1/pdata/1/intrng]

A 1.0 #regions in PPM
# low field   high field  bias        slope
  7.778996827541782  7.109617700269608  -0.0  -0.0  # for region 1
  7.109617700269608  6.3489596010966824  -0.0  -0.0  # for region 2
  6.237396413217987  5.243469830298698  -0.0  -0.0  # for region 3
  5.243469830298698  4.0264168716220174  -0.0  -0.0  # for region 4
  4.0264168716220174  2.748511265011503  -0.0  -0.0  # for region 5
  2.748511265011503  1.4908898743789334  -0.0  -0.0  # for region 6
  0.09127897190075103  -0.6592370192832019  -0.0  -0.0  # for region 7
