# Supplementary material for: Water training initiates spatially regulated microstructures with competitive mechanics in hydroadaptive polymers
Source: Nat Commun. 2024 Jul 19;15:6093. doi: 10.1038/s41467-024-50328-7 (PMC11271527; doi:10.1038/s41467-024-50328-7)
Supplement: Supplementary file 9 — Source data [file 41467_2024_50328_MOESM9_ESM.zip › NMR-H/1/pulseprogram]

# 1 "/opt/topspin3.2/exp/stan/nmr/lists/pp/zg0"
;zg0
;avance-version (12/01/11)
;1D sequence
;using p0 for any flip angle
;
;$CLASS=HighRes
;$DIM=1D
;$TYPE=
;$SUBTYPE=
;$COMMENT=


# 1 "/opt/topspin3.2/exp/stan/nmr/lists/pp/Avance.incl" 1
;Avance3.incl
;   for AV III
;
;avance-version (07/12/14)
;
;$CLASS=HighRes Incl
;$COMMENT=
# 165 "/opt/topspin3.2/exp/stan/nmr/lists/pp/Avance.incl"
;$Id: Avance3.incl,v 1.9.8.1 2012/01/31 17:56:17 ber Exp $
# 13 "/opt/topspin3.2/exp/stan/nmr/lists/pp/zg0" 2


# 16 "/opt/topspin3.2/exp/stan/nmr/lists/pp/zg0"
"acqt0=-p0*2/3.1416"


# 1 "mc_line 19 file /opt/topspin3.2/exp/stan/nmr/lists/pp/zg0 exp. def. part of mc cmd. before ze"
define delay MCWRK
define delay MCREST
"MCREST = 30m - 30m"
"MCWRK = 0.333333*30m"

    dccorr
# 19 "/opt/topspin3.2/exp/stan/nmr/lists/pp/zg0"
1 ze
# 1 "mc_line 19 file /opt/topspin3.2/exp/stan/nmr/lists/pp/zg0 exp. def. of mc cmd. after ze"
# 20 "/opt/topspin3.2/exp/stan/nmr/lists/pp/zg0"
# 1 "mc_line 20 file /opt/topspin3.2/exp/stan/nmr/lists/pp/zg0 exp. start label for mc cmd."
2 MCWRK  * 2
LBLF0, MCWRK
  MCREST
# 21 "/opt/topspin3.2/exp/stan/nmr/lists/pp/zg0"
  d1
  p0 ph1
  go=2 ph31
# 1 "mc_line 24 file /opt/topspin3.2/exp/stan/nmr/lists/pp/zg0 exp. mc cmd. in line"
  MCWRK wr #0
  MCWRK zd
  lo to LBLF0 times td0

  MCWRK
# 25 "/opt/topspin3.2/exp/stan/nmr/lists/pp/zg0"
exit
# 28 "/opt/topspin3.2/exp/stan/nmr/lists/pp/zg0"
ph1=0 2 2 0 1 3 3 1
ph31=0 2 2 0 1 3 3 1


;pl1 : f1 channel - power level for pulse (default)
;p0 : for any flip angle
;d1 : relaxation delay; 1-5 * T1
;ns: 1 * n, total number of scans: NS * TD0
# 39 "/opt/topspin3.2/exp/stan/nmr/lists/pp/zg0"
;$Id: zg0,v 1.10.8.1 2012/01/31 17:56:41 ber Exp $
