# Supplementary material for: Water training initiates spatially regulated microstructures with competitive mechanics in hydroadaptive polymers
Source: Nat Commun. 2024 Jul 19;15:6093. doi: 10.1038/s41467-024-50328-7 (PMC11271527; doi:10.1038/s41467-024-50328-7)
Supplement: Supplementary file 9 — Source data [file 41467_2024_50328_MOESM9_ESM.zip › NMR-H/1/shimvalues]

# Wed Sep  8 13:40:47 2021
#$$PROBEID=2
#$$PROBEINFO=5 mm CPPBBO BB-1H/19F/D Z-GRD Z130036/0004
#$$PICSINFO=Z130036_0004_02.par
#$$SHIMID=292722
#
# Active Shim Gradients
#
Z           		6246            
Z2          		301             
Z3          		5               
Z4          		-2705           
Z5          		-83             
Z6          		2317            
Z7          		-1653           
Z8          		1441            
X           		-2801           
XZ          		1111            
XZ2         		-16435          
XZ3         		3045            
XZ4         		517             
XZ5         		7400            
Y           		-522            
YZ          		756             
YZ2         		6829            
YZ3         		-548            
YZ4         		-2720           
YZ5         		2003            
XY          		4768            
XYZ         		-26890          
XYZ2        		4123            
XYZ3        		5232            
XYZ4        		-3811           
XYZ5        		0               
(X2-Y2)     		-3732           
(X2-Y2)Z    		-11079          
(X2-Y2)Z2   		-4140           
(X2-Y2)Z3   		966             
(X2-Y2)Z4   		-423            
(X2-Y2)Z5   		0               
X3          		5977            
X3Z         		18313           
Y3          		403             
Y3Z         		-6761           
#
# Lock Parameter
#
FIELD		-2159.161
LOCKPHASE		63.200  
LOCKPOWER		-20.000 
LOCKGAIN		112.213 
LOCKDC		-59.900 
LOCKSHIFT		2.490   
LOOPGAIN		5.000   
LOOPTIME		0.250   
LOOPFILTER		500.000 
#
IEEE64_VERSION_CODE 1
#
# Shim currents 
#
SHIM_SETTING [1 ]  2789.64787748   
SHIM_SETTING [2 ]  -1267.27803153  
SHIM_SETTING [3 ]  1260.85027608   
SHIM_SETTING [4 ]  1129.51319893   
SHIM_SETTING [5 ]  -413.55113639   
SHIM_SETTING [6 ]  -1582.91884176  
SHIM_SETTING [7 ]  -767.16989472   
SHIM_SETTING [8 ]  2937.19498333   
SHIM_SETTING [9 ]  -709.61084395   
SHIM_SETTING [10]  589.10944801    
SHIM_SETTING [11]  0.00000000      
SHIM_SETTING [12]  7163.22600000   
SHIM_SETTING [13]  -6357.86600000  
SHIM_SETTING [14]  -5983.01100000  
SHIM_SETTING [15]  -12217.00904128 
SHIM_SETTING [16]  -25082.96204128 
SHIM_SETTING [17]  6435.80989534   
SHIM_SETTING [18]  8155.68410466   
SHIM_SETTING [19]  13816.00914456  
SHIM_SETTING [20]  -5681.27350279  
SHIM_SETTING [21]  -17116.53200000 
SHIM_SETTING [22]  3614.51500000   
SHIM_SETTING [23]  -8698.59700000  
SHIM_SETTING [24]  8142.65500000   
SHIM_SETTING [25]  -2196.62100000  
SHIM_SETTING [26]  823.28000000    
SHIM_SETTING [27]  11780.77900000  
SHIM_SETTING [28]  5660.33203670   
SHIM_SETTING [29]  -2729.25300000  
SHIM_SETTING [30]  -1173.95800000  
SHIM_SETTING [31]  -854.80741945   
SHIM_SETTING [32]  3748.30103670   
SHIM_SETTING [33]  -17587.01500000 
SHIM_SETTING [34]  28464.13600000  
SHIM_SETTING [35]  -16704.41300000 
SHIM_SETTING [36]  27822.21200000  
SHIM_SETTING [37]  -6166.08627049  
SHIM_SETTING [38]  -2666.14054010  
SHIM_SETTING [39]  -3569.18458055  
SHIM_SETTING [40]  0.00000000      
