# Supplementary material for: Water training initiates spatially regulated microstructures with competitive mechanics in hydroadaptive polymers
Source: Nat Commun. 2024 Jul 19;15:6093. doi: 10.1038/s41467-024-50328-7 (PMC11271527; doi:10.1038/s41467-024-50328-7)
Supplement: Supplementary file 9 — Source data [file 41467_2024_50328_MOESM9_ESM.zip › Original data-Figures.xlsx]

## Sheet: Fig. 3A to C
As-prepared												hydration for 0.1 h												hydration for 0.5 h												hydration for 1 h												hydration for 3 h
Way (mm)	Force(N)	Strain (%)	Stress (MPa)									Way (mm)	Force(N)	Strain (%)	Stress (MPa)									Way (mm)	Force(N)	Strain (%)	Stress (MPa)									Way (mm)	Force(N)	Strain (%)	Stress (MPa)									Way (mm)	Force(N)
0.37	0.03	0	0.4									0.39763	0.0249	0	0.31125									0.1725	0.0204	0	0.26754									0.31316	0.0072	0	0.09443									0.31803	0.0047
0.38	0.04	0.11947	0.53333		Col(C)=(col(A)-0.37)/8.37*100							0.39816	0.0277	0.00626	0.34625		Col(O)=((col(M)-0.39763)/8.39763)*100							0.17316	0.0218	0.00805	0.2859		Col(AA)=((col(Y)-0.1725)/8.1725)*100							0.31382	0.0082	0.00792	0.10754		Col(AM)=((col(AK)-0.31316)/8.31316)*100							0.31868	0.0057
0.38	0.04	0.11947	0.53333									0.39882	0.0275	0.0141	0.34375									0.17368	0.0218	0.01449	0.2859									0.31461	0.0086	0.01741	0.11279									0.31947	0.0057
0.38	0.05	0.11947	0.66667									0.39934	0.0288	0.02036	0.36									0.17434	0.0222	0.02254	0.29115									0.3154	0.0084	0.02691	0.11016									0.32026	0.0069
0.38	0.05	0.11947	0.66667									0.39987	0.0297	0.02663	0.37125									0.175	0.0229	0.03059	0.30033									0.31618	0.0098	0.0364	0.12852									0.32118	0.0075
0.38	0.05	0.11947	0.66667		Col(D)=col(B)/0.075							0.40053	0.0307	0.03446	0.38375		Col(P)=col(N)/0.08							0.17566	0.0233	0.03864	0.30557		Col(AB)=col(Z)/0.07625							0.31711	0.0092	0.04748	0.12066		Col(AN)=col(AL)/0.07625							0.32211	0.0079
0.38	0.06	0.11947	0.8									0.40118	0.032	0.0423	0.4									0.17618	0.0244	0.04508	0.32									0.3179	0.0101	0.05698	0.13246									0.3229	0.0089
0.38	0.06	0.11947	0.8									0.40171	0.0327	0.04856	0.40875									0.17671	0.0248	0.05153	0.32525									0.31868	0.0105	0.06647	0.1377									0.32368	0.0089
0.38	0.06	0.11947	0.8									0.40237	0.0338	0.0564	0.4225									0.17724	0.0254	0.05796	0.33311									0.31934	0.0108	0.07439	0.14164									0.32447	0.0108
0.38	0.06	0.11947	0.8		30 mm*5mm*15.0 µm							0.4029	0.0355	0.06267	0.44375		30 mm*5mm*16.0 µm							0.17803	0.0262	0.06762	0.34361		30 mm*5mm*15.25 µm							0.32	0.0117	0.0823	0.15344		30 mm*5mm*15.25 µm							0.32526	0.0108
0.38	0.06	0.11947	0.8									0.40355	0.0355	0.07051	0.44375									0.17868	0.0275	0.07567	0.36066									0.32079	0.0123	0.09179	0.16131									0.32592	0.0127
0.38	0.06	0.11947	0.8									0.40408	0.038	0.07677	0.475									0.17934	0.027	0.08372	0.3541									0.32145	0.0129	0.09971	0.16918									0.32671	0.0135
0.38	0.07	0.11947	0.93333									0.40487	0.0378	0.08617	0.4725									0.18	0.0293	0.09177	0.38426									0.32211	0.0131	0.10762	0.1718									0.32737	0.0147
0.38	0.07	0.11947	0.93333									0.4054	0.0403	0.09244	0.50375									0.18079	0.0289	0.10143	0.37902									0.32276	0.0134	0.11554	0.17574									0.32803	0.0155
0.38	0.07	0.11947	0.93333									0.40605	0.0414	0.10028	0.5175									0.18145	0.0315	0.10948	0.41311									0.32342	0.0146	0.12345	0.19148									0.32868	0.0167
0.38	0.08	0.11947	1.06667									0.40671	0.0434	0.10811	0.5425									0.18224	0.0309	0.11914	0.40525									0.32395	0.014	0.12978	0.18361									0.32921	0.0178
0.38	0.08	0.11947	1.06667									0.40737	0.0456	0.11594	0.57									0.1829	0.0338	0.12719	0.44328									0.32447	0.0159	0.13612	0.20852									0.32974	0.0188
0.38	0.09	0.11947	1.2									0.40816	0.0464	0.12534	0.58									0.18368	0.0335	0.13685	0.43934									0.32513	0.0155	0.14404	0.20328									0.3304	0.0203
0.38	0.09	0.11947	1.2									0.40882	0.0503	0.13318	0.62875									0.18447	0.0364	0.14652	0.47738									0.32566	0.0168	0.15036	0.22033									0.33092	0.0216
0.38	0.09	0.11947	1.2									0.40947	0.0506	0.14102	0.6325									0.18526	0.0374	0.15617	0.49049									0.32618	0.0169	0.15669	0.22164									0.33158	0.0233
0.39	0.1	0.23895	1.33333									0.41026	0.0546	0.15041	0.6825									0.18618	0.0389	0.16744	0.51016									0.32684	0.0175	0.16461	0.22951									0.33211	0.0242
0.39	0.1	0.23895	1.33333									0.41092	0.0556	0.15825	0.695									0.18697	0.0417	0.17711	0.54689									0.32737	0.0184	0.17093	0.24131									0.33276	0.0263
0.39	0.1	0.23895	1.33333									0.41184	0.0591	0.16921	0.73875									0.18763	0.0427	0.18516	0.56									0.32803	0.0187	0.17885	0.24525									0.33342	0.0279
0.39	0.11	0.23895	1.46667									0.41263	0.0618	0.17862	0.7725									0.18842	0.046	0.19481	0.60328									0.32855	0.0194	0.18519	0.25443									0.33395	0.03
0.39	0.11	0.23895	1.46667									0.41342	0.0651	0.18802	0.81375									0.18908	0.0471	0.20286	0.6177									0.32921	0.0205	0.1931	0.26885									0.33461	0.0321
0.39	0.12	0.23895	1.6									0.41421	0.069	0.19741	0.8625									0.18974	0.0502	0.21091	0.65836									0.32974	0.0204	0.19943	0.26754									0.33513	0.0343
0.39	0.12	0.23895	1.6									0.415	0.0721	0.20682	0.90125									0.19053	0.0516	0.22057	0.67672									0.3304	0.0219	0.20735	0.28721									0.33579	0.036
0.39	0.13	0.23895	1.73333									0.41566	0.0761	0.21466	0.95125									0.19118	0.0539	0.22862	0.70689									0.33105	0.0227	0.21526	0.2977									0.33632	0.0394
0.39	0.14	0.23895	1.86667									0.41645	0.0791	0.22405	0.98875									0.19171	0.0562	0.23507	0.73705									0.33171	0.0231	0.22318	0.30295									0.33697	0.0413
0.39	0.14	0.23895	1.86667									0.41711	0.0832	0.23189	1.04									0.19237	0.0586	0.24311	0.76852									0.33237	0.0244	0.23108	0.32									0.33763	0.0442
0.39	0.14	0.23895	1.86667									0.41776	0.0861	0.23972	1.07625									0.1929	0.0606	0.24956	0.79475									0.33303	0.0258	0.23899	0.33836									0.33829	0.0466
0.39	0.14	0.23895	1.86667									0.41842	0.0905	0.24756	1.13125									0.19342	0.0629	0.25599	0.82492									0.33382	0.0268	0.2485	0.35148									0.33908	0.0505
0.39	0.14	0.23895	1.86667									0.41908	0.0937	0.25539	1.17125									0.19395	0.0651	0.26243	0.85377									0.33447	0.0277	0.25641	0.36328									0.33974	0.0544
0.39	0.14	0.23895	1.86667									0.41974	0.0973	0.26323	1.21625									0.19461	0.0673	0.27048	0.88262									0.33513	0.0294	0.26433	0.38557									0.34053	0.0585
0.39	0.15	0.23895	2									0.42026	0.1011	0.26949	1.26375									0.19513	0.0698	0.27693	0.91541									0.33592	0.0309	0.27382	0.40525									0.34118	0.0633
0.39	0.15	0.23895	2									0.42079	0.1039	0.27576	1.29875									0.19579	0.0718	0.28497	0.94164									0.33671	0.0318	0.28332	0.41705									0.34197	0.068
0.39	0.16	0.23895	2.13333									0.42132	0.1074	0.28203	1.3425									0.19632	0.0745	0.29142	0.97705									0.3375	0.0344	0.29281	0.45115									0.34276	0.0733
0.39	0.16	0.23895	2.13333									0.42197	0.1103	0.28987	1.37875									0.19697	0.0772	0.29947	1.01246									0.33829	0.035	0.3023	0.45902									0.34368	0.0776
0.4	0.16	0.35842	2.13333									0.4225	0.1139	0.29613	1.42375									0.1975	0.0803	0.3059	1.05311									0.33908	0.0382	0.31181	0.50098									0.34447	0.0839
0.4	0.17	0.35842	2.26667									0.42316	0.1177	0.30397	1.47125									0.19816	0.0827	0.31396	1.08459									0.33987	0.0392	0.3213	0.5141									0.34513	0.0892
0.4	0.17	0.35842	2.26667									0.42382	0.1204	0.3118	1.505									0.19882	0.0859	0.32201	1.12656									0.34053	0.0428	0.32921	0.56131									0.34592	0.0967
0.4	0.18	0.35842	2.4									0.42447	0.1256	0.31964	1.57									0.19934	0.0886	0.32844	1.16197									0.34132	0.044	0.33872	0.57705									0.34658	0.1016
0.4	0.18	0.35842	2.4									0.425	0.128	0.3259	1.6									0.2	0.0924	0.33649	1.2118									0.34197	0.0472	0.34663	0.61902									0.34724	0.1083
0.4	0.19	0.35842	2.53333									0.42566	0.1335	0.33374	1.66875									0.20066	0.0952	0.34455	1.24852									0.34263	0.0493	0.35455	0.64656									0.34803	0.1134
0.4	0.2	0.35842	2.66667									0.42618	0.1362	0.34	1.7025									0.20132	0.0988	0.3526	1.29574									0.34329	0.053	0.36245	0.69508									0.34868	0.1197
0.4	0.21	0.35842	2.8									0.42684	0.1408	0.34784	1.76									0.20197	0.1019	0.36065	1.33639									0.34408	0.0556	0.37195	0.72918									0.34934	0.1263
0.4	0.22	0.35842	2.93333									0.4275	0.1442	0.35567	1.8025									0.20276	0.1065	0.3703	1.39672									0.34474	0.0592	0.37987	0.77639									0.35	0.1319
0.4	0.22	0.35842	2.93333									0.42816	0.1479	0.36351	1.84875									0.20342	0.1097	0.37835	1.43869									0.34526	0.0623	0.38619	0.81705									0.35066	0.1395
0.4	0.22	0.35842	2.93333									0.42882	0.1533	0.37134	1.91625									0.20421	0.1149	0.38802	1.50689									0.34592	0.0658	0.39411	0.86295									0.35118	0.1442
0.4	0.23	0.35842	3.06667									0.42961	0.1563	0.38074	1.95375									0.20487	0.1182	0.39606	1.55016									0.34645	0.0686	0.40044	0.89967									0.35171	0.1514
0.4	0.23	0.35842	3.06667									0.43026	0.1627	0.38857	2.03375									0.20566	0.1228	0.40573	1.61049									0.34697	0.072	0.40678	0.94426									0.35237	0.1565
0.4	0.24	0.35842	3.2									0.43105	0.1669	0.39798	2.08625									0.20645	0.1279	0.41538	1.67738									0.34763	0.0749	0.41469	0.9823									0.3529	0.1635
0.4	0.25	0.35842	3.33333									0.43184	0.173	0.40738	2.1625									0.20737	0.1319	0.42665	1.72984									0.34816	0.0779	0.42102	1.02164									0.35355	0.1693
0.41	0.25	0.4779	3.33333									0.4325	0.1787	0.41521	2.23375									0.20816	0.1382	0.43632	1.81246									0.34882	0.0826	0.42893	1.08328									0.35408	0.1756
0.41	0.27	0.4779	3.6									0.43342	0.1835	0.42618	2.29375									0.20882	0.1416	0.44437	1.85705									0.34947	0.0846	0.43685	1.10951									0.35474	0.181
0.41	0.27	0.4779	3.6									0.43421	0.191	0.43558	2.3875									0.20947	0.1479	0.45242	1.93967									0.35	0.0894	0.44318	1.17246									0.3554	0.1877
0.41	0.28	0.4779	3.73333									0.43513	0.1956	0.44655	2.445									0.21026	0.1501	0.46207	1.96852									0.35066	0.0922	0.45109	1.20918									0.35592	0.1947
0.41	0.27	0.4779	3.6									0.43592	0.2047	0.45595	2.55875									0.21092	0.1566	0.47013	2.05377									0.35132	0.0971	0.45901	1.27344									0.35645	0.2023
0.41	0.28	0.4779	3.73333									0.43671	0.2103	0.46536	2.62875									0.21158	0.1589	0.47818	2.08393									0.35184	0.1008	0.46533	1.32197									0.35697	0.2102
0.41	0.28	0.4779	3.73333									0.43737	0.2184	0.47318	2.73									0.21237	0.1648	0.48783	2.16131									0.3525	0.1043	0.47325	1.36787									0.3579	0.2164
0.41	0.28	0.4779	3.73333									0.43803	0.2258	0.48102	2.8225									0.21303	0.1683	0.49588	2.20721									0.35316	0.1094	0.48116	1.43475									0.35842	0.225
0.41	0.29	0.4779	3.86667									0.43882	0.2334	0.49042	2.9175									0.21368	0.172	0.50393	2.25574									0.35382	0.1122	0.48908	1.47148									0.35908	0.2326
0.41	0.3	0.4779	4									0.43961	0.2413	0.49982	3.01625									0.21421	0.1774	0.51038	2.32656									0.35447	0.118	0.497	1.54754									0.35974	0.2413
0.41	0.3	0.4779	4									0.44026	0.2495	0.50766	3.11875									0.21487	0.1796	0.51842	2.35541									0.35526	0.122	0.50649	1.6									0.3604	0.2494
0.41	0.31	0.4779	4.13333									0.44092	0.2576	0.51549	3.22									0.2154	0.1853	0.52487	2.43016									0.35592	0.1281	0.5144	1.68									0.36118	0.2579
0.41	0.31	0.4779	4.13333									0.44158	0.2655	0.52333	3.31875									0.21592	0.1873	0.53131	2.45639									0.35671	0.1336	0.5239	1.75213									0.36184	0.2666
0.41	0.32	0.4779	4.26667									0.44211	0.2725	0.52959	3.40625									0.21658	0.1913	0.53936	2.50885									0.3575	0.1392	0.5334	1.82557									0.3625	0.2764
0.41	0.33	0.4779	4.4									0.44276	0.2797	0.53743	3.49625									0.21724	0.195	0.54741	2.55738									0.35816	0.1458	0.54131	1.91213									0.36329	0.287
0.41	0.34	0.4779	4.53333									0.44329	0.286	0.54369	3.575									0.21776	0.1987	0.55385	2.6059									0.35895	0.1515	0.5508	1.98689									0.36395	0.2981
0.41	0.36	0.4779	4.8									0.44395	0.2923	0.55152	3.65375									0.21842	0.2027	0.5619	2.65836									0.35987	0.1586	0.56188	2.08									0.36487	0.3088
0.41	0.37	0.4779	4.93333									0.44447	0.2994	0.5578	3.7425									0.21908	0.2063	0.56995	2.70557									0.36079	0.1671	0.57296	2.19148									0.36566	0.3205
0.41	0.38	0.4779	5.06667									0.44513	0.3056	0.56564	3.82									0.21974	0.2107	0.578	2.76328									0.36171	0.1749	0.58405	2.29377									0.36658	0.3331
0.42	0.39	0.59737	5.2									0.44579	0.3137	0.57346	3.92125									0.22026	0.214	0.58444	2.80656									0.3625	0.1855	0.59354	2.43279									0.36724	0.346
0.42	0.4	0.59737	5.33333									0.44645	0.3197	0.58129	3.99625									0.22092	0.2182	0.59249	2.86164									0.36329	0.1929	0.60303	2.52984									0.36803	0.3591
0.42	0.4	0.59737	5.33333									0.44697	0.328	0.58757	4.1									0.22158	0.222	0.60054	2.91148									0.36395	0.2023	0.61095	2.65311									0.36868	0.3695
0.42	0.41	0.59737	5.46667									0.4475	0.3351	0.59383	4.18875									0.22211	0.2256	0.60697	2.95869									0.36474	0.2096	0.62045	2.74885									0.36947	0.3799
0.42	0.42	0.59737	5.6									0.44816	0.3413	0.60167	4.26625									0.2229	0.2298	0.61664	3.01377									0.36553	0.2184	0.62994	2.86426									0.37013	0.3893
0.42	0.43	0.59737	5.73333									0.44868	0.349	0.60793	4.3625									0.22355	0.2339	0.62469	3.06754									0.36618	0.2266	0.63786	2.9718									0.37079	0.4008
0.42	0.43	0.59737	5.73333									0.44921	0.3552	0.6142	4.44									0.22434	0.2385	0.63435	3.12787									0.36684	0.2342	0.64577	3.07148									0.37145	0.4127
0.42	0.44	0.59737	5.86667									0.45	0.3625	0.6236	4.53125									0.22513	0.2433	0.64401	3.19082									0.36737	0.2424	0.6521	3.17902									0.37211	0.4242
0.42	0.45	0.59737	6									0.45079	0.3704	0.633	4.63									0.22579	0.2471	0.65205	3.24066									0.36803	0.2487	0.66001	3.26164									0.37263	0.4335
0.42	0.45	0.59737	6									0.45145	0.3808	0.64084	4.76									0.22658	0.2529	0.66172	3.31672									0.36855	0.2558	0.66635	3.35475									0.37329	0.443
0.42	0.45	0.59737	6									0.45224	0.39	0.65024	4.875									0.22737	0.256	0.67137	3.35738									0.36921	0.2619	0.67427	3.43475									0.37382	0.4516
0.42	0.45	0.59737	6									0.4529	0.3982	0.65808	4.9775									0.22816	0.2617	0.68104	3.43213									0.36974	0.2686	0.6806	3.52262									0.37434	0.4612
0.42	0.46	0.59737	6.13333									0.45355	0.4075	0.66591	5.09375									0.22908	0.2653	0.69231	3.47934									0.3704	0.275	0.68851	3.60656									0.375	0.4702
0.42	0.47	0.59737	6.26667									0.45434	0.4166	0.67531	5.2075									0.23	0.2711	0.70358	3.55541									0.37092	0.282	0.69484	3.69836									0.37553	0.4792
0.42	0.48	0.59737	6.4									0.45513	0.4249	0.68472	5.31125									0.23079	0.2754	0.71323	3.6118									0.37158	0.2891	0.70275	3.79148									0.37618	0.4888
0.42	0.49	0.59737	6.53333									0.45592	0.4354	0.69411	5.4425									0.23158	0.2801	0.7229	3.67344									0.37211	0.2962	0.70908	3.88459									0.37684	0.4976
0.42	0.49	0.59737	6.53333									0.45671	0.4448	0.70351	5.56									0.23237	0.2837	0.73255	3.72066									0.37276	0.3033	0.717	3.9777									0.3775	0.5097
0.42	0.5	0.59737	6.66667									0.45763	0.4581	0.71449	5.72625									0.23303	0.2871	0.74061	3.76525									0.37342	0.3106	0.72491	4.07344									0.37803	0.5205
0.42	0.51	0.59737	6.8									0.45842	0.4687	0.72388	5.85875									0.23382	0.2911	0.75027	3.8177									0.37395	0.3178	0.73124	4.16787									0.37868	0.5318
0.43	0.52	0.71685	6.93333									0.45908	0.4801	0.73172	6.00125									0.23447	0.2938	0.75832	3.85311									0.37447	0.3249	0.73758	4.26098									0.37921	0.541
0.43	0.53	0.71685	7.06667									0.45974	0.4901	0.73955	6.12625									0.23513	0.2978	0.76638	3.90557									0.37513	0.3325	0.74549	4.36066									0.37987	0.5512
0.43	0.54	0.71685	7.2									0.46053	0.4992	0.74895	6.24									0.23579	0.2997	0.77441	3.93049									0.37579	0.3385	0.7534	4.43934									0.3804	0.5611
0.43	0.55	0.71685	7.33333									0.46118	0.5099	0.75678	6.37375									0.23632	0.3036	0.78086	3.98164									0.37645	0.3474	0.76131	4.55607									0.38118	0.5729
0.43	0.56	0.71685	7.46667									0.46184	0.5185	0.76462	6.48125									0.23697	0.3048	0.78891	3.99738									0.37711	0.3539	0.76923	4.64131									0.38184	0.584
0.43	0.57	0.71685	7.6									0.4625	0.5287	0.77246	6.60875									0.2375	0.3077	0.79535	4.03541									0.3779	0.3641	0.77873	4.77508									0.38263	0.5955
0.43	0.58	0.71685	7.73333									0.46316	0.5376	0.78029	6.72									0.23803	0.3093	0.80179	4.05639									0.37855	0.3722	0.78664	4.88131									0.38342	0.6094
0.43	0.59	0.71685	7.86667									0.46368	0.5462	0.78656	6.8275									0.23868	0.3118	0.80984	4.08918									0.37934	0.3817	0.79614	5.0059									0.38408	0.6232
0.43	0.6	0.71685	8									0.46434	0.5542	0.79439	6.9275									0.23921	0.3137	0.81629	4.1141									0.38	0.3915	0.80405	5.13443									0.38487	0.6385
0.43	0.61	0.71685	8.13333									0.46487	0.5615	0.80065	7.01875									0.23987	0.3164	0.82433	4.14951									0.38079	0.3999	0.81354	5.24459									0.38553	0.6511
0.43	0.62	0.71685	8.26667									0.4654	0.5687	0.80693	7.10875									0.24053	0.3183	0.83238	4.17443									0.38158	0.4103	0.82304	5.38098									0.38645	0.6648
0.43	0.63	0.71685	8.4									0.46592	0.5767	0.81319	7.20875									0.24105	0.3207	0.83883	4.2059									0.38237	0.4201	0.83254	5.50951									0.38724	0.6785
0.43	0.63	0.71685	8.4									0.46658	0.583	0.82103	7.2875									0.24171	0.3227	0.84688	4.23213									0.38316	0.4314	0.84204	5.6577									0.38816	0.6953
0.43	0.63	0.71685	8.4									0.46711	0.5924	0.82729	7.405									0.24237	0.3249	0.85492	4.26098									0.38395	0.4425	0.85153	5.80328									0.38895	0.7134
0.43	0.64	0.71685	8.53333									0.46776	0.5989	0.83513	7.48625									0.2429	0.327	0.86136	4.28852									0.38474	0.4525	0.86103	5.93443									0.38974	0.7301
0.43	0.65	0.71685	8.66667									0.46829	0.609	0.84139	7.6125									0.24342	0.3276	0.8678	4.29639									0.3854	0.4623	0.86895	6.06295									0.3904	0.7444
0.43	0.66	0.71685	8.8									0.46895	0.6161	0.84923	7.70125									0.24408	0.3303	0.87585	4.3318									0.38605	0.4707	0.87686	6.17311									0.39105	0.7571
0.43	0.67	0.71685	8.93333									0.46947	0.6245	0.8555	7.80625									0.24474	0.3311	0.8839	4.3423									0.38671	0.4805	0.88478	6.30164									0.39184	0.7705
0.43	0.67	0.71685	8.93333									0.47026	0.6326	0.8649	7.9075									0.2454	0.3339	0.89195	4.37902									0.3875	0.4892	0.89427	6.41574									0.39263	0.7854
0.44	0.67	0.83632	8.93333									0.47079	0.6409	0.87116	8.01125									0.24618	0.3354	0.90161	4.39869									0.38816	0.4984	0.90218	6.53639									0.39329	0.7991
0.44	0.69	0.83632	9.2									0.47132	0.652	0.87744	8.15									0.24684	0.3394	0.90966	4.45115									0.38882	0.5086	0.9101	6.67016									0.39395	0.8113
0.44	0.71	0.83632	9.46667									0.47197	0.6584	0.88527	8.23									0.24763	0.3423	0.91933	4.48918									0.38934	0.5154	0.91643	6.75934									0.39461	0.8228
0.44	0.73	0.83632	9.73333									0.47263	0.6686	0.89311	8.3575									0.24829	0.3453	0.92737	4.52852									0.39	0.5257	0.92434	6.89443									0.39513	0.8338
0.44	0.74	0.83632	9.86667									0.47342	0.6778	0.9025	8.4725									0.24908	0.3495	0.93703	4.58361									0.39053	0.5309	0.93067	6.96262									0.39579	0.8457
0.44	0.74	0.83632	9.86667									0.47408	0.6881	0.91034	8.60125									0.24974	0.3521	0.94508	4.6177									0.39105	0.5394	0.93701	7.0741									0.39632	0.8574
0.44	0.75	0.83632	10									0.47487	0.7001	0.91974	8.75125									0.25066	0.357	0.95635	4.68197									0.39171	0.5464	0.94492	7.1659									0.39697	0.8688
0.44	0.76	0.83632	10.1333									0.47553	0.7099	0.92757	8.87375									0.25145	0.3577	0.96601	4.69115									0.39224	0.553	0.95125	7.25246									0.3975	0.879
0.44	0.77	0.83632	10.2667									0.47632	0.7222	0.93698	9.0275									0.25224	0.3594	0.97567	4.71344									0.3929	0.5618	0.95917	7.36787									0.39816	0.8898
0.44	0.79	0.83632	10.5333									0.47697	0.7317	0.94481	9.14625									0.2529	0.3641	0.98373	4.77508									0.39355	0.568	0.96708	7.44918									0.39882	0.9
0.44	0.8	0.83632	10.6667									0.4779	0.7435	0.95578	9.29375									0.25368	0.3704	0.99338	4.8577									0.39408	0.5775	0.97341	7.57377									0.39934	0.9123
0.44	0.81	0.83632	10.8									0.47868	0.7567	0.96518	9.45875									0.25434	0.3747	1.00143	4.9141									0.39474	0.5845	0.98132	7.66557									0.4	0.9227
0.44	0.82	0.83632	10.9333									0.47947	0.7682	0.97458	9.6025									0.255	0.3799	1.00948	4.9823									0.39526	0.592	0.98765	7.76393									0.40053	0.9337
0.45	0.82	0.95579	10.9333									0.48013	0.7825	0.98242	9.78125									0.25579	0.3849	1.01914	5.04787									0.39579	0.5993	0.99398	7.85967									0.40105	0.9441
0.45	0.84	0.95579	11.2									0.48092	0.7925	0.99182	9.90625									0.25645	0.3899	1.02719	5.11344									0.39658	0.6056	1.00348	7.9423									0.40171	0.9552
0.45	0.86	0.95579	11.4667									0.48158	0.8045	0.99965	10.0563									0.25711	0.395	1.03524	5.18033									0.39711	0.6154	1.00981	8.07082									0.40224	0.9664
0.45	0.88	0.95579	11.7333									0.48224	0.8141	1.00749	10.1762									0.25776	0.4	1.04329	5.2459									0.39776	0.6229	1.01772	8.16918									0.40303	0.9759
0.45	0.87	0.95579	11.6									0.48303	0.8235	1.01688	10.2937									0.25829	0.4046	1.04973	5.30623									0.39842	0.6319	1.02564	8.28721									0.40382	0.9877
0.45	0.87	0.95579	11.6									0.48368	0.8354	1.02472	10.4425									0.25895	0.4092	1.05778	5.36656									0.39921	0.6404	1.03514	8.39869									0.40447	1.0029
0.45	0.87	0.95579	11.6									0.48434	0.8438	1.03255	10.5475									0.25947	0.4133	1.06423	5.42033									0.39987	0.65	1.04305	8.52459									0.40526	1.0165
0.45	0.88	0.95579	11.7333									0.485	0.8562	1.04039	10.7025									0.26	0.4174	1.07066	5.4741									0.40066	0.6607	1.05255	8.66492									0.40592	1.0296
0.45	0.88	0.95579	11.7333									0.48566	0.8637	1.04822	10.7963									0.26066	0.4219	1.07872	5.53311									0.40132	0.6699	1.06046	8.78557									0.40658	1.0442
0.45	0.89	0.95579	11.8667									0.48618	0.8741	1.05449	10.9262									0.26132	0.4262	1.08677	5.58951									0.40197	0.6805	1.06838	8.92459									0.40737	1.0572
0.45	0.9	0.95579	12									0.48671	0.8815	1.06075	11.0188									0.26184	0.4308	1.0932	5.64984									0.40276	0.6902	1.07787	9.0518									0.40803	1.0716
0.45	0.91	0.95579	12.1333									0.48737	0.8899	1.06859	11.1237									0.2625	0.4357	1.10125	5.7141									0.40355	0.7002	1.08737	9.18295									0.40895	1.0858
0.45	0.92	0.95579	12.2667									0.4879	0.8993	1.07486	11.2413									0.26303	0.4405	1.10769	5.77705									0.40447	0.713	1.09845	9.35082									0.40974	1.1023
0.45	0.94	0.95579	12.5333									0.48855	0.9067	1.0827	11.3338									0.26368	0.4451	1.11574	5.83738									0.40526	0.7237	1.10794	9.49115									0.41066	1.119
0.45	0.95	0.95579	12.6667									0.48921	0.917	1.09052	11.4625									0.26421	0.4506	1.12218	5.90951									0.40605	0.7383	1.11745	9.68262									0.41132	1.134
0.45	0.96	0.95579	12.8									0.48974	0.925	1.0968	11.5625									0.26474	0.4536	1.12863	5.94885									0.40684	0.7486	1.12694	9.8177									0.41211	1.1479
0.45	0.98	0.95579	13.0667									0.49053	0.9347	1.10619	11.6837									0.26553	0.4598	1.13828	6.03016									0.4075	0.7604	1.13485	9.97246									0.41276	1.1601
0.45	0.99	0.95579	13.2									0.49105	0.9445	1.11247	11.8063									0.26605	0.4642	1.14473	6.08787									0.40816	0.7704	1.14277	10.1036									0.41355	1.1747
0.45	0.99	0.95579	13.2									0.49171	0.954	1.12029	11.925									0.26671	0.4715	1.15278	6.18361									0.40895	0.78	1.15226	10.2295									0.41421	1.1881
0.46	1	1.07527	13.3333									0.49224	0.9632	1.12657	12.04									0.2675	0.4764	1.16243	6.24787									0.40961	0.7911	1.16017	10.3751									0.41487	1.2025
0.46	1.01	1.07527	13.4667									0.4929	0.9722	1.1344	12.1525									0.26816	0.4822	1.17049	6.32393									0.41026	0.8006	1.16809	10.4997									0.41553	1.2153
0.46	1.02	1.07527	13.6									0.49355	0.9805	1.14224	12.2562									0.26895	0.489	1.18014	6.41311									0.41092	0.8104	1.176	10.6282									0.41618	1.2274
0.46	1.04	1.07527	13.8667									0.49421	0.9909	1.15006	12.3863									0.26961	0.4948	1.18819	6.48918									0.41145	0.8196	1.18233	10.7488									0.41671	1.2377
0.46	1.06	1.07527	14.1333									0.49487	1.0005	1.1579	12.5062									0.27026	0.5021	1.19624	6.58492									0.41211	0.8272	1.19025	10.8485									0.41724	1.2484
0.46	1.07	1.07527	14.2667									0.49566	1.012	1.16731	12.65									0.27105	0.5075	1.20591	6.65574									0.41263	0.8359	1.19658	10.9626									0.4179	1.2571
0.46	1.08	1.07527	14.4									0.49645	1.0242	1.1767	12.8025									0.27184	0.5154	1.21556	6.75934									0.41316	0.8424	1.20291	11.0479									0.41842	1.2659
0.46	1.08	1.07527	14.4									0.49724	1.0361	1.18611	12.9512									0.27276	0.5212	1.22683	6.83541									0.41382	0.8505	1.21083	11.1541									0.41895	1.2746
0.46	1.1	1.07527	14.6667									0.4979	1.0493	1.19394	13.1163									0.27355	0.5303	1.2365	6.95475									0.41434	0.8586	1.21715	11.2603									0.41961	1.2846
0.46	1.11	1.07527	14.8									0.49868	1.0594	1.20334	13.2425									0.27434	0.5379	1.24615	7.05443									0.415	0.8664	1.22507	11.3626									0.42013	1.2958
0.46	1.11	1.07527	14.8									0.49947	1.0733	1.21275	13.4162									0.27513	0.5456	1.25582	7.15541									0.41566	0.8759	1.23299	11.4872									0.42079	1.3063
0.46	1.11	1.07527	14.8									0.5004	1.085	1.22371	13.5625									0.27592	0.5536	1.26548	7.26033									0.41618	0.8842	1.23931	11.5961									0.42132	1.3174
0.46	1.11	1.07527	14.8									0.50132	1.1016	1.23468	13.77									0.27658	0.559	1.27353	7.33115									0.41684	0.8947	1.24723	11.7338									0.42197	1.3267
0.46	1.12	1.07527	14.9333									0.50211	1.1162	1.24408	13.9525									0.27724	0.5672	1.28158	7.43869									0.4175	0.9027	1.25514	11.8387									0.4225	1.3369
0.46	1.13	1.07527	15.0667									0.5029	1.1303	1.25348	14.1288									0.27803	0.5724	1.29123	7.50689									0.41803	0.9122	1.26147	11.9633									0.42316	1.3465
0.46	1.14	1.07527	15.2									0.50368	1.1434	1.26288	14.2925									0.27868	0.5803	1.29928	7.61049									0.41868	0.9207	1.26939	12.0747									0.42382	1.3586
0.47	1.17	1.19474	15.6									0.50434	1.1536	1.27072	14.42									0.27934	0.5863	1.30734	7.68918									0.41921	0.9288	1.27572	12.181									0.42434	1.3683
0.47	1.19	1.19474	15.8667									0.50513	1.1658	1.28012	14.5725									0.27987	0.5923	1.31377	7.76787									0.41987	0.9393	1.28363	12.3187									0.425	1.3782
0.47	1.21	1.19474	16.1333									0.50579	1.1769	1.28795	14.7112									0.28053	0.598	1.32182	7.84262									0.42066	0.9474	1.29313	12.4249									0.42566	1.3889
0.47	1.21	1.19474	16.1333									0.50658	1.1884	1.29735	14.855									0.28105	0.6032	1.32827	7.91082									0.42145	0.9598	1.30262	12.5875									0.42645	1.4025
0.47	1.21	1.19474	16.1333									0.50711	1.1998	1.30362	14.9975									0.28158	0.6083	1.33471	7.9777									0.42211	0.9702	1.31054	12.7239									0.42711	1.4165
0.47	1.21	1.19474	16.1333									0.50776	1.2084	1.31145	15.105									0.28224	0.6134	1.34276	8.04459									0.4229	0.9825	1.32004	12.8852									0.4279	1.4308
0.47	1.22	1.19474	16.2667									0.50829	1.2184	1.31772	15.23									0.28276	0.6182	1.3492	8.10754									0.42355	0.9942	1.32796	13.0387									0.42855	1.4434
0.47	1.24	1.19474	16.5333									0.50895	1.2256	1.32555	15.32									0.28342	0.6242	1.35725	8.18623									0.42434	1.0056	1.33745	13.1882									0.42934	1.4552
0.47	1.26	1.19474	16.8									0.50947	1.2343	1.33183	15.4288									0.28395	0.6291	1.36368	8.25049									0.42526	1.0177	1.34852	13.3469									0.43013	1.4676
0.47	1.28	1.19474	17.0667									0.51	1.2425	1.33809	15.5312									0.28461	0.636	1.37173	8.34098									0.42605	1.0303	1.35803	13.5121									0.43092	1.481
0.47	1.3	1.19474	17.3333									0.51066	1.2503	1.34593	15.6288									0.28526	0.6407	1.37979	8.40262									0.42697	1.0434	1.36911	13.6839									0.43171	1.4961
0.47	1.32	1.19474	17.6									0.51132	1.261	1.35376	15.7625									0.28592	0.6482	1.38784	8.50098									0.42776	1.0585	1.3786	13.882									0.4325	1.5111
0.47	1.33	1.19474	17.7333									0.51184	1.2683	1.36003	15.8537									0.28645	0.6524	1.39427	8.55607									0.42842	1.0703	1.38651	14.0367									0.43329	1.5268
0.47	1.33	1.19474	17.7333									0.5125	1.2799	1.36786	15.9987									0.28711	0.6587	1.40232	8.63869									0.42921	1.0843	1.39602	14.2203									0.43395	1.5398
0.47	1.33	1.19474	17.7333									0.51303	1.288	1.37413	16.1									0.28776	0.664	1.41038	8.7082									0.42987	1.0943	1.40392	14.3515									0.43461	1.5534
0.47	1.33	1.19474	17.7333									0.51355	1.2974	1.3804	16.2175									0.28842	0.6692	1.41843	8.77639									0.43066	1.1062	1.41342	14.5075									0.43526	1.5641
0.47	1.34	1.19474	17.8667									0.51434	1.3062	1.3898	16.3275									0.28908	0.6764	1.42648	8.87082									0.43145	1.1177	1.42291	14.6584									0.43605	1.5757
0.47	1.34	1.19474	17.8667									0.51487	1.3157	1.39606	16.4462									0.28987	0.6817	1.43613	8.94033									0.43211	1.128	1.43083	14.7934									0.43671	1.5865
0.47	1.35	1.19474	18									0.51553	1.3265	1.4039	16.5813									0.29053	0.6904	1.44418	9.05443									0.43276	1.1413	1.43874	14.9679									0.43737	1.5979
0.47	1.35	1.19474	18									0.51618	1.3346	1.41173	16.6825									0.29132	0.697	1.45385	9.14098									0.43342	1.1494	1.44666	15.0741									0.43803	1.6099
0.48	1.37	1.31422	18.2667									0.51684	1.3458	1.41957	16.8225									0.29211	0.7054	1.46351	9.25115									0.43395	1.1607	1.45299	15.2223									0.43868	1.6201
0.48	1.38	1.31422	18.4									0.5175	1.3562	1.4274	16.9525									0.29276	0.7127	1.47156	9.34689									0.43461	1.168	1.4609	15.318									0.43921	1.6305
0.48	1.39	1.31422	18.5333									0.51829	1.3688	1.4368	17.11									0.29368	0.7208	1.48283	9.45311									0.43513	1.177	1.46724	15.4361									0.43974	1.6392
0.48	1.39	1.31422	18.5333									0.51895	1.3815	1.44463	17.2688									0.29447	0.7287	1.49249	9.55672									0.43579	1.1857	1.47514	15.5502									0.4404	1.6491
0.48	1.4	1.31422	18.6667									0.51961	1.3936	1.45247	17.42									0.2954	0.7376	1.50376	9.67344									0.43632	1.1931	1.48148	15.6472									0.44092	1.6583
0.48	1.41	1.31422	18.8									0.5204	1.4055	1.46188	17.5688									0.29618	0.7472	1.51342	9.79934									0.43697	1.2032	1.4894	15.7797									0.44158	1.6688
0.48	1.42	1.31422	18.9333									0.52105	1.4174	1.46971	17.7175									0.29684	0.7548	1.52147	9.89902									0.43763	1.2103	1.49731	15.8728									0.44224	1.6779
0.48	1.43	1.31422	19.0667									0.52184	1.4292	1.47911	17.865									0.29763	0.7635	1.53113	10.0131									0.43829	1.2211	1.50522	16.0144									0.44276	1.6881
0.48	1.44	1.31422	19.2									0.52276	1.4438	1.49007	18.0475									0.29829	0.7692	1.53917	10.0879									0.43882	1.2285	1.51156	16.1115									0.44355	1.6973
0.48	1.46	1.31422	19.4667									0.52355	1.4573	1.49948	18.2162									0.29895	0.7775	1.54723	10.1967									0.43934	1.2371	1.51788	16.2243									0.44408	1.7088
0.48	1.46	1.31422	19.4667									0.52421	1.4713	1.50731	18.3912									0.29974	0.7834	1.55689	10.2741									0.43987	1.2453	1.52421	16.3318									0.44474	1.7192
0.48	1.47	1.31422	19.6									0.52487	1.484	1.51514	18.55									0.3004	0.7913	1.56494	10.3777									0.44053	1.2519	1.53213	16.4184									0.44526	1.7286
0.48	1.49	1.31422	19.8667									0.52566	1.4945	1.52455	18.6812									0.30118	0.7981	1.5746	10.4669									0.44105	1.2603	1.53846	16.5285									0.44592	1.7382
0.48	1.5	1.31422	20									0.52632	1.5062	1.53238	18.8275									0.30171	0.8052	1.58105	10.56									0.44184	1.2675	1.54796	16.6229									0.44658	1.7476
0.48	1.52	1.31422	20.2667									0.52697	1.5153	1.54022	18.9413									0.30237	0.8111	1.58909	10.6374									0.44263	1.2774	1.55746	16.7528									0.44724	1.7587
0.48	1.54	1.31422	20.5333									0.52776	1.5276	1.54962	19.095									0.3029	0.8172	1.59553	10.7174									0.44329	1.2915	1.56536	16.9377									0.44803	1.7705
0.49	1.56	1.43369	20.8									0.52842	1.5376	1.55745	19.22									0.30355	0.8233	1.60359	10.7974									0.44408	1.3009	1.57486	17.061									0.44868	1.7831
0.49	1.57	1.43369	20.9333									0.52908	1.5487	1.56529	19.3588									0.30408	0.8283	1.61002	10.8629									0.44474	1.3137	1.58278	17.2289									0.44947	1.7953
0.49	1.58	1.43369	21.0667									0.52961	1.558	1.57155	19.475									0.30474	0.8344	1.61807	10.9429									0.4454	1.3222	1.5907	17.3403									0.45026	1.8085
0.49	1.57	1.43369	20.9333									0.53026	1.5664	1.57939	19.58									0.3054	0.8404	1.62612	11.0216									0.44618	1.3344	1.60019	17.5003									0.45092	1.8208
0.49	1.57	1.43369	20.9333									0.53079	1.5755	1.58565	19.6938									0.30592	0.8465	1.63256	11.1016									0.44697	1.3433	1.60969	17.617									0.45171	1.834
0.49	1.57	1.43369	20.9333									0.53132	1.5824	1.59192	19.78									0.30658	0.853	1.64061	11.1869									0.44776	1.3549	1.61918	17.7692									0.45263	1.8467
0.49	1.58	1.43369	21.0667									0.53197	1.5911	1.59976	19.8888									0.30724	0.8588	1.64866	11.263									0.44868	1.3674	1.63026	17.9331									0.45355	1.8622
0.49	1.59	1.43369	21.2									0.53263	1.5996	1.6076	19.995									0.30776	0.8649	1.6551	11.343									0.44947	1.3793	1.63976	18.0892									0.45447	1.8783
0.49	1.59	1.43369	21.2									0.53316	1.6083	1.61386	20.1038									0.30829	0.8702	1.66154	11.4125									0.45026	1.3939	1.64925	18.2807									0.45526	1.8948
0.49	1.6	1.43369	21.3333									0.53382	1.6185	1.6217	20.2312									0.30882	0.8751	1.66798	11.4767									0.45092	1.4038	1.65717	18.4105									0.45592	1.9102
0.49	1.61	1.43369	21.4667									0.53434	1.6274	1.62796	20.3425									0.30961	0.8809	1.67764	11.5528									0.45158	1.4162	1.66508	18.5731									0.45671	1.9226
0.49	1.61	1.43369	21.4667									0.535	1.6371	1.63579	20.4638									0.31026	0.8871	1.68569	11.6341									0.45237	1.4255	1.67457	18.6951									0.45737	1.9342
0.49	1.62	1.43369	21.6									0.53553	1.6456	1.64206	20.57									0.31092	0.8942	1.69374	11.7272									0.45303	1.4361	1.68249	18.8341									0.45816	1.9459
0.49	1.63	1.43369	21.7333									0.53618	1.6536	1.64989	20.67									0.31158	0.9005	1.70179	11.8098									0.45368	1.4473	1.6904	18.981									0.45882	1.9573
0.49	1.65	1.43369	22									0.53684	1.6656	1.65773	20.82									0.31237	0.9078	1.71145	11.9056									0.45434	1.4562	1.69832	19.0977									0.45947	1.9694
0.49	1.68	1.43369	22.4									0.53737	1.673	1.66399	20.9125									0.31303	0.9154	1.7195	12.0053									0.455	1.4667	1.70623	19.2354									0.46013	1.9805
0.49	1.7	1.43369	22.6667									0.53803	1.6832	1.67183	21.04									0.31368	0.9225	1.72755	12.0984									0.45553	1.4742	1.71256	19.3338									0.46079	1.9898
0.49	1.71	1.43369	22.8									0.53868	1.6927	1.67966	21.1588									0.31447	0.9306	1.73722	12.2046									0.45605	1.482	1.7189	19.4361									0.46132	1.9984
0.49	1.72	1.43369	22.9333									0.53947	1.7048	1.68907	21.31									0.31526	0.9374	1.74687	12.2938									0.45671	1.4897	1.72682	19.5371									0.46184	2.0052
0.5	1.72	1.55317	22.9333									0.54013	1.7168	1.69691	21.46									0.31605	0.9461	1.75654	12.4079									0.45724	1.4959	1.73314	19.6184									0.4625	2.0141
0.5	1.73	1.55317	23.0667									0.54092	1.7286	1.7063	21.6075									0.31697	0.9547	1.76781	12.5207									0.45776	1.5039	1.73947	19.7233									0.46303	2.0204
0.5	1.75	1.55317	23.3333									0.54158	1.7409	1.71414	21.7613									0.31776	0.9643	1.77746	12.6466									0.45842	1.5108	1.74739	19.8138									0.46368	2.029
0.5	1.76	1.55317	23.4667									0.54237	1.7519	1.72353	21.8987									0.31855	0.974	1.78713	12.7738									0.45895	1.5184	1.75371	19.9134									0.46434	2.0366
0.5	1.77	1.55317	23.6									0.54316	1.7642	1.73294	22.0525									0.31921	0.9834	1.79517	12.8971									0.45961	1.5265	1.76163	20.0197									0.46487	2.0461
0.5	1.78	1.55317	23.7333									0.54395	1.7767	1.74234	22.2087									0.32	0.9908	1.80483	12.9941									0.46013	1.5336	1.76797	20.1128									0.46553	2.0555
0.5	1.8	1.55317	24									0.54487	1.7908	1.7533	22.385									0.32066	0.9988	1.81288	13.099									0.46079	1.5426	1.77587	20.2308									0.46605	2.0645
0.5	1.81	1.55317	24.1333									0.54566	1.8062	1.76271	22.5775									0.32145	1.0056	1.82254	13.1882									0.46132	1.5486	1.78221	20.3095									0.46658	2.0732
0.5	1.81	1.55317	24.1333									0.54645	1.8196	1.77211	22.745									0.32211	1.0134	1.83059	13.2905									0.46197	1.5571	1.79013	20.421									0.46737	2.0802
0.5	1.81	1.55317	24.1333									0.54711	1.8317	1.77994	22.8962									0.32276	1.0202	1.83864	13.3797									0.46263	1.5658	1.79804	20.5351									0.4679	2.0906
0.5	1.81	1.55317	24.1333									0.54776	1.8423	1.78778	23.0287									0.32342	1.0277	1.84669	13.478									0.46316	1.5742	1.80437	20.6453									0.46855	2.0985
0.5	1.81	1.55317	24.1333									0.54855	1.8516	1.79719	23.145									0.32395	1.0336	1.85313	13.5554									0.46382	1.5821	1.81228	20.7489									0.46921	2.1084
0.5	1.81	1.55317	24.1333									0.54921	1.8626	1.80501	23.2825									0.32447	1.0398	1.85958	13.6367									0.46461	1.59	1.82177	20.8525									0.46987	2.1172
0.5	1.82	1.55317	24.2667									0.54987	1.8718	1.81284	23.3975									0.32513	1.0452	1.86763	13.7075									0.46526	1.6005	1.82969	20.9902									0.47053	2.1291
0.5	1.83	1.55317	24.4									0.55053	1.8826	1.82068	23.5325									0.32566	1.0502	1.87407	13.7731									0.46605	1.6094	1.83919	21.1069									0.47132	2.1399
0.5	1.83	1.55317	24.4									0.55118	1.8914	1.82852	23.6425									0.32618	1.0562	1.8805	13.8518									0.46671	1.6207	1.84711	21.2551									0.47197	2.1521
0.5	1.84	1.55317	24.5333									0.55171	1.8993	1.83478	23.7413									0.32684	1.0606	1.88855	13.9095									0.46737	1.6302	1.85501	21.3797									0.47276	2.1632
0.51	1.86	1.67264	24.8									0.55237	1.9075	1.84261	23.8438									0.32737	1.0683	1.89499	14.0105									0.46816	1.6403	1.86451	21.5121									0.47342	2.1747
0.51	1.87	1.67264	24.9333									0.5529	1.9134	1.84889	23.9175									0.32803	1.0728	1.90304	14.0695									0.46895	1.6506	1.87401	21.6472									0.47421	2.1859
0.51	1.88	1.67264	25.0667									0.55342	1.9216	1.85515	24.02									0.32855	1.0804	1.90949	14.1692									0.46974	1.6609	1.88351	21.7823									0.475	2.1979
0.51	1.89	1.67264	25.2									0.55408	1.9279	1.86299	24.0987									0.32921	1.0858	1.91754	14.24									0.47053	1.6728	1.893	21.9384									0.47579	2.2112
0.51	1.91	1.67264	25.4667									0.55461	1.9371	1.86925	24.2138									0.32974	1.0921	1.92398	14.3226									0.47132	1.6845	1.9025	22.0918									0.47658	2.2239
0.51	1.93	1.67264	25.7333									0.55526	1.9452	1.87709	24.315									0.33026	1.0977	1.93041	14.3961									0.47211	1.6957	1.91199	22.2387									0.47737	2.2375
0.51	1.95	1.67264	26									0.55592	1.9542	1.88492	24.4275									0.33105	1.103	1.94008	14.4656									0.47276	1.7068	1.91991	22.3843									0.47803	2.2482
0.51	1.96	1.67264	26.1333									0.55658	1.9642	1.89276	24.5525									0.33158	1.1111	1.94652	14.5718									0.47342	1.7152	1.92782	22.4944									0.47868	2.2591
0.51	1.97	1.67264	26.2667									0.55711	1.9738	1.89902	24.6725									0.33224	1.1171	1.95457	14.6505									0.47421	1.7251	1.93733	22.6243									0.47934	2.2683
0.51	1.97	1.67264	26.2667									0.55776	1.9839	1.90686	24.7987									0.3329	1.1252	1.96262	14.7567									0.47487	1.7339	1.94523	22.7397									0.48013	2.2781
0.51	1.98	1.67264	26.4									0.55829	1.9916	1.91312	24.895									0.33368	1.1309	1.97227	14.8315									0.47553	1.7431	1.95314	22.8603									0.48079	2.2874
0.51	1.99	1.67264	26.5333									0.55895	2.0007	1.92096	25.0087									0.33434	1.1397	1.98032	14.9469									0.47618	1.753	1.96106	22.9902									0.48145	2.298
0.51	2	1.67264	26.6667									0.55961	2.0093	1.92879	25.1163									0.33513	1.1471	1.98999	15.0439									0.47684	1.7613	1.96897	23.099									0.48211	2.3073
0.51	2.01	1.67264	26.8									0.56026	2.019	1.93663	25.2375									0.33579	1.155	1.99803	15.1475									0.4775	1.77	1.97689	23.2131									0.48263	2.3171
0.51	2.02	1.67264	26.9333									0.56105	2.0301	1.94604	25.3762									0.33658	1.1637	2.0077	15.2616									0.47803	1.7766	1.98322	23.2997									0.48329	2.3253
0.51	2.03	1.67264	27.0667									0.56184	2.0417	1.95543	25.5212									0.33737	1.1704	2.01735	15.3495									0.47868	1.7842	1.99113	23.3993									0.48382	2.3327
0.51	2.03	1.67264	27.0667									0.5625	2.0547	1.96327	25.6837									0.33816	1.1797	2.02702	15.4715									0.47921	1.791	1.99746	23.4885									0.48447	2.3395
0.52	2.03	1.79211	27.0667									0.56329	2.0673	1.97266	25.8412									0.33895	1.1876	2.03667	15.5751									0.47987	1.7978	2.00538	23.5777									0.485	2.3452
0.52	2.04	1.79211	27.2									0.56408	2.0792	1.98207	25.99									0.33974	1.1973	2.04634	15.7023									0.4804	1.8056	2.01171	23.68									0.48566	2.3528
0.52	2.05	1.79211	27.3333									0.56487	2.0919	1.99147	26.1487									0.34053	1.2062	2.05599	15.819									0.48105	1.8128	2.01963	23.7744									0.48632	2.3601
0.52	2.06	1.79211	27.4667									0.56566	2.1039	2.00087	26.2987									0.34118	1.2142	2.06404	15.9239									0.48158	1.8211	2.02596	23.8833									0.48684	2.3691
0.52	2.07	1.79211	27.6									0.56658	2.1186	2.01184	26.4825									0.34184	1.2217	2.0721	16.0223									0.48237	1.8287	2.03545	23.9829									0.4875	2.3764
0.52	2.08	1.79211	27.7333									0.56737	2.1328	2.02124	26.66									0.3425	1.2285	2.08015	16.1115									0.4829	1.8374	2.04179	24.097									0.48803	2.3841
0.52	2.09	1.79211	27.8667									0.56816	2.147	2.03064	26.8375									0.34329	1.236	2.0898	16.2098									0.48355	1.8457	2.0497	24.2059									0.48868	2.3908
0.52	2.1	1.79211	28									0.56882	2.1591	2.03848	26.9887									0.34395	1.2433	2.09785	16.3056									0.48408	1.8521	2.05603	24.2898									0.48921	2.3988
0.52	2.11	1.79211	28.1333									0.56947	2.1694	2.04631	27.1175									0.34461	1.2505	2.1059	16.4									0.48474	1.8601	2.06394	24.3947									0.48987	2.4082
0.52	2.13	1.79211	28.4									0.57026	2.1795	2.05571	27.2437									0.34526	1.2584	2.11396	16.5036									0.4854	1.8672	2.07186	24.4879									0.49053	2.4167
0.52	2.13	1.79211	28.4									0.57092	2.1891	2.06355	27.3637									0.34592	1.2643	2.12201	16.581									0.48605	1.8747	2.07978	24.5862									0.49118	2.4241
0.52	2.14	1.79211	28.5333									0.57171	2.1998	2.07294	27.4975									0.34645	1.2717	2.12844	16.678									0.48684	1.8845	2.08927	24.7147									0.49184	2.4333
0.52	2.15	1.79211	28.6667									0.57237	2.2102	2.08078	27.6275									0.34697	1.2759	2.13489	16.7331									0.48763	1.8925	2.09877	24.8197									0.4925	2.4424
0.52	2.17	1.79211	28.9333									0.57303	2.2199	2.08861	27.7488									0.34763	1.2827	2.14294	16.8223									0.48829	1.9049	2.10667	24.9823									0.49329	2.4531
0.52	2.19	1.79211	29.2									0.57355	2.2285	2.09489	27.8562									0.34816	1.2874	2.14938	16.8839									0.48908	1.9133	2.11618	25.0925									0.49395	2.464
0.52	2.19	1.79211	29.2									0.57421	2.2355	2.10271	27.9438									0.34882	1.2941	2.15743	16.9718									0.48987	1.925	2.12567	25.2459									0.49474	2.4736
0.52	2.2	1.79211	29.3333									0.57474	2.2427	2.10899	28.0338									0.34934	1.3001	2.16387	17.0505									0.49066	1.9337	2.13517	25.36									0.4954	2.4844
0.53	2.2	1.91159	29.3333									0.5754	2.2501	2.11682	28.1262									0.35	1.3064	2.17192	17.1331									0.49145	1.9446	2.14466	25.5029									0.49618	2.4938
0.53	2.21	1.91159	29.4667									0.57592	2.2565	2.12309	28.2063									0.35066	1.3135	2.17997	17.2262									0.49237	1.9569	2.15574	25.6643									0.49711	2.5066
0.53	2.23	1.91159	29.7333									0.57658	2.2649	2.13092	28.3113									0.35132	1.3193	2.18802	17.3023									0.49329	1.9683	2.16682	25.8138									0.49803	2.5189
0.53	2.23	1.91159	29.7333									0.57724	2.2721	2.13876	28.4013									0.35184	1.3273	2.19446	17.4072									0.49408	1.9826	2.17632	26.0013									0.49882	2.5334
0.53	2.24	1.91159	29.8667									0.5779	2.2814	2.14659	28.5175									0.3525	1.3325	2.20251	17.4754									0.49487	1.9913	2.18581	26.1154									0.49947	2.5453
0.53	2.24	1.91159	29.8667									0.57842	2.2892	2.15286	28.615									0.35303	1.3399	2.20894	17.5725									0.49553	2.0029	2.19373	26.2675									0.50026	2.5568
0.53	2.24	1.91159	29.8667									0.57895	2.2966	2.15912	28.7075									0.35368	1.345	2.217	17.6393									0.49632	2.0097	2.20323	26.3567									0.50092	2.5663
0.53	2.24	1.91159	29.8667									0.57961	2.3049	2.16696	28.8113									0.35434	1.3529	2.22505	17.743									0.49697	2.0191	2.21115	26.48									0.50171	2.5755
0.53	2.25	1.91159	30									0.58013	2.3102	2.17323	28.8775									0.35513	1.3595	2.23471	17.8295									0.49776	2.0282	2.22064	26.5993									0.50237	2.5844
0.53	2.25	1.91159	30									0.58066	2.3183	2.1795	28.9788									0.35592	1.3686	2.24437	17.9489									0.49842	2.0359	2.22855	26.7003									0.50303	2.5931
0.53	2.26	1.91159	30.1333									0.58145	2.3238	2.18889	29.0475									0.35658	1.3774	2.25242	18.0643									0.49908	2.0449	2.23647	26.8184									0.50368	2.6017
0.53	2.27	1.91159	30.2667									0.58211	2.3338	2.19673	29.1725									0.35737	1.3863	2.26207	18.181									0.49961	2.0505	2.24279	26.8918									0.50421	2.6091
0.53	2.29	1.91159	30.5333									0.58276	2.3469	2.20456	29.3362									0.35803	1.3957	2.27013	18.3043									0.50013	2.0575	2.24913	26.9836									0.50487	2.6166
0.53	2.29	1.91159	30.5333									0.58355	2.3571	2.21397	29.4638									0.35882	1.4032	2.27979	18.4026									0.50079	2.0623	2.25704	27.0466									0.5054	2.6218
0.53	2.29	1.91159	30.5333									0.58421	2.3678	2.22179	29.5975									0.35974	1.4135	2.29106	18.5377									0.50132	2.0678	2.26338	27.1187									0.50592	2.6285
0.53	2.31	1.91159	30.8									0.585	2.3769	2.2312	29.7112									0.36066	1.4218	2.30233	18.6466									0.50197	2.074	2.27129	27.2									0.50658	2.633
0.53	2.33	1.91159	31.0667									0.58566	2.3885	2.23904	29.8562									0.36158	1.4343	2.3136	18.8105									0.5025	2.0791	2.27762	27.2669									0.50711	2.6399
0.53	2.35	1.91159	31.3333									0.58645	2.3971	2.24843	29.9638									0.36237	1.4443	2.32325	18.9416									0.50316	2.0865	2.28553	27.3639									0.50776	2.6462
0.53	2.36	1.91159	31.4667									0.58724	2.4083	2.25784	30.1038									0.36316	1.4563	2.33292	19.099									0.50382	2.0935	2.29345	27.4557									0.50829	2.6529
0.54	2.36	2.03106	31.4667									0.58803	2.4204	2.26723	30.255									0.36395	1.4645	2.34258	19.2066									0.50434	2.1004	2.29978	27.5462									0.50908	2.6598
0.54	2.36	2.03106	31.4667									0.58895	2.4333	2.2782	30.4163									0.36461	1.473	2.35063	19.318									0.505	2.1076	2.30769	27.6407									0.50961	2.6668
0.54	2.37	2.03106	31.6									0.58974	2.4478	2.28761	30.5975									0.3654	1.4811	2.36029	19.4243									0.50553	2.113	2.31402	27.7115									0.51026	2.6734
0.54	2.39	2.03106	31.8667									0.59053	2.4589	2.297	30.7362									0.36605	1.4888	2.36835	19.5252									0.50618	2.1203	2.32193	27.8072									0.51079	2.6807
0.54	2.41	2.03106	32.1333									0.59118	2.4698	2.30484	30.8725									0.36671	1.4974	2.3764	19.638									0.50684	2.1265	2.32985	27.8885									0.51145	2.6871
0.54	2.42	2.03106	32.2667									0.59184	2.4786	2.31268	30.9825									0.36737	1.5041	2.38444	19.7259									0.50737	2.1342	2.33618	27.9895									0.51211	2.6941
0.54	2.42	2.03106	32.2667									0.59263	2.4863	2.32208	31.0787									0.36803	1.5106	2.39249	19.8112									0.50803	2.1402	2.34409	28.0682									0.51276	2.7019
0.54	2.42	2.03106	32.2667									0.59329	2.4958	2.32991	31.1975									0.36855	1.5164	2.39894	19.8872									0.50882	2.1481	2.35359	28.1718									0.51342	2.7099
0.54	2.44	2.03106	32.5333									0.59395	2.5031	2.33774	31.2888									0.36908	1.5213	2.40537	19.9515									0.50947	2.1559	2.36151	28.2741									0.51421	2.7197
0.54	2.46	2.03106	32.8									0.59461	2.5124	2.34558	31.405									0.36974	1.5266	2.41342	20.021									0.51026	2.1646	2.371	28.3882									0.51487	2.7295
0.54	2.48	2.03106	33.0667									0.59526	2.5191	2.35341	31.4887									0.37026	1.5318	2.41986	20.0892									0.51092	2.174	2.37892	28.5115									0.51566	2.7403
0.54	2.49	2.03106	33.2									0.59579	2.5259	2.35968	31.5738									0.37092	1.5371	2.42791	20.1587									0.51158	2.1822	2.38683	28.619									0.51645	2.7496
0.54	2.48	2.03106	33.0667									0.59632	2.5321	2.36595	31.6513									0.37145	1.5434	2.43435	20.2413									0.51237	2.1911	2.39632	28.7357									0.51724	2.76
0.54	2.47	2.03106	32.9333									0.59684	2.5368	2.37222	31.71									0.37211	1.5494	2.4424	20.32									0.51316	2.1996	2.40582	28.8472									0.51803	2.7693
0.54	2.48	2.03106	33.0667									0.5975	2.5438	2.38005	31.7975									0.37276	1.5569	2.45045	20.4184									0.51395	2.2093	2.41532	28.9744									0.51882	2.7807
0.54	2.48	2.03106	33.0667									0.59803	2.5485	2.38632	31.8562									0.37329	1.5617	2.45689	20.4813									0.51474	2.2194	2.42482	29.1069									0.51974	2.7923
0.54	2.49	2.03106	33.2									0.59868	2.5552	2.39415	31.94									0.37395	1.5692	2.46494	20.5797									0.51553	2.2299	2.43431	29.2446									0.52053	2.8054
0.54	2.5	2.03106	33.3333									0.59921	2.5612	2.40043	32.015									0.37447	1.5753	2.47139	20.6597									0.51618	2.2394	2.44222	29.3692									0.52118	2.817
0.55	2.51	2.15054	33.4667									0.59987	2.568	2.40825	32.1									0.37513	1.5821	2.47944	20.7489									0.51697	2.2485	2.45173	29.4885									0.52184	2.8273
0.55	2.52	2.15054	33.6									0.6004	2.5748	2.41453	32.185									0.37566	1.588	2.48587	20.8262									0.51763	2.2554	2.45964	29.579									0.52263	2.8363
0.55	2.53	2.15054	33.7333									0.60105	2.5814	2.42236	32.2675									0.37632	1.5943	2.49392	20.9089									0.51829	2.2635	2.46755	29.6852									0.52329	2.8437
0.55	2.54	2.15054	33.8667									0.60171	2.5899	2.43019	32.3738									0.37697	1.6025	2.50198	21.0164									0.51908	2.2702	2.47705	29.7731									0.52408	2.8529
0.55	2.55	2.15054	34									0.60224	2.5974	2.43646	32.4675									0.37776	1.6095	2.51163	21.1082									0.51974	2.2786	2.48496	29.8833									0.52474	2.8602
0.55	2.57	2.15054	34.2667									0.6029	2.604	2.4443	32.55									0.37842	1.6193	2.51968	21.2367									0.5204	2.2862	2.49288	29.9829									0.5254	2.8698
0.55	2.58	2.15054	34.4									0.60342	2.6118	2.45056	32.6475									0.37921	1.6275	2.52935	21.3443									0.52105	2.2926	2.50079	30.0669									0.52605	2.8768
0.55	2.58	2.15054	34.4									0.60421	2.6188	2.45996	32.735									0.37987	1.6373	2.53739	21.4728									0.52158	2.3005	2.50712	30.1705									0.52671	2.8844
0.55	2.59	2.15054	34.5333									0.60487	2.6281	2.46779	32.8513									0.38066	1.6457	2.54705	21.583									0.52211	2.3039	2.51345	30.2151									0.52724	2.8899
0.55	2.6	2.15054	34.6667									0.60553	2.6368	2.47563	32.96									0.38145	1.655	2.55671	21.7049									0.52276	2.3106	2.52136	30.3029									0.5279	2.8955
0.55	2.62	2.15054	34.9333									0.60632	2.6469	2.48503	33.0862									0.38224	1.6648	2.56638	21.8334									0.52329	2.3142	2.52769	30.3502									0.52842	2.901
0.55	2.63	2.15054	35.0667									0.60697	2.6566	2.49287	33.2075									0.38303	1.6751	2.57603	21.9685									0.52395	2.3204	2.53561	30.4315									0.52908	2.9072
0.55	2.64	2.15054	35.2									0.60776	2.6658	2.50226	33.3225									0.38382	1.6857	2.5857	22.1075									0.52447	2.3259	2.54195	30.5036									0.52974	2.9133
0.55	2.64	2.15054	35.2									0.60855	2.6761	2.51167	33.4513									0.38461	1.696	2.59535	22.2426									0.52513	2.3307	2.54986	30.5666									0.53026	2.9196
0.55	2.65	2.15054	35.3333									0.60934	2.685	2.52107	33.5625									0.38526	1.7044	2.6034	22.3528									0.52579	2.3383	2.55776	30.6662									0.53092	2.9261
0.56	2.66	2.27001	35.4667									0.61013	2.6973	2.53048	33.7163									0.38592	1.713	2.61145	22.4656									0.52632	2.3429	2.5641	30.7266									0.53145	2.9321
0.56	2.67	2.27001	35.6									0.61092	2.7079	2.53987	33.8488									0.38671	1.7201	2.62111	22.5587									0.52684	2.3497	2.57043	30.8157									0.53211	2.9385
0.56	2.67	2.27001	35.6									0.61171	2.7203	2.54927	34.0037									0.38737	1.7276	2.62916	22.6571									0.52763	2.3537	2.57993	30.8682									0.53263	2.9431
0.56	2.67	2.27001	35.6									0.61237	2.7294	2.5571	34.1175									0.38803	1.7361	2.63721	22.7685									0.52816	2.3607	2.58626	30.96									0.53316	2.9487
0.56	2.67	2.27001	35.6									0.61303	2.7382	2.56494	34.2275									0.38868	1.7426	2.64526	22.8538									0.52868	2.3672	2.59259	31.0452									0.53368	2.9528
0.56	2.67	2.27001	35.6									0.61382	2.7456	2.57434	34.32									0.38934	1.7513	2.65331	22.9679									0.52934	2.3725	2.6005	31.1148									0.53461	2.9582
0.56	2.67	2.27001	35.6									0.61447	2.753	2.58218	34.4125									0.39	1.7562	2.66136	23.0321									0.53	2.3796	2.60842	31.2079									0.53526	2.9663
0.56	2.68	2.27001	35.7333									0.61513	2.7612	2.59002	34.515									0.39053	1.7636	2.6678	23.1292									0.53066	2.3857	2.61633	31.2879									0.53592	2.9777
0.56	2.69	2.27001	35.8667									0.61579	2.7691	2.59784	34.6138									0.39105	1.7679	2.67425	23.1856									0.53145	2.3942	2.62583	31.3993									0.53671	2.9858
0.56	2.7	2.27001	36									0.61645	2.7775	2.60568	34.7188									0.39171	1.7744	2.6823	23.2708									0.53211	2.4021	2.63374	31.5029									0.53737	2.9947
0.56	2.71	2.27001	36.1333									0.61711	2.7841	2.61351	34.8013									0.39224	1.7792	2.68874	23.3338									0.5329	2.4105	2.64324	31.6131									0.53803	3.0031
0.56	2.73	2.27001	36.4									0.61763	2.791	2.61979	34.8875									0.3929	1.7855	2.69679	23.4164									0.53355	2.4193	2.65116	31.7285									0.53882	3.0116
0.56	2.75	2.27001	36.6667									0.61829	2.796	2.62761	34.95									0.39342	1.7921	2.70322	23.5029									0.53434	2.4261	2.66065	31.8177									0.53947	3.0201
0.56	2.75	2.27001	36.6667									0.61882	2.8023	2.63389	35.0288									0.39408	1.7982	2.71128	23.583									0.53513	2.4357	2.67015	31.9436									0.5404	3.0283
0.56	2.76	2.27001	36.8									0.61947	2.8073	2.64172	35.0913									0.39461	1.806	2.71771	23.6852									0.53605	2.4444	2.68123	32.0577									0.54118	3.0397
0.56	2.76	2.27001	36.8									0.62	2.8134	2.64798	35.1675									0.39526	1.8116	2.72576	23.7587									0.53684	2.4557	2.69072	32.2059									0.54211	3.0503
0.56	2.77	2.27001	36.9333									0.62066	2.8202	2.65582	35.2525									0.39579	1.818	2.7322	23.8426									0.53763	2.4667	2.70023	32.3502									0.5429	3.0635
0.56	2.79	2.27001	37.2									0.62118	2.8261	2.66208	35.3263									0.39645	1.8232	2.74025	23.9108									0.53842	2.4758	2.70972	32.4695									0.54355	3.0734
0.56	2.8	2.27001	37.3333									0.62184	2.8338	2.66992	35.4225									0.39711	1.83	2.7483	24									0.53908	2.4847	2.71763	32.5862									0.54434	3.0829
0.56	2.82	2.27001	37.6									0.62237	2.8386	2.67618	35.4825									0.39776	1.8379	2.75635	24.1036									0.53987	2.4911	2.72712	32.6702									0.545	3.0902
0.57	2.83	2.38949	37.7333									0.62316	2.8462	2.68559	35.5775									0.39842	1.8452	2.76441	24.1993									0.54053	2.4989	2.73504	32.7725									0.54579	3.098
0.57	2.85	2.38949	38									0.62368	2.8525	2.69185	35.6562									0.39908	1.8523	2.77246	24.2925									0.54118	2.5057	2.74295	32.8616									0.54645	3.1055
0.57	2.86	2.38949	38.1333									0.62434	2.8602	2.69969	35.7525									0.39974	1.8604	2.78051	24.3987									0.54197	2.5125	2.75246	32.9508									0.54711	3.1131
0.57	2.87	2.38949	38.2667									0.62487	2.8663	2.70595	35.8287									0.40053	1.8697	2.79016	24.5207									0.5425	2.5199	2.75878	33.0479									0.54776	3.1198
0.57	2.87	2.38949	38.2667									0.62553	2.8732	2.71379	35.915									0.40118	1.8782	2.79821	24.6321									0.54316	2.5248	2.7667	33.1121									0.54829	3.1256
0.57	2.87	2.38949	38.2667									0.62632	2.8818	2.7232	36.0225									0.40184	1.8871	2.80626	24.7489									0.54368	2.5304	2.77303	33.1856									0.54882	3.1302
0.57	2.87	2.38949	38.2667									0.62697	2.8898	2.73103	36.1225									0.40263	1.8956	2.81593	24.8603									0.54421	2.5348	2.77935	33.2433									0.54947	3.134
0.57	2.87	2.38949	38.2667									0.62776	2.9003	2.74043	36.2537									0.40342	1.9046	2.82559	24.9784									0.54487	2.5388	2.78727	33.2957									0.55	3.1385
0.57	2.87	2.38949	38.2667									0.62855	2.9099	2.74983	36.3738									0.40421	1.9142	2.83525	25.1043									0.5454	2.5436	2.79361	33.3587									0.55053	3.1416
0.57	2.87	2.38949	38.2667									0.62921	2.9188	2.75766	36.485									0.40513	1.9256	2.84652	25.2538									0.54605	2.5472	2.80152	33.4059									0.55118	3.1465
0.57	2.88	2.38949	38.4									0.63	2.9279	2.76707	36.5988									0.40592	1.9372	2.85618	25.4059									0.54658	2.553	2.80785	33.482									0.55171	3.151
0.57	2.89	2.38949	38.5333									0.63079	2.9352	2.77646	36.69									0.40671	1.9484	2.86584	25.5528									0.54724	2.5576	2.81577	33.5423									0.55237	3.1567
0.57	2.9	2.38949	38.6667									0.63171	2.9465	2.78743	36.8312									0.40737	1.9573	2.87388	25.6695									0.5479	2.5632	2.82368	33.6157									0.5529	3.1617
0.57	2.91	2.38949	38.8									0.63263	2.9571	2.79841	36.9637									0.40816	1.9672	2.88355	25.7993									0.54855	2.5696	2.8316	33.6997									0.55355	3.1674
0.57	2.91	2.38949	38.8									0.63355	2.9713	2.80938	37.1412									0.40882	1.974	2.8916	25.8885									0.54908	2.5746	2.83792	33.7653									0.55421	3.1723
0.57	2.93	2.38949	39.0667									0.63434	2.9835	2.81877	37.2938									0.40947	1.9835	2.89965	26.0131									0.54974	2.5811	2.84584	33.8505									0.55474	3.1794
0.57	2.94	2.38949	39.2									0.635	2.993	2.82661	37.4125									0.41013	1.9905	2.9077	26.1049									0.55026	2.5845	2.85217	33.8951									0.5554	3.1839
0.57	2.94	2.38949	39.2									0.63579	3.0021	2.836	37.5262									0.41079	1.9995	2.91574	26.223									0.55092	2.5915	2.86008	33.9869									0.55592	3.1882
0.57	2.95	2.38949	39.3333									0.63658	3.0082	2.84541	37.6025									0.41145	2.0059	2.92379	26.3069									0.55158	2.5953	2.868	34.0367									0.55658	3.1934
0.58	2.96	2.50896	39.4667									0.63724	3.0173	2.85324	37.7163									0.41197	2.0124	2.93024	26.3921									0.55237	2.6024	2.87749	34.1298									0.55737	3.1991
0.58	2.97	2.50896	39.6									0.6379	3.0236	2.86108	37.795									0.41263	2.0185	2.93829	26.4721									0.55303	2.6091	2.8854	34.2177									0.55803	3.2065
0.58	2.98	2.50896	39.7333									0.63855	3.0311	2.86892	37.8888									0.41316	2.0236	2.94473	26.539									0.55382	2.6159	2.8949	34.3069									0.55882	3.2133
0.58	2.98	2.50896	39.7333									0.63921	3.0371	2.87674	37.9637									0.41368	2.0298	2.95117	26.6203									0.55461	2.6248	2.9044	34.4236									0.55947	3.2228
0.58	2.99	2.50896	39.8667									0.63974	3.0415	2.88302	38.0187									0.41434	2.0346	2.95922	26.6833									0.55526	2.6318	2.91231	34.5154									0.56026	3.2301
0.58	3	2.50896	40									0.64026	3.0478	2.88928	38.0975									0.41487	2.042	2.96565	26.7803									0.55605	2.6402	2.92181	34.6256									0.56092	3.2385
0.58	3.03	2.50896	40.4									0.64092	3.0502	2.89711	38.1275									0.41553	2.0469	2.9737	26.8446									0.55684	2.6476	2.9313	34.7226									0.56171	3.246
0.58	3.06	2.50896	40.8									0.64145	3.0562	2.90338	38.2025									0.41618	2.0553	2.98176	26.9548									0.55776	2.6566	2.94238	34.8407									0.5625	3.2549
0.58	3.07	2.50896	40.9333									0.64211	3.0599	2.91121	38.2488									0.41684	2.0617	2.98981	27.0387									0.55855	2.6659	2.95189	34.9626									0.56342	3.2642
0.58	3.07	2.50896	40.9333									0.64263	3.0654	2.91749	38.3175									0.41737	2.0701	2.99624	27.1488									0.55934	2.6757	2.96138	35.0911									0.56408	3.2744
0.58	3.06	2.50896	40.8									0.64329	3.071	2.92531	38.3875									0.41803	2.0765	3.00429	27.2328									0.56013	2.6849	2.97088	35.2118									0.56487	3.2834
0.58	3.06	2.50896	40.8									0.64395	3.0772	2.93315	38.465									0.41855	2.0833	3.01074	27.322									0.56079	2.6918	2.97878	35.3023									0.56553	3.2911
0.58	3.06	2.50896	40.8									0.64447	3.0839	2.93942	38.5487									0.41921	2.09	3.01878	27.4098									0.56145	2.6984	2.9867	35.3888									0.56618	3.2981
0.58	3.06	2.50896	40.8									0.64513	3.0887	2.94726	38.6088									0.41987	2.0961	3.02683	27.4898									0.56224	2.705	2.9962	35.4754									0.56697	3.3036
0.58	3.07	2.50896	40.9333									0.64566	3.0953	2.95352	38.6912									0.42053	2.104	3.03489	27.5934									0.56303	2.7109	3.00569	35.5528									0.56763	3.3107
0.58	3.07	2.50896	40.9333									0.64632	3.1011	2.96136	38.7638									0.42132	2.1118	3.04455	27.6957									0.56368	2.7188	3.01361	35.6564									0.56829	3.317
0.58	3.08	2.50896	41.0667									0.64684	3.1051	2.96762	38.8137									0.42197	2.1214	3.0526	27.8216									0.56434	2.7241	3.02152	35.7259									0.56895	3.3249
0.58	3.08	2.50896	41.0667									0.6475	3.1108	2.97546	38.885									0.42276	2.1302	3.06226	27.937									0.565	2.7312	3.02944	35.819									0.56961	3.3305
0.58	3.09	2.50896	41.2									0.64816	3.1161	2.98329	38.9513									0.42355	2.1404	3.07192	28.0708									0.56553	2.7355	3.03577	35.8754									0.57026	3.3361
0.59	3.09	2.62843	41.2									0.64895	3.1244	2.99269	39.055									0.42421	2.1492	3.07998	28.1862									0.56618	2.7398	3.04368	35.9318									0.57079	3.3403
0.59	3.1	2.62843	41.3333									0.64961	3.1327	3.00052	39.1587									0.425	2.1589	3.08963	28.3134									0.56671	2.7441	3.05002	35.9882									0.57132	3.3441
0.59	3.11	2.62843	41.4667									0.65026	3.1416	3.00836	39.27									0.42592	2.1683	3.1009	28.4367									0.56737	2.7472	3.05792	36.0288									0.57197	3.3477
0.59	3.13	2.62843	41.7333									0.65105	3.1512	3.01777	39.39									0.42671	2.1792	3.11057	28.5797									0.5679	2.752	3.06426	36.0918									0.5725	3.3513
0.59	3.16	2.62843	42.1333									0.65171	3.1581	3.0256	39.4763									0.42763	2.1909	3.12184	28.7331									0.56855	2.7556	3.07218	36.139									0.57316	3.3554
0.59	3.18	2.62843	42.4									0.6525	3.1669	3.035	39.5862									0.42829	2.2028	3.12987	28.8892									0.56921	2.761	3.08009	36.2098									0.57382	3.3601
0.59	3.18	2.62843	42.4									0.65342	3.1751	3.04597	39.6887									0.42908	2.2127	3.13954	29.019									0.56987	2.7653	3.088	36.2662									0.57434	3.3648
0.59	3.18	2.62843	42.4									0.65421	3.1847	3.05537	39.8088									0.42974	2.2221	3.14759	29.1423									0.5704	2.7703	3.09434	36.3318									0.575	3.3697
0.59	3.18	2.62843	42.4									0.655	3.1956	3.06477	39.945									0.43053	2.2303	3.15725	29.2498									0.57092	2.7744	3.10066	36.3856									0.57553	3.3745
0.59	3.19	2.62843	42.5333									0.65566	3.2048	3.0726	40.06									0.43118	2.2391	3.1653	29.3652									0.57145	2.7777	3.10699	36.4288									0.57618	3.3786
0.59	3.21	2.62843	42.8									0.65645	3.2142	3.082	40.1775									0.43197	2.2475	3.17496	29.4754									0.57211	2.7813	3.11491	36.4761									0.57684	3.3844
0.59	3.22	2.62843	42.9333									0.65711	3.22	3.08984	40.25									0.43263	2.2566	3.18302	29.5948									0.57263	2.7844	3.12124	36.5167									0.57737	3.3885
0.59	3.23	2.62843	43.0667									0.65776	3.2272	3.09767	40.34									0.43329	2.2647	3.19106	29.701									0.57355	2.7885	3.13232	36.5705									0.57803	3.3926
0.6	3.25	2.74791	43.3333									0.65855	3.2328	3.10708	40.41									0.43395	2.2715	3.19911	29.7902									0.57408	2.7953	3.13865	36.6597									0.57882	3.3973
0.6	3.26	2.74791	43.4667									0.65921	3.2389	3.11491	40.4862									0.43447	2.2783	3.20556	29.8793									0.57487	2.8037	3.14814	36.7698									0.57947	3.4031
0.6	3.27	2.74791	43.6									0.65987	3.2464	3.12274	40.58									0.43513	2.2833	3.21361	29.9449									0.57553	2.8089	3.15606	36.838									0.58026	3.41
0.6	3.27	2.74791	43.6									0.66053	3.2516	3.13057	40.645									0.43566	2.2902	3.22004	30.0354									0.57632	2.8164	3.16556	36.9364									0.58092	3.4181
0.6	3.26	2.74791	43.4667									0.66105	3.2576	3.13685	40.72									0.43632	2.2947	3.22809	30.0944									0.57697	2.8216	3.17348	37.0046									0.58171	3.425
0.6	3.26	2.74791	43.4667									0.66171	3.2618	3.14468	40.7725									0.43697	2.3021	3.23615	30.1915									0.57776	2.8297	3.18297	37.1108									0.58237	3.433
0.6	3.26	2.74791	43.4667									0.66224	3.2659	3.15095	40.8237									0.4375	2.3076	3.24258	30.2636									0.57842	2.8347	3.19088	37.1764									0.58316	3.4397
0.6	3.26	2.74791	43.4667									0.6629	3.2706	3.15878	40.8825									0.43816	2.3151	3.25063	30.362									0.57934	2.8429	3.20196	37.2839									0.58408	3.4474
0.6	3.27	2.74791	43.6									0.66342	3.2734	3.16505	40.9175									0.43882	2.3221	3.25868	30.4538									0.58013	2.8508	3.21146	37.3875									0.585	3.4567
0.6	3.29	2.74791	43.8667									0.66408	3.2787	3.17288	40.9838									0.43934	2.3279	3.26512	30.5298									0.58105	2.8597	3.22254	37.5043									0.58592	3.4671
0.6	3.3	2.74791	44									0.66461	3.2828	3.17915	41.035									0.43987	2.3349	3.27156	30.6216									0.58184	2.8694	3.23203	37.6315									0.58671	3.4789
0.6	3.3	2.74791	44									0.66526	3.2882	3.18698	41.1025									0.4404	2.3391	3.27801	30.6767									0.5825	2.876	3.23995	37.718									0.5875	3.4878
0.6	3.31	2.74791	44.1333									0.66592	3.2935	3.19482	41.1688									0.44105	2.346	3.28606	30.7672									0.58329	2.8839	3.24944	37.8216									0.58829	3.4961
0.6	3.32	2.74791	44.2667									0.66645	3.2985	3.20108	41.2313									0.44158	2.3505	3.29249	30.8262									0.58395	2.8883	3.25735	37.8793									0.58895	3.5018
0.6	3.33	2.74791	44.4									0.66711	3.3029	3.20892	41.2863									0.44263	2.3576	3.30538	30.9193									0.58461	2.8947	3.26527	37.9633									0.58974	3.5084
0.6	3.34	2.74791	44.5333									0.66763	3.3081	3.21519	41.3513									0.44316	2.3676	3.31181	31.0505									0.5854	2.9006	3.27477	38.0407									0.5904	3.5144
0.6	3.35	2.74791	44.6667									0.66829	3.3143	3.22302	41.4288									0.44395	2.3786	3.32147	31.1947									0.58605	2.9057	3.28269	38.1075									0.59105	3.521
0.6	3.37	2.74791	44.9333									0.66895	3.3189	3.23085	41.4862									0.44461	2.3873	3.32952	31.3088									0.58658	2.9115	3.28901	38.1836									0.59171	3.5257
0.6	3.39	2.74791	45.2									0.66947	3.323	3.23713	41.5375									0.44526	2.3962	3.33757	31.4256									0.58724	2.9146	3.29693	38.2243									0.59237	3.5298
0.61	3.4	2.86738	45.3333									0.67026	3.3297	3.24652	41.6213									0.44605	2.4041	3.34724	31.5292									0.58776	2.9184	3.30326	38.2741									0.5929	3.5326
0.61	3.41	2.86738	45.4667									0.67092	3.3359	3.25436	41.6987									0.44671	2.413	3.35528	31.6459									0.58829	2.9211	3.30958	38.3095									0.59342	3.5348
0.61	3.41	2.86738	45.4667									0.67171	3.3438	3.26375	41.7975									0.4475	2.421	3.36494	31.7508									0.58882	2.9233	3.31592	38.3384									0.59395	3.5377
0.61	3.41	2.86738	45.4667									0.67237	3.3525	3.27159	41.9062									0.44842	2.4314	3.37621	31.8872									0.58947	2.9272	3.32384	38.3895									0.59461	3.5396
0.61	3.42	2.86738	45.6									0.67303	3.3585	3.27942	41.9813									0.44921	2.4418	3.38587	32.0236									0.59	2.9286	3.33017	38.4079									0.59526	3.5432
0.61	3.44	2.86738	45.8667									0.67382	3.3666	3.28883	42.0825									0.45	2.4535	3.39553	32.1771									0.59066	2.9335	3.33808	38.4721									0.59579	3.5459
0.61	3.45	2.86738	46									0.67461	3.3722	3.29823	42.1525									0.45079	2.4643	3.40519	32.3187									0.59118	2.9363	3.34441	38.5089									0.59645	3.5504
0.61	3.45	2.86738	46									0.6754	3.3813	3.30763	42.2662									0.45145	2.4733	3.41324	32.4367									0.59184	2.9406	3.35232	38.5652									0.59697	3.5537
0.61	3.45	2.86738	46									0.67618	3.3903	3.31703	42.3787									0.45224	2.4823	3.42291	32.5547									0.5925	2.945	3.36024	38.623									0.59763	3.5573
0.61	3.45	2.86738	46									0.67711	3.4002	3.328	42.5025									0.4529	2.4895	3.43096	32.6492									0.59303	2.9475	3.36657	38.6557									0.59816	3.5605
0.61	3.45	2.86738	46									0.67776	3.4109	3.33583	42.6362									0.45355	2.4989	3.43901	32.7725									0.59368	2.9539	3.37448	38.7397									0.59882	3.5651
0.61	3.45	2.86738	46									0.67855	3.4173	3.34524	42.7163									0.45421	2.5063	3.44706	32.8695									0.59421	2.9552	3.38082	38.7567									0.59934	3.5682
0.61	3.45	2.86738	46									0.67921	3.4253	3.35306	42.8162									0.45487	2.5142	3.4551	32.9731									0.59487	2.9609	3.38872	38.8315									0.6	3.5715
0.61	3.46	2.86738	46.1333									0.68	3.4298	3.36247	42.8725									0.45553	2.5212	3.46315	33.0649									0.59553	2.9637	3.39664	38.8682									0.60066	3.5751
0.61	3.47	2.86738	46.2667									0.68066	3.4366	3.37031	42.9575									0.45605	2.5269	3.4696	33.1397									0.59618	2.9689	3.40455	38.9364									0.60132	3.5797
0.61	3.48	2.86738	46.4									0.68132	3.4424	3.37814	43.03									0.45658	2.5331	3.47604	33.221									0.59697	2.9745	3.41406	39.0098									0.60211	3.5858
0.61	3.49	2.86738	46.5333									0.68197	3.448	3.38598	43.1									0.45711	2.5373	3.48247	33.2761									0.59763	2.98	3.42197	39.082									0.60276	3.5916
0.61	3.5	2.86738	46.6667									0.68263	3.4537	3.39381	43.1713									0.45776	2.5434	3.49052	33.3561									0.59842	2.9873	3.43146	39.1777									0.60355	3.5989
0.61	3.51	2.86738	46.8									0.68316	3.4569	3.40008	43.2112									0.45829	2.548	3.49696	33.4164									0.59908	2.9931	3.43938	39.2538									0.60421	3.6048
0.62	3.52	2.98686	46.9333									0.68368	3.4603	3.40634	43.2537									0.45895	2.5541	3.50501	33.4964									0.59987	3	3.44887	39.3443									0.605	3.6115
0.62	3.54	2.98686	47.2									0.68434	3.4631	3.41418	43.2888									0.45947	2.56	3.51146	33.5738									0.60066	3.0065	3.45837	39.4295									0.60579	3.6177
0.62	3.55	2.98686	47.3333									0.68487	3.4662	3.42044	43.3275									0.46013	2.5666	3.51951	33.6603									0.60145	3.0125	3.46786	39.5082									0.60658	3.6253
0.62	3.56	2.98686	47.4667									0.6854	3.4697	3.42672	43.3713									0.46066	2.5731	3.52595	33.7456									0.60224	3.0212	3.47737	39.6223									0.60737	3.6336
0.62	3.57	2.98686	47.6									0.68605	3.4732	3.43455	43.415									0.46118	2.5792	3.53238	33.8256									0.60303	3.028	3.48686	39.7115									0.60816	3.6429
0.62	3.58	2.98686	47.7333									0.68671	3.4779	3.44238	43.4738									0.46197	2.5846	3.54205	33.8964									0.60382	3.036	3.49636	39.8164									0.60895	3.6501
0.62	3.59	2.98686	47.8667									0.68724	3.482	3.44865	43.525									0.4625	2.5919	3.54849	33.9921									0.60447	3.0416	3.50428	39.8898									0.60961	3.6562
0.62	3.6	2.98686	48									0.68803	3.4868	3.45805	43.585									0.46316	2.5986	3.55654	34.08									0.60513	3.0466	3.51219	39.9554									0.61026	3.6607
0.62	3.6	2.98686	48									0.68855	3.4916	3.46432	43.645									0.46368	2.6057	3.56297	34.1731									0.60579	3.052	3.52009	40.0262									0.61092	3.6652
0.62	3.61	2.98686	48.1333									0.68908	3.4968	3.47059	43.71									0.46447	2.6111	3.57264	34.2439									0.60658	3.0558	3.5296	40.0761									0.61171	3.67
0.62	3.62	2.98686	48.2667									0.68974	3.5017	3.47842	43.7713									0.46513	2.6194	3.58069	34.3528									0.60724	3.0623	3.53751	40.1613									0.61237	3.6747
0.62	3.62	2.98686	48.2667									0.6904	3.5051	3.48626	43.8137									0.46579	2.627	3.58873	34.4525									0.6079	3.066	3.54543	40.2098									0.61303	3.6802
0.62	3.62	2.98686	48.2667									0.69092	3.5101	3.49252	43.8762									0.46658	2.6366	3.5984	34.5784									0.60855	3.0721	3.55334	40.2898									0.61368	3.6839
0.62	3.62	2.98686	48.2667									0.69171	3.5141	3.50192	43.9263									0.46724	2.6456	3.60645	34.6964									0.60908	3.0753	3.55967	40.3318									0.61421	3.6877
0.62	3.62	2.98686	48.2667									0.69237	3.5202	3.50975	44.0025									0.46803	2.6541	3.6161	34.8079									0.60974	3.0781	3.56759	40.3685									0.61487	3.6898
0.62	3.63	2.98686	48.4									0.69316	3.5275	3.51916	44.0938									0.46868	2.6633	3.62415	34.9285									0.61026	3.0813	3.57391	40.4105									0.6154	3.6924
0.63	3.64	3.10633	48.5333									0.69395	3.5348	3.52855	44.185									0.46947	2.6714	3.63382	35.0348									0.61079	3.0828	3.58024	40.4302									0.61592	3.6936
0.63	3.64	3.10633	48.5333									0.69461	3.5435	3.53639	44.2938									0.4704	2.6822	3.64509	35.1764									0.61145	3.0865	3.58816	40.4787									0.61658	3.6964
0.63	3.64	3.10633	48.5333									0.6954	3.5508	3.5458	44.385									0.47118	2.6918	3.65474	35.3023									0.61197	3.0885	3.59449	40.5049									0.61724	3.6983
0.63	3.64	3.10633	48.5333									0.69618	3.5583	3.55519	44.4787									0.47197	2.7033	3.66441	35.4531									0.61263	3.0922	3.60241	40.5534									0.61776	3.702
0.63	3.64	3.10633	48.5333									0.69697	3.5659	3.5646	44.5737									0.47263	2.7117	3.67246	35.5633									0.61329	3.0959	3.61031	40.602									0.61842	3.7053
0.63	3.65	3.10633	48.6667									0.6979	3.5748	3.57557	44.685									0.47329	2.7212	3.6805	35.6879									0.61382	3.0993	3.61665	40.6466									0.61895	3.7086
0.63	3.67	3.10633	48.9333									0.69868	3.5846	3.58496	44.8075									0.47395	2.7279	3.68855	35.7757									0.61447	3.103	3.62457	40.6951									0.61947	3.712
0.63	3.69	3.10633	49.2									0.69947	3.5938	3.59437	44.9225									0.47474	2.7358	3.69822	35.8793									0.61513	3.1066	3.63248	40.7423									0.62026	3.7137
0.63	3.71	3.10633	49.4667									0.70026	3.6012	3.60377	45.015									0.4754	2.7433	3.70627	35.9777									0.61566	3.1109	3.63881	40.7987									0.62079	3.7186
0.63	3.72	3.10633	49.6									0.70092	3.6079	3.6116	45.0988									0.47605	2.7508	3.71432	36.0761									0.61632	3.114	3.64672	40.8393									0.62145	3.7215
0.63	3.72	3.10633	49.6									0.70158	3.6123	3.61944	45.1538									0.47671	2.7587	3.72236	36.1797									0.61697	3.1174	3.65464	40.8839									0.62197	3.7249
0.63	3.73	3.10633	49.7333									0.70237	3.6184	3.62883	45.23									0.47737	2.7646	3.73041	36.257									0.61763	3.1209	3.66256	40.9298									0.62263	3.7281
0.63	3.74	3.10633	49.8667									0.70316	3.6236	3.63824	45.295									0.47803	2.772	3.73846	36.3541									0.61842	3.1263	3.67205	41.0007									0.62342	3.7332
0.63	3.75	3.10633	50									0.70382	3.6301	3.64608	45.3762									0.47855	2.7759	3.74491	36.4053									0.61921	3.131	3.68154	41.0623									0.62408	3.7379
0.63	3.77	3.10633	50.2667									0.70447	3.6351	3.65391	45.4387									0.47908	2.782	3.75135	36.4853									0.61987	3.1379	3.68945	41.1528									0.62487	3.7441
0.63	3.78	3.10633	50.4									0.705	3.6391	3.66017	45.4888									0.47974	2.7863	3.7594	36.5416									0.62066	3.1431	3.69896	41.221									0.62553	3.7493
0.64	3.79	3.22581	50.5333									0.70566	3.6431	3.66801	45.5388									0.4804	2.7919	3.76745	36.6151									0.62132	3.1494	3.70687	41.3036									0.62618	3.7553
0.64	3.8	3.22581	50.6667									0.70618	3.645	3.67427	45.5625									0.48092	2.7977	3.77389	36.6912									0.62211	3.1539	3.71636	41.3626									0.62697	3.7605
0.64	3.81	3.22581	50.8									0.70684	3.6492	3.68211	45.615									0.48158	2.8033	3.78194	36.7646									0.62303	3.1606	3.72744	41.4505									0.62776	3.7661
0.64	3.81	3.22581	50.8									0.70737	3.6507	3.68837	45.6337									0.48224	2.8101	3.78999	36.8538									0.62395	3.1676	3.73852	41.5423									0.62868	3.7738
0.64	3.81	3.22581	50.8									0.70803	3.6553	3.69621	45.6912									0.4829	2.8159	3.79804	36.9298									0.62487	3.1757	3.7496	41.6485									0.62947	3.7816
0.64	3.8	3.22581	50.6667									0.70868	3.6586	3.70404	45.7325									0.48342	2.823	3.80448	37.023									0.62566	3.1846	3.7591	41.7653									0.63026	3.7911
0.64	3.8	3.22581	50.6667									0.70934	3.6628	3.71188	45.785									0.48408	2.8289	3.81253	37.1003									0.62645	3.1913	3.76859	41.8531									0.63105	3.7979
0.64	3.8	3.22581	50.6667									0.70987	3.6675	3.71814	45.8438									0.48461	2.8346	3.81897	37.1751									0.62724	3.1972	3.77809	41.9305									0.63171	3.8044
0.64	3.81	3.22581	50.8									0.7104	3.6706	3.72442	45.8825									0.48526	2.8402	3.82702	37.2485									0.6279	3.202	3.78601	41.9934									0.63237	3.8085
0.64	3.82	3.22581	50.9333									0.71105	3.6749	3.73225	45.9363									0.48592	2.8466	3.83507	37.3325									0.62868	3.206	3.7955	42.0459									0.63316	3.8131
0.64	3.83	3.22581	51.0667									0.71158	3.6775	3.73852	45.9688									0.48671	2.8528	3.84474	37.4138									0.62934	3.2115	3.80342	42.118									0.63382	3.8172
0.64	3.84	3.22581	51.2									0.71237	3.6798	3.74791	45.9975									0.48737	2.8605	3.85277	37.5147									0.63	3.2147	3.81133	42.16									0.63447	3.8217
0.64	3.84	3.22581	51.2									0.7129	3.6848	3.75419	46.06									0.48816	2.8691	3.86244	37.6275									0.63066	3.2192	3.81925	42.219									0.63513	3.8252
0.64	3.85	3.22581	51.3333									0.71368	3.6908	3.76358	46.135									0.48895	2.8781	3.8721	37.7456									0.63118	3.2208	3.82557	42.24									0.63579	3.8282
0.64	3.86	3.22581	51.4667									0.71434	3.6962	3.77142	46.2025									0.48961	2.8861	3.88015	37.8505									0.63184	3.2231	3.83349	42.2702									0.63632	3.8301
0.64	3.86	3.22581	51.4667									0.715	3.7023	3.77926	46.2788									0.4904	2.8951	3.88981	37.9685									0.63237	3.225	3.83982	42.2951									0.63684	3.8318
0.64	3.87	3.22581	51.6									0.71579	3.709	3.78865	46.3625									0.49118	2.9029	3.89947	38.0708									0.6329	3.2257	3.84616	42.3043									0.63737	3.8329
0.64	3.88	3.22581	51.7333									0.71645	3.7159	3.79649	46.4487									0.49211	2.9134	3.91074	38.2085									0.63355	3.229	3.85407	42.3475									0.63803	3.834
0.64	3.89	3.22581	51.8667									0.71711	3.721	3.80432	46.5125									0.49303	2.9235	3.92201	38.341									0.63408	3.2293	3.8604	42.3515									0.63855	3.8358
0.65	3.9	3.34528	52									0.7179	3.7277	3.81373	46.5962									0.49395	2.9359	3.93328	38.5036									0.63474	3.234	3.86831	42.4131									0.63921	3.8374
0.65	3.91	3.34528	52.1333									0.71868	3.7325	3.82313	46.6562									0.49461	2.9465	3.94133	38.6426									0.6354	3.2348	3.87623	42.4236									0.63987	3.8405
0.65	3.92	3.34528	52.2667									0.71961	3.74	3.83409	46.75									0.4954	2.955	3.95099	38.7541									0.63592	3.2388	3.88256	42.4761									0.6404	3.8427
0.65	3.93	3.34528	52.4									0.7204	3.7483	3.8435	46.8537									0.49605	2.9631	3.95905	38.8603									0.63658	3.2409	3.89047	42.5036									0.64118	3.846
0.65	3.94	3.34528	52.5333									0.72118	3.7564	3.8529	46.955									0.49684	2.9691	3.9687	38.939									0.63711	3.2431	3.8968	42.5325									0.64171	3.8487
0.65	3.95	3.34528	52.6667									0.72197	3.7654	3.8623	47.0675									0.49763	2.9775	3.97837	39.0492									0.63776	3.2479	3.90471	42.5954									0.64224	3.8525
0.65	3.95	3.34528	52.6667									0.72263	3.7704	3.87014	47.13									0.49829	2.9837	3.98641	39.1305									0.63829	3.2484	3.91104	42.602									0.6429	3.8538
0.65	3.96	3.34528	52.8									0.72329	3.7771	3.87796	47.2137									0.49895	2.9912	3.99446	39.2289									0.63895	3.2528	3.91896	42.6597									0.64355	3.8566
0.65	3.97	3.34528	52.9333									0.72408	3.7811	3.88737	47.2638									0.49947	2.9961	4.00091	39.2931									0.63961	3.2546	3.92687	42.6833									0.64421	3.8588
0.65	3.98	3.34528	53.0667									0.72474	3.7861	3.89521	47.3263									0.50013	3.0013	4.00896	39.3613									0.64026	3.2592	3.93479	42.7436									0.64487	3.8627
0.65	3.98	3.34528	53.0667									0.7254	3.7916	3.90304	47.395									0.50066	3.0053	4.01539	39.4138									0.64105	3.2632	3.94429	42.7961									0.64566	3.8676
0.65	3.97	3.34528	52.9333									0.72605	3.7958	3.91088	47.4475									0.50118	3.0086	4.02183	39.4571									0.64171	3.2683	3.9522	42.8629									0.64632	3.8728
0.65	3.97	3.34528	52.9333									0.72658	3.7994	3.91714	47.4925									0.50184	3.013	4.02988	39.5147									0.6425	3.274	3.9617	42.9377									0.64711	3.8801
0.65	3.97	3.34528	52.9333									0.72711	3.8029	3.9234	47.5363									0.50237	3.0168	4.03632	39.5646									0.64316	3.2783	3.96961	42.9941									0.64776	3.8852
0.65	3.97	3.34528	52.9333									0.72776	3.8046	3.93124	47.5575									0.50303	3.0217	4.04437	39.6288									0.64395	3.2837	3.9791	43.0649									0.64855	3.8917
0.65	3.98	3.34528	53.0667									0.72829	3.8077	3.9375	47.5962									0.50368	3.0263	4.05242	39.6892									0.64474	3.2887	3.9886	43.1305									0.64934	3.8968
0.65	4	3.34528	53.3333									0.72882	3.8079	3.94378	47.5988									0.50421	3.0324	4.05886	39.7692									0.64553	3.295	3.9981	43.2131									0.65026	3.9044
0.66	4.02	3.46476	53.6									0.72947	3.8115	3.95161	47.6437									0.50487	3.037	4.06691	39.8295									0.64645	3.3017	4.00917	43.301									0.65105	3.9121
0.66	4.04	3.46476	53.8667									0.73	3.8124	3.95788	47.655									0.5054	3.0423	4.07336	39.899									0.64711	3.3082	4.01709	43.3862									0.65197	3.9213
0.66	4.04	3.46476	53.8667									0.73066	3.8155	3.96571	47.6938									0.50618	3.0461	4.08301	39.9489									0.6479	3.3143	4.02659	43.4662									0.65263	3.9288
0.66	4.04	3.46476	53.8667									0.73118	3.8187	3.97198	47.7338									0.50671	3.0522	4.08945	40.0288									0.64855	3.3186	4.03451	43.5226									0.65342	3.9352
0.66	4.04	3.46476	53.8667									0.73184	3.8219	3.97981	47.7737									0.50724	3.0572	4.09589	40.0944									0.64921	3.322	4.04242	43.5672									0.65408	3.9398
0.66	4.04	3.46476	53.8667									0.73237	3.827	3.98608	47.8375									0.5079	3.0626	4.10395	40.1653									0.65	3.3263	4.05191	43.6236									0.65487	3.9441
0.66	4.05	3.46476	54									0.73316	3.8285	3.99548	47.8563									0.50855	3.0677	4.112	40.2321									0.65066	3.3288	4.05983	43.6564									0.65553	3.9488
0.66	4.07	3.46476	54.2667									0.73368	3.8341	4.00175	47.9263									0.50934	3.0745	4.12165	40.3213									0.65132	3.3332	4.06774	43.7141									0.65632	3.9531
0.66	4.09	3.46476	54.5333									0.73421	3.8376	4.00801	47.97									0.51	3.0814	4.1297	40.4118									0.65197	3.3363	4.07566	43.7548									0.65697	3.9581
0.66	4.11	3.46476	54.8									0.73487	3.8414	4.01585	48.0175									0.51066	3.0893	4.13775	40.5154									0.65263	3.3391	4.08357	43.7915									0.65763	3.9613
0.66	4.12	3.46476	54.9333									0.73553	3.8446	4.02368	48.0575									0.51145	3.0967	4.14741	40.6125									0.65316	3.3416	4.0899	43.8243									0.65816	3.964
0.66	4.14	3.46476	55.2									0.73632	3.8485	4.03309	48.1063									0.51211	3.1041	4.15546	40.7095									0.65382	3.3426	4.09782	43.8374									0.65882	3.9653
0.66	4.14	3.46476	55.2									0.73697	3.8548	4.04092	48.185									0.5129	3.112	4.16513	40.8131									0.65434	3.3444	4.10414	43.861									0.65934	3.9669
0.66	4.14	3.46476	55.2									0.73776	3.86	4.05032	48.25									0.51368	3.1192	4.17478	40.9075									0.65487	3.3454	4.11047	43.8741									0.66	3.9678
0.66	4.14	3.46476	55.2									0.73842	3.867	4.05816	48.3375									0.51447	3.1279	4.18445	41.0216									0.65553	3.3468	4.11839	43.8925									0.66053	3.9695
0.66	4.13	3.46476	55.0667									0.73908	3.8715	4.06599	48.3937									0.51526	3.1365	4.1941	41.1344									0.65618	3.3494	4.1263	43.9266									0.66118	3.9711
0.66	4.13	3.46476	55.0667									0.73987	3.8785	4.07539	48.4813									0.51605	3.1462	4.20377	41.2616									0.65671	3.351	4.13264	43.9475									0.66184	3.9739
0.67	4.13	3.58423	55.0667									0.74066	3.8845	4.08479	48.5562									0.51671	3.1533	4.21181	41.3548									0.65737	3.3545	4.14054	43.9934									0.66237	3.9762
0.67	4.14	3.58423	55.2									0.74158	3.893	4.09576	48.6625									0.51737	3.16	4.21986	41.4426									0.6579	3.3561	4.14688	44.0144									0.66303	3.9788
0.67	4.15	3.58423	55.3333									0.74237	3.9005	4.10516	48.7563									0.51816	3.1659	4.22953	41.52									0.65842	3.3588	4.15321	44.0498									0.66355	3.9808
0.67	4.15	3.58423	55.3333									0.74303	3.909	4.11299	48.8625									0.51882	3.1711	4.23758	41.5882									0.65921	3.3607	4.16271	44.0748									0.66408	3.982
0.67	4.16	3.58423	55.4667									0.74382	3.9138	4.1224	48.9225									0.51947	3.1775	4.24563	41.6721									0.65974	3.3638	4.16904	44.1154									0.66474	3.9831
0.67	4.16	3.58423	55.4667									0.74447	3.9186	4.13024	48.9825									0.52026	3.1833	4.25528	41.7482									0.6604	3.3671	4.17696	44.1587									0.66553	3.9842
0.67	4.17	3.58423	55.6									0.74513	3.9215	4.13807	49.0187									0.52092	3.1897	4.26333	41.8321									0.66092	3.368	4.18328	44.1705									0.66618	3.9893
0.67	4.17	3.58423	55.6									0.74579	3.926	4.14589	49.075									0.52145	3.1946	4.26977	41.8964									0.66171	3.3727	4.19279	44.2321									0.66684	3.9935
0.67	4.18	3.58423	55.7333									0.74658	3.9302	4.1553	49.1275									0.52197	3.199	4.27622	41.9541									0.66237	3.3748	4.20069	44.2597									0.6675	3.9974
0.67	4.19	3.58423	55.8667									0.74724	3.935	4.16314	49.1875									0.52263	3.2025	4.28427	42									0.66303	3.3804	4.20861	44.3331									0.66829	4.0015
0.67	4.2	3.58423	56									0.7479	3.9405	4.17097	49.2563									0.52316	3.2063	4.29071	42.0498									0.66382	3.3853	4.21811	44.3974									0.66895	4.0068
0.67	4.2	3.58423	56									0.74842	3.9433	4.17724	49.2912									0.52382	3.2091	4.29876	42.0866									0.66447	3.3895	4.22602	44.4525									0.66961	4.0111
0.67	4.21	3.58423	56.1333									0.74908	3.9473	4.18507	49.3413									0.52434	3.2135	4.30519	42.1443									0.66526	3.3951	4.23551	44.5259									0.6704	4.0158
0.67	4.22	3.58423	56.2667									0.74961	3.9492	4.19134	49.365									0.525	3.2172	4.31325	42.1928									0.66592	3.3982	4.24343	44.5666									0.67118	4.0194
0.67	4.23	3.58423	56.4									0.75026	3.9513	4.19917	49.3912									0.52566	3.2214	4.3213	42.2479									0.66684	3.4049	4.25451	44.6544									0.67197	4.0253
0.67	4.25	3.58423	56.6667									0.75079	3.9535	4.20544	49.4188									0.52618	3.2258	4.32773	42.3056									0.66763	3.4099	4.26401	44.72									0.67276	4.0315
0.67	4.26	3.58423	56.8									0.75145	3.9558	4.21327	49.4475									0.52671	3.2303	4.33418	42.3646									0.66855	3.4176	4.27509	44.821									0.67368	4.0396
0.68	4.28	3.7037	57.0667									0.75211	3.9592	4.22111	49.49									0.52724	3.2342	4.34062	42.4157									0.66921	3.4248	4.28299	44.9154									0.67447	4.0472
0.68	4.29	3.7037	57.2									0.75263	3.9626	4.22738	49.5325									0.52803	3.2378	4.35027	42.4629									0.67	3.4307	4.2925	44.9928									0.67513	4.0531
0.68	4.3	3.7037	57.3333									0.75329	3.9656	4.23521	49.57									0.52855	3.243	4.35672	42.5311									0.67066	3.4355	4.30041	45.0557									0.67579	4.0583
0.68	4.3	3.7037	57.3333									0.75395	3.9696	4.24304	49.62									0.52921	3.2476	4.36477	42.5915									0.67145	3.4392	4.3099	45.1043									0.67658	4.0614
0.68	4.3	3.7037	57.3333									0.75447	3.9721	4.24932	49.6512									0.52987	3.252	4.37281	42.6492									0.67211	3.4429	4.31782	45.1528									0.67724	4.0659
0.68	4.29	3.7037	57.2									0.75513	3.9774	4.25715	49.7175									0.53053	3.2559	4.38086	42.7003									0.67276	3.447	4.32573	45.2066									0.6779	4.0691
0.68	4.29	3.7037	57.2									0.75579	3.9796	4.26498	49.745									0.53118	3.2626	4.38891	42.7882									0.67342	3.45	4.33365	45.2459									0.67855	4.0738
0.68	4.29	3.7037	57.2									0.75632	3.9832	4.27125	49.79									0.53197	3.2687	4.39858	42.8682									0.67408	3.4539	4.34156	45.297									0.67921	4.0757
0.68	4.29	3.7037	57.2									0.75711	3.9868	4.28065	49.835									0.53263	3.2765	4.40663	42.9705									0.67474	3.4555	4.34948	45.318									0.67974	4.0789
0.68	4.3	3.7037	57.3333									0.75776	3.9901	4.28848	49.8762									0.53329	3.2827	4.41467	43.0518									0.67526	3.4576	4.35581	45.3456									0.68026	4.0791
0.68	4.3	3.7037	57.3333									0.75855	3.9967	4.29789	49.9588									0.53408	3.29	4.42434	43.1475									0.67579	3.4586	4.36213	45.3587									0.68092	4.0801
0.68	4.3	3.7037	57.3333									0.75921	4.0008	4.30571	50.01									0.53487	3.2959	4.43399	43.2249									0.67645	3.4588	4.37005	45.3613									0.68145	4.0806
0.68	4.3	3.7037	57.3333									0.76	4.0088	4.31512	50.11									0.53566	3.3042	4.44366	43.3338									0.67697	3.4612	4.37639	45.3928									0.68197	4.081
0.68	4.31	3.7037	57.4667									0.76079	4.0134	4.32452	50.1675									0.53658	3.3122	4.45493	43.4387									0.67763	3.4607	4.3843	45.3862									0.68263	4.0825
0.68	4.32	3.7037	57.6									0.76158	4.0202	4.33392	50.2525									0.53737	3.322	4.46458	43.5672									0.67816	3.4643	4.39063	45.4334									0.68316	4.0832
0.68	4.33	3.7037	57.7333									0.76237	4.0258	4.34332	50.3225									0.53816	3.3314	4.47425	43.6905									0.67882	3.4648	4.39855	45.44									0.68382	4.086
0.68	4.33	3.7037	57.7333									0.76329	4.0332	4.35429	50.415									0.53895	3.3387	4.4839	43.7862									0.67934	3.4679	4.40487	45.4807									0.68434	4.087
0.68	4.35	3.7037	58									0.76421	4.0431	4.36525	50.5388									0.53961	3.3454	4.49195	43.8741									0.68	3.4697	4.41279	45.5043									0.685	4.09
0.69	4.38	3.82318	58.4									0.765	4.0509	4.37466	50.6362									0.54026	3.35	4.50001	43.9344									0.68066	3.4722	4.4207	45.5371									0.68553	4.0906
0.69	4.4	3.82318	58.6667									0.76579	4.0587	4.38406	50.7338									0.54105	3.3565	4.50967	44.0197									0.68118	3.4749	4.42703	45.5725									0.68618	4.0926
0.69	4.41	3.82318	58.8									0.76645	4.0624	4.39189	50.78									0.54171	3.3614	4.51771	44.0839									0.68184	3.4757	4.43495	45.5829									0.68684	4.0957
0.69	4.41	3.82318	58.8									0.76724	4.0665	4.4013	50.8312									0.54237	3.3674	4.52576	44.1626									0.6825	3.4783	4.44286	45.617									0.68737	4.0984
0.69	4.41	3.82318	58.8									0.7679	4.0698	4.40914	50.8725									0.54303	3.3719	4.53381	44.2216									0.68316	3.4802	4.45078	45.642									0.68803	4.0999
0.69	4.42	3.82318	58.9333									0.76868	4.0744	4.41853	50.93									0.54355	3.3751	4.54026	44.2636									0.68382	3.4835	4.45869	45.6853									0.68882	4.1028
0.69	4.43	3.82318	59.0667									0.76934	4.0789	4.42637	50.9862									0.54421	3.3789	4.5483	44.3134									0.68461	3.488	4.46818	45.7443									0.68947	4.1062
0.69	4.43	3.82318	59.0667									0.77	4.0828	4.4342	51.035									0.54474	3.3802	4.55475	44.3305									0.6854	3.4918	4.47768	45.7941									0.69026	4.1106
0.69	4.44	3.82318	59.2									0.77053	4.0847	4.44047	51.0588									0.54526	3.3834	4.56119	44.3725									0.68605	3.4982	4.4856	45.878									0.69092	4.1164
0.69	4.44	3.82318	59.2									0.77118	4.0864	4.4483	51.08									0.54592	3.3852	4.56924	44.3961									0.68684	3.502	4.49509	45.9279									0.69158	4.1204
0.69	4.46	3.82318	59.4667									0.77171	4.0861	4.45457	51.0763									0.54645	3.3884	4.57567	44.438									0.68763	3.5076	4.50459	46.0013									0.69237	4.1256
0.69	4.46	3.82318	59.4667									0.77224	4.0875	4.46084	51.0938									0.54711	3.3919	4.58373	44.4839									0.68842	3.5123	4.51408	46.063									0.69316	4.1297
0.69	4.46	3.82318	59.4667									0.7729	4.0897	4.46868	51.1213									0.54776	3.3951	4.59178	44.5259									0.68934	3.5176	4.52516	46.1325									0.69395	4.1352
0.69	4.46	3.82318	59.4667									0.77342	4.0923	4.47494	51.1538									0.54842	3.3993	4.59983	44.581									0.69013	3.5257	4.53467	46.2387									0.69474	4.1414
0.69	4.45	3.82318	59.3333									0.77408	4.0957	4.48278	51.1962									0.54895	3.4042	4.60626	44.6452									0.69092	3.5305	4.54416	46.3016									0.69553	4.148
0.69	4.45	3.82318	59.3333									0.77474	4.0983	4.49061	51.2287									0.54961	3.4077	4.61432	44.6912									0.69171	3.5384	4.55365	46.4053									0.69632	4.1535
0.69	4.45	3.82318	59.3333									0.77526	4.1009	4.49687	51.2612									0.55013	3.4119	4.62076	44.7462									0.69237	3.5411	4.56156	46.4407									0.69697	4.1586
0.69	4.45	3.82318	59.3333									0.77592	4.1019	4.50471	51.2737									0.55079	3.4142	4.6288	44.7764									0.69316	3.5455	4.57107	46.4984									0.69763	4.1614
0.69	4.46	3.82318	59.4667									0.77658	4.1056	4.51255	51.32									0.55145	3.4191	4.63686	44.8407									0.69382	3.5487	4.57898	46.5403									0.69829	4.1648
0.69	4.47	3.82318	59.6									0.77711	4.1072	4.51881	51.34									0.55211	3.4217	4.64491	44.8747									0.69461	3.5518	4.58847	46.581									0.69908	4.1678
0.69	4.47	3.82318	59.6									0.77763	4.1097	4.52509	51.3713									0.5529	3.4278	4.65457	44.9547									0.69526	3.5571	4.59639	46.6505									0.69974	4.1714
0.69	4.48	3.82318	59.7333									0.77829	4.1132	4.53291	51.415									0.55355	3.4327	4.66262	45.019									0.69592	3.5583	4.6043	46.6662									0.7004	4.175
0.7	4.49	3.94265	59.8667									0.77895	4.1166	4.54074	51.4575									0.55434	3.4396	4.67228	45.1095									0.69658	3.5629	4.61222	46.7266									0.70105	4.1781
0.7	4.49	3.94265	59.8667									0.77961	4.121	4.54858	51.5125									0.55513	3.4462	4.68195	45.1961									0.69711	3.5625	4.61855	46.7213									0.70158	4.1805
0.7	4.5	3.94265	60									0.7804	4.1253	4.55799	51.5662									0.55579	3.4521	4.68998	45.2734									0.69776	3.5651	4.62646	46.7554									0.70224	4.1813
0.7	4.52	3.94265	60.2667									0.78105	4.1298	4.56582	51.6225									0.55658	3.4591	4.69965	45.3653									0.69829	3.5651	4.63279	46.7554									0.70276	4.1823
0.7	4.54	3.94265	60.5333									0.78184	4.1349	4.57522	51.6863									0.55737	3.4647	4.70931	45.4387									0.69895	3.5664	4.6407	46.7725									0.70342	4.1827
0.7	4.56	3.94265	60.8									0.7825	4.139	4.58305	51.7375									0.55829	3.4734	4.72058	45.5528									0.69961	3.5674	4.64862	46.7856									0.70395	4.1844
0.7	4.57	3.94265	60.9333									0.78316	4.1441	4.59089	51.8013									0.55908	3.4808	4.73024	45.6498									0.70013	3.5688	4.65496	46.8039									0.70461	4.1849
0.7	4.58	3.94265	61.0667									0.78395	4.1493	4.60028	51.8663									0.55987	3.4897	4.7399	45.7666									0.70079	3.5711	4.66286	46.8341									0.70526	4.1872
0.7	4.58	3.94265	61.0667									0.78474	4.1542	4.60969	51.9275									0.56066	3.496	4.74956	45.8492									0.70145	3.5726	4.67078	46.8538									0.70579	4.1887
0.7	4.58	3.94265	61.0667									0.78553	4.1616	4.61909	52.02									0.56132	3.5014	4.75761	45.92									0.70197	3.5748	4.67712	46.8826									0.70645	4.1918
0.7	4.59	3.94265	61.2									0.78632	4.1673	4.6285	52.0913									0.56197	3.5062	4.76567	45.983									0.70263	3.5757	4.68503	46.8944									0.70711	4.1932
0.7	4.59	3.94265	61.2									0.78711	4.1749	4.63789	52.1863									0.56276	3.5102	4.77532	46.0354									0.70316	3.5769	4.69136	46.9102									0.70776	4.196
0.7	4.6	3.94265	61.3333									0.78776	4.1791	4.64573	52.2388									0.56342	3.5159	4.78337	46.1102									0.70368	3.5772	4.69769	46.9141									0.70829	4.1982
0.7	4.61	3.94265	61.4667									0.78855	4.1841	4.65513	52.3013									0.56421	3.5204	4.79303	46.1692									0.70447	3.5787	4.70719	46.9338									0.70895	4.1993
0.7	4.61	3.94265	61.4667									0.78921	4.1873	4.66296	52.3413									0.56487	3.5257	4.80108	46.2387									0.70513	3.5826	4.7151	46.9849									0.70961	4.2016
0.71	4.61	4.06213	61.4667									0.78987	4.1908	4.67079	52.385									0.5654	3.5292	4.80753	46.2846									0.70579	3.5858	4.72301	47.0269									0.71026	4.2033
0.71	4.61	4.06213	61.4667									0.79066	4.1952	4.6802	52.44									0.56605	3.532	4.81558	46.3213									0.70658	3.5887	4.73251	47.0649									0.71105	4.2073
0.71	4.61	4.06213	61.4667									0.79132	4.1979	4.68804	52.4738									0.56658	3.534	4.82201	46.3475									0.70724	3.5927	4.74042	47.1174									0.71171	4.2113
0.71	4.62	4.06213	61.6									0.79197	4.2015	4.69587	52.5187									0.56724	3.5362	4.83006	46.3764									0.70803	3.5963	4.74992	47.1646									0.7125	4.2171
0.71	4.62	4.06213	61.6									0.7925	4.2032	4.70214	52.54									0.56776	3.5383	4.8365	46.4039									0.70868	3.6	4.75783	47.2131									0.71329	4.222
0.71	4.63	4.06213	61.7333									0.79316	4.2047	4.70997	52.5588									0.56842	3.5409	4.84455	46.438									0.70947	3.6036	4.76733	47.2603									0.71395	4.2272
0.71	4.64	4.06213	61.8667									0.79368	4.2066	4.71623	52.5825									0.56908	3.5434	4.8526	46.4708									0.71026	3.607	4.77682	47.3049									0.71474	4.2313
0.71	4.64	4.06213	61.8667									0.79421	4.2071	4.7225	52.5887									0.56961	3.5471	4.85904	46.5193									0.71105	3.6115	4.78633	47.3639									0.71566	4.2375
0.71	4.65	4.06213	62									0.79487	4.2093	4.73033	52.6163									0.57026	3.5498	4.86709	46.5547									0.71184	3.6177	4.79582	47.4453									0.71658	4.2439
0.71	4.66	4.06213	62.1333									0.7954	4.2102	4.73661	52.6275									0.57079	3.553	4.87353	46.5967									0.71276	3.6234	4.8069	47.52									0.7175	4.2526
0.71	4.67	4.06213	62.2667									0.79605	4.2128	4.74444	52.66									0.57145	3.555	4.88158	46.623									0.71342	3.6295	4.81481	47.6									0.71829	4.2604
0.71	4.68	4.06213	62.4									0.79671	4.2161	4.75227	52.7013									0.57197	3.5571	4.88803	46.6505									0.71421	3.6335	4.82432	47.6525									0.71895	4.2661
0.71	4.69	4.06213	62.5333									0.79724	4.2171	4.75854	52.7137									0.5725	3.5586	4.89446	46.6702									0.71487	3.6369	4.83222	47.697									0.71974	4.2702
0.71	4.71	4.06213	62.8									0.7979	4.2207	4.76638	52.7587									0.57303	3.5604	4.9009	46.6938									0.71553	3.6396	4.84013	47.7325									0.7204	4.273
0.71	4.71	4.06213	62.8									0.79842	4.2204	4.77264	52.755									0.57395	3.5634	4.91217	46.7331									0.71632	3.6423	4.84964	47.7679									0.72118	4.2764
0.71	4.72	4.06213	62.9333									0.79895	4.222	4.77891	52.775									0.57461	3.5702	4.92022	46.8223									0.71697	3.6454	4.85755	47.8085									0.72184	4.2794
0.71	4.72	4.06213	62.9333									0.79974	4.2221	4.78831	52.7762									0.5754	3.5759	4.92989	46.8971									0.71763	3.6473	4.86547	47.8334									0.7225	4.2829
0.72	4.73	4.1816	63.0667									0.80026	4.2254	4.79458	52.8175									0.57605	3.5809	4.93794	46.9626									0.71816	3.6495	4.87179	47.8623									0.72316	4.2844
0.72	4.74	4.1816	63.2									0.80092	4.2314	4.80241	52.8925									0.57671	3.5863	4.94599	47.0334									0.71882	3.6497	4.87971	47.8649									0.72382	4.286
0.72	4.75	4.1816	63.3333									0.80158	4.2334	4.81025	52.9175									0.5775	3.5913	4.95564	47.099									0.71934	3.6507	4.88604	47.878									0.72434	4.2858
0.72	4.75	4.1816	63.3333									0.80224	4.2395	4.81808	52.9937									0.57816	3.5963	4.9637	47.1646									0.71987	3.65	4.89236	47.8689									0.72487	4.286
0.72	4.74	4.1816	63.2									0.80303	4.2436	4.82748	53.045									0.57895	3.601	4.97335	47.2262									0.7204	3.6503	4.8987	47.8728									0.72553	4.2854
0.72	4.74	4.1816	63.2									0.80368	4.2498	4.83532	53.1225									0.57987	3.6075	4.98462	47.3115									0.72105	3.6508	4.90662	47.8793									0.72605	4.2859
0.72	4.74	4.1816	63.2									0.80447	4.2527	4.84472	53.1587									0.58066	3.6144	4.99429	47.402									0.72158	3.6505	4.91295	47.8754									0.72671	4.2864
0.72	4.75	4.1816	63.3333									0.80513	4.2559	4.85256	53.1987									0.58145	3.6231	5.00394	47.5161									0.72224	3.6528	4.92086	47.9056									0.72724	4.2874
0.72	4.75	4.1816	63.3333									0.80592	4.2606	4.86195	53.2575									0.58224	3.6296	5.01361	47.6013									0.72276	3.6527	4.92719	47.9043									0.7279	4.2891
0.72	4.76	4.1816	63.4667									0.80684	4.2655	4.87292	53.3188									0.58303	3.6365	5.02326	47.6918									0.72342	3.6546	4.9351	47.9292									0.72855	4.2906
0.72	4.76	4.1816	63.4667									0.80763	4.2741	4.88233	53.4263									0.58368	3.6406	5.03131	47.7456									0.72395	3.6552	4.94143	47.937									0.72908	4.2924
0.72	4.76	4.1816	63.4667									0.80842	4.2827	4.89172	53.5337									0.58434	3.6446	5.03936	47.798									0.72461	3.6561	4.94935	47.9489									0.72974	4.2942
0.72	4.76	4.1816	63.4667									0.80921	4.2899	4.90112	53.6238									0.58513	3.649	5.04903	47.8557									0.72526	3.6579	4.95726	47.9725									0.73026	4.2954
0.72	4.76	4.1816	63.4667									0.81	4.2963	4.91053	53.7037									0.58579	3.653	5.05707	47.9082									0.72579	3.6598	4.96359	47.9974									0.73092	4.2959
0.72	4.77	4.1816	63.6									0.81066	4.2983	4.91836	53.7287									0.58645	3.6575	5.06512	47.9672									0.72645	3.6614	4.9715	48.0184									0.73158	4.2973
0.72	4.79	4.1816	63.8667									0.81145	4.3019	4.92776	53.7737									0.58697	3.6602	5.07157	48.0026									0.72711	3.6631	4.97942	48.0407									0.73224	4.2983
0.72	4.81	4.1816	64.1333									0.81211	4.3038	4.93559	53.7975									0.58763	3.663	5.07962	48.0393									0.72776	3.6646	4.98733	48.0603									0.7329	4.3013
0.72	4.81	4.1816	64.1333									0.81276	4.3077	4.94343	53.8462									0.58816	3.6636	5.08606	48.0472									0.72855	3.6685	4.99684	48.1115									0.73355	4.3038
0.72	4.81	4.1816	64.1333									0.81342	4.3113	4.95126	53.8912									0.58868	3.6657	5.09249	48.0748									0.72921	3.6718	5.00474	48.1547									0.73434	4.3083
0.72	4.81	4.1816	64.1333									0.81408	4.3135	4.9591	53.9188									0.58934	3.6656	5.10054	48.0734									0.73	3.676	5.01424	48.2098									0.735	4.3121
0.73	4.82	4.30108	64.2667									0.81461	4.3162	4.96536	53.9525									0.58987	3.6679	5.10698	48.1036									0.73066	3.6794	5.02216	48.2544									0.73579	4.3159
0.73	4.83	4.30108	64.4									0.81513	4.3156	4.97164	53.945									0.5904	3.6685	5.11343	48.1115									0.73145	3.6826	5.03165	48.2964									0.73645	4.3193
0.73	4.85	4.30108	64.6667									0.81579	4.3163	4.97946	53.9537									0.59105	3.6714	5.12148	48.1495									0.73224	3.6872	5.04115	48.3567									0.73724	4.3231
0.73	4.85	4.30108	64.6667									0.81632	4.3159	4.98574	53.9487									0.59171	3.6735	5.12953	48.1771									0.73303	3.6907	5.05064	48.4026									0.73803	4.3279
0.73	4.85	4.30108	64.6667									0.81684	4.3163	4.992	53.9537									0.59224	3.6758	5.13597	48.2072									0.73382	3.697	5.06015	48.4853									0.73882	4.3335
0.73	4.86	4.30108	64.8									0.8175	4.3178	4.99984	53.9725									0.59303	3.6786	5.14562	48.2439									0.73461	3.7013	5.06964	48.5416									0.73961	4.3395
0.73	4.87	4.30108	64.9333									0.81816	4.3198	5.00767	53.9975									0.59355	3.6808	5.15207	48.2728									0.7354	3.7065	5.07914	48.6098									0.7404	4.3438
0.73	4.89	4.30108	65.2									0.81882	4.3225	5.01551	54.0312									0.59408	3.6853	5.15851	48.3318									0.73605	3.7092	5.08706	48.6452									0.74105	4.3483
0.73	4.91	4.30108	65.4667									0.81934	4.3254	5.02177	54.0675									0.59461	3.6858	5.16494	48.3384									0.73671	3.7121	5.09496	48.6833									0.74171	4.3498
0.73	4.91	4.30108	65.4667									0.82	4.3284	5.02961	54.105									0.59526	3.6892	5.17299	48.383									0.73737	3.7151	5.10287	48.7226									0.74237	4.3533
0.73	4.9	4.30108	65.3333									0.82066	4.3302	5.03744	54.1275									0.59592	3.6906	5.18105	48.4013									0.73816	3.717	5.11238	48.7475									0.74316	4.355
0.73	4.89	4.30108	65.2									0.82118	4.3314	5.04371	54.1425									0.59671	3.6948	5.19071	48.4564									0.73882	3.7213	5.12029	48.8039									0.74382	4.3588
0.73	4.89	4.30108	65.2									0.82184	4.3324	5.05154	54.155									0.59737	3.6988	5.19875	48.5089									0.73947	3.7233	5.12821	48.8302									0.74447	4.3614
0.73	4.89	4.30108	65.2									0.8225	4.3358	5.05938	54.1975									0.59816	3.7035	5.20842	48.5705									0.74	3.7263	5.13453	48.8695									0.74513	4.3636
0.73	4.89	4.30108	65.2									0.82316	4.3372	5.06721	54.215									0.59882	3.7092	5.21647	48.6452									0.74066	3.7278	5.14245	48.8892									0.74566	4.3652
0.73	4.89	4.30108	65.2									0.82395	4.3431	5.07661	54.2888									0.59961	3.7135	5.22612	48.7016									0.74118	3.7289	5.14878	48.9036									0.74632	4.3652
0.73	4.91	4.30108	65.4667									0.82461	4.3467	5.08445	54.3338									0.60026	3.7188	5.23418	48.7711									0.74184	3.73	5.15669	48.918									0.74684	4.3659
0.73	4.92	4.30108	65.6									0.8254	4.3538	5.09385	54.4225									0.60105	3.7233	5.24384	48.8302									0.74237	3.7301	5.16302	48.9193									0.74737	4.3654
0.74	4.92	4.42055	65.6									0.82618	4.3586	5.10325	54.4825									0.60197	3.7294	5.25511	48.9102									0.74303	3.7315	5.17094	48.9377									0.74803	4.3664
0.74	4.92	4.42055	65.6									0.82684	4.3634	5.11108	54.5425									0.60276	3.7357	5.26477	48.9928									0.74368	3.7323	5.17885	48.9482									0.74868	4.3664
0.74	4.93	4.42055	65.7333									0.82763	4.3689	5.12049	54.6112									0.60355	3.7424	5.27443	49.0807									0.74421	3.7339	5.18518	48.9692									0.74921	4.368
0.74	4.95	4.42055	66									0.82855	4.3729	5.13146	54.6613									0.60421	3.7478	5.28247	49.1515									0.74487	3.7363	5.19309	49.0007									0.74987	4.369
0.74	4.96	4.42055	66.1333									0.82934	4.3808	5.14085	54.76									0.60487	3.7519	5.29052	49.2052									0.74553	3.737	5.20101	49.0098									0.7504	4.3707
0.74	4.97	4.42055	66.2667									0.83026	4.3864	5.15182	54.83									0.60553	3.7552	5.29857	49.2485									0.74618	3.7396	5.20892	49.0439									0.75092	4.3715
0.74	4.97	4.42055	66.2667									0.83092	4.3935	5.15966	54.9188									0.60632	3.7586	5.30824	49.2931									0.74671	3.7409	5.21525	49.061									0.75158	4.3719
0.74	4.97	4.42055	66.2667									0.83171	4.3982	5.16905	54.9775									0.60697	3.7617	5.31629	49.3338									0.74737	3.7435	5.22317	49.0951									0.75197	4.372
0.74	4.99	4.42055	66.5333									0.83237	4.4011	5.17689	55.0138									0.60763	3.7657	5.32434	49.3862									0.74803	3.744	5.23108	49.1016									0.7529	4.3723
0.74	5	4.42055	66.6667									0.83303	4.4055	5.18472	55.0688									0.60829	3.7691	5.33238	49.4308									0.74868	3.7455	5.239	49.1213									0.75342	4.3766
0.74	5.01	4.42055	66.8									0.83382	4.4077	5.19413	55.0962									0.60895	3.7722	5.34043	49.4715									0.74934	3.7483	5.24691	49.158									0.75408	4.3797
0.74	5.02	4.42055	66.9333									0.83447	4.4126	5.20197	55.1575									0.60947	3.7738	5.34688	49.4925									0.75013	3.7505	5.25641	49.1869									0.75487	4.3821
0.74	5.02	4.42055	66.9333									0.83526	4.4166	5.21136	55.2075									0.61013	3.7759	5.35493	49.52									0.75079	3.7553	5.26432	49.2498									0.75553	4.3855
0.74	5.02	4.42055	66.9333									0.83579	4.4186	5.21763	55.2325									0.61066	3.7765	5.36137	49.5279									0.75158	3.7586	5.27382	49.2931									0.75632	4.39
0.74	5.02	4.42055	66.9333									0.83645	4.4224	5.22546	55.28									0.61118	3.778	5.36781	49.5475									0.75237	3.7635	5.28331	49.3574									0.75697	4.3944
0.74	5.02	4.42055	66.9333									0.83697	4.4204	5.23174	55.255									0.61184	3.779	5.37586	49.5607									0.75303	3.7663	5.29123	49.3941									0.75763	4.3984
0.74	5.02	4.42055	66.9333									0.83763	4.4226	5.23957	55.2825									0.6125	3.7803	5.38391	49.5777									0.75395	3.7707	5.30231	49.4518									0.75842	4.4022
0.75	5.02	4.54002	66.9333									0.83816	4.4209	5.24584	55.2612									0.61303	3.7831	5.39035	49.6144									0.75487	3.7754	5.31338	49.5134									0.75934	4.4071
0.75	5.02	4.54002	66.9333									0.83882	4.4231	5.25367	55.2888									0.61368	3.7845	5.3984	49.6328									0.75579	3.7806	5.32446	49.5816									0.76013	4.412
0.75	5.02	4.54002	66.9333									0.83947	4.425	5.26151	55.3125									0.61421	3.7877	5.40483	49.6748									0.75658	3.7881	5.33397	49.68									0.76105	4.4199
0.75	5.02	4.54002	66.9333									0.84	4.4264	5.26777	55.33									0.615	3.7885	5.4145	49.6853									0.75737	3.793	5.34346	49.7443									0.76184	4.4261
0.75	5.03	4.54002	67.0667									0.84066	4.4316	5.27561	55.395									0.61553	3.7917	5.42094	49.7272									0.75803	3.7978	5.35137	49.8072									0.7625	4.4327
0.75	5.04	4.54002	67.2									0.84132	4.4321	5.28344	55.4012									0.61618	3.794	5.42899	49.7574									0.75882	3.7998	5.36087	49.8334									0.76329	4.4374
0.75	5.05	4.54002	67.3333									0.84184	4.435	5.28971	55.4375									0.61671	3.7965	5.43542	49.7902									0.75961	3.803	5.37037	49.8754									0.76395	4.4405
0.75	5.06	4.54002	67.4667									0.84237	4.434	5.29597	55.425									0.61737	3.7985	5.44348	49.8164									0.76026	3.8048	5.37828	49.899									0.76461	4.4433
0.75	5.07	4.54002	67.6									0.8429	4.4349	5.30224	55.4363									0.61816	3.8013	5.45314	49.8531									0.76092	3.8078	5.3862	49.9384									0.7654	4.4457
0.75	5.07	4.54002	67.6									0.84368	4.4355	5.31164	55.4438									0.61882	3.8055	5.46119	49.9082									0.76158	3.8092	5.39411	49.9567									0.76605	4.4472
0.75	5.08	4.54002	67.7333									0.84434	4.4365	5.31948	55.4562									0.61961	3.8095	5.47085	49.9607									0.76224	3.811	5.40203	49.9803									0.76671	4.4496
0.75	5.08	4.54002	67.7333									0.845	4.4423	5.32731	55.5288									0.6204	3.8157	5.48051	50.042									0.76276	3.8104	5.40835	49.9725									0.76724	4.4511
0.75	5.08	4.54002	67.7333									0.84566	4.4433	5.33515	55.5412									0.62105	3.8194	5.48857	50.0905									0.76329	3.8107	5.41468	49.9764									0.76776	4.4502
0.75	5.09	4.54002	67.8667									0.84632	4.4477	5.34298	55.5962									0.62184	3.8247	5.49822	50.16									0.76395	3.8097	5.4226	49.9633									0.76842	4.4526
0.75	5.1	4.54002	68									0.84711	4.4527	5.35238	55.6587									0.62263	3.8279	5.50789	50.202									0.76447	3.8096	5.42894	49.962									0.76895	4.4512
0.76	5.1	4.6595	68									0.84776	4.4579	5.36021	55.7238									0.62355	3.834	5.51916	50.282									0.76513	3.8097	5.43685	49.9633									0.76947	4.4506
0.76	5.11	4.6595	68.1333									0.84855	4.4631	5.36962	55.7888									0.62447	3.8402	5.53043	50.3633									0.76566	3.8099	5.44318	49.9659									0.77013	4.4501
0.76	5.13	4.6595	68.4									0.84921	4.4667	5.37746	55.8338									0.62526	3.8487	5.54008	50.4748									0.76632	3.8112	5.45109	49.983									0.77079	4.4503
0.76	5.15	4.6595	68.6667									0.85	4.4721	5.38685	55.9012									0.62618	3.856	5.55135	50.5705									0.76684	3.8118	5.45742	49.9908									0.77132	4.4522
0.76	5.16	4.6595	68.8									0.85092	4.4766	5.39782	55.9575									0.62684	3.8617	5.5594	50.6452									0.76763	3.813	5.46692	50.0066									0.77197	4.4537
0.76	5.17	4.6595	68.9333									0.85171	4.4819	5.40721	56.0237									0.62763	3.8656	5.56907	50.6964									0.76816	3.8144	5.47325	50.0249									0.77263	4.4557
0.76	5.16	4.6595	68.8									0.85263	4.4887	5.41819	56.1088									0.62842	3.869	5.57872	50.741									0.76868	3.8148	5.47958	50.0302									0.77329	4.4578
0.76	5.15	4.6595	68.6667									0.85329	4.4924	5.42602	56.155									0.62908	3.8725	5.58677	50.7869									0.76934	3.816	5.48749	50.0459									0.77382	4.4583
0.76	5.15	4.6595	68.6667									0.85408	4.4986	5.43543	56.2325									0.62974	3.8756	5.59482	50.8275									0.77	3.8161	5.49541	50.0472									0.77447	4.4583
0.76	5.15	4.6595	68.6667									0.85474	4.501	5.44326	56.2625									0.6304	3.8787	5.60288	50.8682									0.77053	3.8174	5.50174	50.0643									0.775	4.4595
0.76	5.15	4.6595	68.6667									0.8554	4.5062	5.4511	56.3275									0.63105	3.8802	5.61093	50.8879									0.77132	3.8189	5.51124	50.0839									0.77579	4.4605
0.76	5.15	4.6595	68.6667									0.85618	4.5095	5.46049	56.3687									0.63158	3.8815	5.61736	50.9049									0.77197	3.8203	5.51915	50.1023									0.77645	4.465
0.76	5.15	4.6595	68.6667									0.85684	4.5134	5.46833	56.4175									0.63224	3.8815	5.62541	50.9049									0.77276	3.8247	5.52865	50.16									0.77724	4.468
0.76	5.16	4.6595	68.8									0.8575	4.517	5.47616	56.4625									0.63276	3.8824	5.63185	50.9167									0.77342	3.826	5.53656	50.1771									0.7779	4.4734
0.76	5.17	4.6595	68.9333									0.85803	4.5174	5.48243	56.4675									0.63329	3.882	5.63829	50.9115									0.77408	3.831	5.54448	50.2426									0.77868	4.4766
0.76	5.17	4.6595	68.9333									0.85868	4.5191	5.49026	56.4888									0.63395	3.8836	5.64634	50.9325									0.77487	3.8324	5.55397	50.261									0.77947	4.4815
0.76	5.18	4.6595	69.0667									0.85921	4.5175	5.49653	56.4688									0.63461	3.884	5.65439	50.9377									0.77553	3.8361	5.56188	50.3095									0.78026	4.4865
0.76	5.18	4.6595	69.0667									0.85974	4.5173	5.5028	56.4663									0.63513	3.8866	5.66084	50.9718									0.77645	3.8393	5.57296	50.3515									0.78105	4.4907
0.76	5.19	4.6595	69.2									0.86026	4.5167	5.50906	56.4588									0.63579	3.8875	5.66888	50.9836									0.77724	3.8428	5.58246	50.3974									0.78184	4.4972
0.77	5.2	4.77897	69.3333									0.86092	4.5162	5.5169	56.4525									0.63632	3.89	5.67533	51.0164									0.77803	3.8491	5.59195	50.48									0.78276	4.5027
0.77	5.2	4.77897	69.3333									0.86145	4.5173	5.52316	56.4663									0.63697	3.8911	5.68338	51.0308									0.77868	3.8515	5.59987	50.5115									0.78355	4.5095
0.77	5.21	4.77897	69.4667									0.86211	4.5183	5.531	56.4787									0.6375	3.893	5.68981	51.0557									0.77947	3.8571	5.60937	50.5849									0.78421	4.5146
0.77	5.21	4.77897	69.4667									0.86276	4.5209	5.53884	56.5112									0.63816	3.895	5.69786	51.082									0.78013	3.858	5.61729	50.5967									0.785	4.5192
0.77	5.22	4.77897	69.6									0.86329	4.5233	5.5451	56.5412									0.63868	3.8958	5.7043	51.0925									0.78079	3.861	5.62519	50.6361									0.78566	4.5226
0.77	5.23	4.77897	69.7333									0.86382	4.5248	5.55137	56.56									0.63934	3.8978	5.71235	51.1187									0.78158	3.863	5.63469	50.6623									0.78632	4.5254
0.77	5.24	4.77897	69.8667									0.86434	4.5272	5.55764	56.59									0.64	3.8988	5.7204	51.1318									0.78224	3.8646	5.64261	50.6833									0.78711	4.5282
0.77	5.25	4.77897	70									0.86513	4.5275	5.56703	56.5938									0.64066	3.903	5.72846	51.1869									0.7829	3.8681	5.65052	50.7292									0.78776	4.5314
0.77	5.27	4.77897	70.2667									0.86566	4.5302	5.57331	56.6275									0.64145	3.9055	5.73811	51.2197									0.78355	3.8689	5.65844	50.7397									0.78842	4.5347
0.77	5.28	4.77897	70.4									0.86632	4.5343	5.58114	56.6788									0.64224	3.9109	5.74778	51.2905									0.78421	3.8721	5.66635	50.7816									0.78908	4.5367
0.77	5.28	4.77897	70.4									0.86697	4.5348	5.58898	56.685									0.6429	3.9144	5.75583	51.3364									0.78474	3.8714	5.67268	50.7725									0.78974	4.5383
0.77	5.28	4.77897	70.4									0.86776	4.5379	5.59838	56.7238									0.64355	3.9191	5.76388	51.398									0.78526	3.8722	5.67901	50.7829									0.79026	4.5382
0.77	5.27	4.77897	70.2667									0.86842	4.5395	5.60621	56.7437									0.64434	3.9232	5.77353	51.4518									0.78592	3.8721	5.68692	50.7816									0.79092	4.5384
0.77	5.26	4.77897	70.1333									0.86921	4.5457	5.61561	56.8212									0.64513	3.9271	5.7832	51.5029									0.78645	3.8718	5.69325	50.7777									0.79145	4.5386
0.77	5.26	4.77897	70.1333									0.86987	4.5496	5.62344	56.87									0.64605	3.9334	5.79447	51.5856									0.78711	3.8725	5.70117	50.7869									0.79211	4.5387
0.77	5.26	4.77897	70.1333									0.87066	4.5557	5.63285	56.9462									0.64684	3.9388	5.80412	51.6564									0.78776	3.8728	5.70908	50.7908									0.79263	4.5394
0.77	5.27	4.77897	70.2667									0.87145	4.5606	5.64225	57.0075									0.64763	3.9449	5.81379	51.7364									0.78829	3.874	5.71541	50.8066									0.79329	4.5406
0.77	5.27	4.77897	70.2667									0.87224	4.5658	5.65165	57.0725									0.64829	3.9489	5.82183	51.7888									0.78895	3.8751	5.72332	50.821									0.79395	4.5417
0.78	5.27	4.89845	70.2667									0.87303	4.5727	5.66105	57.1587									0.64895	3.9525	5.82988	51.8361									0.78947	3.8748	5.72966	50.8171									0.79447	4.5433
0.78	5.27	4.89845	70.2667									0.87382	4.5774	5.67046	57.2175									0.64961	3.9546	5.83793	51.8636									0.79	3.8763	5.73599	50.8367									0.795	4.5438
0.78	5.28	4.89845	70.4									0.87461	4.5833	5.67985	57.2912									0.6504	3.9572	5.8476	51.8977									0.79053	3.8751	5.74232	50.821									0.79566	4.5444
0.78	5.28	4.89845	70.4									0.87526	4.586	5.68769	57.325									0.65105	3.9595	5.85565	51.9279									0.79145	3.8757	5.7534	50.8289									0.79618	4.543
0.78	5.29	4.89845	70.5333									0.87592	4.5876	5.69552	57.345									0.65171	3.9625	5.8637	51.9672									0.79197	3.8772	5.75974	50.8485									0.79697	4.5434
0.78	5.3	4.89845	70.6667									0.87671	4.5898	5.70492	57.3725									0.65237	3.9648	5.87174	51.9974									0.79263	3.8804	5.76765	50.8905									0.79763	4.5466
0.78	5.31	4.89845	70.8									0.87737	4.5925	5.71275	57.4062									0.65303	3.9672	5.87979	52.0288									0.79329	3.8825	5.77555	50.918									0.79829	4.5494
0.78	5.33	4.89845	71.0667									0.87803	4.5976	5.72059	57.47									0.65355	3.9673	5.88624	52.0302									0.79395	3.8836	5.78347	50.9325									0.79895	4.5511
0.78	5.35	4.89845	71.3333									0.87882	4.6027	5.73	57.5337									0.65408	3.9685	5.89268	52.0459									0.79474	3.8874	5.79297	50.9823									0.79974	4.5544
0.78	5.35	4.89845	71.3333									0.87934	4.6055	5.73626	57.5688									0.65474	3.9681	5.90073	52.0407									0.7954	3.8892	5.80089	51.0059									0.8004	4.5579
0.78	5.34	4.89845	71.2									0.88	4.6081	5.7441	57.6013									0.65526	3.9686	5.90716	52.0472									0.79605	3.8932	5.8088	51.0584									0.80105	4.5616
0.78	5.34	4.89845	71.2									0.88053	4.6064	5.75036	57.58									0.65592	3.9692	5.91522	52.0551									0.79684	3.8954	5.81829	51.0872									0.80184	4.5656
0.78	5.35	4.89845	71.3333									0.88118	4.6068	5.75819	57.585									0.65645	3.9695	5.92165	52.059									0.79763	3.8981	5.8278	51.1226									0.80263	4.5687
0.78	5.36	4.89845	71.4667									0.88171	4.6057	5.76446	57.5712									0.65711	3.9721	5.9297	52.0931									0.79855	3.9027	5.83888	51.1829									0.80342	4.574
0.78	5.37	4.89845	71.6									0.88237	4.607	5.77229	57.5875									0.65776	3.9721	5.93775	52.0931									0.79934	3.9064	5.84837	51.2315									0.80434	4.5783
0.79	5.38	5.01792	71.7333									0.8829	4.6095	5.77857	57.6187									0.65829	3.9746	5.94419	52.1259									0.80013	3.913	5.85787	51.318									0.80513	4.5857
0.79	5.38	5.01792	71.7333									0.88355	4.6109	5.78641	57.6362									0.65895	3.9743	5.95224	52.122									0.80092	3.9172	5.86736	51.3731									0.80592	4.5915
0.79	5.4	5.01792	72									0.88408	4.6144	5.79267	57.68									0.65947	3.9762	5.95869	52.1469									0.80171	3.9212	5.87685	51.4256									0.80658	4.5968
0.79	5.4	5.01792	72									0.88474	4.6127	5.8005	57.6587									0.66013	3.9784	5.96674	52.1757									0.80237	3.9248	5.88477	51.4728									0.80737	4.6005
0.79	5.4	5.01792	72									0.8854	4.6146	5.80834	57.6825									0.66079	3.9797	5.97478	52.1928									0.80303	3.9256	5.89268	51.4833									0.80803	4.6028
0.79	5.39	5.01792	71.8667									0.88592	4.6146	5.8146	57.6825									0.66132	3.981	5.98123	52.2098									0.80382	3.9296	5.90219	51.5357									0.80882	4.6057
0.79	5.38	5.01792	71.7333									0.88658	4.6183	5.82244	57.7287									0.66211	3.9823	5.99088	52.2269									0.80447	3.9305	5.9101	51.5475									0.80947	4.6082
0.79	5.38	5.01792	71.7333									0.88711	4.6219	5.8287	57.7737									0.66276	3.9862	5.99894	52.278									0.80513	3.9332	5.91802	51.5829									0.81013	4.6112
0.79	5.39	5.01792	71.8667									0.88776	4.6249	5.83654	57.8113									0.66355	3.9891	6.0086	52.3161									0.80579	3.9345	5.92592	51.6									0.81066	4.6124
0.79	5.39	5.01792	71.8667									0.88842	4.6284	5.84437	57.855									0.66421	3.9933	6.01664	52.3712									0.80632	3.9343	5.93226	51.5974									0.81132	4.6135
0.79	5.4	5.01792	72									0.88921	4.628	5.85377	57.85									0.66487	3.9974	6.02469	52.4249									0.80684	3.9355	5.93859	51.6131									0.81184	4.6123
0.79	5.41	5.01792	72.1333									0.88987	4.6297	5.8616	57.8713									0.66566	4.0005	6.03436	52.4656									0.8075	3.9332	5.9465	51.5829									0.81237	4.6125
0.79	5.41	5.01792	72.1333									0.89066	4.6304	5.87101	57.88									0.66632	4.0047	6.04241	52.5207									0.80803	3.9347	5.95283	51.6026									0.8129	4.6111
0.79	5.41	5.01792	72.1333									0.89132	4.6349	5.87885	57.9363									0.66724	4.0085	6.05368	52.5705									0.80855	3.9323	5.95917	51.5712									0.81355	4.6107
0.79	5.42	5.01792	72.2667									0.89211	4.6419	5.88824	58.0237									0.66803	4.0143	6.06333	52.6466									0.80921	3.9338	5.96707	51.5908									0.81408	4.6104
0.79	5.42	5.01792	72.2667									0.8929	4.6485	5.89765	58.1063									0.66895	4.0208	6.0746	52.7318									0.80987	3.9337	5.97499	51.5895									0.81474	4.611
0.79	5.43	5.01792	72.4									0.89368	4.6565	5.90705	58.2062									0.66961	4.0263	6.08266	52.8039									0.81053	3.9338	5.9829	51.5908									0.8154	4.6121
0.8	5.45	5.1374	72.6667									0.89447	4.6623	5.91645	58.2788									0.6704	4.0319	6.09232	52.8774									0.81105	3.936	5.98924	51.6197									0.81592	4.6134
0.8	5.47	5.1374	72.9333									0.8954	4.6677	5.92742	58.3462									0.67105	4.0339	6.10037	52.9036									0.81171	3.9359	5.99714	51.6184									0.81645	4.6145
0.8	5.48	5.1374	73.0667									0.89632	4.6727	5.93839	58.4087									0.67184	4.038	6.11003	52.9574									0.81237	3.9384	6.00506	51.6512									0.81711	4.6151
0.8	5.49	5.1374	73.2									0.89711	4.6769	5.94778	58.4612									0.6725	4.0389	6.11808	52.9692									0.8129	3.9374	6.0114	51.638									0.8175	4.6148
0.8	5.49	5.1374	73.2									0.8979	4.6816	5.95719	58.52									0.67316	4.0428	6.12613	53.0203									0.81355	3.9389	6.01931	51.6577									0.81842	4.6149
0.8	5.48	5.1374	73.0667									0.89855	4.6859	5.96503	58.5737									0.67382	4.0442	6.13418	53.0387									0.81421	3.9397	6.02722	51.6682									0.81895	4.6184
0.8	5.49	5.1374	73.2									0.89934	4.6923	5.97442	58.6538									0.67447	4.0463	6.14223	53.0662									0.81487	3.9404	6.03513	51.6774									0.81961	4.6206
0.8	5.5	5.1374	73.3333									0.90013	4.6977	5.98383	58.7212									0.675	4.0474	6.14867	53.0807									0.81566	3.9436	6.04463	51.7193									0.82026	4.6223
0.8	5.51	5.1374	73.4667									0.90079	4.7014	5.99165	58.7675									0.67566	4.0469	6.15672	53.0741									0.81632	3.9458	6.05255	51.7482									0.82105	4.6243
0.8	5.51	5.1374	73.4667									0.90145	4.7027	5.99949	58.7837									0.67618	4.0477	6.16316	53.0846									0.81711	3.9502	6.06204	51.8059									0.82171	4.6286
0.8	5.51	5.1374	73.4667									0.90197	4.7011	6.00576	58.7638									0.67671	4.0465	6.16959	53.0688									0.8179	3.9539	6.07154	51.8544									0.8225	4.6323
0.8	5.5	5.1374	73.3333									0.90263	4.6994	6.0136	58.7425									0.67737	4.047	6.17764	53.0754									0.81855	3.9569	6.07946	51.8938									0.82316	4.637
0.8	5.49	5.1374	73.2									0.90316	4.6988	6.01986	58.735									0.6779	4.0461	6.18409	53.0636									0.81934	3.9609	6.08895	51.9462									0.82395	4.6406
0.8	5.49	5.1374	73.2									0.90382	4.6995	6.0277	58.7437									0.67855	4.048	6.19214	53.0885									0.82026	3.9646	6.10003	51.9948									0.82474	4.645
0.8	5.49	5.1374	73.2									0.90434	4.7011	6.03396	58.7638									0.67921	4.0482	6.20018	53.0911									0.82105	3.9691	6.10953	52.0538									0.82553	4.6496
0.8	5.5	5.1374	73.3333									0.90487	4.7027	6.04023	58.7837									0.67987	4.0496	6.20823	53.1095									0.82197	3.975	6.12061	52.1311									0.82632	4.6552
0.8	5.51	5.1374	73.4667									0.90553	4.7037	6.04806	58.7963									0.6804	4.0508	6.21468	53.1253									0.82263	3.9788	6.12853	52.181									0.82711	4.6606
0.8	5.51	5.1374	73.4667									0.90618	4.7045	6.0559	58.8062									0.68105	4.0525	6.22273	53.1475									0.82342	3.9836	6.13802	52.2439									0.8279	4.6647
0.8	5.52	5.1374	73.6									0.90671	4.7042	6.06216	58.8025									0.68158	4.0542	6.22917	53.1698									0.82408	3.985	6.14593	52.2623									0.82855	4.6677
0.81	5.52	5.25687	73.6									0.90737	4.7056	6.07	58.82									0.68224	4.0539	6.23722	53.1659									0.82474	3.9876	6.15385	52.2964									0.82921	4.6691
0.81	5.52	5.25687	73.6									0.90803	4.7064	6.07783	58.83									0.6829	4.056	6.24527	53.1934									0.82553	3.9889	6.16334	52.3134									0.83	4.6719
0.81	5.53	5.25687	73.7333									0.90855	4.7096	6.08411	58.87									0.68355	4.0569	6.25333	53.2052									0.82618	3.9912	6.17125	52.3436									0.83066	4.6738
0.81	5.54	5.25687	73.8667									0.90908	4.7122	6.09037	58.9025									0.68421	4.0603	6.26136	53.2498									0.82697	3.9943	6.18076	52.3843									0.83132	4.6781
0.81	5.56	5.25687	74.1333									0.90974	4.7136	6.09821	58.92									0.685	4.063	6.27103	53.2852									0.8275	3.9954	6.18708	52.3987									0.83197	4.6806
0.81	5.56	5.25687	74.1333									0.9104	4.7136	6.10604	58.92									0.68579	4.068	6.28069	53.3508									0.82816	3.9973	6.195	52.4236									0.83263	4.6834
0.81	5.57	5.25687	74.2667									0.91105	4.713	6.11388	58.9125									0.68645	4.0719	6.28874	53.402									0.82882	3.9969	6.20291	52.4184									0.83316	4.6841
0.81	5.57	5.25687	74.2667									0.91171	4.7153	6.1217	58.9412									0.68724	4.0763	6.2984	53.4597									0.82934	3.9968	6.20924	52.4171									0.83382	4.6841
0.81	5.58	5.25687	74.4									0.9125	4.7181	6.13111	58.9763									0.68803	4.0799	6.30806	53.5069									0.82987	3.9971	6.21557	52.421									0.83434	4.6837
0.81	5.59	5.25687	74.5333									0.91316	4.7248	6.13894	59.06									0.68882	4.0841	6.31772	53.562									0.83053	3.9957	6.22348	52.4026									0.835	4.6825
0.81	5.6	5.25687	74.6667									0.91395	4.7305	6.14834	59.1313									0.68974	4.0894	6.32899	53.6315									0.83118	3.9976	6.2314	52.4275									0.83553	4.683
0.81	5.6	5.25687	74.6667									0.91461	4.7364	6.15618	59.205									0.69053	4.096	6.33865	53.718									0.83184	3.9964	6.23931	52.4118									0.83618	4.6831
0.81	5.61	5.25687	74.8									0.9154	4.7408	6.16558	59.26									0.69132	4.1021	6.34831	53.798									0.83237	3.9985	6.24564	52.4393									0.83671	4.6844
0.81	5.61	5.25687	74.8									0.91618	4.7443	6.17498	59.3038									0.69211	4.1071	6.35797	53.8636									0.83303	3.9988	6.25356	52.4433									0.83737	4.6851
0.81	5.6	5.25687	74.6667									0.91697	4.7482	6.18439	59.3525									0.69276	4.1107	6.36602	53.9108									0.83355	3.9985	6.2599	52.4393									0.83803	4.6868
0.81	5.6	5.25687	74.6667									0.9179	4.7534	6.19535	59.4175									0.69355	4.1134	6.37569	53.9462									0.83408	3.9998	6.26622	52.4564									0.83868	4.6875
0.81	5.6	5.25687	74.6667									0.91855	4.7585	6.20319	59.4813									0.69421	4.1158	6.38373	53.9777									0.83461	3.9974	6.27255	52.4249									0.83921	4.6899
0.81	5.6	5.25687	74.6667									0.91934	4.7643	6.21258	59.5538									0.695	4.1186	6.39339	54.0144									0.8354	3.9987	6.28205	52.442									0.83987	4.6903
0.81	5.6	5.25687	74.6667									0.92	4.7676	6.22042	59.595									0.69566	4.1212	6.40144	54.0485									0.83605	3.998	6.28997	52.4328									0.8404	4.6912
0.81	5.6	5.25687	74.6667									0.92066	4.7708	6.22826	59.635									0.69632	4.1229	6.4095	54.0708									0.83671	4.0015	6.29788	52.4787									0.84105	4.6918
0.81	5.6	5.25687	74.6667									0.92132	4.7725	6.23609	59.6562									0.69697	4.1247	6.41755	54.0944									0.83737	4.0029	6.30579	52.4971									0.84171	4.6933
0.82	5.6	5.37634	74.6667									0.92211	4.7739	6.24549	59.6737									0.6975	4.1246	6.42398	54.0931									0.83816	4.0036	6.31529	52.5062									0.8425	4.6955
0.82	5.6	5.37634	74.6667									0.92276	4.7767	6.25332	59.7088									0.69816	4.1252	6.43203	54.101									0.83882	4.0083	6.3232	52.5679									0.84329	4.6994
0.82	5.6	5.37634	74.6667									0.92342	4.7783	6.26116	59.7287									0.69868	4.1241	6.43847	54.0866									0.83961	4.0092	6.3327	52.5797									0.84395	4.7038
0.82	5.62	5.37634	74.9333									0.92395	4.7814	6.26742	59.7675									0.69934	4.1246	6.44652	54.0931									0.84026	4.0138	6.34061	52.64									0.84474	4.7081
0.82	5.63	5.37634	75.0667									0.92461	4.7822	6.27526	59.7775									0.69987	4.1248	6.45296	54.0957									0.84105	4.0146	6.35011	52.6505									0.8454	4.7116
0.82	5.65	5.37634	75.3333									0.92513	4.7834	6.28152	59.7925									0.70053	4.1254	6.46101	54.1036									0.84184	4.0183	6.3596	52.699									0.84618	4.7145
0.82	5.66	5.37634	75.4667									0.92579	4.7832	6.28936	59.79									0.70118	4.1267	6.46906	54.1207									0.84263	4.0219	6.36911	52.7462									0.84711	4.7191
0.82	5.66	5.37634	75.4667									0.92632	4.781	6.29563	59.7625									0.70184	4.1277	6.47711	54.1338									0.84355	4.0266	6.38019	52.8079									0.84803	4.7247
0.82	5.66	5.37634	75.4667									0.92697	4.7807	6.30347	59.7587									0.70237	4.1286	6.48355	54.1456									0.84434	4.0327	6.38968	52.8879									0.84895	4.7332
0.82	5.66	5.37634	75.4667									0.9275	4.7802	6.30973	59.7525									0.7029	4.1287	6.49	54.1469									0.84513	4.0365	6.39918	52.9377									0.84974	4.7411
0.82	5.67	5.37634	75.6									0.92816	4.7831	6.31757	59.7888									0.70342	4.1291	6.49643	54.1521									0.84579	4.0404	6.40708	52.9888									0.85053	4.7484
0.82	5.68	5.37634	75.7333									0.92868	4.7862	6.32383	59.8275									0.70421	4.1279	6.5061	54.1364									0.84645	4.0426	6.415	53.0177									0.85118	4.7518
0.82	5.69	5.37634	75.8667									0.92934	4.7892	6.33167	59.865									0.70487	4.1299	6.51414	54.1626									0.84724	4.0445	6.4245	53.0426									0.85197	4.7546
0.82	5.7	5.37634	76									0.92987	4.7912	6.33793	59.89									0.70553	4.1329	6.52219	54.202									0.8479	4.047	6.43242	53.0754									0.85276	4.7566
0.83	5.7	5.49582	76									0.9304	4.7908	6.34421	59.885									0.70618	4.1353	6.53024	54.2334									0.84855	4.0488	6.44033	53.099									0.85342	4.7594
0.83	5.71	5.49582	76.1333									0.93118	4.7896	6.3536	59.87									0.70697	4.1376	6.53991	54.2636									0.84921	4.0505	6.44825	53.1213									0.85408	4.7614
0.83	5.72	5.49582	76.2667									0.93171	4.791	6.35986	59.8875									0.70763	4.141	6.54796	54.3082									0.84987	4.0515	6.45615	53.1344									0.85474	4.7634
0.83	5.72	5.49582	76.2667									0.93237	4.7914	6.3677	59.8925									0.70842	4.1441	6.55761	54.3488									0.8504	4.0509	6.46249	53.1266									0.85526	4.7637
0.83	5.71	5.49582	76.1333									0.93303	4.794	6.37554	59.925									0.70908	4.1471	6.56567	54.3882									0.85092	4.0514	6.46882	53.1331									0.85592	4.7633
0.83	5.7	5.49582	76									0.93382	4.7965	6.38494	59.9562									0.70974	4.1493	6.57372	54.4171									0.85145	4.0496	6.47514	53.1095									0.85645	4.7626
0.83	5.7	5.49582	76									0.93447	4.8033	6.39278	60.0412									0.71053	4.1529	6.58337	54.4643									0.85211	4.0499	6.48306	53.1134									0.85697	4.7616
0.83	5.7	5.49582	76									0.93526	4.8081	6.40217	60.1013									0.71145	4.1568	6.59464	54.5154									0.85263	4.0489	6.4894	53.1003									0.85763	4.762
0.83	5.7	5.49582	76									0.93592	4.8128	6.41001	60.16									0.71224	4.1619	6.60431	54.5823									0.85329	4.0489	6.4973	53.1003									0.85816	4.761
0.83	5.71	5.49582	76.1333									0.93658	4.816	6.41784	60.2									0.71303	4.1689	6.61396	54.6741									0.85382	4.0494	6.50364	53.1069									0.85882	4.7621
0.83	5.71	5.49582	76.1333									0.93737	4.8184	6.42724	60.23									0.71382	4.1726	6.62363	54.7226									0.85447	4.0493	6.51156	53.1056									0.85947	4.7609
0.83	5.72	5.49582	76.2667									0.93816	4.8229	6.43665	60.2863									0.71447	4.1776	6.63168	54.7882									0.855	4.0507	6.51788	53.1239									0.86	4.7617
0.83	5.72	5.49582	76.2667									0.93908	4.8268	6.44762	60.335									0.71526	4.179	6.64133	54.8066									0.85566	4.0497	6.5258	53.1108									0.86066	4.7612
0.83	5.72	5.49582	76.2667									0.93987	4.8348	6.45701	60.435									0.71592	4.182	6.64939	54.8459									0.85618	4.0503	6.53213	53.1187									0.86118	4.762
0.83	5.73	5.49582	76.4									0.94066	4.8403	6.46642	60.5037									0.71671	4.1836	6.65905	54.8669									0.85697	4.0494	6.54163	53.1069									0.86184	4.7633
0.83	5.73	5.49582	76.4									0.94145	4.8449	6.47581	60.5613									0.71737	4.1862	6.66709	54.901									0.8575	4.0506	6.54796	53.1226									0.86237	4.7643
0.83	5.74	5.49582	76.5333									0.94211	4.8473	6.48365	60.5913									0.7179	4.1877	6.67354	54.9207									0.85816	4.0536	6.55587	53.162									0.86303	4.7648
0.83	5.75	5.49582	76.6667									0.94276	4.8488	6.49148	60.61									0.71855	4.1883	6.68159	54.9285									0.85882	4.0535	6.56379	53.1607									0.86368	4.7654
0.83	5.76	5.49582	76.8									0.94355	4.8517	6.50089	60.6463									0.71908	4.189	6.68803	54.9377									0.85947	4.0563	6.5717	53.1974									0.86434	4.7673
0.84	5.77	5.61529	76.9333									0.94421	4.8537	6.50872	60.6713									0.71961	4.1877	6.69446	54.9207									0.86026	4.058	6.58119	53.2197									0.86513	4.7686
0.84	5.78	5.61529	77.0667									0.94487	4.8584	6.51655	60.73									0.72026	4.1874	6.70251	54.9167									0.86092	4.0613	6.58911	53.2629									0.86579	4.7727
0.84	5.78	5.61529	77.0667									0.94553	4.8604	6.52439	60.755									0.72079	4.186	6.70895	54.8984									0.86171	4.0649	6.5986	53.3102									0.86645	4.775
0.84	5.79	5.61529	77.2									0.94605	4.8618	6.53066	60.7725									0.72132	4.1862	6.7154	54.901									0.86237	4.0666	6.60651	53.3325									0.86724	4.7797
0.84	5.8	5.61529	77.3333									0.94671	4.8617	6.53849	60.7713									0.72197	4.1855	6.72345	54.8918									0.86316	4.0706	6.61602	53.3849									0.86803	4.7822
0.84	5.8	5.61529	77.3333									0.94724	4.8616	6.54476	60.77									0.7225	4.1861	6.72989	54.8997									0.86395	4.0728	6.62551	53.4138									0.86882	4.7862
0.84	5.79	5.61529	77.2									0.94776	4.8603	6.55103	60.7537									0.72316	4.1867	6.73794	54.9075									0.86474	4.0773	6.63501	53.4728									0.86961	4.7907
0.84	5.8	5.61529	77.3333									0.94842	4.8591	6.55886	60.7388									0.72368	4.1871	6.74437	54.9128									0.86566	4.082	6.64609	53.5344									0.8704	4.7962
0.84	5.81	5.61529	77.4667									0.94895	4.8579	6.56512	60.7238									0.72434	4.1874	6.75243	54.9167									0.86632	4.0855	6.65401	53.5803									0.87118	4.8024
0.84	5.81	5.61529	77.4667									0.94961	4.8589	6.57296	60.7362									0.725	4.1873	6.76048	54.9154									0.86697	4.0897	6.66192	53.6354									0.87197	4.8075
0.84	5.8	5.61529	77.3333									0.95026	4.8583	6.5808	60.7287									0.72553	4.1883	6.76691	54.9285									0.86776	4.0907	6.67141	53.6485									0.87263	4.811
0.84	5.8	5.61529	77.3333									0.95092	4.8628	6.58863	60.785									0.72618	4.1901	6.77496	54.9521									0.86842	4.0938	6.67933	53.6892									0.87329	4.8129
0.84	5.79	5.61529	77.2									0.95145	4.8651	6.59489	60.8137									0.72684	4.1907	6.78302	54.96									0.86908	4.0941	6.68724	53.6931									0.87395	4.815
0.84	5.79	5.61529	77.2									0.95211	4.8686	6.60273	60.8575									0.7275	4.1911	6.79107	54.9652									0.86987	4.097	6.69673	53.7311									0.87474	4.8163
0.84	5.79	5.61529	77.2									0.95263	4.8701	6.60901	60.8762									0.72816	4.1935	6.79912	54.9967									0.87053	4.0987	6.70465	53.7534									0.8754	4.8195
0.84	5.8	5.61529	77.3333									0.95329	4.8698	6.61683	60.8725									0.72895	4.1958	6.80877	55.0269									0.87118	4.1006	6.71256	53.7784									0.87605	4.8208
0.84	5.81	5.61529	77.4667									0.95382	4.87	6.62311	60.875									0.72961	4.1996	6.81682	55.0767									0.87171	4.1022	6.71889	53.7993									0.87671	4.8236
0.84	5.82	5.61529	77.6									0.95447	4.8698	6.63094	60.8725									0.73026	4.2029	6.82488	55.12									0.87237	4.102	6.72681	53.7967									0.87724	4.8236
0.85	5.83	5.73477	77.7333									0.95526	4.8714	6.64034	60.8925									0.73105	4.2061	6.83454	55.162									0.8729	4.1026	6.73315	53.8046									0.8779	4.8237
0.85	5.84	5.73477	77.8667									0.95605	4.8751	6.64974	60.9387									0.73184	4.2083	6.8442	55.1908									0.87342	4.102	6.73947	53.7967									0.87842	4.823
0.85	5.84	5.73477	77.8667									0.95671	4.8797	6.65757	60.9963									0.73263	4.2126	6.85386	55.2472									0.87408	4.1014	6.74739	53.7888									0.87895	4.8229
0.85	5.84	5.73477	77.8667									0.9575	4.8867	6.66697	61.0838									0.73342	4.2153	6.86352	55.2826									0.87461	4.102	6.75372	53.7967									0.87961	4.8225
0.85	5.84	5.73477	77.8667									0.95816	4.8906	6.67481	61.1325									0.73421	4.2218	6.87317	55.3679									0.87526	4.1015	6.76163	53.7902									0.88013	4.8233
0.85	5.85	5.73477	78									0.95895	4.8949	6.68421	61.1863									0.735	4.2251	6.88284	55.4111									0.87592	4.1025	6.76955	53.8033									0.88079	4.8232
0.85	5.87	5.73477	78.2667									0.95974	4.8984	6.69361	61.23									0.73566	4.2292	6.89089	55.4649									0.87658	4.103	6.77746	53.8098									0.88145	4.8243
0.85	5.89	5.73477	78.5333									0.96066	4.902	6.70458	61.275									0.73632	4.2312	6.89894	55.4911									0.87711	4.1038	6.78379	53.8203									0.88197	4.8255
0.85	5.9	5.73477	78.6667									0.96158	4.9091	6.71555	61.3638									0.73711	4.2328	6.9086	55.5121									0.87776	4.1055	6.7917	53.8426									0.88263	4.8255
0.85	5.91	5.73477	78.8									0.96237	4.9143	6.72494	61.4288									0.73776	4.2347	6.91665	55.5371									0.87829	4.1049	6.79803	53.8347									0.88316	4.8262
0.85	5.92	5.73477	78.9333									0.96303	4.921	6.73278	61.5125									0.73842	4.236	6.9247	55.5541									0.87895	4.1068	6.80595	53.8597									0.88382	4.8248
0.85	5.92	5.73477	78.9333									0.96382	4.9237	6.74219	61.5463									0.73908	4.239	6.93275	55.5934									0.87961	4.1057	6.81386	53.8453									0.88447	4.827
0.85	5.91	5.73477	78.8									0.96447	4.9263	6.75002	61.5787									0.73974	4.2402	6.9408	55.6092									0.88026	4.1078	6.82178	53.8728									0.885	4.8291
0.85	5.9	5.73477	78.6667									0.96526	4.928	6.75942	61.6									0.7404	4.2427	6.94885	55.642									0.88092	4.1086	6.82969	53.8833									0.88579	4.8309
0.85	5.89	5.73477	78.5333									0.96592	4.9292	6.76725	61.615									0.74092	4.2427	6.95529	55.642									0.88171	4.111	6.83918	53.9147									0.88645	4.8323
0.85	5.89	5.73477	78.5333									0.96671	4.933	6.77665	61.6625									0.74158	4.2435	6.96334	55.6525									0.8825	4.1152	6.84868	53.9698									0.88711	4.8357
0.85	5.89	5.73477	78.5333									0.96737	4.9344	6.78448	61.68									0.74211	4.243	6.96978	55.6459									0.88316	4.1171	6.8566	53.9948									0.8879	4.8385
0.86	5.9	5.85424	78.6667									0.9679	4.9379	6.79076	61.7238									0.74276	4.2423	6.97783	55.6367									0.88395	4.1223	6.86609	54.063									0.88855	4.8422
0.86	5.9	5.85424	78.6667									0.96855	4.9388	6.7986	61.735									0.74329	4.2426	6.98426	55.6407									0.88474	4.1234	6.87559	54.0774									0.88921	4.8453
0.86	5.9	5.85424	78.6667									0.96908	4.9396	6.80486	61.745									0.74395	4.2423	6.99232	55.6367									0.88553	4.1277	6.88509	54.1338									0.89	4.8478
0.86	5.91	5.85424	78.8									0.96974	4.9394	6.81269	61.7425									0.74461	4.2441	7.00037	55.6603									0.88645	4.1311	6.89616	54.1784									0.89079	4.8518
0.86	5.91	5.85424	78.8									0.97026	4.9378	6.81896	61.7225									0.74526	4.2442	7.00842	55.6616									0.88737	4.1365	6.90724	54.2492									0.89171	4.8557
0.86	5.91	5.85424	78.8									0.97092	4.9374	6.82679	61.7175									0.74592	4.2461	7.01647	55.6866									0.88816	4.1432	6.91675	54.337									0.8925	4.863
0.86	5.92	5.85424	78.9333									0.97158	4.9381	6.83463	61.7263									0.74645	4.2464	7.02291	55.6905									0.88895	4.148	6.92624	54.4									0.89329	4.8684
0.86	5.92	5.85424	78.9333									0.97211	4.9386	6.84089	61.7325									0.74711	4.2485	7.03096	55.718									0.88974	4.153	6.93574	54.4656									0.89408	4.8751
0.86	5.92	5.85424	78.9333									0.97276	4.9417	6.84873	61.7713									0.74763	4.249	7.03741	55.7246									0.89053	4.1552	6.94523	54.4944									0.89474	4.8781
0.86	5.92	5.85424	78.9333									0.97342	4.9428	6.85656	61.785									0.74829	4.2493	7.04545	55.7285									0.89118	4.1573	6.95315	54.522									0.8954	4.8813
0.86	5.93	5.85424	79.0667									0.97395	4.9447	6.86283	61.8088									0.74895	4.2499	7.0535	55.7364									0.89197	4.1608	6.96265	54.5679									0.89618	4.883
0.86	5.94	5.85424	79.2									0.97447	4.9445	6.8691	61.8062									0.74974	4.2519	7.06316	55.7626									0.89263	4.1613	6.97056	54.5744									0.89684	4.8858
0.86	5.95	5.85424	79.3333									0.975	4.9434	6.87537	61.7925									0.7504	4.2541	7.07121	55.7915									0.89329	4.1651	6.97847	54.6243									0.8975	4.888
0.86	5.96	5.85424	79.4667									0.97566	4.9443	6.8832	61.8038									0.75118	4.2579	7.08087	55.8413									0.89382	4.1639	6.98481	54.6085									0.89816	4.8898
0.86	5.96	5.85424	79.4667									0.97632	4.9424	6.89104	61.78									0.75197	4.2616	7.09054	55.8898									0.89447	4.1652	6.99272	54.6256									0.89882	4.8908
0.86	5.96	5.85424	79.4667									0.97711	4.9473	6.90043	61.8413									0.75263	4.2655	7.09859	55.941									0.895	4.1637	6.99905	54.6059									0.89934	4.8907
0.86	5.97	5.85424	79.6									0.9779	4.9537	6.90984	61.9213									0.75342	4.2682	7.10824	55.9764									0.89553	4.1632	7.00538	54.5993									0.89987	4.8902
0.87	5.98	5.97372	79.7333									0.97855	4.9585	6.91768	61.9813									0.75421	4.2718	7.1179	56.0236									0.89618	4.1631	7.01329	54.598									0.90053	4.889
0.87	6	5.97372	80									0.97934	4.9614	6.92707	62.0175									0.75513	4.2759	7.12918	56.0774									0.89671	4.161	7.01963	54.5705									0.90105	4.8888
0.87	6	5.97372	80									0.98	4.9636	6.93491	62.045									0.75605	4.2819	7.14045	56.1561									0.89737	4.1633	7.02753	54.6007									0.90171	4.8877
0.87	5.99	5.97372	79.8667									0.98066	4.9669	6.94274	62.0862									0.75697	4.2881	7.15172	56.2374									0.89803	4.1612	7.03545	54.5731									0.90224	4.8887
0.87	5.98	5.97372	79.7333									0.98145	4.9683	6.95214	62.1037									0.75763	4.2933	7.15977	56.3056									0.89855	4.1637	7.04179	54.6059									0.9029	4.8881
0.87	5.97	5.97372	79.6									0.98224	4.9735	6.96155	62.1688									0.75842	4.2977	7.16942	56.3633									0.89921	4.1627	7.0497	54.5928									0.90355	4.8895
0.87	5.98	5.97372	79.7333									0.98316	4.9787	6.97251	62.2338									0.75908	4.2981	7.17747	56.3685									0.89987	4.1628	7.05761	54.5941									0.90408	4.8908
0.87	5.98	5.97372	79.7333									0.98395	4.9852	6.98191	62.315									0.75987	4.3014	7.18713	56.4118									0.9004	4.1645	7.06395	54.6164									0.90474	4.8921
0.87	5.98	5.97372	79.7333									0.98474	4.9919	6.99132	62.3987									0.76066	4.3016	7.19679	56.4144									0.90092	4.163	7.07027	54.5967									0.90526	4.8921
0.87	5.97	5.97372	79.6									0.98553	4.9949	7.00071	62.4363									0.76132	4.305	7.20485	56.459									0.90158	4.1651	7.07819	54.6243									0.90592	4.8928
0.87	5.97	5.97372	79.6									0.98618	4.9979	7.00855	62.4738									0.76197	4.305	7.2129	56.459									0.90224	4.1639	7.0861	54.6085									0.90658	4.8928
0.87	5.98	5.97372	79.7333									0.98684	4.999	7.01638	62.4875									0.7625	4.3057	7.21933	56.4682									0.9029	4.1656	7.09402	54.6308									0.90724	4.8942
0.87	5.98	5.97372	79.7333									0.98763	5.001	7.02578	62.5125									0.76303	4.305	7.22577	56.459									0.90355	4.1669	7.10193	54.6479									0.9079	4.8955
0.87	5.98	5.97372	79.7333									0.98829	5.004	7.03361	62.55									0.76368	4.3036	7.23382	56.4407									0.90434	4.1695	7.11143	54.682									0.90868	4.8983
0.87	5.99	5.97372	79.8667									0.98895	5.0054	7.04145	62.5675									0.76421	4.3033	7.24026	56.4367									0.905	4.1725	7.11934	54.7213									0.90934	4.9027
0.87	6.01	5.97372	80.1333									0.98947	5.0084	7.04772	62.605									0.76487	4.3011	7.24831	56.4079									0.90579	4.1746	7.12883	54.7488									0.91013	4.9067
0.88	6.03	6.09319	80.4									0.99013	5.0081	7.05555	62.6013									0.7654	4.3016	7.25476	56.4144									0.90645	4.1778	7.13675	54.7908									0.91092	4.9118
0.88	6.04	6.09319	80.5333									0.99066	5.0082	7.06182	62.6025									0.76605	4.3004	7.26281	56.3987									0.90724	4.18	7.14625	54.8197									0.91158	4.9148
0.88	6.04	6.09319	80.5333									0.99118	5.0074	7.06809	62.5925									0.76658	4.301	7.26924	56.4066									0.90803	4.1831	7.15574	54.8603									0.91237	4.9194
0.88	6.04	6.09319	80.5333									0.99184	5.0059	7.07592	62.5737									0.76724	4.3017	7.2773	56.4157									0.90895	4.1879	7.16682	54.9233									0.91329	4.9232
0.88	6.03	6.09319	80.4									0.99237	5.0063	7.08219	62.5787									0.7679	4.3022	7.28535	56.4223									0.90974	4.1912	7.17632	54.9666									0.91421	4.9301
0.88	6.04	6.09319	80.5333									0.9929	5.005	7.08846	62.5625									0.76842	4.3034	7.29178	56.438									0.9104	4.1969	7.18424	55.0413									0.915	4.9357
0.88	6.05	6.09319	80.6667									0.99355	5.0068	7.0963	62.585									0.76908	4.3035	7.29983	56.4393									0.91118	4.1987	7.19373	55.0649									0.91579	4.942
0.88	6.06	6.09319	80.8									0.99421	5.0071	7.10412	62.5887									0.76961	4.3033	7.30627	56.4367									0.91184	4.2016	7.20164	55.1029									0.91645	4.9456
0.88	6.07	6.09319	80.9333									0.99474	5.0088	7.1104	62.61									0.77026	4.3036	7.31432	56.4407									0.9125	4.2027	7.20956	55.1174									0.91711	4.9489
0.88	6.08	6.09319	81.0667									0.99526	5.0098	7.11666	62.6225									0.77092	4.3031	7.32237	56.4341									0.91329	4.2039	7.21905	55.1331									0.9179	4.951
0.88	6.08	6.09319	81.0667									0.99579	5.0099	7.12292	62.6238									0.77158	4.3047	7.33043	56.4551									0.91395	4.2063	7.22696	55.1646									0.91868	4.9535
0.88	6.08	6.09319	81.0667									0.99658	5.0109	7.13233	62.6362									0.77224	4.3062	7.33848	56.4748									0.91461	4.2074	7.23488	55.179									0.91934	4.9569
0.88	6.07	6.09319	80.9333									0.99724	5.014	7.14017	62.675									0.77303	4.309	7.34813	56.5115									0.91526	4.2097	7.2428	55.2092									0.92	4.9589
0.88	6.06	6.09319	80.8									0.99776	5.0153	7.14643	62.6912									0.77368	4.3121	7.35618	56.5521									0.91592	4.2095	7.25071	55.2066									0.92066	4.9616
0.88	6.06	6.09319	80.8									0.99842	5.017	7.15427	62.7125									0.77447	4.3143	7.36585	56.581									0.91645	4.2099	7.25704	55.2118									0.92132	4.9616
0.88	6.06	6.09319	80.8									0.99908	5.0179	7.1621	62.7238									0.77513	4.3177	7.3739	56.6256									0.91697	4.2089	7.26338	55.1987									0.92184	4.9623
0.88	6.06	6.09319	80.8									0.99987	5.0216	7.1715	62.77									0.77592	4.3192	7.38355	56.6452									0.91763	4.2084	7.27129	55.1921									0.92237	4.9608
0.88	6.06	6.09319	80.8									1.00053	5.024	7.17933	62.8									0.77671	4.3234	7.39322	56.7003									0.91816	4.2079	7.27762	55.1856									0.92303	4.9612
0.88	6.06	6.09319	80.8									1.00132	5.0281	7.18874	62.8513									0.7775	4.3262	7.40288	56.7371									0.91882	4.2078	7.28553	55.1843									0.92368	4.96
0.88	6.06	6.09319	80.8									1.00197	5.0326	7.19658	62.9075									0.77829	4.3319	7.41253	56.8118									0.91934	4.2081	7.29186	55.1882									0.92421	4.9611
0.89	6.06	6.21266	80.8									1.00276	5.0349	7.20597	62.9363									0.77908	4.3355	7.4222	56.859									0.92	4.2091	7.29978	55.2013									0.92487	4.9613
0.89	6.07	6.21266	80.9333									1.00342	5.0408	7.21381	63.01									0.77974	4.3391	7.43025	56.9062									0.92066	4.2088	7.30769	55.1974									0.92553	4.9625
0.89	6.08	6.21266	81.0667									1.00434	5.0438	7.22477	63.0475									0.7804	4.3411	7.4383	56.9325									0.92118	4.2092	7.31402	55.2026									0.92605	4.9635
0.89	6.08	6.21266	81.0667									1.00513	5.0507	7.23417	63.1337									0.78118	4.342	7.44795	56.9443									0.92171	4.2097	7.32035	55.2092									0.92671	4.9635
0.89	6.09	6.21266	81.2									1.00592	5.0554	7.24358	63.1925									0.78184	4.3443	7.456	56.9744									0.92224	4.2084	7.32669	55.1921									0.92724	4.964
0.89	6.09	6.21266	81.2									1.00658	5.0599	7.25141	63.2488									0.7825	4.3453	7.46406	56.9875									0.92303	4.2089	7.33618	55.1987									0.92776	4.9626
0.89	6.11	6.21266	81.4667									1.00737	5.0634	7.26081	63.2925									0.78329	4.3481	7.47371	57.0243									0.92368	4.2104	7.34409	55.2184									0.92829	4.963
0.89	6.12	6.21266	81.6									1.00803	5.0644	7.26864	63.305									0.78382	4.3493	7.48016	57.04									0.92434	4.2127	7.35201	55.2485									0.92895	4.9618
0.89	6.13	6.21266	81.7333									1.00868	5.0675	7.27648	63.3438									0.78447	4.3501	7.48821	57.0505									0.925	4.213	7.35992	55.2525									0.92987	4.9631
0.89	6.13	6.21266	81.7333									1.00934	5.0686	7.28432	63.3575									0.785	4.3498	7.49465	57.0466									0.92566	4.2156	7.36784	55.2866									0.93053	4.9681
0.89	6.13	6.21266	81.7333									1.01013	5.0719	7.29371	63.3987									0.78566	4.3492	7.5027	57.0387									0.92645	4.2179	7.37733	55.3167									0.93132	4.9737
0.89	6.13	6.21266	81.7333									1.01079	5.0745	7.30155	63.4312									0.78618	4.3479	7.50913	57.0216									0.92711	4.2209	7.38524	55.3561									0.93197	4.976
0.89	6.14	6.21266	81.8667									1.01145	5.0761	7.30938	63.4513									0.78684	4.3476	7.51719	57.0177									0.92776	4.2242	7.39316	55.3993									0.93263	4.9792
0.89	6.14	6.21266	81.8667									1.01197	5.0783	7.31566	63.4787									0.78737	4.3461	7.52362	56.998									0.92855	4.2254	7.40266	55.4151									0.93342	4.9817
0.89	6.14	6.21266	81.8667									1.01263	5.0772	7.32349	63.465									0.78803	4.3464	7.53167	57.002									0.92934	4.2294	7.41215	55.4675									0.93408	4.9853
0.89	6.14	6.21266	81.8667									1.01316	5.0781	7.32976	63.4763									0.78868	4.3464	7.53972	57.002									0.93013	4.2318	7.42166	55.499									0.93487	4.9884
0.9	6.14	6.33214	81.8667									1.01368	5.0774	7.33602	63.4675									0.78921	4.3471	7.54616	57.0112									0.93105	4.2365	7.43273	55.5607									0.93579	4.9927
0.9	6.13	6.33214	81.7333									1.01434	5.0775	7.34386	63.4688									0.78974	4.3464	7.55261	57.002									0.93184	4.2426	7.44223	55.6407									0.93658	4.9988
0.9	6.13	6.33214	81.7333									1.015	5.0791	7.35169	63.4888									0.7904	4.3464	7.56066	57.002									0.93263	4.2462	7.45173	55.6879									0.93737	5.0046
0.9	6.13	6.33214	81.7333									1.01553	5.079	7.35796	63.4875									0.79092	4.3453	7.5671	56.9875									0.93329	4.2511	7.45963	55.7521									0.93816	5.0102
0.9	6.14	6.33214	81.8667									1.01618	5.0818	7.36579	63.5225									0.79171	4.3444	7.57675	56.9757									0.93408	4.253	7.46914	55.7771									0.93882	5.013
0.9	6.14	6.33214	81.8667									1.01684	5.082	7.37363	63.525									0.79224	4.3461	7.5832	56.998									0.93474	4.2549	7.47705	55.802									0.93961	5.0158
0.9	6.15	6.33214	82									1.0175	5.0848	7.38146	63.56									0.7929	4.3481	7.59125	57.0243									0.9354	4.2571	7.48497	55.8308									0.94026	5.0177
0.9	6.14	6.33214	81.8667									1.01803	5.0868	7.38773	63.585									0.79355	4.3503	7.5993	57.0531									0.93618	4.258	7.49446	55.8426									0.94092	5.0208
0.9	6.14	6.33214	81.8667									1.01868	5.0869	7.39556	63.5862									0.79421	4.3507	7.60734	57.0584									0.93671	4.2609	7.50078	55.8807									0.94158	5.023
0.9	6.15	6.33214	82									1.01934	5.089	7.4034	63.6125									0.795	4.3548	7.61701	57.1121									0.93737	4.2603	7.5087	55.8728									0.94224	5.0256
0.9	6.15	6.33214	82									1.01987	5.089	7.40966	63.6125									0.79566	4.3563	7.62506	57.1318									0.93803	4.2613	7.51661	55.8859									0.9429	5.0253
0.9	6.16	6.33214	82.1333									1.02066	5.0915	7.41907	63.6437									0.79645	4.3599	7.63471	57.179									0.93855	4.2607	7.52295	55.878									0.94342	5.026
0.9	6.17	6.33214	82.2667									1.02132	5.0935	7.4269	63.6688									0.79711	4.3618	7.64277	57.2039									0.93908	4.2599	7.52928	55.8675									0.94395	5.0244
0.9	6.17	6.33214	82.2667									1.02211	5.0972	7.4363	63.715									0.7979	4.365	7.65243	57.2459									0.93961	4.2595	7.53561	55.8623									0.94447	5.0238
0.9	6.17	6.33214	82.2667									1.0229	5.1017	7.44571	63.7713									0.79882	4.3684	7.6637	57.2905									0.94026	4.2583	7.54352	55.8466									0.94513	5.023
0.9	6.18	6.33214	82.4									1.02355	5.1059	7.45354	63.8237									0.79961	4.373	7.67336	57.3508									0.94079	4.2594	7.54985	55.861									0.94566	5.0222
0.9	6.19	6.33214	82.5333									1.02434	5.1104	7.46294	63.88									0.8004	4.3789	7.68302	57.4282									0.94145	4.2575	7.55777	55.8361									0.94632	5.0223
0.9	6.19	6.33214	82.5333									1.02513	5.114	7.47233	63.925									0.80118	4.3832	7.69268	57.4846									0.94211	4.2591	7.56568	55.8571									0.94684	5.0218
0.91	6.19	6.45161	82.5333									1.02592	5.118	7.48174	63.975									0.80197	4.3876	7.70234	57.5423									0.94276	4.2594	7.5736	55.861									0.9475	5.0233
0.91	6.19	6.45161	82.5333									1.02684	5.124	7.49271	64.05									0.80263	4.3887	7.71039	57.5567									0.94329	4.2602	7.57992	55.8715									0.94803	5.0235
0.91	6.2	6.45161	82.6667									1.02776	5.131	7.50367	64.1375									0.80329	4.3913	7.71843	57.5908									0.94395	4.2615	7.58784	55.8885									0.94868	5.0246
0.91	6.2	6.45161	82.6667									1.02855	5.1379	7.51308	64.2237									0.80408	4.3921	7.7281	57.6013									0.94447	4.2612	7.59418	55.8846									0.94934	5.0236
0.91	6.2	6.45161	82.6667									1.02934	5.143	7.52248	64.2875									0.80474	4.3945	7.73615	57.6328									0.94513	4.2617	7.60209	55.8912									0.94987	5.0257
0.91	6.2	6.45161	82.6667									1.03	5.1449	7.53031	64.3113									0.8054	4.3955	7.7442	57.6459									0.94579	4.2619	7.61	55.8938									0.95053	5.0262
0.91	6.2	6.45161	82.6667									1.03079	5.1479	7.53971	64.3487									0.80605	4.3962	7.75225	57.6551									0.94645	4.2626	7.61791	55.9029									0.95118	5.0266
0.91	6.2	6.45161	82.6667									1.03145	5.1488	7.54754	64.36									0.80658	4.3962	7.75869	57.6551									0.94711	4.2652	7.62583	55.937									0.95184	5.0269
0.91	6.2	6.45161	82.6667									1.03224	5.1524	7.55695	64.405									0.80711	4.3946	7.76513	57.6341									0.9479	4.2664	7.63533	55.9528									0.9525	5.0289
0.91	6.19	6.45161	82.5333									1.0329	5.1537	7.56479	64.4213									0.80776	4.3939	7.77318	57.6249									0.94868	4.2711	7.64482	56.0144									0.95329	5.0323
0.91	6.19	6.45161	82.5333									1.03355	5.1551	7.57262	64.4387									0.80829	4.3917	7.77961	57.5961									0.94934	4.273	7.65274	56.0393									0.95395	5.0358
0.91	6.19	6.45161	82.5333									1.03408	5.1559	7.57889	64.4488									0.80882	4.3915	7.78606	57.5934									0.95013	4.277	7.66224	56.0918									0.95474	5.0401
0.91	6.2	6.45161	82.6667									1.03461	5.1539	7.58515	64.4237									0.80947	4.3899	7.79411	57.5725									0.95092	4.28	7.67173	56.1311									0.9554	5.0426
0.91	6.2	6.45161	82.6667									1.03526	5.1545	7.59299	64.4313									0.81013	4.3902	7.80217	57.5764									0.95171	4.2827	7.68122	56.1666									0.95618	5.0462
0.91	6.2	6.45161	82.6667									1.03579	5.1527	7.59925	64.4087									0.81079	4.3903	7.8102	57.5777									0.95263	4.2883	7.69231	56.24									0.95697	5.0494
0.91	6.2	6.45161	82.6667									1.03632	5.1529	7.60552	64.4112									0.81132	4.3906	7.81665	57.5816									0.95355	4.2918	7.70339	56.2859									0.95776	5.0546
0.91	6.21	6.45161	82.8									1.03697	5.153	7.61336	64.4125									0.81197	4.3921	7.8247	57.6013									0.95434	4.2994	7.71288	56.3856									0.95855	5.0596
0.91	6.22	6.45161	82.9333									1.03763	5.1525	7.6212	64.4062									0.81263	4.3924	7.83276	57.6052									0.955	4.3016	7.7208	56.4144									0.95934	5.0651
0.91	6.23	6.45161	83.0667									1.03816	5.1548	7.62746	64.435									0.81316	4.3923	7.83919	57.6039									0.95566	4.3055	7.72871	56.4656									0.96	5.0685
0.91	6.23	6.45161	83.0667									1.03882	5.1545	7.6353	64.4313									0.81382	4.3927	7.84724	57.6092									0.95645	4.3073	7.7382	56.4892									0.96066	5.0715
0.92	6.23	6.57109	83.0667									1.03934	5.1563	7.64156	64.4537									0.81447	4.3922	7.8553	57.6026									0.95724	4.3091	7.74771	56.5128									0.96145	5.0728
0.92	6.22	6.57109	82.9333									1.03987	5.1561	7.64782	64.4513									0.81513	4.3945	7.86335	57.6328									0.9579	4.3121	7.75562	56.5521									0.96211	5.0753
0.92	6.22	6.57109	82.9333									1.04066	5.1566	7.65723	64.4575									0.81592	4.3952	7.873	57.642									0.95855	4.313	7.76354	56.5639									0.96276	5.0772
0.92	6.23	6.57109	83.0667									1.04118	5.1596	7.66349	64.495									0.81671	4.399	7.88266	57.6918									0.95921	4.3163	7.77145	56.6072									0.96342	5.0797
0.92	6.25	6.57109	83.3333									1.04184	5.1602	7.67133	64.5025									0.81737	4.4022	7.89071	57.7338									0.95987	4.3155	7.77935	56.5967									0.96408	5.0818
0.92	6.25	6.57109	83.3333									1.0425	5.1624	7.67916	64.53									0.81816	4.4061	7.90037	57.7849									0.9604	4.3164	7.78569	56.6085									0.96474	5.0827
0.92	6.25	6.57109	83.3333									1.04316	5.1629	7.687	64.5362									0.81882	4.4095	7.90842	57.8295									0.96105	4.3159	7.79361	56.602									0.96526	5.0834
0.92	6.25	6.57109	83.3333									1.04382	5.1665	7.69484	64.5812									0.81961	4.4125	7.91808	57.8689									0.96158	4.3152	7.79994	56.5928									0.96592	5.0829
0.92	6.25	6.57109	83.3333									1.04461	5.1695	7.70423	64.6188									0.82053	4.4168	7.92935	57.9252									0.96224	4.3157	7.80785	56.5993									0.96645	5.0827
0.92	6.26	6.57109	83.4667									1.04526	5.173	7.71207	64.6625									0.82145	4.4209	7.94062	57.979									0.9629	4.3146	7.81577	56.5849									0.96711	5.0821
0.92	6.27	6.57109	83.6									1.04605	5.1773	7.72147	64.7163									0.82224	4.4271	7.95028	58.0603									0.96342	4.3155	7.82209	56.5967									0.96763	5.0825
0.92	6.29	6.57109	83.8667									1.04671	5.1795	7.7293	64.7438									0.8229	4.4309	7.95834	58.1102									0.96408	4.3157	7.83001	56.5993									0.96829	5.0822
0.92	6.3	6.57109	84									1.0475	5.184	7.73871	64.8									0.82368	4.4348	7.96799	58.1613									0.96474	4.3157	7.83792	56.5993									0.96895	5.0835
0.92	6.29	6.57109	83.8667									1.04829	5.1872	7.7481	64.84									0.82434	4.4365	7.97604	58.1836									0.96526	4.316	7.84425	56.6033									0.96961	5.0839
0.92	6.27	6.57109	83.6									1.04908	5.1925	7.75751	64.9062									0.825	4.4376	7.98409	58.198									0.96579	4.3171	7.85058	56.6177									0.97026	5.0857
0.92	6.27	6.57109	83.6									1.04987	5.1979	7.7669	64.9737									0.82579	4.4397	7.99375	58.2256									0.96645	4.3145	7.85849	56.5836									0.97079	5.087
0.92	6.26	6.57109	83.4667									1.05066	5.2025	7.77631	65.0312									0.82645	4.44	8.0018	58.2295									0.96697	4.3148	7.86483	56.5875									0.97145	5.0877
0.92	6.26	6.57109	83.4667									1.05132	5.206	7.78415	65.075									0.82724	4.4438	8.01147	58.2793									0.9675	4.3127	7.87116	56.56									0.97197	5.0882
0.92	6.26	6.57109	83.4667									1.05197	5.2082	7.79198	65.1025									0.8279	4.4434	8.01952	58.2741									0.96855	4.3151	7.88383	56.5915									0.97263	5.0886
0.93	6.27	6.69056	83.6									1.05276	5.2095	7.80138	65.1188									0.82842	4.4448	8.02595	58.2925									0.96908	4.3167	7.89015	56.6125									0.97329	5.0898
0.93	6.28	6.69056	83.7333									1.05342	5.2119	7.80921	65.1488									0.82908	4.4437	8.034	58.278									0.96987	4.3189	7.89965	56.6413									0.97408	5.0918
0.93	6.29	6.69056	83.8667									1.05421	5.2135	7.81861	65.1688									0.82961	4.443	8.04044	58.2689									0.97053	4.3249	7.90756	56.72									0.97474	5.0949
0.93	6.29	6.69056	83.8667									1.05487	5.2163	7.82644	65.2037									0.83026	4.4423	8.04849	58.2597									0.97132	4.3241	7.91706	56.7095									0.97553	5.0984
0.93	6.3	6.69056	84									1.0554	5.2172	7.83272	65.215									0.83079	4.4408	8.05493	58.24									0.97197	4.3298	7.92498	56.7843									0.97632	5.1024
0.93	6.31	6.69056	84.1333									1.05605	5.2182	7.84056	65.2275									0.83145	4.4404	8.06298	58.2347									0.97276	4.3295	7.93447	56.7803									0.97697	5.1054
0.93	6.31	6.69056	84.1333									1.05658	5.2188	7.84682	65.235									0.83211	4.4399	8.07103	58.2282									0.97355	4.3333	7.94397	56.8302									0.97776	5.1093
0.93	6.32	6.69056	84.2667									1.05724	5.2178	7.85465	65.2225									0.83263	4.4402	8.07748	58.2321									0.97434	4.3367	7.95346	56.8747									0.97868	5.1123
0.93	6.33	6.69056	84.4									1.05776	5.2184	7.86092	65.23									0.83329	4.4409	8.08552	58.2413									0.97526	4.339	7.96454	56.9049									0.97947	5.1186
0.93	6.34	6.69056	84.5333									1.05842	5.2174	7.86875	65.2175									0.83382	4.4397	8.09197	58.2256									0.97605	4.3468	7.97405	57.0072									0.9804	5.125
0.93	6.35	6.69056	84.6667									1.05895	5.2182	7.87502	65.2275									0.83434	4.4397	8.0984	58.2256									0.97671	4.347	7.98195	57.0098									0.98132	5.1329
0.93	6.36	6.69056	84.8									1.05961	5.2184	7.88285	65.23									0.83487	4.4382	8.10484	58.2059									0.9775	4.3534	7.99145	57.0938									0.98197	5.1391
0.93	6.36	6.69056	84.8									1.06013	5.2196	7.88912	65.245									0.83579	4.4375	8.11611	58.1967									0.97816	4.3532	7.99937	57.0911									0.98276	5.1425
0.93	6.35	6.69056	84.6667									1.06079	5.2201	7.89695	65.2512									0.83632	4.4383	8.12256	58.2072									0.97895	4.3555	8.00886	57.1213									0.98342	5.145
0.94	6.36	6.81004	84.8									1.06132	5.2205	7.90323	65.2562									0.83697	4.4405	8.13061	58.2361									0.97961	4.3581	8.01677	57.1554									0.98421	5.1461
0.94	6.37	6.81004	84.9333									1.06197	5.2209	7.91106	65.2613									0.83763	4.4421	8.13866	58.257									0.98026	4.3582	8.02469	57.1567									0.98487	5.1486
0.94	6.38	6.81004	85.0667									1.06263	5.221	7.91889	65.2625									0.83842	4.4429	8.14831	58.2675									0.98092	4.3628	8.0326	57.2171									0.98566	5.1501
0.94	6.37	6.81004	84.9333									1.06316	5.2239	7.92516	65.2987									0.83908	4.4463	8.15637	58.3121									0.98145	4.359	8.03893	57.1672									0.98618	5.1526
0.94	6.36	6.81004	84.8									1.06382	5.2235	7.933	65.2938									0.83974	4.4479	8.16442	58.3331									0.98211	4.3625	8.04685	57.2131									0.98684	5.1525
0.94	6.35	6.81004	84.6667									1.06447	5.2254	7.94083	65.3175									0.84053	4.4511	8.17407	58.3751									0.98263	4.3592	8.05319	57.1698									0.98737	5.1535
0.94	6.35	6.81004	84.6667									1.06513	5.2268	7.94867	65.335									0.84118	4.4528	8.18212	58.3974									0.98316	4.3589	8.05951	57.1659									0.98803	5.1523
0.94	6.36	6.81004	84.8									1.06592	5.2302	7.95806	65.3775									0.84211	4.4554	8.19339	58.4315									0.98368	4.3579	8.06584	57.1528									0.98855	5.1515
0.94	6.37	6.81004	84.9333									1.06658	5.2336	7.9659	65.42									0.8429	4.4591	8.20306	58.48									0.98434	4.3555	8.07375	57.1213									0.98921	5.1501
0.94	6.38	6.81004	85.0667									1.06724	5.2376	7.97374	65.47									0.84382	4.464	8.21433	58.5443									0.98487	4.358	8.08008	57.1541									0.98974	5.1487
0.94	6.38	6.81004	85.0667									1.06803	5.24	7.98313	65.5									0.84461	4.4696	8.22398	58.6177									0.98553	4.3544	8.088	57.1069									0.9904	5.149
0.94	6.39	6.81004	85.2									1.06868	5.2429	7.99097	65.5362									0.8454	4.4741	8.23365	58.6767									0.98618	4.3586	8.09591	57.162									0.99105	5.1487
0.94	6.39	6.81004	85.2									1.06947	5.2465	8.00037	65.5812									0.84605	4.4771	8.2417	58.7161									0.98671	4.3565	8.10224	57.1344									0.99158	5.1499
0.94	6.4	6.81004	85.3333									1.0704	5.2501	8.01134	65.6262									0.84671	4.4789	8.24975	58.7397									0.98724	4.3579	8.10858	57.1528									0.99211	5.1504
0.94	6.4	6.81004	85.3333									1.07132	5.2569	8.02231	65.7113									0.8475	4.4805	8.25941	58.7607									0.98803	4.3571	8.11807	57.1423									0.99276	5.151
0.94	6.4	6.81004	85.3333									1.07211	5.2625	8.0317	65.7812									0.84816	4.482	8.26746	58.7803									0.98855	4.3565	8.12441	57.1344									0.99342	5.1504
0.94	6.41	6.81004	85.4667									1.07276	5.2683	8.03954	65.8538									0.84882	4.4835	8.27551	58.8									0.98908	4.3595	8.13074	57.1738									0.99395	5.1519
0.94	6.41	6.81004	85.4667									1.07355	5.2714	8.04894	65.8925									0.84947	4.4846	8.28356	58.8144									0.98974	4.3579	8.13865	57.1528									0.99461	5.1528
0.94	6.41	6.81004	85.4667									1.07421	5.2733	8.05677	65.9163									0.85013	4.4853	8.29161	58.8236									0.9904	4.3593	8.14657	57.1711									0.99526	5.1541
0.95	6.41	6.92951	85.4667									1.075	5.2754	8.06618	65.9425									0.85066	4.4839	8.29805	58.8053									0.99118	4.3602	8.15606	57.1829									0.99592	5.1546
0.95	6.42	6.92951	85.6									1.07566	5.2765	8.07401	65.9562									0.85118	4.4834	8.30448	58.7987									0.99184	4.3613	8.16397	57.1974									0.99671	5.1572
0.95	6.43	6.92951	85.7333									1.07632	5.2793	8.08185	65.9912									0.85171	4.4809	8.31092	58.7659									0.99263	4.3655	8.17348	57.2525									0.99737	5.1597
0.95	6.45	6.92951	86									1.07697	5.2805	8.08969	66.0062									0.85237	4.4805	8.31897	58.7607									0.99329	4.3662	8.18138	57.2616									0.99803	5.1629
0.95	6.45	6.92951	86									1.07763	5.2811	8.09751	66.0138									0.8529	4.4787	8.32542	58.7371									0.99395	4.3705	8.18929	57.318									0.99882	5.1663
0.95	6.45	6.92951	86									1.07816	5.2815	8.10378	66.0187									0.85355	4.4781	8.33347	58.7292									0.99474	4.3717	8.1988	57.3338									0.99947	5.1691
0.95	6.44	6.92951	85.8667									1.07868	5.2795	8.11005	65.9938									0.85408	4.4781	8.33991	58.7292									0.99553	4.3746	8.20829	57.3718									1.00026	5.1725
0.95	6.43	6.92951	85.7333									1.07921	5.2799	8.11632	65.9988									0.85474	4.4778	8.34796	58.7253									0.99632	4.3784	8.21779	57.4216									1.00105	5.1754
0.95	6.43	6.92951	85.7333									1.07987	5.2776	8.12415	65.97									0.85526	4.4786	8.3544	58.7357									0.99711	4.3819	8.22728	57.4675									1.00184	5.1805
0.95	6.42	6.92951	85.6									1.0804	5.2784	8.13042	65.98									0.85579	4.4773	8.36083	58.7187									0.9979	4.3873	8.23679	57.5384									1.00263	5.1853
0.95	6.42	6.92951	85.6									1.08105	5.2778	8.13826	65.9725									0.85632	4.478	8.36728	58.7279									0.99868	4.388	8.24628	57.5475									1.00342	5.1907
0.95	6.42	6.92951	85.6									1.08171	5.2786	8.14608	65.9825									0.85711	4.4755	8.37693	58.6951									0.99934	4.3909	8.25419	57.5856									1.00408	5.1941
0.95	6.43	6.92951	85.7333									1.08237	5.2799	8.15392	65.9988									0.85763	4.4772	8.38338	58.7174									1	4.3927	8.26211	57.6092									1.00474	5.1972
0.95	6.43	6.92951	85.7333									1.0829	5.2806	8.16019	66.0075									0.85829	4.4786	8.39142	58.7357									1.00066	4.3929	8.27002	57.6118									1.00553	5.1981
0.95	6.43	6.92951	85.7333									1.08355	5.2835	8.16803	66.0438									0.85895	4.4799	8.39947	58.7528									1.00145	4.3961	8.27951	57.6538									1.00618	5.2009
0.95	6.43	6.92951	85.7333									1.08408	5.2827	8.17429	66.0337									0.85974	4.4806	8.40914	58.762									1.00211	4.3969	8.28743	57.6643									1.00684	5.2026
0.95	6.44	6.92951	85.8667									1.08474	5.2845	8.18213	66.0563									0.8604	4.4824	8.41719	58.7856									1.00276	4.3995	8.29534	57.6984									1.00763	5.2052
0.95	6.45	6.92951	86									1.0854	5.2843	8.18996	66.0537									0.86118	4.4854	8.42685	58.8249									1.00342	4.4011	8.30326	57.7193									1.00816	5.207
0.96	6.46	7.04898	86.1333									1.08605	5.2854	8.1978	66.0675									0.86184	4.4883	8.4349	58.8629									1.00395	4.4007	8.30959	57.7141									1.00882	5.2074
0.96	6.46	7.04898	86.1333									1.08671	5.2877	8.20562	66.0962									0.86263	4.491	8.44456	58.8984									1.00461	4.4019	8.3175	57.7298									1.00934	5.2079
0.96	6.46	7.04898	86.1333									1.0875	5.2899	8.21503	66.1238									0.86329	4.493	8.4526	58.9246									1.00513	4.4	8.32383	57.7049									1.01	5.2068
0.96	6.46	7.04898	86.1333									1.08816	5.2947	8.22287	66.1838									0.86421	4.4968	8.46387	58.9744									1.00566	4.4002	8.33017	57.7075									1.01053	5.2065
0.96	6.47	7.04898	86.2667									1.08895	5.2984	8.23226	66.23									0.865	4.5002	8.47354	59.019									1.00632	4.3992	8.33808	57.6944									1.01118	5.2049
0.96	6.47	7.04898	86.2667									1.08974	5.3035	8.24167	66.2938									0.86579	4.5051	8.48319	59.0833									1.00697	4.399	8.346	57.6918									1.01171	5.2049
0.96	6.49	7.04898	86.5333									1.0904	5.3065	8.2495	66.3312									0.86658	4.5091	8.49286	59.1357									1.00763	4.3999	8.3539	57.7036									1.01237	5.2042
0.96	6.5	7.04898	86.6667									1.09118	5.3106	8.2589	66.3825									0.86724	4.512	8.50091	59.1738									1.00816	4.3995	8.36024	57.6984									1.01303	5.2057
0.96	6.5	7.04898	86.6667									1.09211	5.3142	8.26987	66.4275									0.8679	4.5147	8.50896	59.2092									1.00882	4.402	8.36816	57.7311									1.01355	5.2052
0.96	6.51	7.04898	86.8									1.0929	5.32	8.27927	66.5									0.86855	4.5153	8.51701	59.2171									1.00947	4.4016	8.37607	57.7259									1.01408	5.2063
0.96	6.51	7.04898	86.8									1.09382	5.3252	8.29024	66.565									0.86934	4.5171	8.52667	59.2407									1.01013	4.4033	8.38397	57.7482									1.01474	5.2054
0.96	6.5	7.04898	86.6667									1.09447	5.3305	8.29808	66.6312									0.87	4.5184	8.53472	59.2577									1.01066	4.4029	8.39031	57.743									1.0154	5.2047
0.96	6.49	7.04898	86.5333									1.09526	5.3336	8.30747	66.67									0.87066	4.5205	8.54277	59.2852									1.01132	4.4031	8.39823	57.7456									1.01592	5.2072
0.96	6.49	7.04898	86.5333									1.09592	5.3353	8.31531	66.6912									0.87132	4.5221	8.55082	59.3062									1.01197	4.4046	8.40614	57.7653									1.01658	5.2071
0.96	6.48	7.04898	86.4									1.09658	5.337	8.32314	66.7125									0.87197	4.5232	8.55887	59.3207									1.01263	4.4043	8.41405	57.7613									1.01724	5.2084
0.96	6.49	7.04898	86.5333									1.09737	5.3387	8.33254	66.7338									0.8725	4.523	8.56531	59.318									1.01342	4.4076	8.42355	57.8046									1.0179	5.2091
0.96	6.49	7.04898	86.5333									1.09803	5.3412	8.34038	66.765									0.87316	4.5219	8.57336	59.3036									1.01421	4.409	8.43304	57.8229									1.01855	5.2118
0.96	6.48	7.04898	86.4									1.09882	5.3434	8.34978	66.7925									0.87368	4.5215	8.5798	59.2984									1.01487	4.4127	8.44096	57.8715									1.01934	5.2147
0.96	6.48	7.04898	86.4									1.09934	5.3448	8.35605	66.81									0.87434	4.5199	8.58785	59.2774									1.01566	4.4153	8.45046	57.9056									1.02	5.2184
0.96	6.48	7.04898	86.4									1.1	5.3454	8.36388	66.8175									0.87487	4.5198	8.59429	59.2761									1.01645	4.4188	8.45995	57.9515									1.02079	5.2211
0.97	6.48	7.16846	86.4									1.10053	5.3443	8.37015	66.8037									0.87553	4.5197	8.60234	59.2747									1.01724	4.4215	8.46945	57.9869									1.02145	5.2246
0.97	6.49	7.16846	86.5333									1.10118	5.3444	8.37798	66.805									0.87618	4.5189	8.61039	59.2643									1.01816	4.4258	8.48053	58.0433									1.02224	5.2272
0.97	6.49	7.16846	86.5333									1.10171	5.3426	8.38424	66.7825									0.87671	4.5205	8.61682	59.2852									1.01908	4.4305	8.49161	58.1049									1.02316	5.2317
0.97	6.5	7.16846	86.6667									1.10237	5.3434	8.39208	66.7925									0.87737	4.519	8.62488	59.2656									1.01987	4.4374	8.5011	58.1954									1.02395	5.237
0.97	6.52	7.16846	86.9333									1.10303	5.3429	8.39992	66.7862									0.87803	4.5217	8.63293	59.301									1.02066	4.4413	8.5106	58.2466									1.02487	5.2435
0.97	6.54	7.16846	87.2									1.10368	5.344	8.40775	66.8									0.87855	4.5206	8.63938	59.2866									1.02145	4.4457	8.5201	58.3043									1.02553	5.2495
0.97	6.55	7.16846	87.3333									1.10421	5.3449	8.41401	66.8113									0.87921	4.5212	8.64742	59.2944									1.02211	4.447	8.52801	58.3213									1.02632	5.2536
0.97	6.54	7.16846	87.2									1.10487	5.3449	8.42185	66.8113									0.87974	4.5209	8.65386	59.2905									1.0229	4.4488	8.53751	58.3449									1.02697	5.2566
0.97	6.53	7.16846	87.0667									1.1054	5.3463	8.42813	66.8287									0.8804	4.5208	8.66191	59.2892									1.02355	4.4509	8.54543	58.3725									1.02776	5.2585
0.97	6.53	7.16846	87.0667									1.10592	5.3441	8.43439	66.8012									0.88118	4.5228	8.67157	59.3154									1.02434	4.452	8.55492	58.3869									1.02842	5.2608
0.97	6.54	7.16846	87.2									1.10645	5.3448	8.44065	66.81									0.88197	4.5237	8.68124	59.3272									1.02487	4.455	8.56125	58.4262									1.02908	5.2626
0.97	6.55	7.16846	87.3333									1.10697	5.3433	8.44693	66.7913									0.88263	4.5284	8.68929	59.3888									1.02553	4.4535	8.56916	58.4066									1.02974	5.2646
0.97	6.56	7.16846	87.4667									1.1079	5.343	8.4579	66.7875									0.88342	4.5301	8.69894	59.4111									1.02605	4.4555	8.57549	58.4328									1.0304	5.2651
0.98	6.56	7.28793	87.4667									1.10855	5.3462	8.46573	66.8275									0.88408	4.5344	8.70699	59.4675									1.02671	4.4535	8.5834	58.4066									1.03092	5.2657
0.98	6.57	7.28793	87.6									1.10921	5.3508	8.47356	66.885									0.88487	4.536	8.71665	59.4885									1.02724	4.4529	8.58974	58.3987									1.03158	5.2645
0.98	6.57	7.28793	87.6									1.11	5.3545	8.48296	66.9313									0.88566	4.5395	8.72631	59.5344									1.0279	4.4527	8.59766	58.3961									1.03211	5.2642
0.98	6.56	7.28793	87.4667									1.11066	5.3563	8.4908	66.9537									0.88658	4.543	8.73758	59.5803									1.02842	4.4502	8.60399	58.3633									1.03263	5.2627
0.98	6.55	7.28793	87.3333									1.11132	5.3604	8.49863	67.005									0.8875	4.5482	8.74885	59.6485									1.02908	4.4515	8.6119	58.3803									1.03329	5.2618
0.98	6.55	7.28793	87.3333									1.11211	5.3623	8.50803	67.0288									0.88842	4.5548	8.76012	59.7351									1.02961	4.4503	8.61823	58.3646									1.03382	5.2611
0.98	6.55	7.28793	87.3333									1.11276	5.365	8.51586	67.0625									0.88921	4.56	8.76978	59.8033									1.03026	4.4512	8.62614	58.3764									1.03447	5.2609
0.98	6.55	7.28793	87.3333									1.11355	5.3681	8.52527	67.1012									0.88987	4.5644	8.77783	59.861									1.03092	4.4511	8.63406	58.3751									1.03513	5.2618
0.98	6.55	7.28793	87.3333									1.11447	5.3727	8.53624	67.1587									0.89066	4.5662	8.78749	59.8846									1.03145	4.4504	8.64039	58.3659									1.03579	5.2621
0.98	6.55	7.28793	87.3333									1.11526	5.3785	8.54564	67.2313									0.89145	4.5681	8.79715	59.9095									1.03211	4.4513	8.6483	58.3777									1.03632	5.2635
0.98	6.55	7.28793	87.3333									1.11618	5.3848	8.5566	67.31									0.89211	4.5697	8.8052	59.9305									1.03263	4.4497	8.65463	58.3567									1.03697	5.2638
0.98	6.56	7.28793	87.4667									1.11684	5.3891	8.56444	67.3637									0.8929	4.5716	8.81487	59.9554									1.03329	4.4522	8.66254	58.3895									1.0375	5.2643
0.98	6.56	7.28793	87.4667									1.11763	5.3928	8.57385	67.41									0.89342	4.5728	8.8213	59.9712									1.03395	4.4518	8.67046	58.3843									1.03816	5.2643
0.98	6.56	7.28793	87.4667									1.11829	5.394	8.58167	67.425									0.89408	4.5729	8.82935	59.9725									1.03461	4.4517	8.67837	58.383									1.03882	5.2657
0.98	6.56	7.28793	87.4667									1.11895	5.3965	8.5895	67.4562									0.89461	4.572	8.83579	59.9607									1.03526	4.4545	8.68629	58.4197									1.03947	5.2664
0.98	6.57	7.28793	87.6									1.11974	5.3985	8.59891	67.4813									0.89526	4.5711	8.84384	59.9489									1.03605	4.4545	8.69578	58.4197									1.04026	5.2694
0.98	6.58	7.28793	87.7333									1.1204	5.4001	8.60675	67.5012									0.89579	4.5692	8.85028	59.9239									1.03671	4.4593	8.7037	58.4826									1.04105	5.2719
0.98	6.6	7.28793	88									1.12105	5.4025	8.61458	67.5312									0.89632	4.5686	8.85673	59.9161									1.03737	4.4594	8.71161	58.4839									1.04171	5.2768
0.99	6.6	7.40741	88									1.12158	5.4015	8.62085	67.5187									0.89697	4.5669	8.86478	59.8938									1.03816	4.4632	8.72111	58.5338									1.0425	5.2803
0.99	6.61	7.40741	88.1333									1.12211	5.4023	8.62711	67.5288									0.89763	4.5668	8.87283	59.8925									1.03882	4.4647	8.72903	58.5534									1.04329	5.2844
0.99	6.61	7.40741	88.1333									1.12276	5.3998	8.63495	67.4975									0.89816	4.5667	8.87927	59.8912									1.03974	4.4669	8.74011	58.5823									1.04408	5.2883
0.99	6.61	7.40741	88.1333									1.12329	5.3998	8.64121	67.4975									0.89882	4.5668	8.88732	59.8925									1.04053	4.4713	8.7496	58.64									1.04487	5.2925
0.99	6.61	7.40741	88.1333									1.12382	5.3985	8.64749	67.4813									0.89934	4.5672	8.89375	59.8977									1.04132	4.4739	8.7591	58.6741									1.04566	5.2982
0.99	6.62	7.40741	88.2667									1.12447	5.3968	8.65532	67.46									0.9	4.5664	8.9018	59.8872									1.04197	4.4797	8.76702	58.7502									1.04658	5.304
0.99	6.63	7.40741	88.4									1.125	5.3982	8.66158	67.4775									0.90053	4.5675	8.90824	59.9016									1.04276	4.4812	8.77651	58.7698									1.04724	5.3104
0.99	6.63	7.40741	88.4									1.12566	5.397	8.66942	67.4625									0.90118	4.567	8.91629	59.8951									1.04342	4.4844	8.78442	58.8118									1.04803	5.3134
0.99	6.62	7.40741	88.2667									1.12618	5.3991	8.67568	67.4887									0.90171	4.5669	8.92274	59.8938									1.04408	4.4856	8.79234	58.8275									1.04868	5.3164
0.99	6.62	7.40741	88.2667									1.12671	5.3986	8.68195	67.4825									0.90237	4.5663	8.93078	59.8859									1.04487	4.4863	8.80183	58.8367									1.04934	5.3172
0.99	6.61	7.40741	88.1333									1.1275	5.4002	8.69135	67.5025									0.90303	4.5673	8.93883	59.899									1.04553	4.4891	8.80974	58.8734									1.05013	5.3198
0.99	6.61	7.40741	88.1333									1.12803	5.4018	8.69762	67.5225									0.90382	4.5683	8.9485	59.9121									1.04618	4.4897	8.81766	58.8813									1.05079	5.3214
0.99	6.6	7.40741	88									1.12868	5.4022	8.70545	67.5275									0.90447	4.5707	8.95655	59.9436									1.04684	4.4917	8.82558	58.9075									1.05158	5.3237
0.99	6.6	7.40741	88									1.12921	5.4025	8.71172	67.5312									0.90526	4.5732	8.9662	59.9764									1.0475	4.4926	8.83349	58.9193									1.05211	5.3254
0.99	6.61	7.40741	88.1333									1.12987	5.4023	8.71955	67.5288									0.90592	4.576	8.97426	60.0131									1.04803	4.4919	8.83982	58.9102									1.05276	5.3255
0.99	6.62	7.40741	88.2667									1.13053	5.4035	8.72739	67.5438									0.90671	4.5783	8.98392	60.0433									1.04868	4.4921	8.84773	58.9128									1.05342	5.3255
0.99	6.63	7.40741	88.4									1.13132	5.4057	8.7368	67.5713									0.90737	4.5809	8.99196	60.0774									1.04921	4.4908	8.85406	58.8957									1.05395	5.3239
0.99	6.63	7.40741	88.4									1.13197	5.4089	8.74463	67.6112									0.90829	4.5839	9.00323	60.1167									1.04987	4.4907	8.86198	58.8944									1.05447	5.3229
1	6.63	7.52688	88.4									1.13276	5.4129	8.75403	67.6612									0.90908	4.5874	9.0129	60.1626									1.0504	4.4906	8.86831	58.8931									1.05513	5.3216
1	6.64	7.52688	88.5333									1.13342	5.4161	8.76186	67.7013									0.90987	4.5922	9.02255	60.2256									1.05105	4.4898	8.87622	58.8826									1.05579	5.3215
1	6.64	7.52688	88.5333									1.13421	5.4203	8.77126	67.7537									0.91066	4.596	9.03222	60.2754									1.05171	4.4906	8.88413	58.8931									1.05632	5.3208
1	6.65	7.52688	88.6667									1.13487	5.4228	8.77909	67.785									0.91132	4.5993	9.04027	60.3187									1.05224	4.4901	8.89047	58.8866									1.05697	5.3216
1	6.65	7.52688	88.6667									1.13579	5.4268	8.79006	67.835									0.91197	4.601	9.04832	60.341									1.05276	4.4906	8.8968	58.8931									1.05763	5.3211
1	6.65	7.52688	88.6667									1.13658	5.4315	8.79947	67.8937									0.91276	4.6026	9.05797	60.362									1.05342	4.49	8.90471	58.8852									1.05816	5.3213
1	6.66	7.52688	88.8									1.13737	5.4365	8.80886	67.9562									0.91342	4.6029	9.06603	60.3659									1.05408	4.4902	8.91263	58.8879									1.05868	5.3198
1	6.66	7.52688	88.8									1.13803	5.4416	8.8167	68.02									0.91408	4.6052	9.07408	60.3961									1.05461	4.4909	8.91896	58.8971									1.05921	5.3188
1	6.67	7.52688	88.9333									1.13882	5.4445	8.82611	68.0563									0.91487	4.6062	9.08373	60.4092									1.05526	4.492	8.92687	58.9115									1.05974	5.317
1	6.67	7.52688	88.9333									1.13947	5.4466	8.83394	68.0825									0.9154	4.6079	9.09018	60.4315									1.05592	4.4926	8.93479	58.9193									1.0604	5.3156
1	6.67	7.52688	88.9333									1.14013	5.4479	8.84177	68.0987									0.91605	4.6082	9.09823	60.4354									1.05658	4.4931	8.9427	58.9259									1.06132	5.3157
1	6.67	7.52688	88.9333									1.14092	5.4491	8.85117	68.1137									0.91658	4.6078	9.10467	60.4302									1.05724	4.4954	8.95062	58.9561									1.06197	5.3208
1	6.67	7.52688	88.9333									1.14158	5.451	8.85901	68.1375									0.91724	4.6071	9.11272	60.421									1.05803	4.4972	8.96011	58.9797									1.06263	5.3242
1	6.67	7.52688	88.9333									1.14224	5.4525	8.86684	68.1562									0.91776	4.6049	9.11916	60.3921									1.05868	4.4995	8.96802	59.0098									1.06342	5.326
1	6.67	7.52688	88.9333									1.1429	5.4547	8.87468	68.1838									0.91829	4.6049	9.12559	60.3921									1.05947	4.5024	8.97753	59.0479									1.06408	5.3293
1	6.67	7.52688	88.9333									1.14355	5.4567	8.88252	68.2087									0.91895	4.6028	9.13364	60.3646									1.06013	4.5038	8.98543	59.0662									1.06474	5.3313
1	6.66	7.52688	88.8									1.14408	5.4566	8.88878	68.2075									0.91961	4.6036	9.14169	60.3751									1.06092	4.5073	8.99493	59.1121									1.06553	5.3343
1	6.66	7.52688	88.8									1.14461	5.4569	8.89504	68.2113									0.92013	4.6025	9.14814	60.3607									1.06171	4.5101	9.00442	59.1489									1.06632	5.3361
1	6.66	7.52688	88.8									1.14526	5.4553	8.90288	68.1912									0.92079	4.6041	9.15618	60.3816									1.06263	4.5142	9.0155	59.2026									1.06711	5.341
1.01	6.66	7.64636	88.8									1.14579	5.4536	8.90914	68.17									0.92132	4.6031	9.16263	60.3685									1.06342	4.5201	9.02501	59.28									1.06803	5.3455
1.01	6.66	7.64636	88.8									1.14645	5.4539	8.91698	68.1737									0.92197	4.6032	9.17068	60.3698									1.06421	4.5242	9.0345	59.3338									1.06882	5.3525
1.01	6.66	7.64636	88.8									1.14697	5.4533	8.92325	68.1663									0.9225	4.6019	9.17712	60.3528									1.065	4.5285	9.044	59.3902									1.06961	5.3572
1.01	6.65	7.64636	88.6667									1.14763	5.4561	8.93109	68.2013									0.92329	4.6013	9.18677	60.3449									1.06566	4.5301	9.05192	59.4111									1.07026	5.3614
1.01	6.66	7.64636	88.8									1.14829	5.4567	8.93891	68.2087									0.92382	4.6032	9.19322	60.3698									1.06645	4.5319	9.06141	59.4348									1.07105	5.3643
1.01	6.67	7.64636	88.9333									1.14882	5.4591	8.94519	68.2387									0.92447	4.6037	9.20127	60.3764									1.06711	4.5341	9.06932	59.4636									1.07171	5.3662
1.01	6.69	7.64636	89.2									1.14961	5.4592	8.95458	68.24									0.92513	4.6047	9.20932	60.3895									1.06776	4.5354	9.07724	59.4807									1.0725	5.3687
1.01	6.7	7.64636	89.3333									1.15013	5.4602	8.96085	68.2525									0.92579	4.6059	9.21736	60.4053									1.06842	4.5378	9.08515	59.5121									1.07316	5.3704
1.01	6.7	7.64636	89.3333									1.15066	5.4609	8.96712	68.2613									0.92658	4.6085	9.22703	60.4393									1.06908	4.538	9.09307	59.5147									1.07382	5.3726
1.01	6.7	7.64636	89.3333									1.15132	5.4595	8.97496	68.2438									0.92724	4.6111	9.23508	60.4734									1.06961	4.5386	9.09939	59.5226									1.07434	5.372
1.01	6.7	7.64636	89.3333									1.15197	5.4613	8.98279	68.2662									0.92803	4.6137	9.24474	60.5075									1.07026	4.5376	9.10731	59.5095									1.075	5.3723
1.01	6.7	7.64636	89.3333									1.15276	5.4625	8.99219	68.2812									0.92868	4.6161	9.25279	60.539									1.07079	4.5365	9.11364	59.4951									1.07553	5.3701
1.01	6.71	7.64636	89.4667									1.15342	5.4671	9.00003	68.3388									0.92947	4.6187	9.26245	60.5731									1.07132	4.5357	9.11998	59.4846									1.07605	5.3697
1.01	6.71	7.64636	89.4667									1.15421	5.4721	9.00942	68.4013									0.93026	4.6216	9.27211	60.6112									1.07197	4.5337	9.12789	59.4584									1.07658	5.3674
1.01	6.71	7.64636	89.4667									1.155	5.476	9.01883	68.45									0.93118	4.6262	9.28338	60.6715									1.0725	4.5343	9.13422	59.4662									1.07724	5.3669
1.01	6.71	7.64636	89.4667									1.15566	5.4801	9.02666	68.5012									0.93197	4.6315	9.29304	60.741									1.07316	4.5332	9.14213	59.4518									1.07776	5.3661
1.02	6.72	7.76583	89.6									1.15645	5.4819	9.03606	68.5238									0.93276	4.6365	9.3027	60.8066									1.07382	4.534	9.15005	59.4623									1.07842	5.3655
1.02	6.74	7.76583	89.8667									1.15724	5.4851	9.04547	68.5637									0.93342	4.6397	9.31075	60.8485									1.07447	4.5347	9.15796	59.4715									1.07908	5.3661
1.02	6.74	7.76583	89.8667									1.15816	5.4899	9.05643	68.6238									0.93421	4.642	9.3204	60.8787									1.075	4.5346	9.16429	59.4702									1.07961	5.3657
1.02	6.73	7.76583	89.7333									1.15908	5.4966	9.0674	68.7075									0.93487	4.6433	9.32846	60.8957									1.07566	4.5371	9.17221	59.5029									1.08026	5.3661
1.02	6.72	7.76583	89.6									1.16	5.5047	9.07837	68.8088									0.93553	4.6446	9.33651	60.9128									1.07618	4.5352	9.17853	59.478									1.08079	5.3665
1.02	6.71	7.76583	89.4667									1.16066	5.5094	9.0862	68.8675									0.93632	4.6464	9.34617	60.9364									1.07684	4.5368	9.18645	59.499									1.08145	5.3671
1.02	6.71	7.76583	89.4667									1.16145	5.5138	9.0956	68.9225									0.93697	4.6476	9.35422	60.9521									1.0775	4.5362	9.19436	59.4911									1.08197	5.3659
1.02	6.71	7.76583	89.4667									1.16224	5.5149	9.10501	68.9363									0.9375	4.6488	9.36066	60.9679									1.07816	4.5368	9.20228	59.499									1.08263	5.3661
1.02	6.71	7.76583	89.4667									1.1629	5.5167	9.11284	68.9587									0.93816	4.6479	9.36871	60.9561									1.07895	4.5398	9.21177	59.5384									1.08329	5.3664
1.02	6.71	7.76583	89.4667									1.16368	5.5188	9.12224	68.985									0.93868	4.6484	9.37515	60.9626									1.07961	4.5401	9.21969	59.5423									1.08395	5.3688
1.02	6.71	7.76583	89.4667									1.16434	5.5203	9.13007	69.0037									0.93921	4.6457	9.38158	60.9272									1.0804	4.5452	9.22919	59.6092									1.08474	5.3705
1.02	6.72	7.76583	89.6									1.165	5.5221	9.13791	69.0263									0.93987	4.6456	9.38964	60.9259									1.08118	4.5469	9.23868	59.6315									1.08553	5.3741
1.02	6.72	7.76583	89.6									1.16553	5.5211	9.14417	69.0138									0.9404	4.6433	9.39608	60.8957									1.08184	4.5512	9.24659	59.6879									1.08618	5.3771
1.02	6.73	7.76583	89.7333									1.16618	5.521	9.15201	69.0125									0.94105	4.6435	9.40414	60.8984									1.08263	4.5537	9.25609	59.7207									1.08697	5.3801
1.02	6.74	7.76583	89.8667									1.16671	5.5194	9.15827	68.9925									0.94158	4.6421	9.41057	60.88									1.08355	4.557	9.26716	59.7639									1.08763	5.3834
1.02	6.74	7.76583	89.8667									1.16724	5.5186	9.16455	68.9825									0.94224	4.6421	9.41862	60.88									1.08434	4.5621	9.27667	59.8308									1.08842	5.3863
1.02	6.74	7.76583	89.8667									1.1679	5.5184	9.17238	68.98									0.9429	4.6436	9.42667	60.8997									1.08513	4.5653	9.28617	59.8728									1.08934	5.391
1.02	6.75	7.76583	90									1.16842	5.5185	9.17865	68.9813									0.94342	4.6432	9.43311	60.8944									1.08592	4.5724	9.29566	59.9659									1.09013	5.3958
1.03	6.75	7.8853	90									1.16908	5.5194	9.18648	68.9925									0.94408	4.6448	9.44116	60.9154									1.08671	4.5744	9.30515	59.9921									1.09092	5.4008
1.03	6.75	7.8853	90									1.16974	5.5201	9.19432	69.0012									0.94461	4.6436	9.4476	60.8997									1.08737	4.5772	9.31307	60.0288									1.09158	5.4043
1.03	6.76	7.8853	90.1333									1.17026	5.5203	9.20058	69.0037									0.94526	4.6445	9.45565	60.9115									1.08803	4.5786	9.32098	60.0472									1.09224	5.4072
1.03	6.77	7.8853	90.2667									1.17079	5.52	9.20685	69									0.94592	4.6435	9.4637	60.8984									1.08882	4.579	9.33049	60.0525									1.0929	5.4078
1.03	6.78	7.8853	90.4									1.17158	5.5191	9.21625	68.9887									0.94658	4.6445	9.47175	60.9115									1.08961	4.5819	9.33998	60.0905									1.09368	5.41
1.03	6.78	7.8853	90.4									1.17211	5.52	9.22252	69									0.94724	4.6455	9.4798	60.9246									1.09026	4.5826	9.34789	60.0997									1.09434	5.4111
1.03	6.78	7.8853	90.4									1.17263	5.5211	9.22879	69.0138									0.94803	4.6473	9.48946	60.9482									1.09092	4.5856	9.35581	60.139									1.095	5.4141
1.03	6.78	7.8853	90.4									1.17329	5.5214	9.23662	69.0175									0.94882	4.6509	9.49913	60.9954									1.09145	4.5858	9.36213	60.1416									1.09566	5.4156
1.03	6.78	7.8853	90.4									1.17395	5.5246	9.24445	69.0575									0.94947	4.6532	9.50718	61.0256									1.09211	4.5855	9.37005	60.1377									1.09632	5.4168
1.03	6.77	7.8853	90.2667									1.17461	5.525	9.25229	69.0625									0.95026	4.6573	9.51683	61.0793									1.09263	4.5857	9.37638	60.1403									1.09684	5.4169
1.03	6.77	7.8853	90.2667									1.17526	5.5292	9.26012	69.115									0.95105	4.6596	9.5265	61.1095									1.09329	4.5845	9.38429	60.1246									1.0975	5.4161
1.03	6.76	7.8853	90.1333									1.17605	5.531	9.26953	69.1375									0.95184	4.6631	9.53615	61.1554									1.09382	4.5848	9.39063	60.1285									1.09803	5.4152
1.03	6.76	7.8853	90.1333									1.17671	5.5344	9.27735	69.18									0.95276	4.6671	9.54742	61.2079									1.09447	4.5825	9.39855	60.0984									1.09868	5.4142
1.03	6.76	7.8853	90.1333									1.1775	5.5367	9.28676	69.2087									0.95355	4.6721	9.55709	61.2734									1.09513	4.5839	9.40646	60.1167									1.09921	5.4137
1.03	6.76	7.8853	90.1333									1.17816	5.5392	9.2946	69.24									0.95434	4.678	9.56674	61.3508									1.09579	4.5828	9.41436	60.1023									1.09987	5.4131
1.03	6.77	7.8853	90.2667									1.17895	5.5423	9.30399	69.2788									0.95513	4.6818	9.57641	61.4007									1.09632	4.5835	9.4207	60.1115									1.1004	5.4139
1.03	6.78	7.8853	90.4									1.17974	5.5459	9.3134	69.3238									0.95579	4.6845	9.58445	61.4361									1.09684	4.5835	9.42703	60.1115									1.10105	5.4136
1.04	6.79	8.00478	90.5333									1.18066	5.5504	9.32437	69.38									0.95658	4.6864	9.59411	61.461									1.0975	4.5823	9.43495	60.0957									1.10171	5.4155
1.04	6.79	8.00478	90.5333									1.18145	5.5573	9.33376	69.4663									0.95724	4.6879	9.60217	61.4807									1.09803	4.5825	9.44127	60.0984									1.10237	5.4145
1.04	6.79	8.00478	90.5333									1.18211	5.5626	9.3416	69.5325									0.95803	4.69	9.61182	61.5082									1.09855	4.5801	9.44761	60.0669									1.1029	5.4165
1.04	6.79	8.00478	90.5333									1.1829	5.5652	9.35101	69.565									0.95868	4.6912	9.61987	61.5239									1.09908	4.5806	9.45394	60.0734									1.10355	5.4169
1.04	6.78	8.00478	90.4									1.18355	5.5672	9.35884	69.59									0.95934	4.6937	9.62792	61.5567									1.1	4.5795	9.46502	60.059									1.10408	5.4165
1.04	6.79	8.00478	90.5333									1.18421	5.568	9.36666	69.6									0.96	4.6933	9.63597	61.5515									1.10066	4.5835	9.47293	60.1115									1.10474	5.4163
1.04	6.8	8.00478	90.6667									1.18487	5.5695	9.3745	69.6188									0.96053	4.6941	9.64241	61.562									1.10145	4.5855	9.48243	60.1377									1.10553	5.4172
1.04	6.81	8.00478	90.8									1.18566	5.5706	9.38391	69.6325									0.96118	4.6924	9.65046	61.5397									1.10211	4.5873	9.49034	60.1613									1.10618	5.4198
1.04	6.82	8.00478	90.9333									1.18632	5.5728	9.39174	69.66									0.96171	4.6918	9.6569	61.5318									1.1029	4.5906	9.49984	60.2046									1.10697	5.423
1.04	6.82	8.00478	90.9333									1.18697	5.5736	9.39958	69.67									0.96237	4.6906	9.66495	61.5161									1.10355	4.591	9.50776	60.2098									1.10776	5.4271
1.04	6.83	8.00478	91.0667									1.1875	5.5739	9.40584	69.6737									0.96303	4.6898	9.673	61.5056									1.10434	4.5945	9.51725	60.2557									1.10842	5.43
1.04	6.83	8.00478	91.0667									1.18816	5.5738	9.41368	69.6725									0.96355	4.6901	9.67945	61.5095									1.105	4.5959	9.52516	60.2741									1.10921	5.4337
1.04	6.83	8.00478	91.0667									1.18868	5.5727	9.41994	69.6587									0.96421	4.6891	9.6875	61.4964									1.10592	4.6	9.53624	60.3279									1.11	5.436
1.04	6.83	8.00478	91.0667									1.18921	5.5734	9.4262	69.6675									0.96487	4.6904	9.69554	61.5134									1.10684	4.6041	9.54732	60.3816									1.11092	5.4409
1.04	6.82	8.00478	90.9333									1.18987	5.5723	9.43404	69.6538									0.9654	4.6894	9.70199	61.5003									1.10763	4.6086	9.55681	60.4407									1.11184	5.4463
1.04	6.82	8.00478	90.9333									1.1904	5.5739	9.44032	69.6737									0.96605	4.6897	9.71004	61.5043									1.10829	4.6134	9.56473	60.5036									1.11276	5.4541
1.04	6.81	8.00478	90.8									1.19105	5.5731	9.44815	69.6637									0.96658	4.6879	9.71648	61.4807									1.10908	4.6165	9.57423	60.5443									1.11355	5.4601
1.04	6.81	8.00478	90.8									1.19171	5.5744	9.45598	69.68									0.96711	4.6876	9.72291	61.4767									1.10974	4.618	9.58215	60.5639									1.11421	5.4641
1.05	6.81	8.12425	90.8									1.19224	5.5744	9.46225	69.68									0.96763	4.686	9.72936	61.4557									1.11053	4.6203	9.59164	60.5941									1.115	5.4667
1.05	6.82	8.12425	90.9333									1.19276	5.5743	9.46851	69.6787									0.96855	4.6852	9.74063	61.4453									1.11118	4.6222	9.59955	60.619									1.11579	5.4684
1.05	6.82	8.12425	90.9333									1.19355	5.5738	9.47792	69.6725									0.96921	4.6873	9.74868	61.4728									1.11184	4.6237	9.60747	60.6387									1.11645	5.4706
1.05	6.81	8.12425	90.8									1.19408	5.575	9.48419	69.6875									0.97	4.6921	9.75834	61.5357									1.1125	4.6255	9.61538	60.6623									1.11711	5.4729
1.05	6.81	8.12425	90.8									1.19461	5.5767	9.49045	69.7087									0.97066	4.6951	9.76639	61.5751									1.11316	4.6256	9.6233	60.6636									1.11776	5.4749
1.05	6.82	8.12425	90.9333									1.19526	5.5772	9.49828	69.715									0.97145	4.6966	9.77604	61.5947									1.11368	4.6257	9.62963	60.6649									1.11842	5.4745
1.05	6.82	8.12425	90.9333									1.19592	5.579	9.50612	69.7375									0.97211	4.6992	9.78409	61.6288									1.11421	4.624	9.63595	60.6426									1.11895	5.4739
1.05	6.83	8.12425	91.0667									1.19658	5.5817	9.51396	69.7712									0.97276	4.7005	9.79214	61.6459									1.11487	4.6233	9.64387	60.6334									1.11947	5.4717
1.05	6.83	8.12425	91.0667									1.19737	5.5843	9.52335	69.8037									0.97355	4.703	9.80181	61.6787									1.1154	4.6213	9.65021	60.6072									1.12013	5.4707
1.05	6.83	8.12425	91.0667									1.19803	5.5881	9.53119	69.8512									0.97447	4.7056	9.81308	61.7128									1.11592	4.6211	9.65653	60.6046									1.12066	5.469
1.05	6.84	8.12425	91.2									1.19882	5.5906	9.54059	69.8825									0.97526	4.7099	9.82273	61.7692									1.11658	4.6206	9.66445	60.598									1.12132	5.4689
1.05	6.84	8.12425	91.2									1.19947	5.5929	9.54843	69.9112									0.97605	4.7145	9.8324	61.8295									1.11724	4.6208	9.67237	60.6007									1.12184	5.4679
1.05	6.84	8.12425	91.2									1.20013	5.5952	9.55627	69.94									0.97684	4.7195	9.84206	61.8951									1.11776	4.6208	9.67869	60.6007									1.1225	5.4678
1.05	6.84	8.12425	91.2									1.20092	5.5979	9.56566	69.9737									0.9775	4.7219	9.85011	61.9266									1.11829	4.6209	9.68502	60.602									1.12316	5.4678
1.05	6.85	8.12425	91.3333									1.20184	5.6026	9.57663	70.0325									0.97829	4.7244	9.85976	61.9593									1.11908	4.6212	9.69452	60.6059									1.12368	5.4681
1.05	6.86	8.12425	91.4667									1.20263	5.6079	9.58602	70.0987									0.97895	4.7247	9.86781	61.9633									1.11961	4.6216	9.70085	60.6112									1.12434	5.4677
1.06	6.87	8.24373	91.6									1.20355	5.615	9.597	70.1875									0.97974	4.7268	9.87748	61.9908									1.12013	4.6211	9.70718	60.6046									1.12487	5.4683
1.06	6.88	8.24373	91.7333									1.20421	5.6198	9.60483	70.2475									0.9804	4.728	9.88553	62.0066									1.12079	4.6211	9.71509	60.6046									1.12553	5.4681
1.06	6.89	8.24373	91.8667									1.205	5.6238	9.61423	70.2975									0.98105	4.7289	9.89358	62.0184									1.12145	4.6193	9.72301	60.581									1.12605	5.468
1.06	6.88	8.24373	91.7333									1.20566	5.6252	9.62207	70.315									0.98158	4.7294	9.90002	62.0249									1.12211	4.6199	9.73092	60.5889									1.12671	5.4683
1.06	6.86	8.24373	91.4667									1.20632	5.6267	9.62991	70.3337									0.98224	4.7285	9.90807	62.0131									1.12276	4.6208	9.73884	60.6007									1.12737	5.4687
1.06	6.85	8.24373	91.3333									1.20711	5.628	9.6393	70.35									0.98276	4.7277	9.91451	62.0026									1.12355	4.6232	9.74834	60.6321									1.12816	5.4713
1.06	6.85	8.24373	91.3333									1.20776	5.6292	9.64714	70.365									0.98329	4.7255	9.92094	61.9738									1.12421	4.6261	9.75624	60.6702									1.12882	5.4731
1.06	6.85	8.24373	91.3333									1.20842	5.6302	9.65497	70.3775									0.98382	4.7248	9.92739	61.9646									1.125	4.629	9.76575	60.7082									1.12961	5.477
1.06	6.85	8.24373	91.3333									1.20895	5.6302	9.66124	70.3775									0.98447	4.7227	9.93544	61.937									1.12566	4.632	9.77366	60.7475									1.13026	5.4794
1.06	6.85	8.24373	91.3333									1.20961	5.6297	9.66907	70.3713									0.985	4.722	9.94188	61.9279									1.12645	4.6345	9.78315	60.7803									1.13092	5.4828
1.06	6.84	8.24373	91.2									1.21013	5.6289	9.67535	70.3612									0.98566	4.7216	9.94993	61.9226									1.12724	4.6382	9.79266	60.8289									1.13171	5.485
1.06	6.84	8.24373	91.2									1.21066	5.6283	9.68161	70.3538									0.98618	4.7212	9.95637	61.9174									1.12803	4.6407	9.80215	60.8616									1.13263	5.4888
1.06	6.84	8.24373	91.2									1.21132	5.6268	9.68945	70.335									0.98684	4.7217	9.96442	61.9239									1.12882	4.6445	9.81165	60.9115									1.13342	5.4935
1.06	6.85	8.24373	91.3333									1.21184	5.6275	9.69571	70.3438									0.98737	4.7208	9.97085	61.9121									1.12961	4.647	9.82114	60.9443									1.13421	5.4992
1.06	6.85	8.24373	91.3333									1.2125	5.6267	9.70354	70.3337									0.98803	4.7206	9.9789	61.9095									1.1304	4.6494	9.83064	60.9757									1.135	5.504
1.06	6.85	8.24373	91.3333									1.21316	5.6272	9.71138	70.34									0.98868	4.72	9.98696	61.9016									1.13105	4.6515	9.83855	61.0033									1.13566	5.5065
1.06	6.87	8.24373	91.6									1.21368	5.6279	9.71764	70.3487									0.98921	4.7213	9.99339	61.9187									1.13171	4.6535	9.84646	61.0295									1.13632	5.5085
1.06	6.88	8.24373	91.7333									1.21434	5.6282	9.72548	70.3525									0.98987	4.7217	10.0014	61.9239									1.13237	4.6564	9.85438	61.0675									1.13697	5.5089
1.06	6.89	8.24373	91.8667									1.215	5.63	9.73332	70.375									0.99053	4.7213	10.0095	61.9187									1.13316	4.6589	9.86388	61.1003									1.13776	5.5108
1.06	6.89	8.24373	91.8667									1.21553	5.63	9.73958	70.375									0.99118	4.7225	10.0175	61.9344									1.13382	4.6613	9.8718	61.1318									1.13842	5.5114
1.07	6.89	8.3632	91.8667									1.21618	5.6307	9.74741	70.3838									0.99197	4.7242	10.0272	61.9567									1.13447	4.663	9.87971	61.1541									1.13908	5.5142
1.07	6.88	8.3632	91.7333									1.21671	5.6301	9.75368	70.3762									0.99263	4.7265	10.0353	61.9869									1.13513	4.663	9.88761	61.1541									1.13974	5.5144
1.07	6.88	8.3632	91.7333									1.21737	5.6311	9.76151	70.3888									0.99329	4.7298	10.0433	62.0302									1.13566	4.6628	9.89395	61.1515									1.1404	5.515
1.07	6.89	8.3632	91.8667									1.21816	5.6329	9.77092	70.4112									0.99408	4.7319	10.053	62.0577									1.13618	4.6619	9.90028	61.1397									1.14092	5.5144
1.07	6.9	8.3632	92									1.21882	5.6352	9.77876	70.44									0.99474	4.7348	10.061	62.0957									1.13684	4.6607	9.9082	61.1239									1.14145	5.5131
1.07	6.91	8.3632	92.1333									1.21961	5.6397	9.78815	70.4963									0.99553	4.736	10.0707	62.1115									1.13737	4.6613	9.91452	61.1318									1.14211	5.512
1.07	6.91	8.3632	92.1333									1.22026	5.643	9.79599	70.5375									0.99645	4.7404	10.082	62.1692									1.13803	4.6599	9.92244	61.1134									1.14263	5.5108
1.07	6.91	8.3632	92.1333									1.22105	5.6479	9.8054	70.5987									0.99724	4.7434	10.0916	62.2085									1.13855	4.6613	9.92878	61.1318									1.14329	5.51
1.07	6.91	8.3632	92.1333									1.22184	5.651	9.81479	70.6375									0.99803	4.7481	10.1013	62.2702									1.13921	4.6606	9.93668	61.1226									1.14382	5.51
1.07	6.91	8.3632	92.1333									1.22263	5.6537	9.82419	70.6713									0.99868	4.7518	10.1093	62.3187									1.13987	4.662	9.9446	61.141									1.14447	5.5102
1.07	6.91	8.3632	92.1333									1.22342	5.6584	9.83359	70.73									0.99934	4.7542	10.1174	62.3502									1.1404	4.6621	9.95094	61.1423									1.14513	5.51
1.07	6.9	8.3632	92									1.22434	5.6621	9.84456	70.7763									1.00013	4.7562	10.127	62.3764									1.14118	4.6619	9.96043	61.1397									1.14566	5.5105
1.07	6.89	8.3632	91.8667									1.22513	5.6695	9.85397	70.8688									1.00079	4.756	10.1351	62.3738									1.14171	4.664	9.96675	61.1672									1.14632	5.509
1.07	6.89	8.3632	91.8667									1.22592	5.6737	9.86336	70.9213									1.00145	4.7588	10.1431	62.4105									1.14224	4.6629	9.97309	61.1528									1.14684	5.5097
1.07	6.89	8.3632	91.8667									1.22658	5.6776	9.8712	70.97									1.00224	4.7591	10.1528	62.4144									1.1429	4.6642	9.98101	61.1698									1.1475	5.5105
1.07	6.88	8.3632	91.7333									1.22737	5.6799	9.88059	70.9988									1.0029	4.7616	10.1608	62.4472									1.14355	4.6617	9.98892	61.1371									1.14816	5.5103
1.07	6.88	8.3632	91.7333									1.22803	5.6805	9.88843	71.0062									1.00342	4.7619	10.1673	62.4511									1.14421	4.6628	9.99683	61.1515									1.14868	5.5101
1.07	6.88	8.3632	91.7333									1.22882	5.6838	9.89784	71.0475									1.00408	4.7626	10.1753	62.4603									1.145	4.6637	10.0063	61.1633									1.14947	5.5115
1.07	6.89	8.3632	91.8667									1.22947	5.6849	9.90567	71.0613									1.00461	4.7621	10.1818	62.4538									1.14579	4.6668	10.0158	61.2039									1.15013	5.5133
1.07	6.89	8.3632	91.8667									1.23026	5.6879	9.91507	71.0987									1.00526	4.7607	10.1898	62.4354									1.14645	4.672	10.0237	61.2721									1.15092	5.5168
1.08	6.89	8.48268	91.8667									1.23079	5.6884	9.92133	71.105									1.00579	4.7606	10.1963	62.4341									1.14724	4.6743	10.0332	61.3023									1.15158	5.5199
1.08	6.89	8.48268	91.8667									1.23145	5.6884	9.92917	71.105									1.00645	4.759	10.2043	62.4131									1.14803	4.6797	10.0427	61.3731									1.15224	5.5225
1.08	6.9	8.48268	92									1.23197	5.6877	9.93544	71.0962									1.00697	4.7595	10.2108	62.4197									1.14882	4.6815	10.0522	61.3967									1.15303	5.525
1.08	6.91	8.48268	92.1333									1.23263	5.6863	9.94328	71.0787									1.00763	4.7586	10.2188	62.4079									1.14974	4.6844	10.0633	61.4348									1.15382	5.527
1.08	6.93	8.48268	92.4									1.23316	5.6863	9.94954	71.0787									1.00829	4.7599	10.2269	62.4249									1.15066	4.6883	10.0744	61.4859									1.15461	5.5311
1.08	6.94	8.48268	92.5333									1.23382	5.6849	9.95738	71.0613									1.00895	4.7594	10.2349	62.4184									1.15145	4.6917	10.0839	61.5305									1.15553	5.5358
1.08	6.95	8.48268	92.6667									1.23447	5.6856	9.96521	71.07									1.00961	4.761	10.243	62.4393									1.15224	4.6969	10.0934	61.5987									1.15632	5.5428
1.08	6.94	8.48268	92.5333									1.23513	5.6857	9.97305	71.0713									1.01013	4.761	10.2494	62.4393									1.15303	4.6996	10.1029	61.6341									1.15697	5.5476
1.08	6.94	8.48268	92.5333									1.23566	5.6868	9.97931	71.085									1.01079	4.7609	10.2574	62.438									1.15382	4.7036	10.1124	61.6866									1.15776	5.5518
1.08	6.94	8.48268	92.5333									1.23632	5.6873	9.98715	71.0913									1.01132	4.7608	10.2639	62.4367									1.15447	4.7059	10.1203	61.7167									1.15842	5.5538
1.08	6.95	8.48268	92.6667									1.23684	5.6877	9.99341	71.0962									1.01197	4.7614	10.2719	62.4446									1.15526	4.7081	10.1298	61.7456									1.15921	5.5558
1.08	6.96	8.48268	92.8									1.23737	5.6871	9.99968	71.0888									1.01276	4.7618	10.2816	62.4498									1.15592	4.7118	10.1377	61.7941									1.15987	5.5565
1.08	6.95	8.48268	92.6667									1.23803	5.6862	10.0075	71.0775									1.01342	4.7636	10.2896	62.4734									1.15658	4.7117	10.1456	61.7928									1.16053	5.5582
1.08	6.95	8.48268	92.6667									1.23882	5.6856	10.0169	71.07									1.01421	4.7663	10.2993	62.5089									1.15724	4.7133	10.1535	61.8138									1.16118	5.5589
1.08	6.94	8.48268	92.5333									1.23934	5.6882	10.0232	71.1025									1.015	4.7695	10.309	62.5508									1.15776	4.7116	10.1599	61.7915									1.16184	5.5595
1.09	6.94	8.60215	92.5333									1.24	5.6914	10.031	71.1425									1.01566	4.7727	10.317	62.5928									1.15829	4.7108	10.1662	61.781									1.16237	5.5593
1.09	6.94	8.60215	92.5333									1.24079	5.6931	10.0404	71.1637									1.01645	4.7757	10.3267	62.6321									1.15882	4.709	10.1725	61.7574									1.16303	5.5581
1.09	6.94	8.60215	92.5333									1.24145	5.6954	10.0482	71.1925									1.01724	4.7781	10.3363	62.6636									1.15947	4.7068	10.1804	61.7285									1.16355	5.5572
1.09	6.94	8.60215	92.5333									1.24224	5.6982	10.0577	71.2275									1.01816	4.7815	10.3476	62.7082									1.16	4.7067	10.1868	61.7272									1.16408	5.5552
1.09	6.95	8.60215	92.6667									1.2429	5.7014	10.0655	71.2675									1.01908	4.7867	10.3589	62.7764									1.16066	4.704	10.1947	61.6918									1.16474	5.5549
1.09	6.95	8.60215	92.6667									1.24355	5.7036	10.0733	71.295									1.01987	4.7921	10.3685	62.8472									1.16132	4.7058	10.2026	61.7154									1.16526	5.5532
1.09	6.95	8.60215	92.6667									1.24434	5.7072	10.0827	71.34									1.02066	4.7986	10.3782	62.9325									1.16184	4.7048	10.2089	61.7023									1.16592	5.5534
1.09	6.95	8.60215	92.6667									1.24513	5.7097	10.0921	71.3713									1.02145	4.8011	10.3879	62.9652									1.1625	4.7063	10.2168	61.722									1.16658	5.5529
1.09	6.96	8.60215	92.8									1.24605	5.7147	10.1031	71.4338									1.02211	4.8047	10.3959	63.0125									1.16316	4.7058	10.2248	61.7154									1.16724	5.5531
1.09	6.96	8.60215	92.8									1.24684	5.7199	10.1125	71.4988									1.0229	4.8051	10.4056	63.0177									1.16368	4.7071	10.2311	61.7325									1.16776	5.5531
1.09	6.95	8.60215	92.6667									1.24763	5.7255	10.1219	71.5687									1.02355	4.8073	10.4136	63.0466									1.16421	4.707	10.2374	61.7311									1.16842	5.5542
1.09	6.95	8.60215	92.6667									1.24829	5.7299	10.1297	71.6238									1.02434	4.8089	10.4233	63.0675									1.16487	4.7068	10.2453	61.7285									1.16895	5.5535
1.09	6.96	8.60215	92.8									1.24908	5.7322	10.1391	71.6525									1.025	4.8102	10.4313	63.0846									1.16553	4.7053	10.2532	61.7088									1.16961	5.5534
1.09	6.98	8.60215	93.0667									1.24974	5.7337	10.147	71.6713									1.02566	4.8112	10.4394	63.0977									1.16618	4.7059	10.2612	61.7167									1.17026	5.5537
1.09	6.98	8.60215	93.0667									1.25053	5.7356	10.1564	71.695									1.02618	4.8104	10.4458	63.0872									1.16684	4.7061	10.2691	61.7193									1.17092	5.5541
1.09	6.98	8.60215	93.0667									1.25118	5.7372	10.1642	71.715									1.02671	4.81	10.4522	63.082									1.16763	4.7087	10.2786	61.7534									1.17158	5.5562
1.09	6.97	8.60215	92.9333									1.25184	5.7396	10.172	71.745									1.02737	4.8074	10.4603	63.0479									1.16829	4.7114	10.2865	61.7888									1.17237	5.5588
1.1	6.97	8.72162	92.9333									1.25237	5.7402	10.1783	71.7525									1.0279	4.8066	10.4667	63.0374									1.16908	4.7136	10.296	61.8177									1.17316	5.5631
1.1	6.98	8.72162	93.0667									1.25303	5.7403	10.1861	71.7537									1.02855	4.8042	10.4748	63.0059									1.16974	4.7168	10.3039	61.8597									1.17382	5.5664
1.1	6.98	8.72162	93.0667									1.25355	5.7394	10.1924	71.7425									1.02908	4.8042	10.4812	63.0059									1.17053	4.7185	10.3134	61.882									1.17461	5.57
1.1	6.98	8.72162	93.0667									1.25408	5.7375	10.1987	71.7188									1.02974	4.8032	10.4893	62.9928									1.17132	4.7227	10.3229	61.937									1.1754	5.5728
1.1	6.72	8.72162	89.6									1.25474	5.7364	10.2065	71.705									1.0304	4.8039	10.4973	63.002									1.17224	4.7251	10.334	61.9685									1.17618	5.5769
												1.25526	5.7342	10.2128	71.6775									1.03092	4.804	10.5038	63.0033									1.17303	4.7309	10.3435	62.0446									1.17711	5.5818
												1.25579	5.7341	10.219	71.6762									1.03145	4.8036	10.5102	62.998									1.17368	4.7339	10.3514	62.0839									1.1779	5.5881
												1.25645	5.7331	10.2269	71.6637									1.03211	4.8034	10.5183	62.9954									1.17447	4.7368	10.3609	62.122									1.17868	5.5936
												1.25711	5.7343	10.2347	71.6787									1.03276	4.8024	10.5263	62.9823									1.17513	4.739	10.3688	62.1508									1.17947	5.5979
												1.25763	5.7348	10.241	71.685									1.03329	4.804	10.5328	63.0033									1.17579	4.7383	10.3767	62.1416									1.18013	5.6004
												1.25829	5.7353	10.2488	71.6912									1.03395	4.8031	10.5408	62.9915									1.17658	4.7404	10.3862	62.1692									1.18092	5.602
												1.25882	5.7359	10.2551	71.6988									1.03461	4.8041	10.5488	63.0046									1.17724	4.741	10.3941	62.1771									1.18158	5.6041
												1.25961	5.735	10.2645	71.6875									1.03526	4.8043	10.5569	63.0072									1.1779	4.743	10.402	62.2033									1.18237	5.6058
												1.26013	5.7368	10.2707	71.71									1.03605	4.8067	10.5666	63.0387									1.17855	4.7446	10.4099	62.2243									1.18303	5.6086
												1.26066	5.7382	10.277	71.7275									1.03671	4.8087	10.5746	63.0649									1.17921	4.7447	10.4178	62.2256									1.18368	5.61
												1.26132	5.7381	10.2849	71.7262									1.0375	4.8118	10.5843	63.1056									1.17974	4.7455	10.4242	62.2361									1.18421	5.6104
												1.26197	5.7397	10.2927	71.7463									1.03816	4.8136	10.5923	63.1292									1.18026	4.7437	10.4305	62.2125									1.18487	5.6089
												1.26276	5.7412	10.3021	71.765									1.03895	4.8164	10.602	63.1659									1.18092	4.7429	10.4384	62.202									1.1854	5.608
												1.26342	5.7446	10.3099	71.8075									1.03961	4.8178	10.61	63.1843									1.18145	4.7423	10.4448	62.1941									1.18605	5.6062
												1.26421	5.7486	10.3193	71.8575									1.04053	4.8221	10.6213	63.2407									1.18211	4.7402	10.4527	62.1666									1.18658	5.6056
												1.26487	5.7514	10.3271	71.8925									1.04132	4.8253	10.631	63.2826									1.18276	4.7414	10.4606	62.1823									1.18724	5.6044
												1.26553	5.7554	10.335	71.9425									1.04211	4.8304	10.6406	63.3495									1.18329	4.7395	10.4669	62.1574									1.1879	5.6049
												1.26632	5.757	10.3444	71.9625									1.04276	4.8335	10.6487	63.3902									1.18395	4.7408	10.4748	62.1744									1.18855	5.6046
												1.26711	5.7608	10.3538	72.01									1.04342	4.8362	10.6567	63.4256									1.18447	4.7404	10.4812	62.1692									1.18908	5.6048
												1.26803	5.7653	10.3648	72.0662									1.04421	4.8377	10.6664	63.4453									1.18513	4.7389	10.4891	62.1495									1.18974	5.6045
												1.26882	5.7701	10.3742	72.1262									1.04487	4.8384	10.6744	63.4544									1.18566	4.741	10.4954	62.1771									1.19026	5.603
												1.26947	5.7752	10.382	72.19									1.04553	4.8403	10.6825	63.4793									1.18632	4.7408	10.5033	62.1744									1.19079	5.6024
												1.27013	5.7772	10.3898	72.215									1.04632	4.8413	10.6921	63.4925									1.18697	4.7421	10.5112	62.1915									1.19158	5.5999
												1.27092	5.7802	10.3992	72.2525									1.04697	4.8436	10.7002	63.5226									1.18763	4.7414	10.5191	62.1823									1.19224	5.601
												1.27158	5.7802	10.4071	72.2525									1.0475	4.844	10.7066	63.5279									1.18829	4.7426	10.5271	62.198									1.1929	5.603
												1.27224	5.7825	10.4149	72.2812									1.04816	4.8445	10.7147	63.5344									1.18895	4.7449	10.535	62.2282									1.19355	5.6044
												1.27303	5.7833	10.4243	72.2913									1.04868	4.8434	10.7211	63.52									1.18974	4.7476	10.5445	62.2636									1.19434	5.6059
												1.27368	5.7855	10.4321	72.3187									1.04934	4.8422	10.7292	63.5043									1.1904	4.7508	10.5524	62.3056									1.195	5.6089
												1.27434	5.7877	10.44	72.3462									1.04987	4.8415	10.7356	63.4951									1.19105	4.7527	10.5603	62.3305									1.19566	5.6116
												1.27487	5.7877	10.4462	72.3462									1.05053	4.8402	10.7437	63.478									1.19184	4.7546	10.5698	62.3554									1.19645	5.6138
												1.27553	5.7885	10.4541	72.3563									1.05105	4.8403	10.7501	63.4793									1.19263	4.7555	10.5793	62.3672									1.19711	5.616
												1.27605	5.7872	10.4603	72.34									1.05171	4.8396	10.7582	63.4702									1.19342	4.7565	10.5888	62.3803									1.1979	5.6182
												1.27658	5.7867	10.4666	72.3337									1.05224	4.8403	10.7646	63.4793									1.19434	4.7606	10.5999	62.4341									1.19882	5.6224
												1.27724	5.7861	10.4744	72.3263									1.0529	4.8403	10.7727	63.4793									1.19513	4.7641	10.6094	62.48									1.19961	5.6264
												1.2779	5.7855	10.4823	72.3187									1.05342	4.84	10.7791	63.4754									1.19592	4.7709	10.6189	62.5692									1.2004	5.6329
												1.27842	5.7867	10.4885	72.3337									1.05421	4.8393	10.7887	63.4662									1.19658	4.7759	10.6268	62.6347									1.20118	5.6367
												1.27908	5.7871	10.4964	72.3388									1.05474	4.8403	10.7952	63.4793									1.19724	4.7801	10.6347	62.6898									1.20184	5.6399
												1.27974	5.7893	10.5042	72.3662									1.05526	4.8405	10.8016	63.482									1.19803	4.784	10.6442	62.741									1.20263	5.6416
												1.2804	5.7895	10.5121	72.3688									1.05592	4.8416	10.8097	63.4964									1.19868	4.7836	10.6521	62.7357									1.20329	5.643
												1.28092	5.7907	10.5183	72.3838									1.05658	4.841	10.8177	63.4885									1.19934	4.7837	10.66	62.7371									1.20395	5.6446
												1.28158	5.7924	10.5261	72.405									1.05724	4.8436	10.8258	63.5226									1.2	4.7802	10.6679	62.6912									1.20461	5.6462
												1.28224	5.792	10.534	72.4									1.05803	4.8443	10.8354	63.5318									1.20066	4.7785	10.6759	62.6688									1.20526	5.6468
												1.28276	5.793	10.5403	72.4125									1.05868	4.8482	10.8435	63.5829									1.20118	4.7768	10.6822	62.6466									1.20579	5.6468
												1.28355	5.7935	10.5496	72.4188									1.05947	4.8502	10.8531	63.6092									1.20184	4.778	10.6901	62.6623									1.20645	5.6458
												1.28421	5.7964	10.5575	72.455									1.06013	4.8533	10.8612	63.6498									1.20237	4.7799	10.6964	62.6872									1.20697	5.6441
												1.285	5.7989	10.5669	72.4862									1.06092	4.856	10.8709	63.6853									1.2029	4.7824	10.7028	62.72									1.2075	5.6425
												1.28579	5.8037	10.5763	72.5463									1.06171	4.8583	10.8805	63.7154									1.20355	4.7825	10.7107	62.7213									1.20816	5.6403
												1.28645	5.8065	10.5841	72.5812									1.06263	4.8635	10.8918	63.7836									1.20408	4.7821	10.717	62.7161									1.20868	5.639
												1.28724	5.8107	10.5935	72.6338									1.06342	4.867	10.9015	63.8295									1.20474	4.7801	10.7249	62.6898									1.20934	5.6375
												1.28803	5.8131	10.6029	72.6637									1.06421	4.8741	10.9111	63.9226									1.2054	4.777	10.7328	62.6492									1.20987	5.6371
												1.28882	5.8171	10.6123	72.7138									1.065	4.8768	10.9208	63.958									1.20605	4.7762	10.7407	62.6387									1.21053	5.6367
												1.28974	5.8223	10.6233	72.7788									1.06566	4.8802	10.9288	64.0026									1.20658	4.7756	10.7471	62.6308									1.21105	5.6367
												1.29066	5.8283	10.6343	72.8538									1.06645	4.8817	10.9385	64.0223									1.20724	4.778	10.755	62.6623									1.21158	5.6357
												1.29145	5.8355	10.6437	72.9437									1.06711	4.8828	10.9465	64.0367									1.20776	4.7788	10.7613	62.6728									1.21237	5.635
												1.29224	5.8384	10.6531	72.98									1.06776	4.8851	10.9546	64.0669									1.20842	4.78	10.7692	62.6885									1.2129	5.6353
												1.2929	5.8417	10.6609	73.0212									1.06855	4.8862	10.9642	64.0813									1.20908	4.7796	10.7771	62.6833									1.21355	5.6368
												1.29368	5.8409	10.6703	73.0113									1.06908	4.8879	10.9707	64.1036									1.20974	4.7787	10.7851	62.6715									1.21408	5.636
												1.29447	5.8431	10.6797	73.0387									1.06974	4.8877	10.9787	64.101									1.21053	4.7795	10.7945	62.682									1.21474	5.6358
												1.29513	5.8436	10.6875	73.045									1.07026	4.8872	10.9852	64.0944									1.21118	4.7818	10.8025	62.7121									1.21553	5.6365
												1.29579	5.8457	10.6954	73.0713									1.07079	4.8858	10.9916	64.0761									1.21197	4.7866	10.812	62.7751									1.21618	5.6383
												1.29645	5.8469	10.7032	73.0863									1.07145	4.8844	10.9997	64.0577									1.21276	4.7917	10.8215	62.842									1.21697	5.6413
												1.29697	5.8455	10.7095	73.0687									1.07197	4.8827	11.0061	64.0354									1.21342	4.7961	10.8294	62.8997									1.21763	5.6439
												1.29763	5.8459	10.7173	73.0738									1.0725	4.8819	11.0125	64.0249									1.21421	4.7988	10.8389	62.9351									1.21842	5.6468
												1.29816	5.8428	10.7236	73.035									1.07316	4.8809	11.0206	64.0118									1.21513	4.8005	10.85	62.9574									1.21908	5.6488
												1.29868	5.8427	10.7298	73.0337									1.07368	4.8813	11.027	64.017									1.21605	4.8024	10.861	62.9823									1.22	5.6518
												1.29934	5.8405	10.7377	73.0062									1.07447	4.8808	11.0367	64.0105									1.21684	4.804	10.8705	63.0033									1.22079	5.6555
												1.29987	5.8404	10.7439	73.005									1.07513	4.8825	11.0448	64.0328									1.21763	4.8082	10.88	63.0584									1.22158	5.6604
												1.30053	5.8408	10.7518	73.01									1.07566	4.8827	11.0512	64.0354									1.21829	4.8123	10.8879	63.1121									1.22224	5.6645
												1.30118	5.8406	10.7596	73.0075									1.07632	4.8835	11.0592	64.0459									1.21908	4.817	10.8974	63.1738									1.22303	5.6681
												1.30171	5.8416	10.7659	73.02									1.07684	4.883	11.0657	64.0393									1.21974	4.8228	10.9054	63.2498									1.22368	5.6697
												1.30237	5.8416	10.7737	73.02									1.0775	4.8834	11.0737	64.0446									1.22053	4.8257	10.9148	63.2879									1.22434	5.6709
												1.3029	5.8431	10.78	73.0387									1.07816	4.8833	11.0818	64.0433									1.22118	4.8287	10.9228	63.3272									1.22513	5.6721
												1.30355	5.8431	10.7878	73.0387									1.07882	4.885	11.0898	64.0656									1.22184	4.828	10.9307	63.318									1.22579	5.6731
												1.30408	5.8423	10.7941	73.0288									1.07961	4.8869	11.0995	64.0905									1.2225	4.8272	10.9386	63.3075									1.22645	5.6751
												1.30474	5.8436	10.8019	73.045									1.0804	4.8904	11.1091	64.1364									1.22316	4.8244	10.9465	63.2708									1.22711	5.6758
												1.3054	5.843	10.8097	73.0375									1.08105	4.894	11.1172	64.1836									1.22368	4.8223	10.9528	63.2433									1.22776	5.6768
												1.30605	5.8454	10.8176	73.0675									1.08184	4.8971	11.1268	64.2243									1.22434	4.8217	10.9607	63.2354									1.22829	5.6762
												1.30684	5.8467	10.827	73.0837									1.08263	4.9012	11.1365	64.278									1.22487	4.8207	10.9671	63.2223									1.22895	5.6761
												1.3075	5.849	10.8348	73.1125									1.08342	4.9031	11.1462	64.3029									1.22553	4.8227	10.975	63.2485									1.22947	5.6749
												1.30816	5.853	10.8427	73.1625									1.08434	4.9089	11.1574	64.379									1.22618	4.8219	10.9829	63.238									1.23	5.6745
												1.30895	5.8543	10.8521	73.1787									1.08513	4.9123	11.1671	64.4236									1.22671	4.825	10.9892	63.2787									1.23066	5.6733
												1.30961	5.8583	10.8599	73.2288									1.08592	4.9196	11.1768	64.5193									1.22737	4.8235	10.9971	63.259									1.23132	5.6732
												1.3104	5.8596	10.8693	73.245									1.08671	4.9224	11.1864	64.5561									1.22803	4.8249	11.0051	63.2774									1.23197	5.6728
												1.31118	5.8636	10.8787	73.295									1.08737	4.9259	11.1945	64.602									1.22855	4.8245	11.0114	63.2721									1.2325	5.6729
												1.31197	5.8679	10.8881	73.3487									1.08803	4.9272	11.2025	64.619									1.22908	4.8213	11.0177	63.2302									1.23316	5.673
												1.31276	5.8722	10.8975	73.4025									1.08882	4.9282	11.2122	64.6321									1.22961	4.821	11.0241	63.2262									1.23382	5.6731
												1.31355	5.8769	10.9069	73.4613									1.08947	4.9304	11.2202	64.661									1.23053	4.8171	11.0351	63.1751									1.23434	5.6749
												1.31421	5.8787	10.9147	73.4838									1.09026	4.9312	11.2299	64.6715									1.23105	4.8174	11.0415	63.179									1.235	5.6739
												1.31487	5.8812	10.9226	73.515									1.09092	4.9338	11.2379	64.7056									1.23171	4.8183	11.0494	63.1908									1.23566	5.6743
												1.31566	5.882	10.932	73.525									1.09158	4.9341	11.246	64.7095									1.2325	4.8197	11.0589	63.2092									1.23632	5.674
												1.31632	5.8839	10.9398	73.5487									1.09211	4.9345	11.2524	64.7147									1.23316	4.8235	11.0668	63.259									1.23711	5.6751
												1.31697	5.8858	10.9476	73.5725									1.09276	4.9337	11.2605	64.7043									1.23395	4.8265	11.0763	63.2984									1.23776	5.6769
												1.31763	5.8878	10.9555	73.5975									1.09329	4.9322	11.2669	64.6846									1.23461	4.8315	11.0842	63.3639									1.23855	5.6799
												1.31829	5.8889	10.9633	73.6112									1.09395	4.9317	11.275	64.678									1.23526	4.8327	11.0921	63.3797									1.23934	5.6831
												1.31895	5.8892	10.9711	73.615									1.09447	4.9306	11.2814	64.6636									1.23605	4.8346	11.1016	63.4046									1.24	5.6866
												1.31947	5.888	10.9774	73.6									1.09513	4.9302	11.2895	64.6584									1.23684	4.8349	11.1111	63.4085									1.24079	5.689
												1.32013	5.8879	10.9852	73.5987									1.09579	4.9301	11.2975	64.657									1.23776	4.8369	11.1222	63.4348									1.24158	5.6919
												1.32066	5.8862	10.9915	73.5775									1.09632	4.93	11.304	64.6557									1.23855	4.8412	11.1317	63.4911									1.2425	5.6961
												1.32132	5.8865	10.9993	73.5812									1.09697	4.9299	11.312	64.6544									1.23934	4.8445	11.1412	63.5344									1.24342	5.7015
												1.32184	5.8857	11.0056	73.5713									1.0975	4.9293	11.3185	64.6466									1.24	4.8502	11.1491	63.6092									1.24421	5.709
												1.3225	5.8868	11.0134	73.585									1.09803	4.9282	11.3249	64.6321									1.24079	4.8523	11.1586	63.6367									1.245	5.714
												1.32303	5.8871	11.0197	73.5888									1.09855	4.9272	11.3313	64.619									1.24145	4.8544	11.1665	63.6643									1.24579	5.7176
												1.32368	5.8877	11.0275	73.5962									1.09908	4.9252	11.3378	64.5928									1.24224	4.8565	11.176	63.6918									1.24645	5.7189
												1.32421	5.8877	11.0338	73.5962									1.10013	4.9249	11.3506	64.5888									1.2429	4.857	11.1839	63.6984									1.24724	5.7208
												1.32474	5.8872	11.0401	73.59									1.10066	4.9267	11.3571	64.6125									1.24355	4.8601	11.1918	63.739									1.2479	5.7222
												1.32526	5.8864	11.0463	73.58									1.10145	4.932	11.3667	64.682									1.24421	4.8598	11.1997	63.7351									1.24855	5.7244
												1.32618	5.8856	11.0573	73.57									1.10211	4.9328	11.3748	64.6925									1.24474	4.8609	11.2061	63.7495									1.24921	5.7241
												1.32671	5.8883	11.0636	73.6038									1.10276	4.9362	11.3828	64.737									1.24526	4.8601	11.2124	63.739									1.24987	5.7239
												1.32737	5.8905	11.0714	73.6312									1.10355	4.9376	11.3925	64.7554									1.24592	4.8589	11.2203	63.7233									1.2504	5.7222
												1.32803	5.8916	11.0792	73.645									1.10421	4.9404	11.4006	64.7921									1.24645	4.8563	11.2266	63.6892									1.25092	5.7209
												1.32882	5.8931	11.0886	73.6637									1.105	4.9422	11.4102	64.8157									1.24697	4.8544	11.233	63.6643									1.25158	5.7193
												1.32947	5.897	11.0965	73.7125									1.10579	4.945	11.4199	64.8525									1.24763	4.8522	11.2409	63.6354									1.25211	5.7176
												1.33013	5.8995	11.1043	73.7438									1.10671	4.9493	11.4311	64.9089									1.24816	4.8524	11.2472	63.638									1.25276	5.717
												1.33092	5.9036	11.1137	73.795									1.1075	4.9544	11.4408	64.9757									1.24882	4.8528	11.2552	63.6433									1.25329	5.7155
												1.33158	5.9054	11.1215	73.8175									1.10829	4.9599	11.4505	65.0479									1.24934	4.8548	11.2615	63.6695									1.25395	5.7161
												1.3325	5.9084	11.1325	73.855									1.10908	4.9634	11.4601	65.0938									1.25	4.8556	11.2694	63.68									1.25461	5.715
												1.33329	5.9122	11.1419	73.9025									1.10974	4.9661	11.4682	65.1292									1.25053	4.8556	11.2757	63.68									1.25513	5.7156
												1.33421	5.9159	11.1529	73.9488									1.1104	4.9673	11.4762	65.1449									1.25132	4.8546	11.2852	63.6669									1.25579	5.7151
												1.335	5.9225	11.1623	74.0312									1.11118	4.9689	11.4859	65.1659									1.25184	4.8528	11.2916	63.6433									1.25632	5.7149
												1.33566	5.9251	11.1701	74.0637									1.11184	4.9703	11.4939	65.1843									1.25237	4.8532	11.2979	63.6485									1.25697	5.7134
												1.33645	5.929	11.1795	74.1125									1.1125	4.9716	11.502	65.2013									1.25303	4.8503	11.3058	63.6105									1.2575	5.7134
												1.33711	5.9294	11.1874	74.1175									1.11316	4.9721	11.51	65.2079									1.25368	4.8511	11.3137	63.621									1.25816	5.7128
												1.3379	5.9315	11.1968	74.1437									1.11368	4.9722	11.5165	65.2092									1.25447	4.8526	11.3232	63.6407									1.25895	5.7133
												1.33855	5.9329	11.2046	74.1612									1.11421	4.9707	11.5229	65.1895									1.25513	4.8558	11.3311	63.6826									1.25961	5.7148
												1.33921	5.9336	11.2124	74.17									1.11487	4.9691	11.531	65.1685									1.25592	4.8599	11.3406	63.7364									1.26026	5.7167
												1.33987	5.9349	11.2203	74.1863									1.1154	4.9676	11.5374	65.1488									1.25658	4.8617	11.3485	63.76									1.26105	5.7203
												1.34053	5.9339	11.2281	74.1737									1.11592	4.9657	11.5439	65.1239									1.25724	4.8649	11.3564	63.802									1.26171	5.7219
												1.34105	5.9334	11.2344	74.1675									1.11658	4.9647	11.5519	65.1108									1.25803	4.8661	11.3659	63.8177									1.2625	5.7243
												1.34158	5.9316	11.2406	74.145									1.11711	4.9634	11.5583	65.0938									1.25882	4.8688	11.3754	63.8531									1.26316	5.7258
												1.34224	5.9297	11.2485	74.1213									1.11776	4.9638	11.5664	65.099									1.25974	4.8718	11.3865	63.8925									1.26408	5.729
												1.34276	5.9288	11.2547	74.11									1.11842	4.963	11.5744	65.0885									1.26053	4.8758	11.396	63.9449									1.26487	5.7323
												1.34329	5.9268	11.261	74.085									1.11895	4.9633	11.5809	65.0925									1.26118	4.8794	11.4039	63.9921									1.26566	5.7371
												1.34395	5.9275	11.2688	74.0938									1.11961	4.9621	11.5889	65.0767									1.26197	4.8811	11.4134	64.0144									1.26632	5.7407
												1.34447	5.927	11.2751	74.0875									1.12013	4.9642	11.5954	65.1043									1.26263	4.8831	11.4213	64.0407									1.26711	5.7438
												1.34526	5.9275	11.2845	74.0938									1.12079	4.9626	11.6034	65.0833									1.26329	4.8835	11.4292	64.0459									1.26776	5.745
												1.34579	5.9291	11.2908	74.1137									1.12145	4.9628	11.6115	65.0859									1.26395	4.8852	11.4372	64.0682									1.26842	5.746
												1.34645	5.929	11.2986	74.1125									1.12197	4.9619	11.6179	65.0741									1.26474	4.8879	11.4467	64.1036									1.26921	5.7475
												1.34711	5.9313	11.3064	74.1412									1.12276	4.9629	11.6276	65.0872									1.2654	4.8893	11.4546	64.122									1.26987	5.7485
												1.34763	5.9291	11.3127	74.1137									1.12342	4.9644	11.6356	65.1069									1.26605	4.8926	11.4625	64.1653									1.27053	5.7504
												1.34829	5.9306	11.3205	74.1325									1.12421	4.9665	11.6453	65.1344									1.26658	4.8924	11.4688	64.1626									1.27118	5.7507
												1.34895	5.9304	11.3284	74.13									1.12487	4.9698	11.6533	65.1777									1.26724	4.8927	11.4767	64.1666									1.27184	5.7509
												1.34961	5.9316	11.3362	74.145									1.12566	4.9719	11.663	65.2053									1.26776	4.8918	11.4831	64.1548									1.27237	5.7496
												1.3504	5.9346	11.3456	74.1825									1.12632	4.9749	11.671	65.2446									1.26842	4.8904	11.491	64.1364									1.2729	5.748
												1.35118	5.9364	11.355	74.205									1.12711	4.9767	11.6807	65.2682									1.26895	4.8907	11.4973	64.1403									1.27355	5.7458
												1.35184	5.942	11.3628	74.275									1.1279	4.9808	11.6904	65.322									1.26961	4.8875	11.5052	64.0984									1.27408	5.7444
												1.35263	5.944	11.3722	74.3									1.12882	4.9841	11.7016	65.3653									1.27026	4.8894	11.5131	64.1233									1.27474	5.7427
												1.35342	5.9486	11.3817	74.3575									1.12961	4.9888	11.7113	65.4269									1.27092	4.8882	11.5211	64.1075									1.27526	5.7426
												1.35421	5.9508	11.391	74.385									1.13026	4.9925	11.7193	65.4754									1.27145	4.8898	11.5274	64.1285									1.27592	5.7416
												1.355	5.9553	11.4004	74.4412									1.13092	4.9943	11.7274	65.499									1.27224	4.8908	11.5369	64.1416									1.27658	5.742
												1.35592	5.9603	11.4114	74.5037									1.13171	4.9961	11.7371	65.5226									1.27276	4.8913	11.5432	64.1482									1.27711	5.741
												1.35671	5.9657	11.4208	74.5713									1.13237	4.9964	11.7451	65.5266									1.27329	4.8931	11.5495	64.1718									1.27763	5.7399
												1.35737	5.9703	11.4286	74.6287									1.13303	4.9981	11.7531	65.5489									1.27395	4.892	11.5574	64.1574									1.27816	5.7383
												1.35816	5.9728	11.4381	74.66									1.13382	4.9996	11.7628	65.5685									1.27461	4.8917	11.5654	64.1534									1.27895	5.7362
												1.35882	5.9741	11.4459	74.6762									1.13447	5.0012	11.7709	65.5895									1.27526	4.8915	11.5733	64.1508									1.27947	5.7376
												1.35947	5.9751	11.4537	74.6887									1.135	5.0024	11.7773	65.6052									1.27605	4.8909	11.5828	64.1429									1.28013	5.7391
												1.36026	5.976	11.4631	74.7									1.13566	5.0031	11.7853	65.6144									1.27671	4.8939	11.5907	64.1823									1.28092	5.7397
												1.36105	5.9784	11.4725	74.73									1.13618	5.0025	11.7918	65.6066									1.2775	4.8949	11.6002	64.1954									1.28158	5.7401
												1.36171	5.9802	11.4804	74.7525									1.13684	5.0014	11.7998	65.5921									1.27829	4.8995	11.6097	64.2557									1.28237	5.7432
												1.36224	5.9804	11.4866	74.755									1.13737	5.0001	11.8063	65.5751									1.27895	4.9012	11.6176	64.278									1.28303	5.7452
												1.3629	5.9809	11.4945	74.7613									1.13803	4.9997	11.8143	65.5698									1.27974	4.9044	11.6271	64.32									1.28368	5.7481
												1.36342	5.979	11.5007	74.7375									1.13855	4.9982	11.8208	65.5502									1.28066	4.9085	11.6382	64.3738									1.28447	5.7499
												1.36408	5.9786	11.5086	74.7325									1.13921	4.9988	11.8288	65.558									1.28158	4.9105	11.6493	64.4									1.28526	5.7524
												1.36461	5.977	11.5148	74.7125									1.13974	4.9979	11.8353	65.5462									1.2825	4.917	11.6603	64.4852									1.28605	5.7551
												1.36526	5.9765	11.5227	74.7062									1.1404	4.9989	11.8433	65.5593									1.28329	4.9196	11.6698	64.5193									1.28697	5.7597
												1.36592	5.9765	11.5305	74.7062									1.14092	4.9982	11.8498	65.5502									1.28395	4.9241	11.6777	64.5784									1.28776	5.765
												1.36658	5.9764	11.5383	74.705									1.14158	4.9982	11.8578	65.5502									1.28474	4.925	11.6872	64.5902									1.28855	5.7694
												1.36711	5.9776	11.5446	74.72									1.14224	4.9994	11.8659	65.5659									1.2854	4.9259	11.6952	64.602									1.28921	5.7727
												1.36776	5.9775	11.5524	74.7188									1.1429	4.9986	11.8739	65.5554									1.28618	4.9289	11.7047	64.6413									1.29	5.7739
												1.36829	5.9772	11.5587	74.715									1.14342	4.9993	11.8803	65.5646									1.28684	4.9289	11.7126	64.6413									1.29066	5.7761
												1.36882	5.9765	11.565	74.7062									1.14421	4.9984	11.89	65.5528									1.2875	4.9321	11.7205	64.6833									1.29145	5.7768
												1.36934	5.9754	11.5712	74.6925									1.14487	5.0008	11.898	65.5843									1.28816	4.9314	11.7284	64.6741									1.29211	5.7787
												1.37013	5.9749	11.5806	74.6863									1.14566	5.002	11.9077	65.6									1.28882	4.9322	11.7363	64.6846									1.29276	5.7794
												1.37079	5.9768	11.5885	74.71									1.14645	5.0062	11.9174	65.6551									1.28934	4.9309	11.7426	64.6675									1.29329	5.7799
												1.37145	5.9789	11.5963	74.7362									1.14711	5.0084	11.9254	65.6839									1.28987	4.9288	11.749	64.64									1.29395	5.7784
												1.37211	5.9805	11.6041	74.7562									1.1479	5.0113	11.9351	65.722									1.2904	4.9282	11.7553	64.6321									1.29447	5.7773
												1.3729	5.9821	11.6136	74.7763									1.14868	5.0136	11.9447	65.7521									1.29105	4.9255	11.7632	64.5967									1.295	5.7744
												1.37355	5.986	11.6214	74.825									1.14947	5.016	11.9544	65.7836									1.29171	4.9256	11.7711	64.598									1.29566	5.7728
												1.37421	5.9877	11.6292	74.8462									1.1504	5.0208	11.9657	65.8466									1.29224	4.9243	11.7775	64.581									1.29618	5.7709
												1.375	5.9911	11.6386	74.8888									1.15132	5.0257	11.977	65.9108									1.2929	4.9233	11.7854	64.5679									1.29684	5.7693
												1.37579	5.9926	11.648	74.9075									1.15211	5.0325	11.9866	66									1.29355	4.924	11.7933	64.577									1.29737	5.7692
												1.37658	5.9951	11.6574	74.9387									1.1529	5.0363	11.9963	66.0498									1.29408	4.923	11.7996	64.5639									1.29816	5.7685
												1.37737	5.9994	11.6668	74.9925									1.15368	5.0399	12.0059	66.097									1.29474	4.9245	11.8075	64.5836									1.29868	5.7687
												1.37829	6.004	11.6778	75.05									1.15434	5.041	12.014	66.1115									1.29526	4.9235	11.8139	64.5705									1.29934	5.7693
												1.37908	6.0105	11.6872	75.1312									1.15513	5.0423	12.0236	66.1285									1.29592	4.924	11.8218	64.577									1.29987	5.769
												1.37974	6.0136	11.695	75.17									1.15592	5.0442	12.0333	66.1534									1.29645	4.9237	11.8281	64.5731									1.30053	5.768
												1.38053	6.0168	11.7044	75.21									1.15658	5.0452	12.0413	66.1666									1.29711	4.9242	11.836	64.5797									1.30118	5.7676
												1.38118	6.0179	11.7122	75.2237									1.15711	5.0456	12.0478	66.1718									1.2979	4.9243	11.8455	64.581									1.30184	5.7666
												1.38197	6.0186	11.7217	75.2325									1.15776	5.0446	12.0558	66.1587									1.29855	4.9252	11.8534	64.5928									1.3025	5.7672
												1.38263	6.0202	11.7295	75.2525									1.15829	5.0433	12.0623	66.1416									1.29934	4.9266	11.8629	64.6111									1.30316	5.768
												1.38329	6.0209	11.7373	75.2613									1.15882	5.0413	12.0687	66.1154									1.3	4.9281	11.8708	64.6308									1.30395	5.7706
												1.38395	6.0224	11.7452	75.28									1.15947	5.0391	12.0768	66.0866									1.30066	4.9302	11.8788	64.6584									1.30474	5.7733
												1.38447	6.0218	11.7514	75.2725									1.16	5.038	12.0832	66.0721									1.30145	4.932	11.8882	64.682									1.3054	5.7763
												1.385	6.0206	11.7577	75.2575									1.16066	5.0361	12.0913	66.0472									1.30224	4.9351	11.8978	64.7226									1.30618	5.7787
												1.38566	6.0203	11.7655	75.2537									1.16118	5.0358	12.0977	66.0433									1.30303	4.9378	11.9072	64.758									1.30697	5.7808
												1.38618	6.017	11.7718	75.2125									1.16184	5.035	12.1057	66.0328									1.30382	4.9425	11.9168	64.8197									1.3079	5.7842
												1.38671	6.0167	11.7781	75.2087									1.16237	5.035	12.1122	66.0328									1.30461	4.9446	11.9262	64.8472									1.30868	5.7883
												1.38737	6.0147	11.7859	75.1838									1.16303	5.0346	12.1202	66.0275									1.3054	4.9485	11.9357	64.8984									1.30947	5.7932
												1.3879	6.0145	11.7922	75.1813									1.16355	5.033	12.1267	66.0066									1.30605	4.9485	11.9437	64.8984									1.31026	5.7966
												1.38855	6.0151	11.8	75.1887									1.16421	5.0341	12.1347	66.021									1.30671	4.9495	11.9516	64.9115									1.31092	5.7997
												1.38908	6.0145	11.8063	75.1813									1.16474	5.0325	12.1412	66									1.3075	4.9507	11.9611	64.9272									1.31171	5.7993
												1.38974	6.0163	11.8141	75.2037									1.1654	5.0326	12.1492	66.0013									1.30816	4.9513	11.969	64.9351									1.31237	5.8007
												1.39026	6.0147	11.8204	75.1838									1.16605	5.0318	12.1573	65.9908									1.30882	4.9546	11.9769	64.9784									1.31316	5.8001
												1.39079	6.0153	11.8266	75.1912									1.16671	5.0327	12.1653	66.0026									1.30947	4.9541	11.9848	64.9718									1.31382	5.8015
												1.39158	6.0138	11.836	75.1725									1.1675	5.034	12.175	66.0197									1.31013	4.9567	11.9927	65.0059									1.31447	5.802
												1.39211	6.0153	11.8423	75.1912									1.16816	5.0363	12.183	66.0498									1.31079	4.9541	12.0006	64.9718									1.31513	5.802
												1.39276	6.0192	11.8501	75.24									1.16895	5.0388	12.1927	66.0826									1.31132	4.9542	12.007	64.9731									1.31579	5.8017
												1.39342	6.0182	11.858	75.2275									1.16961	5.0408	12.2007	66.1089									1.31184	4.9527	12.0133	64.9534									1.31632	5.7989
												1.39421	6.0213	11.8674	75.2662									1.1704	5.0429	12.2104	66.1364									1.3125	4.951	12.0212	64.9312									1.31697	5.7967
												1.39487	6.0222	11.8752	75.2775									1.17118	5.0454	12.2201	66.1692									1.31303	4.9519	12.0275	64.9429									1.3175	5.7934
												1.39566	6.026	11.8846	75.325									1.17197	5.0485	12.2297	66.2098									1.31368	4.9495	12.0355	64.9115									1.31816	5.7914
												1.39632	6.0283	11.8925	75.3538									1.1729	5.0524	12.241	66.261									1.31434	4.9506	12.0434	64.9259									1.31882	5.7885
												1.39711	6.0304	11.9018	75.38									1.17368	5.0568	12.2507	66.3187									1.31487	4.9483	12.0497	64.8957									1.31934	5.7879
												1.3979	6.0343	11.9113	75.4287									1.17434	5.0597	12.2587	66.3567									1.31553	4.9476	12.0576	64.8866									1.32	5.7854
												1.39868	6.0368	11.9207	75.46									1.175	5.0621	12.2668	66.3882									1.31605	4.9477	12.064	64.8879									1.32053	5.7839
												1.39947	6.0424	11.93	75.53									1.17566	5.0624	12.2748	66.3921									1.31658	4.9456	12.0703	64.8603									1.32118	5.781
												1.40026	6.0467	11.9395	75.5837									1.17645	5.0637	12.2844	66.4092									1.31711	4.9463	12.0766	64.8695									1.32171	5.7784
												1.40105	6.0508	11.9489	75.635									1.17711	5.0637	12.2925	66.4092									1.3179	4.9443	12.0861	64.8433									1.32224	5.7752
												1.40171	6.0544	11.9567	75.68									1.17776	5.0654	12.3006	66.4315									1.31855	4.9472	12.094	64.8813									1.32303	5.7715
												1.40237	6.0542	11.9645	75.6775									1.17842	5.0662	12.3086	66.442									1.31921	4.9476	12.1019	64.8866									1.32368	5.7713
												1.40303	6.0561	11.9724	75.7013									1.17908	5.0663	12.3167	66.4433									1.31987	4.9472	12.1098	64.8813									1.32434	5.771
												1.40382	6.0558	11.9818	75.6975									1.17961	5.0665	12.3231	66.4459									1.32066	4.9493	12.1193	64.9089									1.325	5.7698
												1.40447	6.0576	11.9896	75.72									1.18026	5.0643	12.3311	66.4171									1.32132	4.949	12.1273	64.9049									1.32566	5.7684
												1.40513	6.059	11.9974	75.7375									1.18079	5.0639	12.3376	66.4118									1.32197	4.9523	12.1352	64.9482									1.32645	5.7686
												1.40579	6.06	12.0053	75.75									1.18145	5.0608	12.3456	66.3712									1.32276	4.9524	12.1447	64.9495									1.32711	5.7678
												1.40645	6.0608	12.0131	75.76									1.18197	5.0608	12.3521	66.3712									1.32355	4.9548	12.1541	64.981									1.3279	5.7671
												1.40697	6.0598	12.0194	75.7475									1.18263	5.0589	12.3601	66.3462									1.32434	4.957	12.1637	65.0098									1.32855	5.7656
												1.40763	6.0597	12.0272	75.7463									1.18329	5.059	12.3682	66.3475									1.32513	4.9591	12.1731	65.0374									1.32947	5.7651
												1.40816	6.058	12.0335	75.725									1.18382	5.0582	12.3746	66.3371									1.32605	4.9638	12.1842	65.099									1.33026	5.7644
												1.40868	6.0574	12.0397	75.7175									1.18434	5.0582	12.3811	66.3371									1.32684	4.9671	12.1937	65.1423									1.33118	5.7659
												1.40934	6.0563	12.0476	75.7037									1.18487	5.0575	12.3875	66.3279									1.3275	4.9718	12.2016	65.2039									1.33197	5.7659
												1.41	6.0561	12.0554	75.7013									1.18566	5.0565	12.3972	66.3148									1.32829	4.9737	12.2111	65.2288									1.33263	5.7647
												1.41053	6.0561	12.0617	75.7013									1.18618	5.0572	12.4036	66.3239									1.32895	4.9753	12.219	65.2498									1.33342	5.7604
												1.41118	6.057	12.0695	75.7125									1.18684	5.0571	12.4116	66.3226									1.32974	4.9767	12.2286	65.2682									1.33408	5.7539
												1.41184	6.0565	12.0773	75.7062									1.1875	5.0568	12.4197	66.3187									1.3304	4.9773	12.2365	65.2761									1.33487	5.7457
												1.41237	6.059	12.0836	75.7375									1.18816	5.0567	12.4277	66.3174									1.33105	4.9785	12.2444	65.2918									1.33553	5.7347
												1.41303	6.058	12.0914	75.725									1.18882	5.0582	12.4358	66.3371									1.33171	4.9788	12.2523	65.2957									1.33618	5.7195
												1.41355	6.0582	12.0977	75.7275									1.18947	5.0595	12.4438	66.3541									1.33237	4.9781	12.2602	65.2866									1.33684	5.6935
												1.41421	6.0582	12.1055	75.7275									1.19026	5.0624	12.4535	66.3921									1.3329	4.9782	12.2665	65.2879									1.33737	5.6244
												1.41487	6.0572	12.1134	75.715									1.19092	5.0644	12.4616	66.4184									1.33342	4.976	12.2729	65.259									1.33803	4.1027
												1.41566	6.0606	12.1228	75.7575									1.19158	5.0665	12.4696	66.4459									1.33408	4.9754	12.2808	65.2511									1.33855	0.4657
												1.41632	6.0608	12.1306	75.76									1.19237	5.0682	12.4793	66.4682									1.33461	4.9734	12.2871	65.2249
												1.41711	6.0665	12.14	75.8312									1.19316	5.0703	12.4889	66.4957									1.33513	4.9716	12.2934	65.2013
												1.4179	6.0688	12.1494	75.86									1.19408	5.0738	12.5002	66.5416									1.33579	4.9712	12.3013	65.1961
												1.41855	6.072	12.1572	75.9									1.19487	5.078	12.5099	66.5967									1.33632	4.9694	12.3077	65.1725
												1.41934	6.0744	12.1666	75.93									1.19566	5.0832	12.5195	66.6649									1.33711	4.9698	12.3172	65.1777
												1.42013	6.076	12.176	75.95									1.19645	5.0868	12.5292	66.7121									1.33763	4.9689	12.3235	65.1659
												1.42105	6.0815	12.187	76.0187									1.19711	5.0893	12.5372	66.7449									1.33829	4.9701	12.3314	65.1816
												1.42197	6.0859	12.198	76.0738									1.1979	5.0907	12.5469	66.7633									1.33895	4.9683	12.3393	65.158
												1.42276	6.094	12.2074	76.175									1.19855	5.0916	12.5549	66.7751									1.33947	4.9679	12.3457	65.1528
												1.42355	6.0985	12.2168	76.2313									1.19921	5.0926	12.563	66.7882									1.34013	4.9669	12.3536	65.1397
												1.42434	6.1017	12.2262	76.2712									1.19987	5.0936	12.571	66.8013									1.34079	4.9658	12.3615	65.1252
												1.42513	6.1039	12.2356	76.2987									1.20053	5.0936	12.5791	66.8013									1.34145	4.9665	12.3694	65.1344
												1.42579	6.104	12.2434	76.3									1.20118	5.0945	12.5871	66.8131									1.34224	4.9675	12.3789	65.1475
												1.42658	6.1061	12.2528	76.3263									1.20171	5.0919	12.5936	66.779									1.34303	4.9704	12.3884	65.1856
												1.42724	6.1066	12.2607	76.3325									1.20224	5.0918	12.6	66.7777									1.34382	4.9735	12.3979	65.2262
												1.4279	6.1075	12.2685	76.3438									1.2029	5.0885	12.6081	66.7344									1.34447	4.9753	12.4058	65.2498
												1.42842	6.1082	12.2748	76.3525									1.20342	5.088	12.6145	66.7279									1.34526	4.9777	12.4153	65.2813
												1.42908	6.1062	12.2826	76.3275									1.20408	5.0856	12.6226	66.6964									1.34605	4.9791	12.4248	65.2997
												1.42961	6.1063	12.2889	76.3287									1.20461	5.0854	12.629	66.6938									1.34697	4.9818	12.4359	65.3351
												1.43026	6.1035	12.2967	76.2938									1.20526	5.0846	12.6371	66.6833									1.34776	4.986	12.4454	65.3902
												1.43079	6.1031	12.303	76.2887									1.20579	5.0843	12.6435	66.6793									1.34855	4.9903	12.4549	65.4466
												1.43145	6.1011	12.3108	76.2638									1.20658	5.0849	12.6532	66.6872									1.34934	4.9934	12.4644	65.4872
												1.43197	6.101	12.3171	76.2625									1.20711	5.0842	12.6596	66.678									1.35	4.9963	12.4723	65.5252
												1.43263	6.1016	12.3249	76.27									1.20776	5.0851	12.6676	66.6898									1.35066	4.9965	12.4802	65.5279
												1.43316	6.1009	12.3312	76.2613									1.20829	5.0834	12.6741	66.6675									1.35145	4.997	12.4897	65.5344
												1.43382	6.1024	12.339	76.28									1.20895	5.0839	12.6821	66.6741									1.35224	4.9966	12.4992	65.5292
												1.43447	6.1015	12.3468	76.2687									1.20961	5.0834	12.6902	66.6675									1.3529	4.9978	12.5071	65.5449
												1.435	6.1027	12.3531	76.2837									1.21026	5.0843	12.6982	66.6793									1.35355	4.9976	12.515	65.5423
												1.43553	6.1029	12.3594	76.2862									1.21105	5.0865	12.7079	66.7082									1.35421	4.9984	12.5229	65.5528
												1.43618	6.1023	12.3672	76.2788									1.21184	5.0891	12.7175	66.7423									1.35474	4.9978	12.5293	65.5449
												1.43684	6.1027	12.375	76.2837									1.2125	5.0927	12.7256	66.7895									1.3554	4.9967	12.5372	65.5305
												1.4375	6.1036	12.3829	76.295									1.21329	5.0949	12.7353	66.8184									1.35592	4.9958	12.5435	65.5187
												1.43816	6.1058	12.3907	76.3225									1.21408	5.0981	12.7449	66.8603									1.35658	4.9937	12.5514	65.4912
												1.43895	6.1091	12.4001	76.3637									1.21487	5.1004	12.7546	66.8905									1.35711	4.9922	12.5578	65.4715
												1.43961	6.1116	12.4079	76.395									1.21579	5.1045	12.7659	66.9443									1.35776	4.9903	12.5657	65.4466
												1.4404	6.1151	12.4174	76.4387									1.21658	5.109	12.7755	67.0033									1.35842	4.9886	12.5736	65.4243
												1.44105	6.1169	12.4252	76.4613									1.21737	5.1143	12.7852	67.0728									1.35895	4.9877	12.5799	65.4125
												1.44184	6.1194	12.4346	76.4925									1.21816	5.1183	12.7948	67.1252									1.35961	4.9859	12.5878	65.3889
												1.44263	6.1226	12.444	76.5325									1.21882	5.1211	12.8029	67.162									1.36013	4.9853	12.5942	65.381
												1.44355	6.1263	12.4549	76.5787									1.21961	5.1221	12.8125	67.1751									1.36066	4.9827	12.6005	65.3469
												1.44434	6.1321	12.4643	76.6513									1.22026	5.1236	12.8206	67.1947									1.36118	4.9808	12.6068	65.322
												1.445	6.1351	12.4722	76.6887									1.22105	5.1245	12.8303	67.2066									1.36197	4.979	12.6163	65.2984
												1.44579	6.139	12.4816	76.7375									1.22171	5.1265	12.8383	67.2328									1.36263	4.9794	12.6242	65.3036
												1.44645	6.1391	12.4894	76.7387									1.22237	5.1267	12.8463	67.2354									1.36329	4.9803	12.6321	65.3154
												1.44711	6.1401	12.4972	76.7512									1.22303	5.1278	12.8544	67.2498									1.36408	4.9791	12.6417	65.2997
												1.4479	6.1407	12.5067	76.7588									1.22368	5.1261	12.8625	67.2275									1.36474	4.9818	12.6496	65.3351
												1.44855	6.1412	12.5145	76.765									1.22421	5.1255	12.8689	67.2197									1.3654	4.9817	12.6575	65.3338
												1.44921	6.1436	12.5223	76.795									1.22474	5.1234	12.8753	67.1921									1.36618	4.9832	12.667	65.3534
												1.44987	6.144	12.5302	76.8									1.2254	5.1221	12.8834	67.1751									1.36684	4.9836	12.6749	65.3587
												1.4504	6.1451	12.5364	76.8137									1.22605	5.1212	12.8914	67.1633									1.36763	4.9835	12.6844	65.3574
												1.45105	6.1439	12.5443	76.7987									1.22658	5.1193	12.8979	67.1384									1.36842	4.9859	12.6939	65.3889
												1.45158	6.143	12.5505	76.7875									1.22724	5.1202	12.9059	67.1502									1.36934	4.9872	12.705	65.4059
												1.45211	6.1419	12.5568	76.7738									1.2279	5.1185	12.914	67.1279									1.37013	4.9921	12.7145	65.4702
												1.45276	6.1405	12.5646	76.7562									1.22842	5.1193	12.9204	67.1384									1.37092	4.9952	12.724	65.5108
												1.45342	6.1401	12.5725	76.7512									1.22908	5.117	12.9285	67.1082									1.37171	4.9976	12.7334	65.5423
												1.45395	6.1397	12.5787	76.7463									1.22961	5.1166	12.9349	67.103									1.37237	4.9991	12.7414	65.562
												1.45461	6.14	12.5866	76.75									1.23013	5.114	12.9413	67.0688									1.37316	4.9991	12.7509	65.562
												1.45513	6.141	12.5928	76.7625									1.23092	5.1127	12.951	67.0518									1.37382	4.9996	12.7588	65.5685
												1.45579	6.1401	12.6007	76.7512									1.23158	5.1143	12.9591	67.0728									1.37447	4.999	12.7667	65.5607
												1.45632	6.1406	12.6069	76.7575									1.23224	5.1156	12.9671	67.0898									1.37513	4.999	12.7746	65.5607
												1.45684	6.1386	12.6132	76.7325									1.23303	5.1169	12.9768	67.1069									1.37579	4.9984	12.7825	65.5528
												1.45763	6.1381	12.6226	76.7262									1.23368	5.1181	12.9848	67.1226									1.37632	4.9955	12.7889	65.5148
												1.45816	6.1412	12.6289	76.765									1.23447	5.1206	12.9945	67.1554									1.37697	4.994	12.7968	65.4951
												1.45882	6.1411	12.6367	76.7638									1.23513	5.1219	13.0025	67.1725									1.3775	4.99	12.8031	65.4426
												1.45961	6.1424	12.6461	76.78									1.23579	5.1237	13.0106	67.1961									1.37803	4.9881	12.8094	65.4177
												1.46026	6.1435	12.6539	76.7938									1.23658	5.1249	13.0202	67.2118									1.37868	4.9849	12.8173	65.3757
												1.46092	6.1464	12.6618	76.83									1.23737	5.1278	13.0299	67.2498									1.37921	4.9818	12.8237	65.3351
												1.46171	6.1494	12.6712	76.8675									1.23829	5.1314	13.0412	67.297									1.37987	4.9797	12.8316	65.3075
												1.46237	6.1512	12.679	76.89									1.23908	5.1364	13.0508	67.3626									1.3804	4.9762	12.8379	65.2616
												1.46303	6.1543	12.6868	76.9287									1.23987	5.1404	13.0605	67.4151									1.38105	4.9744	12.8458	65.238
												1.46382	6.156	12.6962	76.95									1.24053	5.1435	13.0685	67.4557									1.38158	4.9705	12.8522	65.1869
												1.46474	6.1598	12.7072	76.9975									1.24132	5.1454	13.0782	67.4807									1.38211	4.9678	12.8585	65.1515
												1.46553	6.1646	12.7166	77.0575									1.24197	5.1457	13.0862	67.4846									1.38263	4.9646	12.8648	65.1095
												1.46632	6.1694	12.726	77.1175									1.24276	5.1471	13.0959	67.5029									1.38355	4.9614	12.8759	65.0675
												1.46711	6.1749	12.7354	77.1863									1.24342	5.1476	13.104	67.5095									1.38408	4.9613	12.8822	65.0662
												1.4679	6.1762	12.7448	77.2025									1.24408	5.1492	13.112	67.5305									1.38474	4.9593	12.8902	65.04
												1.46855	6.1791	12.7526	77.2387									1.24461	5.1483	13.1184	67.5187									1.3854	4.9569	12.8981	65.0085
												1.46921	6.1792	12.7605	77.24									1.24526	5.1486	13.1265	67.5226									1.38605	4.9548	12.906	64.981
												1.47	6.1806	12.7699	77.2575									1.24579	5.1464	13.1329	67.4938									1.38684	4.9528	12.9155	64.9548
												1.47066	6.1827	12.7777	77.2837									1.24632	5.1451	13.1394	67.4767									1.3875	4.9526	12.9234	64.9521
												1.47132	6.1822	12.7856	77.2775									1.24684	5.1424	13.1458	67.4413									1.38829	4.9501	12.9329	64.9193
												1.47197	6.1845	12.7934	77.3063									1.2475	5.1415	13.1539	67.4295									1.38908	4.9485	12.9424	64.8984
												1.4725	6.182	12.7997	77.275									1.24803	5.1395	13.1603	67.4033									1.38987	4.9468	12.9519	64.8761
												1.47303	6.1823	12.8059	77.2788									1.24868	5.1391	13.1684	67.398									1.39066	4.9441	12.9614	64.8407
												1.47368	6.1795	12.8138	77.2438									1.24921	5.138	13.1748	67.3836									1.39145	4.9434	12.9709	64.8315
												1.47421	6.1788	12.82	77.235									1.24987	5.1378	13.1828	67.381									1.39224	4.9396	12.9804	64.7816
												1.47474	6.1778	12.8263	77.2225									1.2504	5.1367	13.1893	67.3666									1.3929	4.9378	12.9883	64.758
												1.4754	6.176	12.8341	77.2									1.25092	5.1356	13.1957	67.3521									1.39368	4.9305	12.9978	64.6623
												1.47605	6.1766	12.842	77.2075									1.25171	5.1347	13.2054	67.3403									1.39434	4.9235	13.0057	64.5705
												1.47658	6.175	12.8482	77.1875									1.25224	5.1353	13.2118	67.3482									1.395	4.9133	13.0136	64.4367
												1.47724	6.1773	12.8561	77.2163									1.2529	5.1355	13.2199	67.3508									1.39579	4.9014	13.0231	64.2807
												1.4779	6.1772	12.8639	77.215									1.25355	5.1345	13.2279	67.3377									1.39645	4.8878	13.031	64.1023
												1.47842	6.1783	12.8702	77.2288									1.25421	5.1354	13.236	67.3495									1.39711	4.8672	13.0389	63.8321
												1.47908	6.1782	12.878	77.2275									1.25487	5.1367	13.244	67.3666									1.39776	4.8384	13.0468	63.4544
												1.47961	6.1778	12.8843	77.2225									1.25566	5.1388	13.2537	67.3941									1.39829	4.7877	13.0532	62.7895
												1.48026	6.178	12.8921	77.225									1.25632	5.1414	13.2617	67.4282									1.39895	3.7442	13.0611	49.1043
												1.48092	6.1791	12.8999	77.2387									1.25711	5.1436	13.2714	67.457									1.39947	0.5191	13.0674	6.80787
												1.48171	6.18	12.9093	77.25									1.25776	5.1456	13.2795	67.4833
												1.4825	6.183	12.9187	77.2875									1.25855	5.1472	13.2891	67.5043
												1.48316	6.1859	12.9266	77.3238									1.25947	5.1501	13.3004	67.5423
												1.48395	6.1897	12.936	77.3713									1.26026	5.1534	13.31	67.5856
												1.48474	6.1924	12.9454	77.405									1.26105	5.1575	13.3197	67.6393
												1.4854	6.195	12.9532	77.4375									1.26171	5.1602	13.3278	67.6748
												1.48632	6.1985	12.9642	77.4813									1.26237	5.1627	13.3358	67.7075
												1.48711	6.2021	12.9736	77.5263									1.26316	5.1629	13.3455	67.7102
												1.48803	6.2082	12.9845	77.6025									1.26382	5.1646	13.3535	67.7325
												1.48882	6.2139	12.9939	77.6737									1.26447	5.1637	13.3616	67.7207
												1.48947	6.2172	13.0018	77.715									1.26526	5.1668	13.3712	67.7613
												1.49026	6.2197	13.0112	77.7463									1.26592	5.1663	13.3793	67.7548
												1.49092	6.2208	13.019	77.76									1.26645	5.1679	13.3857	67.7757
												1.49171	6.2221	13.0284	77.7763									1.26711	5.1668	13.3938	67.7613
												1.49237	6.2242	13.0363	77.8025									1.26763	5.1659	13.4002	67.7495
												1.49316	6.2261	13.0457	77.8263									1.26829	5.1649	13.4083	67.7364
												1.49382	6.2278	13.0535	77.8475									1.26882	5.1626	13.4147	67.7062
												1.49434	6.2275	13.0597	77.8438									1.26947	5.1627	13.4228	67.7075
												1.495	6.227	13.0676	77.8375									1.27013	5.1605	13.4308	67.6787
												1.49553	6.2259	13.0739	77.8238									1.27066	5.1617	13.4372	67.6944
												1.49618	6.2242	13.0817	77.8025									1.27132	5.1605	13.4453	67.6787
												1.49671	6.2242	13.0879	77.8025									1.27197	5.1615	13.4533	67.6918
												1.49737	6.2227	13.0958	77.7837									1.27263	5.1611	13.4614	67.6866
												1.49803	6.2243	13.1036	77.8037									1.27316	5.1615	13.4678	67.6918
												1.49868	6.2232	13.1115	77.79									1.27382	5.1616	13.4759	67.6931
												1.49921	6.2255	13.1177	77.8187									1.27447	5.1601	13.4839	67.6734
												1.49987	6.2247	13.1256	77.8088									1.27513	5.1601	13.492	67.6734
												1.5004	6.2244	13.1318	77.805									1.27579	5.1605	13.5	67.6787
												1.50092	6.2236	13.1381	77.795									1.27645	5.1611	13.5081	67.6866
												1.50145	6.2221	13.1444	77.7763									1.27724	5.1636	13.5177	67.7193
												1.50211	6.2217	13.1522	77.7712									1.27803	5.1656	13.5274	67.7456
												1.50303	6.2204	13.1632	77.755									1.27868	5.1685	13.5354	67.7836
												1.50368	6.2241	13.171	77.8012									1.27947	5.1701	13.5451	67.8046
												1.50434	6.2301	13.1788	77.8762									1.28026	5.1723	13.5548	67.8334
												1.50513	6.2318	13.1882	77.8975									1.28118	5.1749	13.566	67.8675
												1.50579	6.2349	13.1961	77.9363									1.28211	5.1783	13.5773	67.9121
												1.50645	6.2363	13.2039	77.9537									1.2829	5.1842	13.587	67.9895
												1.50724	6.2378	13.2133	77.9725									1.28368	5.1878	13.5966	68.0367
												1.50803	6.2399	13.2227	77.9988									1.28447	5.1918	13.6063	68.0892
												1.50882	6.2429	13.2321	78.0362									1.28513	5.1916	13.6143	68.0866
												1.50974	6.248	13.2431	78.1									1.28592	5.1931	13.624	68.1062
												1.51053	6.2526	13.2525	78.1575									1.28671	5.193	13.6337	68.1049
												1.51118	6.2574	13.2603	78.2175									1.28737	5.194	13.6417	68.118
												1.51197	6.2597	13.2697	78.2463									1.28803	5.1945	13.6497	68.1246
												1.51263	6.2605	13.2775	78.2562									1.28855	5.1936	13.6562	68.1128
												1.51342	6.2624	13.2869	78.28									1.28921	5.1927	13.6642	68.101
												1.51408	6.2623	13.2948	78.2788									1.28974	5.1893	13.6707	68.0564
												1.51474	6.265	13.3026	78.3125									1.29026	5.1885	13.6771	68.0459
												1.5154	6.2654	13.3104	78.3175									1.29092	5.1843	13.6852	67.9908
												1.51605	6.266	13.3183	78.325									1.29145	5.1839	13.6916	67.9856
												1.51658	6.265	13.3246	78.3125									1.29211	5.1813	13.6997	67.9515
												1.51711	6.2632	13.3308	78.29									1.29276	5.1811	13.7077	67.9488
												1.51763	6.2616	13.3371	78.27									1.29329	5.1802	13.7142	67.937
												1.51829	6.2594	13.3449	78.2425									1.29395	5.1797	13.7222	67.9305
												1.51882	6.2583	13.3512	78.2288									1.29461	5.1798	13.7302	67.9318
												1.51947	6.2581	13.359	78.2262									1.29513	5.1786	13.7367	67.9161
												1.52	6.2571	13.3653	78.2138									1.29579	5.1781	13.7447	67.9095
												1.52066	6.2583	13.3731	78.2288									1.29632	5.1759	13.7512	67.8807
												1.52118	6.2575	13.3794	78.2188									1.29697	5.1759	13.7592	67.8807
												1.52171	6.258	13.3857	78.225									1.29763	5.1745	13.7673	67.8623
												1.52237	6.2566	13.3935	78.2075									1.29829	5.1754	13.7753	67.8741
												1.52303	6.256	13.4013	78.2									1.29908	5.1762	13.785	67.8846
												1.52355	6.2589	13.4076	78.2362									1.29974	5.178	13.793	67.9082
												1.52421	6.2579	13.4154	78.2237									1.30053	5.18	13.8027	67.9344
												1.52487	6.2592	13.4233	78.24									1.30118	5.1812	13.8108	67.9502
												1.52553	6.2595	13.4311	78.2438									1.30197	5.1829	13.8204	67.9725
												1.52632	6.2619	13.4405	78.2738									1.30276	5.1843	13.8301	67.9908
												1.52697	6.2641	13.4483	78.3012									1.30355	5.1869	13.8397	68.0249
												1.52776	6.2669	13.4577	78.3363									1.30434	5.1899	13.8494	68.0643
												1.52842	6.2696	13.4656	78.37									1.30513	5.1931	13.8591	68.1062
												1.52921	6.2711	13.475	78.3888									1.30579	5.1957	13.8671	68.1403
												1.53	6.2743	13.4844	78.4287									1.30645	5.1965	13.8751	68.1508
												1.53079	6.278	13.4938	78.475									1.30724	5.1965	13.8848	68.1508
												1.53158	6.2818	13.5032	78.5225									1.3079	5.1965	13.8929	68.1508
												1.53237	6.2873	13.5126	78.5913									1.30868	5.1966	13.9025	68.1521
												1.53303	6.2893	13.5204	78.6162									1.30934	5.1977	13.9106	68.1666
												1.53382	6.2916	13.5298	78.645									1.31	5.1973	13.9186	68.1613
												1.53447	6.2925	13.5376	78.6562									1.31053	5.1974	13.9251	68.1626
												1.53513	6.2921	13.5455	78.6513									1.31118	5.1955	13.9331	68.1377
												1.53592	6.2948	13.5549	78.685									1.31171	5.1939	13.9396	68.1167
												1.53658	6.2944	13.5627	78.68									1.31237	5.1915	13.9476	68.0853
												1.53724	6.2972	13.5706	78.715									1.3129	5.189	13.9541	68.0525
												1.5379	6.2966	13.5784	78.7075									1.31355	5.187	13.9621	68.0262
												1.53842	6.2971	13.5846	78.7138									1.31408	5.1856	13.9685	68.0079
												1.53908	6.2964	13.5925	78.705									1.31474	5.1842	13.9766	67.9895
												1.53961	6.2948	13.5988	78.685									1.31526	5.1833	13.983	67.9777
												1.54026	6.2948	13.6066	78.685									1.31592	5.1823	13.9911	67.9646
												1.54079	6.2927	13.6128	78.6587									1.31645	5.181	13.9975	67.9475
												1.54145	6.2933	13.6207	78.6663									1.31697	5.1794	14.004	67.9266
												1.54211	6.2926	13.6285	78.6575									1.31763	5.1766	14.012	67.8898
												1.54263	6.2926	13.6348	78.6575									1.31829	5.1758	14.0201	67.8793
												1.54329	6.2939	13.6426	78.6737									1.31895	5.1769	14.0281	67.8938
												1.54395	6.2942	13.6505	78.6775									1.31961	5.1775	14.0362	67.9016
												1.54447	6.2957	13.6567	78.6963									1.3204	5.1772	14.0458	67.8977
												1.54513	6.2948	13.6646	78.685									1.32105	5.1787	14.0539	67.9174
												1.54579	6.295	13.6724	78.6875									1.32171	5.18	14.0619	67.9344
												1.54645	6.2957	13.6802	78.6963									1.3225	5.1818	14.0716	67.958
												1.54711	6.2949	13.6881	78.6863									1.32316	5.1836	14.0796	67.9816
												1.54776	6.2978	13.6959	78.7225									1.32395	5.1841	14.0893	67.9882
												1.54855	6.2989	13.7053	78.7362									1.32474	5.1871	14.099	68.0275
												1.54934	6.3036	13.7147	78.795									1.32566	5.1889	14.1102	68.0512
												1.55	6.3064	13.7225	78.83									1.32645	5.1941	14.1199	68.1193
												1.55079	6.3091	13.7319	78.8637									1.32724	5.1964	14.1295	68.1495
												1.55158	6.3126	13.7413	78.9075									1.32803	5.1995	14.1392	68.1902
												1.5525	6.3142	13.7523	78.9275									1.32868	5.1996	14.1472	68.1915
												1.55342	6.321	13.7633	79.0125									1.32947	5.1997	14.1569	68.1928
												1.55421	6.3254	13.7727	79.0675									1.33013	5.1996	14.165	68.1915
												1.555	6.3317	13.7821	79.1462									1.33079	5.1996	14.173	68.1915
												1.55579	6.3345	13.7915	79.1813									1.33145	5.1999	14.1811	68.1954
												1.55645	6.3356	13.7993	79.195									1.33211	5.1986	14.1891	68.1784
												1.55724	6.3368	13.8087	79.21									1.33276	5.198	14.1972	68.1705
												1.5579	6.3372	13.8165	79.215									1.33329	5.1946	14.2036	68.1259
												1.55868	6.339	13.826	79.2375									1.33382	5.1924	14.2101	68.097
												1.55934	6.3393	13.8338	79.2412									1.33434	5.1883	14.2165	68.0433
												1.55987	6.3398	13.84	79.2475									1.335	5.1867	14.2245	68.0223
												1.56053	6.3391	13.8479	79.2387									1.33566	5.1828	14.2326	67.9711
												1.56105	6.3374	13.8542	79.2175									1.33618	5.1814	14.239	67.9528
												1.56158	6.3359	13.8604	79.1988									1.33684	5.1792	14.2471	67.9239
												1.56224	6.3343	13.8682	79.1787									1.3375	5.1771	14.2551	67.8964
												1.56276	6.3322	13.8745	79.1525									1.33816	5.1774	14.2632	67.9003
												1.56342	6.3323	13.8824	79.1538									1.33868	5.1751	14.2696	67.8702
												1.56408	6.3306	13.8902	79.1325									1.33934	5.1736	14.2777	67.8505
												1.56461	6.3322	13.8964	79.1525									1.33987	5.1712	14.2841	67.819
												1.56526	6.331	13.9043	79.1375									1.34053	5.169	14.2921	67.7902
												1.56579	6.3317	13.9106	79.1462									1.34118	5.1681	14.3002	67.7784
												1.56632	6.331	13.9168	79.1375									1.34197	5.1661	14.3099	67.7521
												1.56711	6.3295	13.9262	79.1188									1.34263	5.1669	14.3179	67.7626
												1.56763	6.3317	13.9325	79.1462									1.34342	5.1681	14.3276	67.7784
												1.56829	6.3307	13.9403	79.1338									1.34421	5.1689	14.3372	67.7888
												1.56895	6.3316	13.9482	79.145									1.34487	5.1704	14.3453	67.8085
												1.56961	6.332	13.956	79.15									1.34566	5.1704	14.355	67.8085
												1.5704	6.3341	13.9654	79.1762									1.34658	5.1721	14.3662	67.8308
												1.57105	6.3374	13.9732	79.2175									1.34737	5.1733	14.3759	67.8466
												1.57171	6.3391	13.9811	79.2387									1.34829	5.1768	14.3871	67.8925
												1.5725	6.3421	13.9905	79.2763									1.34908	5.1786	14.3968	67.9161
												1.57316	6.3427	13.9983	79.2837									1.34974	5.1798	14.4049	67.9318
												1.57395	6.3448	14.0077	79.31									1.3504	5.1794	14.4129	67.9266
												1.57474	6.3472	14.0171	79.34									1.35118	5.1771	14.4226	67.8964
												1.57566	6.3506	14.0281	79.3825									1.35184	5.1767	14.4306	67.8911
												1.57632	6.3552	14.0359	79.44									1.35263	5.1737	14.4403	67.8518
												1.57711	6.3578	14.0453	79.4725									1.35329	5.174	14.4483	67.8557
												1.57776	6.3601	14.0531	79.5012									1.35395	5.1708	14.4564	67.8138
												1.57842	6.3606	14.061	79.5075									1.35461	5.1691	14.4644	67.7915
												1.57921	6.3608	14.0704	79.51									1.35513	5.165	14.4709	67.7377
												1.57987	6.3619	14.0782	79.5238									1.35579	5.1606	14.4789	67.68
												1.58053	6.3621	14.086	79.5263									1.35632	5.1563	14.4854	67.6236
												1.58118	6.364	14.0939	79.55									1.35697	5.1513	14.4934	67.558
												1.58184	6.3629	14.1017	79.5362									1.3575	5.1468	14.4999	67.499
												1.5825	6.3627	14.1096	79.5337									1.35816	5.1428	14.5079	67.4466
												1.58303	6.3607	14.1158	79.5088									1.35882	5.138	14.516	67.3836
												1.58355	6.3582	14.1221	79.4775									1.35934	5.1342	14.5224	67.3338
												1.58421	6.3571	14.1299	79.4638									1.36	5.129	14.5304	67.2656
												1.58474	6.3549	14.1362	79.4363									1.36053	5.1242	14.5369	67.2026
												1.5854	6.3545	14.144	79.4313									1.36105	5.1183	14.5433	67.1252
												1.58605	6.3538	14.1519	79.4225									1.36171	5.1115	14.5514	67.0361
												1.58658	6.3531	14.1581	79.4137									1.36237	5.1061	14.5594	66.9652
												1.58724	6.353	14.166	79.4125									1.36303	5.1014	14.5675	66.9036
												1.58776	6.3516	14.1722	79.395									1.36368	5.0969	14.5755	66.8446
												1.58842	6.3508	14.1801	79.385									1.36447	5.0901	14.5852	66.7554
												1.58895	6.3502	14.1863	79.3775									1.36513	5.0849	14.5932	66.6872
												1.58961	6.351	14.1942	79.3875									1.36592	5.079	14.6029	66.6098
												1.59026	6.3504	14.202	79.38									1.36658	5.0722	14.6109	66.5207
												1.59092	6.3491	14.2098	79.3637									1.36724	5.0647	14.619	66.4223
												1.59158	6.351	14.2177	79.3875									1.36803	5.0557	14.6286	66.3043
												1.59224	6.3515	14.2255	79.3937									1.36895	5.048	14.6399	66.2033
												1.59303	6.3547	14.2349	79.4338									1.36974	5.038	14.6496	66.0721
												1.59368	6.3564	14.2427	79.455									1.37066	5.0296	14.6608	65.962
												1.59447	6.3572	14.2521	79.465									1.37132	5.0159	14.6689	65.7823
												1.59513	6.3599	14.26	79.4988									1.37211	5.0002	14.6786	65.5764
												1.59605	6.3602	14.2709	79.5025									1.37276	4.9778	14.6866	65.2826
												1.59684	6.3651	14.2803	79.5637									1.37355	4.953	14.6963	64.9574
												1.59763	6.368	14.2897	79.6									1.37421	4.9235	14.7043	64.5705
												1.59855	6.3736	14.3007	79.67									1.37487	4.8895	14.7124	64.1246
												1.59921	6.3761	14.3085	79.7013									1.37553	4.8495	14.7204	63.6
												1.6	6.3769	14.3179	79.7113									1.37618	4.8013	14.7285	62.9679
												1.60066	6.3775	14.3258	79.7188									1.37671	4.7438	14.7349	62.2138
												1.60132	6.3768	14.3336	79.71									1.37724	4.6728	14.7414	61.2826
												1.60211	6.3782	14.343	79.7275									1.3779	4.5833	14.7494	60.1088
												1.60276	6.3782	14.3508	79.7275									1.37842	4.4626	14.7558	58.5259
												1.60342	6.3785	14.3587	79.7313									1.37895	4.2857	14.7623	56.2059
												1.60395	6.3775	14.3649	79.7188									1.37961	3.9646	14.7703	51.9948
												1.60461	6.3754	14.3728	79.6925									1.38026	2.8889	14.7784	37.8872
												1.60513	6.3722	14.379	79.6525									1.38079	0.6129	14.7848	8.03803
												1.60566	6.3691	14.3853	79.6137
												1.60618	6.3655	14.3916	79.5687
												1.60684	6.3633	14.3994	79.5413
												1.6075	6.3604	14.4072	79.505
												1.60803	6.3591	14.4135	79.4887
												1.60882	6.357	14.4229	79.4625
												1.60934	6.3564	14.4292	79.455
												1.61	6.3547	14.437	79.4338
												1.61053	6.3528	14.4433	79.41
												1.61118	6.3497	14.4511	79.3713
												1.61171	6.3468	14.4574	79.335
												1.61237	6.3444	14.4652	79.305
												1.61316	6.3423	14.4746	79.2788
												1.61382	6.341	14.4825	79.2625
												1.61461	6.3403	14.4919	79.2537
												1.6154	6.34	14.5013	79.25
												1.61605	6.3382	14.5091	79.2275
												1.61684	6.3368	14.5185	79.21
												1.61763	6.3333	14.5279	79.1663
												1.61855	6.3319	14.5389	79.1488
												1.61934	6.3287	14.5483	79.1088
												1.62013	6.3255	14.5577	79.0687
												1.62092	6.319	14.5671	78.9875
												1.62158	6.3076	14.5749	78.845
												1.62224	6.2933	14.5827	78.6663
												1.62303	6.2703	14.5921	78.3787
												1.62368	6.2398	14.6	77.9975
												1.62447	6.1827	14.6094	77.2837
												1.62513	6.083	14.6172	76.0375
												1.62579	5.9093	14.625	73.8662
												1.62645	4.9126	14.6329	61.4075
												1.62697	1.2169	14.6392	15.2112
[truncated: 23 more columns]

## Sheet: Fig.3D-Hydrated mid-CPaE
Nr	F stat.	Strain stat	Stress stat	Lo	Lm	F dyn.	Strain dyn	Stress dyn	Time	f	T	E'	E''	|E*|	tan delta	F cont.	T2	RH	|J*|
	N	%	MPa	mm	mm	N	%	MPa	s	Hz	°C	MPa	MPa	MPa		N	°C	%	1/MPa
1	-1.40837	1.98029	17.9754	7.80243	7.95694	---	---	---	916.732	---	24.9043	---	---	---	---	-0.106035	0	95.11	---				Measurement type:	Time sweep
2	-0.81364	1.99941	10.3847	7.80243	7.95844	---	---	---	1028.76	---	24.9192	---	---	---	---	-0.106035	0	94.79	---
3	-0.683239	1.9983	8.72034	7.80243	7.95835	---	---	---	1148.79	---	24.8889	---	---	---	---	-0.106035	0	95.19	---					Static load (Strain)		Contact Stress:	Temperature:	Soak time:	Frequency:
4	-0.639865	2.00057	8.16675	7.80243	7.95853	---	---	---	1268.82	---	24.9039	---	---	---	---	-0.106035	0	94.91	---				Values:	2	3	1.5	25	900	10
5	-0.598096	1.9999	7.63364	7.80243	7.95847	---	---	---	1388.84	---	24.9648	---	---	---	---	-0.106035	0	95.67	---				Limits:	30	40
6	-0.58333	2.00056	7.44518	7.80243	7.95852	---	---	---	1508.87	---	24.9648	---	---	---	---	-0.106035	0	95.03	---
7	-0.584156	2.00097	7.45572	7.80243	7.95856	---	---	---	1628.9	---	24.9496	---	---	---	---	-0.106035	0	94.91	---				Intermeasurement load:	pre
8	-0.564918	1.99941	7.21019	7.80243	7.95844	---	---	---	1748.92	---	24.9496	---	---	---	---	-0.106035	0	94.91	---
9	-0.527001	2.00007	6.72624	7.80243	7.95849	---	---	---	1868.94	---	24.9648	---	---	---	---	-0.106035	0	95.2	---				Sample shape:	Thickness(mm):	Width(mm):
10	-0.536079	2.00017	6.84211	7.80243	7.9585	---	---	---	1988.96	---	24.9495	---	---	---	---	-0.106035	0	94.79	---				Cuboid	0.01567	5
11	-0.491575	1.99881	6.27409	7.80243	7.95839	---	---	---	2108.99	---	24.9346	---	---	---	---	-0.106035	0	94.99	---
12	-0.523963	2.00135	6.68747	7.80243	7.95859	---	---	---	2229.02	---	24.9953	---	---	---	---	-0.106035	0	94.96	---
13	-0.510801	1.99972	6.51948	7.80243	7.95846	---	---	---	2349.05	---	24.9951	---	---	---	---	-0.106035	0	94.46	---				Project:	Time sweep
14	-0.486057	1.99966	6.20366	7.80243	7.95845	---	---	---	2469.08	---	25.0105	---	---	---	---	-0.106035	0	95.12	---				Date / Time:	2023-04-23 08:48:00
15	-0.490676	2.00084	6.26262	7.80243	7.95855	---	---	---	2589.1	---	24.9955	---	---	---	---	-0.106035	0	94.76	---
16	-0.423202	1.99629	5.40143	7.80243	7.95819	---	---	---	2709.13	---	25.0409	---	---	---	---	-0.106035	0	95.89	---
17	-0.517522	1.99956	6.60526	7.80243	7.95845	---	---	---	2829.16	---	25.0409	---	---	---	---	-0.106035	0	94.11	---				Mode:	Material
18	-0.447326	1.99545	5.70933	7.80243	7.95813	---	---	---	2949.17	---	25.0254	---	---	---	---	-0.106035	0	94.88	---				Result:	Modulus
19	-0.427614	2.00009	5.45774	7.80243	7.95849	---	---	---	3069.2	---	25.0563	---	---	---	---	-0.106035	0	95.71	---				DIN Form:	Lm² / ( L0 * A0 )
20	-0.482995	2.00089	6.16458	7.80243	7.95855	---	---	---	3189.22	---	25.0406	---	---	---	---	-0.106035	0	94.55	---
21	-0.450121	1.99956	5.745	7.80243	7.95845	---	---	---	3309.25	---	25.0559	---	---	---	---	-0.106035	0	95.04	---
22	-0.412654	2.00896	5.2668	7.80243	7.95918	---	---	---	3429.28	---	25.0865	---	---	---	---	-0.106035	0	95.2	---
23	-0.442914	1.99945	5.65302	7.80243	7.95844	---	---	---	3549.3	---	25.0259	---	---	---	---	-0.106035	0	95	---
24	-0.459321	1.99921	5.86243	7.80243	7.95842	---	---	---	3669.32	---	25.0105	---	---	---	---	-0.106035	0	94.55	---
25	-0.419581	1.99831	5.35521	7.80243	7.95835	---	---	---	3789.34	---	25.1018	---	---	---	---	-0.106035	0	95.52	---
26	-0.422558	1.99976	5.39321	7.80243	7.95846	---	---	---	3909.37	---	25.1018	---	---	---	---	-0.106035	0	95.08	---
27	-0.431296	1.9999	5.50474	7.80243	7.95847	---	---	---	4029.4	---	25.0256	---	---	---	---	-0.106035	0	95.16	---
28	-0.463611	1.99941	5.91718	7.80243	7.95844	---	---	---	4149.43	---	25.0409	---	---	---	---	-0.106035	0	95	---
29	-0.450838	2.00039	5.75415	7.80243	7.95851	---	---	---	4269.46	---	25.0256	---	---	---	---	-0.106035	0	94.64	---
30	-0.428951	2.00009	5.47481	7.80243	7.95849	---	---	---	4389.47	---	25.0254	---	---	---	---	-0.106035	0	95.08	---
31	-0.417515	2.00091	5.32884	7.80243	7.95855	---	---	---	4509.5	---	25.0256	---	---	---	---	-0.106035	0	94.96	---
32	-0.394594	2.00066	5.0363	7.80243	7.95853	---	---	---	4629.53	---	24.9953	---	---	---	---	-0.106035	0	95.2	---
33	-0.413079	2.00021	5.27223	7.80243	7.9585	---	---	---	4749.56	---	24.9953	---	---	---	---	-0.106035	0	94.92	---
34	-0.419581	2.00009	5.35521	7.80243	7.95849	---	---	---	4869.58	---	24.9951	---	---	---	---	-0.106035	0	94.88	---
35	-0.414926	2.00017	5.2958	7.80243	7.9585	---	---	---	4989.6	---	24.9953	---	---	---	---	-0.106035	0	95	---
36	-0.418366	2.00107	5.33971	7.80243	7.95857	---	---	---	5109.62	---	24.9953	---	---	---	---	-0.106035	0	94.51	---
37	-0.395396	2.00013	5.04653	7.80243	7.95849	---	---	---	5229.64	---	25.0108	---	---	---	---	-0.106035	0	95.08	---
38	-0.411378	2.00013	5.25052	7.80243	7.95849	---	---	---	5349.67	---	24.9801	---	---	---	---	-0.106035	0	94.88	---
39	-0.407926	2.00036	5.20646	7.80243	7.95851	---	---	---	5469.7	---	24.9496	---	---	---	---	-0.106035	0	95	---
40	-0.374105	2.00059	4.77479	7.80243	7.95853	---	---	---	5589.73	---	25.0105	---	---	---	---	-0.106035	0	95.75	---
41	-0.440423	2	5.62123	7.80243	7.95848	---	---	---	5709.75	---	24.9953	---	---	---	---	-0.106035	0	94.5	---
42	-0.388846	1.99889	4.96294	7.80243	7.9584	---	---	---	5829.77	---	25.0254	---	---	---	---	-0.106035	0	95.24	---
43	-0.376547	2.00364	4.80596	7.80243	7.95877	---	---	---	5949.8	---	25.0105	---	---	---	---	-0.106035	0	95.32	---
44	-0.404572	2.00073	5.16365	7.80243	7.95854	---	---	---	6069.83	---	24.965	---	---	---	---	-0.106035	0	94.84	---
45	-0.400549	1.99962	5.1123	7.80243	7.95845	---	---	---	6189.85	---	24.9801	---	---	---	---	-0.106035	0	95	---
46	-0.389271	1.99921	4.96836	7.80243	7.95842	---	---	---	6309.88	---	24.9953	---	---	---	---	-0.106035	0	95.48	---
47	-0.411317	1.99982	5.24974	7.80243	7.95847	---	---	---	6429.9	---	24.9951	---	---	---	---	-0.106035	0	94.76	---
48	-0.383669	1.99997	4.89686	7.80243	7.95848	---	---	---	6549.92	---	24.9801	---	---	---	---	-0.106035	0	95.16	---
49	-0.40061	1.99977	5.11308	7.80243	7.95846	---	---	---	6669.95	---	24.9953	---	---	---	---	-0.106035	0	94.96	---
50	-0.393525	2.00073	5.02265	7.80243	7.95854	---	---	---	6789.96	---	24.9803	---	---	---	---	-0.106035	0	94.92	---
51	-0.35912	2.00118	4.58354	7.80243	7.95857	---	---	---	6909.98	---	25.0256	---	---	---	---	-0.106035	0	95.4	---
52	-0.481804	2.0043	6.14938	7.80243	7.95882	---	---	---	7030.01	---	24.9955	---	---	---	---	-0.106035	0	93.98	---
53	-0.394363	1.99986	5.03335	7.80243	7.95847	---	---	---	7150.04	---	24.9953	---	---	---	---	-0.106035	0	94.92	---
54	-0.390948	1.99962	4.98976	7.80243	7.95845	---	---	---	7270.07	---	24.9953	---	---	---	---	-0.106035	0	95.24	---
55	-0.357455	2.00084	4.56228	7.80243	7.95855	---	---	---	7390.1	---	25.0256	---	---	---	---	-0.106035	0	95.24	---
56	-0.376887	2.00145	4.8103	7.80243	7.95859	---	---	---	7510.12	---	25.0105	---	---	---	---	-0.106035	0	95.08	---
57	-0.383438	2.00059	4.89391	7.80243	7.95853	---	---	---	7630.14	---	24.9803	---	---	---	---	-0.106035	0	94.92	---
58	-0.375599	1.99977	4.79386	7.80243	7.95846	---	---	---	7750.17	---	24.9953	---	---	---	---	-0.106035	0	95.16	---
59	-0.387193	1.99866	4.94184	7.80243	7.95838	---	---	---	7870.2	---	25.0105	---	---	---	---	-0.106035	0	94.92	---
60	-0.374651	1.99961	4.78176	7.80243	7.95845	---	---	---	7990.22	---	25.0103	---	---	---	---	-0.106035	0	95	---
61	-0.376037	2.00049	4.79945	7.80243	7.95852	---	---	---	8110.25	---	24.9951	---	---	---	---	-0.106035	0	95.04	---
62	-0.362462	1.99933	4.62619	7.80243	7.95843	---	---	---	8230.27	---	25.0559	---	---	---	---	-0.106035	0	95.48	---
63	-0.425353	2.00285	5.42888	7.80243	7.9587	---	---	---	8350.31	---	24.9951	---	---	---	---	-0.106035	0	94.46	---
64	-0.399164	1.99957	5.09463	7.80243	7.95845	---	---	---	8470.32	---	24.9801	---	---	---	---	-0.106035	0	94.8	---
65	-0.383839	2.00131	4.89903	7.80243	7.95858	---	---	---	8590.35	---	24.9803	---	---	---	---	-0.106035	0	95.16	---
66	-0.407185	2.00034	5.197	7.80243	7.95851	---	---	---	8710.37	---	24.9955	---	---	---	---	-0.106035	0	94.84	---
67	-0.392431	1.99926	5.00869	7.80243	7.95842	---	---	---	8830.39	---	25.0256	---	---	---	---	-0.106035	0	95.08	---
68	-0.389563	2.00016	4.97209	7.80243	7.95849	---	---	---	8950.42	---	24.9953	---	---	---	---	-0.106035	0	94.96	---
69	-0.417539	1.99945	5.32915	7.80243	7.95844	---	---	---	9070.44	---	25.0103	---	---	---	---	-0.106035	0	94.55	---
70	-0.37899	2.00059	4.83714	7.80243	7.95853	---	---	---	9190.48	---	24.965	---	---	---	---	-0.106035	0	95.16	---
71	-0.412265	1.99989	5.26184	7.80243	7.95847	---	---	---	9310.51	---	24.9496	---	---	---	---	-0.106035	0	94.8	---
72	-0.393574	1.99976	5.02328	7.80243	7.95846	---	---	---	9430.54	---	24.9496	---	---	---	---	-0.106035	0	95.08	---
73	-0.346785	1.99658	4.4261	7.80243	7.95822	---	---	---	9550.58	---	25.0108	---	---	---	---	-0.106035	0	95.56	---
74	-0.353797	2.00394	4.5156	7.80243	7.95879	---	---	---	9670.6	---	25.0254	---	---	---	---	-0.106035	0	95.16	---
75	-0.375223	2.00043	4.78906	7.80243	7.95852	---	---	---	9790.62	---	24.9648	---	---	---	---	-0.106035	0	94.84	---
76	-0.409324	1.99895	5.2243	7.80243	7.9584	---	---	---	9910.65	---	24.9648	---	---	---	---	-0.106035	0	94.59	---
77	-0.375478	1.99907	4.79232	7.80243	7.95841	---	---	---	10030.7	---	24.9953	---	---	---	---	-0.106035	0	95.32	---
78	-0.412775	1.99977	5.26835	7.80243	7.95846	---	---	---	10150.7	---	25.0256	---	---	---	---	-0.106035	0	94.92	---
79	-0.421039	2.00006	5.37382	7.80243	7.95849	---	---	---	10270.7	---	25.0256	---	---	---	---	-0.106035	0	94.68	---
80	-0.404147	1.99922	5.15823	7.80243	7.95842	---	---	---	10390.7	---	25.0256	---	---	---	---	-0.106035	0	95	---
81	-0.366448	1.99968	4.67706	7.80243	7.95846	---	---	---	10510.8	---	24.9953	---	---	---	---	-0.106035	0	95.24	---
82	-0.385334	1.99986	4.91811	7.80243	7.95847	---	---	---	10630.8	---	24.9801	---	---	---	---	-0.106035	0	94.96	---
83	-0.358366	2.00086	4.57391	7.80243	7.95855	---	---	---	10750.8	---	25.0108	---	---	---	---	-0.106035	0	95.24	---
84	-0.371127	1.99998	4.73678	7.80243	7.95848	---	---	---	10870.9	---	24.9951	---	---	---	---	-0.106035	0	94.92	---
85	-0.430421	1.99906	5.49357	7.80243	7.95841	---	---	---	10990.9	---	25.0409	---	---	---	---	-0.106035	0	94.29	---
86	-0.348097	2.00217	4.44285	7.80243	7.95865	---	---	---	11110.9	---	25.0103	---	---	---	---	-0.106035	0	95.08	---
87	-0.395846	2.00007	5.05228	7.80243	7.95849	---	---	---	11230.9	---	24.9953	---	---	---	---	-0.106035	0	95	---
88	-0.355353	2.00016	4.53546	7.80243	7.95849	---	---	---	11350.9	---	25.0105	---	---	---	---	-0.106035	0	95.56	---
89	-0.381348	2.00039	4.86724	7.80243	7.95851	---	---	---	11471	---	25.0256	---	---	---	---	-0.106035	0	95.16	---
90	-0.406602	2.0005	5.18956	7.80243	7.95852	---	---	---	11591	---	25.0105	---	---	---	---	-0.106035	0	94.92	---
91	-0.384094	2.00106	4.90228	7.80243	7.95856	---	---	---	11711	---	24.9955	---	---	---	---	-0.106035	0	95.12	---
92	-1.53773	1.99703	19.6264	7.80243	7.95825	---	---	---	11810.8	---	24.8584	---	---	---	---	-0.106035	0	31.81	---
93	-1.63928	1.99945	20.9225	7.80243	7.95844	---	---	---	11990.8	---	25.0712	---	---	---	---	-0.106035	0	29.44	---
94	-1.64566	2.00094	21.004	7.80243	7.95855	---	---	---	12170.8	---	24.9648	---	---	---	---	-0.106035	0	29.58	---
95	-1.64089	2.00047	20.9431	7.80243	7.95852	---	---	---	12350.9	---	24.9803	---	---	---	---	-0.106035	0	29.76	---
96	-1.64246	2.00082	20.9631	7.80243	7.95855	---	---	---	12530.9	---	24.9801	---	---	---	---	-0.106035	0	29.58	---
97	-1.6057	1.99971	20.4939	7.80243	7.95846	---	---	---	12711	---	24.9801	---	---	---	---	-0.106035	0	30.03	---
98	-1.60977	1.99991	20.5459	7.80243	7.95847	---	---	---	12891	---	24.9801	---	---	---	---	-0.106035	0	30.03	---
99	-1.61481	2.0004	20.6102	7.80243	7.95851	---	---	---	13071	---	24.9953	---	---	---	---	-0.106035	0	29.58	---
100	-1.6042	1.99977	20.4748	7.80243	7.95846	---	---	---	13251	---	24.9801	---	---	---	---	-0.106035	0	29.89	---
101	-1.58904	2.00027	20.2813	7.80243	7.9585	---	---	---	13431.1	---	24.9953	---	---	---	---	-0.106035	0	29.94	---
102	-1.57997	2.00007	20.1655	7.80243	7.95849	---	---	---	13611.1	---	24.9953	---	---	---	---	-0.106035	0	29.8	---
103	-1.5644	2.00006	19.9668	7.80243	7.95849	---	---	---	13791.1	---	24.9953	---	---	---	---	-0.106035	0	29.94	---
104	-1.5464	1.99894	19.7371	7.80243	7.9584	---	---	---	13971.2	---	24.9953	---	---	---	---	-0.106035	0	29.99	---
105	-1.53367	2.00015	19.5746	7.80243	7.95849	---	---	---	14151.2	---	24.9953	---	---	---	---	-0.106035	0	30.03	---
106	-1.52108	1.99956	19.4139	7.80243	7.95845	---	---	---	14331.2	---	24.9951	---	---	---	---	-0.106035	0	29.99	---
107	-1.51104	1.99976	19.2858	7.80243	7.95846	---	---	---	14511.3	---	24.9801	---	---	---	---	-0.106035	0	29.99	---
108	-1.54984	1.99988	19.781	7.80243	7.95847	---	---	---	14691.3	---	25.0105	---	---	---	---	-0.106035	0	29.99	---
109	-1.5333	1.99958	19.5699	7.80243	7.95845	---	---	---	14871.3	---	24.9951	---	---	---	---	-0.106035	0	29.99	---
110	-1.52142	1.99948	19.4183	7.80243	7.95844	---	---	---	15051.4	---	24.9953	---	---	---	---	-0.106035	0	30.08	---
111	-1.5148	1.99999	19.3338	7.80243	7.95848	---	---	---	15231.4	---	24.9953	---	---	---	---	-0.106035	0	30.08	---
112	-1.46144	1.99984	18.6527	7.80243	7.95847	---	---	---	15411.4	---	24.9801	---	---	---	---	-0.106035	0	30.08	---
113	-1.4589	2.00032	18.6203	7.80243	7.95851	---	---	---	15591.4	---	24.9953	---	---	---	---	-0.106035	0	29.89	---
114	-1.45111	2.00039	18.5209	7.80243	7.95851	---	---	---	15771.5	---	25.0103	---	---	---	---	-0.106035	0	29.99	---
115	-1.44534	1.99963	18.4472	7.80243	7.95845	---	---	---	15951.5	---	24.9801	---	---	---	---	-0.106035	0	29.99	---
116	-1.50186	2.00211	19.1686	7.80243	7.95865	---	---	---	16131.5	---	24.9953	---	---	---	---	-0.106035	0	29.89	---
117	-1.47973	2.0003	18.8862	7.80243	7.9585	---	---	---	16311.5	---	24.9953	---	---	---	---	-0.106035	0	29.99	---
118	-1.46245	2.00038	18.6656	7.80243	7.95851	---	---	---	16491.6	---	24.9953	---	---	---	---	-0.106035	0	30.12	---
119	-1.45457	2.00031	18.565	7.80243	7.95851	---	---	---	16671.6	---	24.9803	---	---	---	---	-0.106035	0	30.03	---
120	-1.44687	1.99965	18.4668	7.80243	7.95845	---	---	---	16851.6	---	24.9953	---	---	---	---	-0.106035	0	29.99	---
121	-1.41454	1.99999	18.0541	7.80243	7.95848	---	---	---	17031.7	---	24.9801	---	---	---	---	-0.106035	0	30.08	---
122	-1.41355	1.99997	18.0415	7.80243	7.95848	---	---	---	17211.7	---	24.9953	---	---	---	---	-0.106035	0	29.99	---
123	-1.41027	2.00095	17.9996	7.80243	7.95856	---	---	---	17391.8	---	25.0108	---	---	---	---	-0.106035	0	30.17	---
124	-1.40347	2.00025	17.9128	7.80243	7.9585	---	---	---	17571.8	---	24.9953	---	---	---	---	-0.106035	0	30.08	---
125	-1.39891	2.00032	17.8546	7.80243	7.95851	---	---	---	17751.8	---	24.9803	---	---	---	---	-0.106035	0	30.08	---
126	-1.39111	2.00015	17.7551	7.80243	7.95849	---	---	---	17931.8	---	24.9801	---	---	---	---	-0.106035	0	30.08	---
127	-1.39434	2.00053	17.7963	7.80243	7.95852	---	---	---	18111.9	---	25.0105	---	---	---	---	-0.106035	0	29.94	---
128	-1.38584	1.99953	17.6878	7.80243	7.95845	---	---	---	18291.9	---	24.9953	---	---	---	---	-0.106035	0	29.99	---
129	-1.38231	1.99953	17.6428	7.80243	7.95845	---	---	---	18472	---	24.9955	---	---	---	---	-0.106035	0	29.99	---
130	-1.37924	1.99965	17.6036	7.80243	7.95845	---	---	---	18652	---	24.9953	---	---	---	---	-0.106035	0	29.89	---
131	-1.37513	1.99945	17.5511	7.80243	7.95844	---	---	---	18832	---	24.9801	---	---	---	---	-0.106035	0	30.08	---
132	-1.37723	2.00008	17.5779	7.80243	7.95849	---	---	---	19012	---	24.9953	---	---	---	---	-0.106035	0	29.89	---
133	-1.3784	1.99975	17.5929	7.80243	7.95846	---	---	---	19192.1	---	24.9953	---	---	---	---	-0.106035	0	30.08	---
134	-1.36806	1.99956	17.4609	7.80243	7.95845	---	---	---	19372.1	---	24.9953	---	---	---	---	-0.106035	0	29.99	---
135	-1.36207	1.99948	17.3844	7.80243	7.95844	---	---	---	19552.1	---	24.9953	---	---	---	---	-0.106035	0	30.12	---
136	-1.35905	2.00038	17.3459	7.80243	7.95851	---	---	---	19732.2	---	24.9803	---	---	---	---	-0.106035	0	30.03	---
137	-1.35986	2.00003	17.3562	7.80243	7.95848	---	---	---	19912.2	---	24.9953	---	---	---	---	-0.106035	0	29.99	---
138	-1.35834	2.00021	17.3368	7.80243	7.9585	---	---	---	20092.2	---	24.9953	---	---	---	---	-0.106035	0	29.99	---
139	-1.34279	1.99684	17.1384	7.80243	7.95824	---	---	---	20272.2	---	24.9953	---	---	---	---	-0.106035	0	29.94	---
140	-1.35293	1.99997	17.2678	7.80243	7.95848	---	---	---	20452.3	---	24.9953	---	---	---	---	-0.106035	0	29.99	---
141	-1.34908	2.00025	17.2186	7.80243	7.9585	---	---	---	20632.3	---	24.9953	---	---	---	---	-0.106035	0	29.99	---
142	-1.34776	2.00002	17.2018	7.80243	7.95848	---	---	---	20812.3	---	24.9803	---	---	---	---	-0.106035	0	30.03	---
143	-1.34583	2.00029	17.1772	7.80243	7.9585	---	---	---	20992.4	---	24.9953	---	---	---	---	-0.106035	0	30.08	---
144	-1.34503	2.00004	17.1669	7.80243	7.95848	---	---	---	21172.4	---	24.9953	---	---	---	---	-0.106035	0	29.8	---
145	-1.34286	2.00038	17.1392	7.80243	7.95851	---	---	---	21352.5	---	24.9951	---	---	---	---	-0.106035	0	30.03	---
146	-1.33901	2	17.0901	7.80243	7.95848	---	---	---	21532.5	---	24.9953	---	---	---	---	-0.106035	0	30.08	---
147	-1.33888	2.00016	17.0884	7.80243	7.95849	---	---	---	21712.5	---	24.9955	---	---	---	---	-0.106035	0	29.89	---
148	-1.33319	2.00004	17.0158	7.80243	7.95848	---	---	---	21892.6	---	24.9953	---	---	---	---	-0.106035	0	29.99	---
149	-1.33193	1.99986	16.9997	7.80243	7.95847	---	---	---	22072.6	---	24.9953	---	---	---	---	-0.106035	0	29.89	---
150	-1.32656	2.00009	16.9312	7.80243	7.95849	---	---	---	22252.6	---	24.9953	---	---	---	---	-0.106035	0	29.94	---
151	-1.3271	2.00031	16.9381	7.80243	7.95851	---	---	---	22432.7	---	24.9953	---	---	---	---	-0.106035	0	29.89	---
152	-1.32272	1.99967	16.8822	7.80243	7.95846	---	---	---	22612.7	---	24.9953	---	---	---	---	-0.106035	0	29.89	---
153	-1.3234	1.99976	16.8909	7.80243	7.95846	---	---	---	22792.7	---	24.9953	---	---	---	---	-0.106035	0	29.85	---
154	-1.32618	1.99906	16.9264	7.80243	7.95841	---	---	---	22972.8	---	25.0103	---	---	---	---	-0.106035	0	29.99	---
155	-1.31826	2	16.8253	7.80243	7.95848	---	---	---	23152.8	---	24.9953	---	---	---	---	-0.106035	0	30.08	---
156	-1.31418	2.00003	16.7732	7.80243	7.95848	---	---	---	23332.8	---	24.9953	---	---	---	---	-0.106035	0	30.3	---
157	-1.32103	2.00015	16.8606	7.80243	7.95849	---	---	---	23512.9	---	25.0105	---	---	---	---	-0.106035	0	29.99	---
158	-1.3181	2.00098	16.8232	7.80243	7.95856	---	---	---	23692.9	---	24.9803	---	---	---	---	-0.106035	0	29.99	---
159	-1.31785	1.99968	16.82	7.80243	7.95846	---	---	---	23872.9	---	25.0103	---	---	---	---	-0.106035	0	29.89	---
160	-1.31059	2.00021	16.7274	7.80243	7.9585	---	---	---	24053	---	24.9953	---	---	---	---	-0.106035	0	29.99	---
161	-1.31085	1.99986	16.7307	7.80243	7.95847	---	---	---	24233	---	24.9953	---	---	---	---	-0.106035	0	29.89	---
162	-1.31305	1.9999	16.7588	7.80243	7.95847	---	---	---	24413	---	25.0103	---	---	---	---	-0.106035	0	30.08	---
163	-1.27479	1.9931	16.2705	7.80243	7.95794	---	---	---	24593.1	---	24.9953	---	---	---	---	-0.106035	0	30.08	---
164	-1.34764	1.99984	17.2003	7.80243	7.95847	---	---	---	24773.1	---	24.9953	---	---	---	---	-0.106035	0	29.94	---
165	-1.34506	1.99954	17.1673	7.80243	7.95845	---	---	---	24953.1	---	25.0103	---	---	---	---	-0.106035	0	29.99	---
166	-1.34342	2.00015	17.1464	7.80243	7.95849	---	---	---	25133.2	---	24.9953	---	---	---	---	-0.106035	0	30.08	---
167	-1.34217	2.00011	17.1304	7.80243	7.95849	---	---	---	25313.2	---	25.0105	---	---	---	---	-0.106035	0	29.99	---
168	-1.33996	1.99958	17.1022	7.80243	7.95845	---	---	---	25493.2	---	24.9953	---	---	---	---	-0.106035	0	30.03	---
169	-1.33563	1.99995	17.047	7.80243	7.95848	---	---	---	25673.3	---	24.9953	---	---	---	---	-0.106035	0	29.99	---
170	-1.33499	2.00053	17.0388	7.80243	7.95852	---	---	---	25853.3	---	24.9955	---	---	---	---	-0.106035	0	30.03	---
171	-1.32913	1.99968	16.964	7.80243	7.95846	---	---	---	26033.3	---	24.9953	---	---	---	---	-0.106035	0	29.89	---
172	-1.33025	1.99998	16.9783	7.80243	7.95848	---	---	---	26213.3	---	24.9955	---	---	---	---	-0.106035	0	30.08	---
173	-1.3268	2.00049	16.9343	7.80243	7.95852	---	---	---	26393.4	---	24.9953	---	---	---	---	-0.106035	0	29.89	---
174	-1.31908	1.99994	16.8357	7.80243	7.95848	---	---	---	26573.4	---	24.9953	---	---	---	---	-0.106035	0	30.17	---
175	-1.32704	2.0003	16.9373	7.80243	7.9585	---	---	---	26753.4	---	24.9955	---	---	---	---	-0.106035	0	29.99	---
176	-1.32078	1.99976	16.8574	7.80243	7.95846	---	---	---	26933.5	---	24.9955	---	---	---	---	-0.106035	0	30.08	---
177	-1.31892	1.99994	16.8337	7.80243	7.95848	---	---	---	27113.5	---	24.9953	---	---	---	---	-0.106035	0	29.89	---
178	-1.31654	1.99972	16.8033	7.80243	7.95846	---	---	---	27293.5	---	24.9953	---	---	---	---	-0.106035	0	30.08	---
179	-1.3149	1.99999	16.7824	7.80243	7.95848	---	---	---	27473.6	---	24.9953	---	---	---	---	-0.106035	0	30.17	---
180	-1.31374	2.00002	16.7676	7.80243	7.95848	---	---	---	27653.6	---	24.9953	---	---	---	---	-0.106035	0	30.08	---
181	-1.26962	2.00027	16.2045	7.80243	7.9585	---	---	---	27833.6	---	24.9953	---	---	---	---	-0.106035	0	29.89	---
182	-1.27644	2.00072	16.2915	7.80243	7.95854	---	---	---	28013.7	---	25.0103	---	---	---	---	-0.106035	0	29.99	---
183	-1.25901	2.00044	16.069	7.80243	7.95852	---	---	---	28193.7	---	24.9953	---	---	---	---	-0.106035	0	30.81	---
184	-1.28474	2.00006	16.3974	7.80243	7.95849	---	---	---	28373.7	---	25.0256	---	---	---	---	-0.106035	0	29.76	---
185	-1.27951	2.00006	16.3307	7.80243	7.95849	---	---	---	28553.8	---	24.9955	---	---	---	---	-0.106035	0	29.89	---
186	-1.27584	1.99991	16.2839	7.80243	7.95847	---	---	---	28733.8	---	24.9801	---	---	---	---	-0.106035	0	29.99	---
187	-1.27488	1.99994	16.2716	7.80243	7.95848	---	---	---	28913.8	---	24.9953	---	---	---	---	-0.106035	0	30.03	---
188	-1.27278	1.99967	16.2448	7.80243	7.95846	---	---	---	29093.9	---	24.9953	---	---	---	---	-0.106035	0	30.08	---
189	-1.27386	2.00004	16.2586	7.80243	7.95848	---	---	---	29273.9	---	24.9951	---	---	---	---	-0.106035	0	29.99	---
190	-1.2706	1.99968	16.217	7.80243	7.95846	---	---	---	29453.9	---	25.0103	---	---	---	---	-0.106035	0	30.03	---
191	-1.26663	1.99829	16.1663	7.80243	7.95835	---	---	---	29634	---	25.0103	---	---	---	---	-0.106035	0	29.89	---
192	-1.26371	2.0009	16.129	7.80243	7.95855	---	---	---	29814	---	25.0103	---	---	---	---	-0.106035	0	30.26	---
193	-1.26996	2.00007	16.2088	7.80243	7.95849	---	---	---	29994	---	25.0105	---	---	---	---	-0.106035	0	29.99	---
194	-1.26901	2.00071	16.1967	7.80243	7.95854	---	---	---	30174	---	24.9953	---	---	---	---	-0.106035	0	29.94	---
195	-1.26757	1.99977	16.1783	7.80243	7.95846	---	---	---	30354.1	---	24.9953	---	---	---	---	-0.106035	0	29.89	---
196	-1.27029	2.00013	16.213	7.80243	7.95849	---	---	---	30534.1	---	24.9953	---	---	---	---	-0.106035	0	29.94	---
197	-1.26856	1.99948	16.1909	7.80243	7.95844	---	---	---	30714.2	---	24.9955	---	---	---	---	-0.106035	0	29.89	---
198	-1.26853	2.00126	16.1906	7.80243	7.95858	---	---	---	30894.2	---	24.9955	---	---	---	---	-0.106035	0	30.03	---
199	-1.26641	1.9999	16.1635	7.80243	7.95847	---	---	---	31074.2	---	24.9953	---	---	---	---	-0.106035	0	30.08	---
200	-1.26328	2.00011	16.1235	7.80243	7.95849	---	---	---	31254.3	---	24.9953	---	---	---	---	-0.106035	0	29.99	---
201	-1.26567	1.99988	16.1541	7.80243	7.95847	---	---	---	31434.3	---	24.9953	---	---	---	---	-0.106035	0	30.03	---
202	-1.26234	2.00038	16.1116	7.80243	7.95851	---	---	---	31614.3	---	24.9955	---	---	---	---	-0.106035	0	30.03	---
203	-1.25818	2.00012	16.0585	7.80243	7.95849	---	---	---	31794.4	---	24.9953	---	---	---	---	-0.106035	0	29.89	---
204	-1.25534	2.00057	16.0222	7.80243	7.95853	---	---	---	31974.4	---	24.9803	---	---	---	---	-0.106035	0	30.08	---
205	-1.25876	2.00021	16.0659	7.80243	7.9585	---	---	---	32154.4	---	24.9953	---	---	---	---	-0.106035	0	29.99	---
206	-1.25451	1.99918	16.0116	7.80243	7.95842	---	---	---	32334.5	---	25.0103	---	---	---	---	-0.106035	0	29.85	---
207	-1.26331	1.99982	16.1239	7.80243	7.95847	---	---	---	32514.5	---	24.9953	---	---	---	---	-0.106035	0	30.08	---
208	-1.24987	1.99847	15.9524	7.80243	7.95836	---	---	---	32694.5	---	25.0103	---	---	---	---	-0.106035	0	29.99	---
209	-1.25434	2.00032	16.0094	7.80243	7.95851	---	---	---	32874.6	---	24.9953	---	---	---	---	-0.106035	0	30.08	---
210	-1.25127	2.00067	15.9703	7.80243	7.95853	---	---	---	33054.6	---	24.9955	---	---	---	---	-0.106035	0	30.26	---
211	-1.2541	1.99912	16.0064	7.80243	7.95841	---	---	---	33234.6	---	25.0105	---	---	---	---	-0.106035	0	29.8	---
212	-1.25126	1.9999	15.9701	7.80243	7.95847	---	---	---	33414.6	---	24.9953	---	---	---	---	-0.106035	0	29.94	---
213	-0.290273	2.00313	3.70482	7.80243	7.95873	---	---	---	34319.6	---	24.828	---	---	---	---	-0.106035	0	93.11	---
214	-0.0977219	1.99904	1.24725	7.80243	7.95841	---	---	---	34438.6	---	24.904	---	---	---	---	-0.106035	0	94.41	---
215	-0.0814856	1.99849	1.04002	7.80243	7.95836	---	---	---	34558.6	---	24.8582	---	---	---	---	-0.106035	0	95.77	---
216	-0.0969198	1.99945	1.23701	7.80243	7.95844	---	---	---	34678.7	---	24.919	---	---	---	---	-0.106035	0	96.55	---
217	-0.220904	1.9999	2.81945	7.80243	7.95847	---	---	---	34798.7	---	24.828	---	---	---	---	-0.106035	0	92.92	---
218	-0.0869423	2	1.10967	7.80243	7.95848	---	---	---	34919.2	---	24.8739	---	---	---	---	-0.106035	0	95.07	---
219	-0.0664402	1.99943	0.847992	7.80243	7.95844	---	---	---	35039.2	---	24.8891	---	---	---	---	-0.106035	0	95.99	---
220	-0.153613	2.00061	1.9606	7.80243	7.95853	---	---	---	35159.3	---	24.8891	---	---	---	---	-0.106035	0	94.72	---
221	-0.136174	1.99988	1.73802	7.80243	7.95847	---	---	---	35279.3	---	24.904	---	---	---	---	-0.106035	0	94.59	---
222	-0.11854	1.99991	1.51295	7.80243	7.95847	---	---	---	35399.3	---	24.9195	---	---	---	---	-0.106035	0	95.28	---
223	-0.116523	1.99954	1.48721	7.80243	7.95845	---	---	---	35519.3	---	24.9496	---	---	---	---	-0.106035	0	95.28	---
224	-0.140282	2.00058	1.79045	7.80243	7.95853	---	---	---	35639.4	---	24.9347	---	---	---	---	-0.106035	0	94.59	---
225	-0.122563	1.9994	1.5643	7.80243	7.95843	---	---	---	35759.4	---	24.9495	---	---	---	---	-0.106035	0	94.84	---
226	-0.0883398	2	1.1275	7.80243	7.95848	---	---	---	35879.4	---	24.9495	---	---	---	---	-0.106035	0	95.24	---
227	-0.111078	2.00127	1.41772	7.80243	7.95858	---	---	---	35999.5	---	24.9648	---	---	---	---	-0.106035	0	95.32	---
228	-0.124665	1.99929	1.59113	7.80243	7.95843	---	---	---	36119.5	---	24.995	---	---	---	---	-0.106035	0	94.84	---
229	-0.123596	2.00091	1.57749	7.80243	7.95855	---	---	---	36239.5	---	24.9648	---	---	---	---	-0.106035	0	94.88	---
230	-0.103142	2.00077	1.31643	7.80243	7.95854	---	---	---	36359.6	---	25.0108	---	---	---	---	-0.106035	0	95.44	---
231	-0.144171	2.0074	1.84009	7.80243	7.95906	---	---	---	36479.6	---	25.0105	---	---	---	---	-0.106035	0	94.88	---
232	-0.120424	2.00002	1.537	7.80243	7.95848	---	---	---	36599.6	---	25.0561	---	---	---	---	-0.106035	0	94.92	---
233	-0.126391	1.99984	1.61316	7.80243	7.95847	---	---	---	36719.6	---	25.0105	---	---	---	---	-0.106035	0	94.84	---
234	-0.117203	1.99968	1.49589	7.80243	7.95846	---	---	---	36839.6	---	25.0254	---	---	---	---	-0.106035	0	94.96	---
235	-0.115161	2.00061	1.46983	7.80243	7.95853	---	---	---	36959.7	---	24.9953	---	---	---	---	-0.106035	0	94.92	---
236	-0.126451	2.00034	1.61392	7.80243	7.95851	---	---	---	37079.7	---	25.0105	---	---	---	---	-0.106035	0	95	---
237	-0.148072	1.99976	1.88988	7.80243	7.95846	---	---	---	37199.7	---	25.0254	---	---	---	---	-0.106035	0	94.72	---
238	-0.117033	1.99961	1.49372	7.80243	7.95845	---	---	---	37319.7	---	25.0406	---	---	---	---	-0.106035	0	95.2	---
239	-0.113934	2.00029	1.45417	7.80243	7.9585	---	---	---	37439.8	---	25.0256	---	---	---	---	-0.106035	0	94.92	---
240	-0.138422	2.00031	1.76671	7.80243	7.95851	---	---	---	37559.8	---	25.0259	---	---	---	---	-0.106035	0	95	---
241	-0.12238	1.99965	1.56197	7.80243	7.95845	---	---	---	37679.8	---	25.0561	---	---	---	---	-0.106035	0	95.2	---
242	-0.130754	2.00039	1.66884	7.80243	7.95851	---	---	---	37799.8	---	25.0254	---	---	---	---	-0.106035	0	94.72	---
243	-0.132492	2	1.69103	7.80243	7.95848	---	---	---	37919.9	---	25.0256	---	---	---	---	-0.106035	0	94.84	---
244	-0.138058	1.99994	1.76207	7.80243	7.95848	---	---	---	38039.9	---	25.0105	---	---	---	---	-0.106035	0	94.84	---
245	-0.144486	2.00067	1.84411	7.80243	7.95853	---	---	---	38159.9	---	25.0103	---	---	---	---	-0.106035	0	94.84	---
246	-0.119682	2.00011	1.52753	7.80243	7.95849	---	---	---	38280	---	25.0259	---	---	---	---	-0.106035	0	95.4	---
247	-0.146492	1.99853	1.86971	7.80243	7.95837	---	---	---	38400	---	25.0256	---	---	---	---	-0.106035	0	94.64	---
248	-0.137243	2.00081	1.75167	7.80243	7.95854	---	---	---	38520	---	24.9955	---	---	---	---	-0.106035	0	94.92	---
249	-0.10076	1.99982	1.28602	7.80243	7.95847	---	---	---	38640	---	25.0411	---	---	---	---	-0.106035	0	95.71	---
250	-0.137353	1.99977	1.75307	7.80243	7.95846	---	---	---	38760.1	---	25.0256	---	---	---	---	-0.106035	0	94.88	---
251	-0.136964	1.99989	1.7481	7.80243	7.95847	---	---	---	38880.1	---	24.9648	---	---	---	---	-0.106035	0	94.72	---
252	-0.164454	2.00154	2.09897	7.80243	7.9586	---	---	---	39000.1	---	24.9953	---	---	---	---	-0.106035	0	95.12	---
253	-0.130705	1.99936	1.66822	7.80243	7.95843	---	---	---	39120.2	---	25.0404	---	---	---	---	-0.106035	0	95.36	---
254	-0.171029	1.99997	2.18288	7.80243	7.95848	---	---	---	39240.2	---	25.0105	---	---	---	---	-0.106035	0	94.55	---
255	-0.166739	1.99991	2.12813	7.80243	7.95847	---	---	---	39360.2	---	24.9801	---	---	---	---	-0.106035	0	94.37	---
256	-0.145714	1.9993	1.85978	7.80243	7.95843	---	---	---	39480.2	---	24.9799	---	---	---	---	-0.106035	0	95	---
257	-0.158693	2.00126	2.02544	7.80243	7.95858	---	---	---	39600.2	---	24.965	---	---	---	---	-0.106035	0	94.84	---
258	-0.126172	2.00011	1.61036	7.80243	7.95849	---	---	---	39720.3	---	24.9953	---	---	---	---	-0.106035	0	95.2	---
259	-0.116255	1.99993	1.48379	7.80243	7.95848	---	---	---	39840.3	---	25.0559	---	---	---	---	-0.106035	0	95.52	---
260	-0.166897	2	2.13015	7.80243	7.95848	---	---	---	39960.3	---	25.0105	---	---	---	---	-0.106035	0	94.59	---
261	-0.143526	1.99947	1.83186	7.80243	7.95844	---	---	---	40080.3	---	25.0409	---	---	---	---	-0.106035	0	95.56	---
262	-0.148691	1.99991	1.89778	7.80243	7.95847	---	---	---	40200.4	---	25.0105	---	---	---	---	-0.106035	0	94.84	---
263	-0.154379	2.00003	1.97038	7.80243	7.95848	---	---	---	40320.4	---	24.9801	---	---	---	---	-0.106035	0	94.84	---
264	-0.140039	2.00018	1.78735	7.80243	7.9585	---	---	---	40440.4	---	24.965	---	---	---	---	-0.106035	0	95.16	---
265	-0.128955	2.00111	1.64588	7.80243	7.95857	---	---	---	40560.4	---	24.9955	---	---	---	---	-0.106035	0	95.48	---
266	-0.142676	2.0009	1.82101	7.80243	7.95855	---	---	---	40680.4	---	25.0409	---	---	---	---	-0.106035	0	95.24	---
267	-0.153735	2.00062	1.96216	7.80243	7.95853	---	---	---	40800.5	---	25.0254	---	---	---	---	-0.106035	0	94.84	---
268	-0.168841	2.00054	2.15496	7.80243	7.95852	---	---	---	40920.5	---	24.965	---	---	---	---	-0.106035	0	94.84	---
269	-0.152228	2.00036	1.94292	7.80243	7.95851	---	---	---	41040.5	---	24.9801	---	---	---	---	-0.106035	0	95.2	---
270	-0.129283	1.99749	1.65007	7.80243	7.95829	---	---	---	41160.6	---	24.9801	---	---	---	---	-0.106035	0	95.28	---
271	-0.152033	1.99941	1.94043	7.80243	7.95844	---	---	---	41280.6	---	25.0256	---	---	---	---	-0.106035	0	95	---
272	-0.119464	2.00024	1.52475	7.80243	7.9585	---	---	---	41400.6	---	25.0256	---	---	---	---	-0.106035	0	95.4	---
273	-0.158086	2.00011	2.01769	7.80243	7.95849	---	---	---	41520.6	---	24.9801	---	---	---	---	-0.106035	0	94.42	---
274	-0.129186	2.00102	1.64883	7.80243	7.95856	---	---	---	41640.7	---	24.9953	---	---	---	---	-0.106035	0	94.92	---
275	-0.134813	1.99925	1.72065	7.80243	7.95842	---	---	---	41760.7	---	25.0105	---	---	---	---	-0.106035	0	95.2	---
276	-0.121092	1.9994	1.54553	7.80243	7.95843	---	---	---	41880.7	---	25.0559	---	---	---	---	-0.106035	0	95.48	---
277	-0.218109	2.00426	2.78378	7.80243	7.95881	---	---	---	42000.7	---	25.0105	---	---	---	---	-0.106035	0	94.33	---
278	-0.121979	1.99802	1.55685	7.80243	7.95833	---	---	---	42120.8	---	24.9953	---	---	---	---	-0.106035	0	95.32	---
279	-0.158231	1.99998	2.01954	7.80243	7.95848	---	---	---	42240.8	---	25.0105	---	---	---	---	-0.106035	0	95.12	---
280	-0.16906	2.00018	2.15775	7.80243	7.9585	---	---	---	42360.8	---	24.9953	---	---	---	---	-0.106035	0	94.92	---
281	-0.149311	1.99981	1.90569	7.80243	7.95847	---	---	---	42480.9	---	25.0254	---	---	---	---	-0.106035	0	95.16	---
282	-0.17386	2.00221	2.21902	7.80243	7.95865	---	---	---	42600.9	---	25.0103	---	---	---	---	-0.106035	0	94.8	---
283	-0.163542	2.00038	2.08733	7.80243	7.95851	---	---	---	42720.9	---	24.9799	---	---	---	---	-0.106035	0	94.76	---
284	-0.154039	1.99939	1.96604	7.80243	7.95843	---	---	---	42840.9	---	25.0103	---	---	---	---	-0.106035	0	95.28	---
285	-0.160164	1.99974	2.04421	7.80243	7.95846	---	---	---	42961	---	24.9799	---	---	---	---	-0.106035	0	95.04	---
286	-0.170506	2.00059	2.17621	7.80243	7.95853	---	---	---	43081	---	24.9953	---	---	---	---	-0.106035	0	94.88	---
287	-0.124544	1.99874	1.58959	7.80243	7.95838	---	---	---	43201	---	25.0256	---	---	---	---	-0.106035	0	95.48	---
288	-0.170336	1.99924	2.17404	7.80243	7.95842	---	---	---	43321	---	25.0105	---	---	---	---	-0.106035	0	94.55	---
289	-0.16206	1.99984	2.06841	7.80243	7.95847	---	---	---	43441.1	---	24.9801	---	---	---	---	-0.106035	0	95.08	---
290	-0.170312	2.00009	2.17373	7.80243	7.95849	---	---	---	43561.1	---	24.9648	---	---	---	---	-0.106035	0	94.92	---
291	-0.135797	1.99903	1.73321	7.80243	7.95841	---	---	---	43681.1	---	25.0406	---	---	---	---	-0.106035	0	95.64	---
292	-0.161172	2.00067	2.05708	7.80243	7.95853	---	---	---	43801.1	---	25.0103	---	---	---	---	-0.106035	0	94.92	---
293	-0.170469	1.99977	2.17574	7.80243	7.95846	---	---	---	43921.2	---	24.9955	---	---	---	---	-0.106035	0	95	---
294	-0.170469	1.99968	2.17574	7.80243	7.95846	---	---	---	44041.2	---	24.9951	---	---	---	---	-0.106035	0	94.92	---
295	-0.180265	2.0003	2.30077	7.80243	7.9585	---	---	---	44161.2	---	24.9953	---	---	---	---	-0.106035	0	94.96	---
296	-0.152435	1.99853	1.94556	7.80243	7.95837	---	---	---	44281.2	---	25.0256	---	---	---	---	-0.106035	0	95.2	---
297	-0.161853	1.99985	2.06577	7.80243	7.95847	---	---	---	44401.3	---	25.0254	---	---	---	---	-0.106035	0	95.08	---
298	-0.175866	1.99933	2.24462	7.80243	7.95843	---	---	---	44521.3	---	25.0256	---	---	---	---	-0.106035	0	94.88	---
299	-0.138228	1.99965	1.76424	7.80243	7.95845	---	---	---	44641.3	---	25.0256	---	---	---	---	-0.106035	0	95.48	---
300	-0.1694	1.99981	2.16209	7.80243	7.95847	---	---	---	44761.3	---	24.9953	---	---	---	---	-0.106035	0	95	---
301	-0.172353	2.00027	2.19978	7.80243	7.9585	---	---	---	44881.3	---	24.9953	---	---	---	---	-0.106035	0	95.04	---
302	-0.144061	1.99993	1.83869	7.80243	7.95848	---	---	---	45001.4	---	24.9803	---	---	---	---	-0.106035	0	95.24	---
303	-0.142858	2.00022	1.82333	7.80243	7.9585	---	---	---	45121.4	---	24.9953	---	---	---	---	-0.106035	0	95.08	---
304	-1.49756	1.99874	19.1137	7.80243	7.95838	---	---	---	45304.8	---	25.2687	---	---	---	---	-0.106035	0	31.94	---
305	-1.60073	2.0007	20.4305	7.80243	7.95854	---	---	---	45484.8	---	25.0561	---	---	---	---	-0.106035	0	29.49	---
306	-1.57421	2.00011	20.092	7.80243	7.95849	---	---	---	45664.9	---	24.9801	---	---	---	---	-0.106035	0	29.58	---
307	-1.57788	1.99971	20.1389	7.80243	7.95846	---	---	---	45844.9	---	24.9801	---	---	---	---	-0.106035	0	29.62	---
308	-1.56943	1.99938	20.031	7.80243	7.95843	---	---	---	46024.9	---	24.995	---	---	---	---	-0.106035	0	29.94	---
309	-1.55487	1.99897	19.8452	7.80243	7.9584	---	---	---	46204.9	---	24.9953	---	---	---	---	-0.106035	0	30.12	---
310	-1.55946	1.99981	19.9038	7.80243	7.95847	---	---	---	46385	---	24.9801	---	---	---	---	-0.106035	0	29.99	---
311	-1.54521	2.00036	19.7219	7.80243	7.95851	---	---	---	46565	---	24.9801	---	---	---	---	-0.106035	0	30.03	---
312	-1.54323	1.99921	19.6966	7.80243	7.95842	---	---	---	46745.1	---	25.0105	---	---	---	---	-0.106035	0	29.99	---
313	-1.53187	2.00067	19.5516	7.80243	7.95853	---	---	---	46925.1	---	24.9803	---	---	---	---	-0.106035	0	29.99	---
314	-1.51669	2.00008	19.3579	7.80243	7.95849	---	---	---	47105.1	---	24.9801	---	---	---	---	-0.106035	0	30.12	---
315	-1.50652	2.00009	19.2281	7.80243	7.95849	---	---	---	47285.2	---	24.9955	---	---	---	---	-0.106035	0	29.89	---
316	-1.48751	1.99968	18.9854	7.80243	7.95846	---	---	---	47465.2	---	24.9951	---	---	---	---	-0.106035	0	29.89	---
317	-1.47666	2.00003	18.847	7.80243	7.95848	---	---	---	47645.2	---	24.9953	---	---	---	---	-0.106035	0	30.03	---
318	-1.50596	1.99981	19.2209	7.80243	7.95847	---	---	---	47825.2	---	24.9803	---	---	---	---	-0.106035	0	29.89	---
319	-1.45571	2.00053	18.5796	7.80243	7.95852	---	---	---	48005.3	---	24.9803	---	---	---	---	-0.106035	0	29.99	---
320	-1.45123	1.9998	18.5224	7.80243	7.95847	---	---	---	48185.3	---	24.9953	---	---	---	---	-0.106035	0	30.17	---
321	-1.43519	2.00003	18.3177	7.80243	7.95848	---	---	---	48365.3	---	24.9801	---	---	---	---	-0.106035	0	30.08	---
322	-1.43636	2.00021	18.3326	7.80243	7.9585	---	---	---	48545.4	---	24.9953	---	---	---	---	-0.106035	0	30.17	---
323	-1.42867	1.99952	18.2345	7.80243	7.95844	---	---	---	48725.4	---	24.9953	---	---	---	---	-0.106035	0	29.89	---
324	-1.41409	1.99984	18.0484	7.80243	7.95847	---	---	---	48905.4	---	24.9801	---	---	---	---	-0.106035	0	29.89	---
325	-1.41476	2.00025	18.0569	7.80243	7.9585	---	---	---	49085.4	---	25.0105	---	---	---	---	-0.106035	0	30.08	---
326	-1.40658	1.99999	17.9525	7.80243	7.95848	---	---	---	49265.5	---	24.9953	---	---	---	---	-0.106035	0	29.94	---
327	-1.40008	2.00068	17.8696	7.80243	7.95854	---	---	---	49445.5	---	24.9803	---	---	---	---	-0.106035	0	30.08	---
328	-1.39363	1.99975	17.7872	7.80243	7.95846	---	---	---	49625.5	---	24.9953	---	---	---	---	-0.106035	0	30.08	---
329	-1.388	2.0004	17.7154	7.80243	7.95851	---	---	---	49805.6	---	24.9801	---	---	---	---	-0.106035	0	29.99	---
330	-1.38478	2.00022	17.6743	7.80243	7.9585	---	---	---	49985.6	---	24.9953	---	---	---	---	-0.106035	0	29.94	---
331	-1.37728	1.99971	17.5786	7.80243	7.95846	---	---	---	50165.6	---	24.9953	---	---	---	---	-0.106035	0	29.99	---
332	-1.37161	1.99965	17.5062	7.80243	7.95845	---	---	---	50345.7	---	24.9953	---	---	---	---	-0.106035	0	29.99	---
333	-1.36032	1.9973	17.3621	7.80243	7.95827	---	---	---	50525.7	---	24.9953	---	---	---	---	-0.106035	0	30.08	---
334	-1.40043	2.00002	17.874	7.80243	7.95848	---	---	---	50705.7	---	24.9953	---	---	---	---	-0.106035	0	30.12	---
335	-1.36167	2.00036	17.3793	7.80243	7.95851	---	---	---	50885.7	---	24.9801	---	---	---	---	-0.106035	0	30.08	---
336	-1.3551	1.99981	17.2955	7.80243	7.95847	---	---	---	51065.8	---	24.9953	---	---	---	---	-0.106035	0	29.99	---
337	-1.35098	1.99967	17.2429	7.80243	7.95846	---	---	---	51245.8	---	24.9953	---	---	---	---	-0.106035	0	30.12	---
338	-1.34798	1.99994	17.2046	7.80243	7.95848	---	---	---	51425.8	---	24.9953	---	---	---	---	-0.106035	0	29.89	---
339	-1.34848	1.99966	17.211	7.80243	7.95845	---	---	---	51605.9	---	24.9951	---	---	---	---	-0.106035	0	30.08	---
340	-1.34629	2.00009	17.183	7.80243	7.95849	---	---	---	51785.9	---	24.9951	---	---	---	---	-0.106035	0	29.89	---
341	-1.34335	1.99959	17.1455	7.80243	7.95845	---	---	---	51965.9	---	24.9953	---	---	---	---	-0.106035	0	29.89	---
342	-1.33726	1.99971	17.0678	7.80243	7.95846	---	---	---	52146	---	24.9953	---	---	---	---	-0.106035	0	29.99	---
343	-1.33706	1.99979	17.0652	7.80243	7.95847	---	---	---	52326	---	24.9953	---	---	---	---	-0.106035	0	29.99	---
344	-1.33051	2.00025	16.9816	7.80243	7.9585	---	---	---	52506	---	24.9953	---	---	---	---	-0.106035	0	30.08	---
345	-1.32941	2.00027	16.9676	7.80243	7.9585	---	---	---	52686.1	---	24.9953	---	---	---	---	-0.106035	0	29.89	---
346	-1.32134	2.00006	16.8646	7.80243	7.95849	---	---	---	52866.1	---	24.9953	---	---	---	---	-0.106035	0	30.12	---
347	-1.32056	2.00012	16.8546	7.80243	7.95849	---	---	---	53046.1	---	24.9803	---	---	---	---	-0.106035	0	29.99	---
348	-1.3177	2.0004	16.8181	7.80243	7.95851	---	---	---	53226.2	---	24.9801	---	---	---	---	-0.106035	0	29.8	---
349	-1.31112	1.99984	16.7341	7.80243	7.95847	---	---	---	53406.2	---	24.9953	---	---	---	---	-0.106035	0	30.03	---
350	-1.31099	2.00012	16.7325	7.80243	7.95849	---	---	---	53586.2	---	24.9951	---	---	---	---	-0.106035	0	30.03	---
351	-1.30862	1.99971	16.7022	7.80243	7.95846	---	---	---	53766.2	---	24.9951	---	---	---	---	-0.106035	0	29.89	---
352	-1.30999	1.99999	16.7197	7.80243	7.95848	---	---	---	53946.3	---	25.0103	---	---	---	---	-0.106035	0	30.08	---
353	-1.304	2.00043	16.6433	7.80243	7.95852	---	---	---	54126.3	---	24.9953	---	---	---	---	-0.106035	0	30.03	---
354	-1.29835	1.99995	16.5712	7.80243	7.95848	---	---	---	54306.3	---	24.9953	---	---	---	---	-0.106035	0	30.08	---
355	-1.2923	2.00008	16.4939	7.80243	7.95849	---	---	---	54486.3	---	24.9955	---	---	---	---	-0.106035	0	29.99	---
356	-1.28982	1.99916	16.4623	7.80243	7.95842	---	---	---	54666.4	---	25.0103	---	---	---	---	-0.106035	0	30.08	---
357	-1.29073	2.00025	16.4739	7.80243	7.9585	---	---	---	54846.4	---	24.9953	---	---	---	---	-0.106035	0	29.99	---
358	-1.28526	1.99988	16.4041	7.80243	7.95847	---	---	---	55026.4	---	24.9953	---	---	---	---	-0.106035	0	29.94	---
359	-1.32827	2.00015	16.953	7.80243	7.95849	---	---	---	55206.5	---	24.9953	---	---	---	---	-0.106035	0	30.03	---
360	-1.32111	1.99991	16.8616	7.80243	7.95847	---	---	---	55386.5	---	24.9953	---	---	---	---	-0.106035	0	30.17	---
361	-1.3209	2.00018	16.859	7.80243	7.9585	---	---	---	55566.5	---	24.9953	---	---	---	---	-0.106035	0	30.08	---
362	-1.31314	2.00018	16.7599	7.80243	7.9585	---	---	---	55746.5	---	24.9953	---	---	---	---	-0.106035	0	30.08	---
363	-1.27556	2.00013	16.2803	7.80243	7.95849	---	---	---	55926.6	---	24.9953	---	---	---	---	-0.106035	0	29.94	---
364	-1.27386	2.00024	16.2586	7.80243	7.9585	---	---	---	56106.6	---	24.9955	---	---	---	---	-0.106035	0	29.99	---
365	-1.27082	1.99933	16.2198	7.80243	7.95843	---	---	---	56286.6	---	25.0103	---	---	---	---	-0.106035	0	30.17	---
366	-1.27073	1.99986	16.2186	7.80243	7.95847	---	---	---	56466.7	---	24.9953	---	---	---	---	-0.106035	0	30.08	---
367	-1.2702	2.00032	16.2119	7.80243	7.95851	---	---	---	56646.7	---	24.9803	---	---	---	---	-0.106035	0	30.03	---
368	-1.27279	1.99967	16.2449	7.80243	7.95846	---	---	---	56826.7	---	24.9953	---	---	---	---	-0.106035	0	29.89	---
369	-1.26652	2.00015	16.1649	7.80243	7.95849	---	---	---	57006.8	---	24.9953	---	---	---	---	-0.106035	0	30.08	---
370	-1.26703	2.0009	16.1714	7.80243	7.95855	---	---	---	57186.8	---	25.0103	---	---	---	---	-0.106035	0	30.12	---
371	-1.27276	1.99909	16.2445	7.80243	7.95841	---	---	---	57366.8	---	25.0103	---	---	---	---	-0.106035	0	30.08	---
372	-1.26342	2.00008	16.1253	7.80243	7.95849	---	---	---	57546.9	---	24.9953	---	---	---	---	-0.106035	0	29.99	---
373	-1.25991	1.99991	16.0805	7.80243	7.95847	---	---	---	57726.9	---	24.9953	---	---	---	---	-0.106035	0	29.99	---
374	-1.26122	2.00017	16.0973	7.80243	7.9585	---	---	---	57906.9	---	24.9953	---	---	---	---	-0.106035	0	29.89	---
375	-1.2586	1.99999	16.0638	7.80243	7.95848	---	---	---	58087	---	24.9953	---	---	---	---	-0.106035	0	29.99	---
376	-1.26001	2.00006	16.0818	7.80243	7.95849	---	---	---	58267	---	24.9953	---	---	---	---	-0.106035	0	29.89	---
377	-1.25516	1.99994	16.0199	7.80243	7.95848	---	---	---	58447	---	24.9953	---	---	---	---	-0.106035	0	29.99	---
378	-1.2526	2.00044	15.9872	7.80243	7.95852	---	---	---	58627.1	---	24.9953	---	---	---	---	-0.106035	0	29.89	---
379	-1.25069	1.99995	15.9629	7.80243	7.95848	---	---	---	58807.1	---	24.9953	---	---	---	---	-0.106035	0	29.8	---
380	-1.23565	1.99918	15.7709	7.80243	7.95842	---	---	---	58987.2	---	25.0406	---	---	---	---	-0.106035	0	30.26	---
381	-1.26106	2.00071	16.0952	7.80243	7.95854	---	---	---	59167.2	---	25.0108	---	---	---	---	-0.106035	0	29.71	---
382	-1.25242	1.99976	15.9849	7.80243	7.95846	---	---	---	59347.2	---	25.0105	---	---	---	---	-0.106035	0	29.99	---
383	-1.25056	1.9995	15.9612	7.80243	7.95844	---	---	---	59527.2	---	24.9953	---	---	---	---	-0.106035	0	29.89	---
384	-1.25377	2.00052	16.0022	7.80243	7.95852	---	---	---	59707.3	---	24.9953	---	---	---	---	-0.106035	0	29.89	---
385	-1.24222	1.99993	15.8548	7.80243	7.95848	---	---	---	59887.3	---	24.9953	---	---	---	---	-0.106035	0	30.03	---
386	-1.24136	1.99981	15.8438	7.80243	7.95847	---	---	---	60067.3	---	24.9953	---	---	---	---	-0.106035	0	29.89	---
387	-1.24473	2.00012	15.8868	7.80243	7.95849	---	---	---	60247.4	---	24.9953	---	---	---	---	-0.106035	0	29.89	---
388	-1.29177	2.00047	16.4872	7.80243	7.95852	---	---	---	60427.4	---	24.9953	---	---	---	---	-0.106035	0	30.08	---
389	-1.28068	1.99988	16.3456	7.80243	7.95847	---	---	---	60607.4	---	24.9953	---	---	---	---	-0.106035	0	30.12	---
390	-1.28354	1.99968	16.3821	7.80243	7.95846	---	---	---	60787.5	---	24.9953	---	---	---	---	-0.106035	0	29.89	---
391	-1.28322	2.00032	16.378	7.80243	7.95851	---	---	---	60967.5	---	24.9951	---	---	---	---	-0.106035	0	29.85	---
392	-1.28038	2.00047	16.3418	7.80243	7.95852	---	---	---	61147.5	---	24.9955	---	---	---	---	-0.106035	0	30.17	---
393	-1.27825	2.00016	16.3146	7.80243	7.95849	---	---	---	61327.6	---	24.9953	---	---	---	---	-0.106035	0	29.99	---
394	-1.276	2.00038	16.2859	7.80243	7.95851	---	---	---	61507.6	---	24.9953	---	---	---	---	-0.106035	0	29.85	---
395	-1.27342	1.99924	16.253	7.80243	7.95842	---	---	---	61687.6	---	24.9955	---	---	---	---	-0.106035	0	29.8	---
396	-1.26567	1.99975	16.1541	7.80243	7.95846	---	---	---	61867.7	---	24.9953	---	---	---	---	-0.106035	0	29.99	---
397	-1.26661	2.00016	16.166	7.80243	7.95849	---	---	---	62047.7	---	24.9953	---	---	---	---	-0.106035	0	29.94	---
398	-1.26629	2.00003	16.162	7.80243	7.95848	---	---	---	62227.7	---	24.9953	---	---	---	---	-0.106035	0	29.94	---
399	-1.26005	2.00338	16.0823	7.80243	7.95875	---	---	---	62407.8	---	25.0103	---	---	---	---	-0.106035	0	30.08	---
400	-1.25758	1.99988	16.0508	7.80243	7.95847	---	---	---	62587.8	---	24.9953	---	---	---	---	-0.106035	0	29.89	---
401	-1.25631	2.00025	16.0346	7.80243	7.9585	---	---	---	62767.8	---	24.9953	---	---	---	---	-0.106035	0	30.17	---
402	-1.25245	2.00015	15.9853	7.80243	7.95849	---	---	---	62947.9	---	24.9955	---	---	---	---	-0.106035	0	30.08	---
403	-1.25765	2.00004	16.0517	7.80243	7.95848	---	---	---	63127.9	---	24.9953	---	---	---	---	-0.106035	0	29.99	---
404	-1.25064	1.99958	15.9622	7.80243	7.95845	---	---	---	63307.9	---	25.0103	---	---	---	---	-0.106035	0	30.12	---
405	-1.25472	2.0002	16.0143	7.80243	7.9585	---	---	---	63487.9	---	24.9953	---	---	---	---	-0.106035	0	29.94	---
406	-1.25122	1.99853	15.9696	7.80243	7.95837	---	---	---	63668	---	25.0103	---	---	---	---	-0.106035	0	30.08	---
407	-1.25169	2.00006	15.9756	7.80243	7.95849	---	---	---	63848	---	24.9953	---	---	---	---	-0.106035	0	30.03	---
408	-1.24822	1.99999	15.9313	7.80243	7.95848	---	---	---	64028	---	24.9953	---	---	---	---	-0.106035	0	30.08	---
409	-1.24921	1.9999	15.944	7.80243	7.95847	---	---	---	64208.1	---	24.9953	---	---	---	---	-0.106035	0	29.99	---
410	-1.2481	2.00004	15.9298	7.80243	7.95848	---	---	---	64388.1	---	24.9953	---	---	---	---	-0.106035	0	29.89	---
411	-1.24343	2.00031	15.8702	7.80243	7.95851	---	---	---	64568.1	---	24.9953	---	---	---	---	-0.106035	0	30.08	---
412	-1.24079	2.00036	15.8365	7.80243	7.95851	---	---	---	64748.2	---	24.9953	---	---	---	---	-0.106035	0	29.89	---
413	-1.23886	1.9993	15.8119	7.80243	7.95843	---	---	---	64928.2	---	25.0103	---	---	---	---	-0.106035	0	30.12	---
414	-1.24146	2.00003	15.8451	7.80243	7.95848	---	---	---	65108.2	---	24.9953	---	---	---	---	-0.106035	0	29.94	---
415	-1.24003	2.00018	15.8268	7.80243	7.9585	---	---	---	65288.2	---	24.9953	---	---	---	---	-0.106035	0	29.89	---
416	-1.23473	1.99975	15.7592	7.80243	7.95846	---	---	---	65468.3	---	24.9953	---	---	---	---	-0.106035	0	30.03	---
417	-1.23921	2.0002	15.8163	7.80243	7.9585	---	---	---	65648.3	---	24.9953	---	---	---	---	-0.106035	0	29.85	---
418	-1.2334	1.9997	15.7422	7.80243	7.95846	---	---	---	65828.3	---	24.9953	---	---	---	---	-0.106035	0	30.03	---
419	-1.24771	2.00038	15.9248	7.80243	7.95851	---	---	---	66008.4	---	25.0256	---	---	---	---	-0.106035	0	30.26	---
420	-1.24697	2.00006	15.9154	7.80243	7.95849	---	---	---	66188.4	---	25.0105	---	---	---	---	-0.106035	0	30.12	---
421	-1.24774	2.00021	15.9252	7.80243	7.9585	---	---	---	66368.4	---	24.9953	---	---	---	---	-0.106035	0	29.58	---
422	-1.24319	2.00091	15.8671	7.80243	7.95855	---	---	---	66548.5	---	24.9803	---	---	---	---	-0.106035	0	29.99	---
423	-1.24095	2.00058	15.8385	7.80243	7.95853	---	---	---	66728.5	---	24.965	---	---	---	---	-0.106035	0	29.94	---
424	-1.24112	1.9999	15.8407	7.80243	7.95847	---	---	---	66908.5	---	24.9953	---	---	---	---	-0.106035	0	30.08	---
425	-0.0420371	2.00336	0.53653	7.80243	7.95874	---	---	---	67813	---	25.4513	---	---	---	---	-0.106035	0	94.85	---
426	-0.0541536	1.99959	0.691175	7.80243	7.95845	---	---	---	67932	---	25.4058	---	---	---	---	-0.106035	0	94.89	---
427	-0.0457194	1.99979	0.583528	7.80243	7.95847	---	---	---	68052.1	---	25.345	---	---	---	---	-0.106035	0	95.68	---
428	-0.0389138	2.00036	0.496666	7.80243	7.95851	---	---	---	68172.1	---	25.1929	---	---	---	---	-0.106035	0	94.64	---
429	-0.0231635	1.99694	0.295641	7.80243	7.95824	---	---	---	68292.1	---	25.0409	---	---	---	---	-0.106035	0	95.28	---
430	-0.0265542	1.9994	0.338918	7.80243	7.95843	---	---	---	68412.1	---	24.9496	---	---	---	---	-0.106035	0	95.56	---
431	-0.0834908	2.00086	1.06561	7.80243	7.95855	---	---	---	68532.2	---	24.8584	---	---	---	---	-0.106035	0	94.68	---
432	-0.0593186	2.00035	0.757098	7.80243	7.95851	---	---	---	68652.2	---	24.8587	---	---	---	---	-0.106035	0	94.72	---
433	-0.0662701	2.00018	0.845821	7.80243	7.9585	---	---	---	68772.2	---	24.8891	---	---	---	---	-0.106035	0	95.15	---
434	-0.047117	2.00022	0.601366	7.80243	7.9585	---	---	---	68892.2	---	24.9043	---	---	---	---	-0.106035	0	95.71	---
435	-0.0963608	2.00088	1.22988	7.80243	7.95855	---	---	---	69012.3	---	24.8886	---	---	---	---	-0.106035	0	94.02	---
436	-0.035596	2.00006	0.45432	7.80243	7.95849	---	---	---	69132.3	---	24.8889	---	---	---	---	-0.106035	0	95.16	---
437	-0.0261532	1.99933	0.3338	7.80243	7.95843	---	---	---	69252.3	---	24.904	---	---	---	---	-0.106035	0	95.67	---
438	-0.10014	1.99903	1.27811	7.80243	7.95841	---	---	---	69372.3	---	24.9346	---	---	---	---	-0.106035	0	94.42	---
439	-0.0754577	1.99902	0.963085	7.80243	7.9584	---	---	---	69492.4	---	24.904	---	---	---	---	-0.106035	0	94.68	---
440	-0.0565356	2.00018	0.721578	7.80243	7.9585	---	---	---	69612.4	---	24.9803	---	---	---	---	-0.106035	0	95.6	---
441	-0.0770376	2.00004	0.98325	7.80243	7.95848	---	---	---	69732.4	---	25.0105	---	---	---	---	-0.106035	0	95.24	---
442	-0.0673274	2.00063	0.859316	7.80243	7.95853	---	---	---	69852.4	---	24.9346	---	---	---	---	-0.106035	0	94.5	---
443	-0.056487	1.99571	0.720957	7.80243	7.95815	---	---	---	69972.5	---	24.9346	---	---	---	---	-0.106035	0	95.24	---
444	-0.0543845	2.00081	0.694123	7.80243	7.95854	---	---	---	70092.5	---	24.9648	---	---	---	---	-0.106035	0	95.28	---
445	-0.11075	2.00305	1.41353	7.80243	7.95872	---	---	---	70212.6	---	25.0105	---	---	---	---	-0.106035	0	94.59	---
446	-0.0388409	1.99985	0.495736	7.80243	7.95847	---	---	---	70332.6	---	24.9801	---	---	---	---	-0.106035	0	94.92	---
447	-0.0570946	2.00077	0.728712	7.80243	7.95854	---	---	---	70452.6	---	25.0105	---	---	---	---	-0.106035	0	95.04	---
448	-0.0757129	2.00021	0.966342	7.80243	7.9585	---	---	---	70572.6	---	24.9953	---	---	---	---	-0.106035	0	94.8	---
449	-0.0533515	2.00027	0.680938	7.80243	7.9585	---	---	---	70692.7	---	25.0105	---	---	---	---	-0.106035	0	95.12	---
450	-0.0518324	2.00056	0.661549	7.80243	7.95852	---	---	---	70812.7	---	25.0712	---	---	---	---	-0.106035	0	95.44	---
451	-0.102705	1.99941	1.31085	7.80243	7.95844	---	---	---	70932.7	---	25.0409	---	---	---	---	-0.106035	0	94.55	---
452	-0.0856054	1.99949	1.0926	7.80243	7.95844	---	---	---	71052.7	---	25.0256	---	---	---	---	-0.106035	0	95.12	---
453	-0.0866506	2.00061	1.10594	7.80243	7.95853	---	---	---	71172.8	---	25.0561	---	---	---	---	-0.106035	0	95.24	---
454	-0.0928486	2.00057	1.18505	7.80243	7.95853	---	---	---	71292.8	---	25.0716	---	---	---	---	-0.106035	0	95.4	---
455	-0.105767	2.0005	1.34993	7.80243	7.95852	---	---	---	71412.8	---	25.0103	---	---	---	---	-0.106035	0	94.38	---
456	-0.0805255	2.00012	1.02777	7.80243	7.95849	---	---	---	71532.8	---	24.9953	---	---	---	---	-0.106035	0	95.24	---
457	-0.0918156	1.99975	1.17186	7.80243	7.95846	---	---	---	71652.9	---	24.9955	---	---	---	---	-0.106035	0	95.08	---
458	-0.076673	1.99947	0.978596	7.80243	7.95844	---	---	---	71772.9	---	25.0256	---	---	---	---	-0.106035	0	95.32	---
459	-0.102219	2.00057	1.30465	7.80243	7.95853	---	---	---	71892.9	---	24.9953	---	---	---	---	-0.106035	0	94.33	---
460	-0.0557821	2.00099	0.71196	7.80243	7.95856	---	---	---	72012.9	---	24.9951	---	---	---	---	-0.106035	0	95.2	---
461	-0.110021	2.00006	1.40422	7.80243	7.95849	---	---	---	72133	---	25.0105	---	---	---	---	-0.106035	0	94.59	---
462	-0.0781071	1.99971	0.9969	7.80243	7.95846	---	---	---	72253	---	25.0254	---	---	---	---	-0.106035	0	95.16	---
463	-0.0895065	2.00052	1.14239	7.80243	7.95852	---	---	---	72373	---	25.0108	---	---	---	---	-0.106035	0	95.08	---
464	-0.11041	2.00045	1.40919	7.80243	7.95852	---	---	---	72493.1	---	24.9496	---	---	---	---	-0.106035	0	94.64	---
465	-0.0939059	2.00022	1.19854	7.80243	7.9585	---	---	---	72613.1	---	25.0108	---	---	---	---	-0.106035	0	95.28	---
466	-0.13096	1.99995	1.67147	7.80243	7.95848	---	---	---	72733.1	---	25.0105	---	---	---	---	-0.106035	0	94.76	---
467	-0.10488	1.99981	1.33861	7.80243	7.95847	---	---	---	72853.1	---	24.9953	---	---	---	---	-0.106035	0	94.64	---
468	-0.090102	1.99703	1.14999	7.80243	7.95825	---	---	---	72973.2	---	24.9648	---	---	---	---	-0.106035	0	94.84	---
469	-0.108866	1.99948	1.38948	7.80243	7.95844	---	---	---	73093.2	---	24.9648	---	---	---	---	-0.106035	0	94.96	---
470	-0.108514	1.99952	1.38499	7.80243	7.95844	---	---	---	73213.2	---	24.9648	---	---	---	---	-0.106035	0	95.04	---
471	-0.07214	1.99949	0.92074	7.80243	7.95844	---	---	---	73333.2	---	25.0411	---	---	---	---	-0.106035	0	95.92	---
472	-0.126354	2.00008	1.61269	7.80243	7.95849	---	---	---	73453.3	---	25.0105	---	---	---	---	-0.106035	0	94.46	---
473	-0.0796262	2.00044	1.01629	7.80243	7.95852	---	---	---	73573.3	---	24.9648	---	---	---	---	-0.106035	0	95	---
474	-0.0997393	2.00013	1.273	7.80243	7.95849	---	---	---	73693.3	---	24.9953	---	---	---	---	-0.106035	0	95.2	---
475	-0.125333	1.99949	1.59966	7.80243	7.95844	---	---	---	73813.3	---	25.0105	---	---	---	---	-0.106035	0	94.88	---
476	-0.110349	2.0003	1.40841	7.80243	7.9585	---	---	---	73933.4	---	25.0256	---	---	---	---	-0.106035	0	94.84	---
477	-0.112524	1.99965	1.43617	7.80243	7.95845	---	---	---	74053.4	---	25.0105	---	---	---	---	-0.106035	0	94.92	---
478	-0.112354	2.00059	1.434	7.80243	7.95853	---	---	---	74173.4	---	25.0105	---	---	---	---	-0.106035	0	94.76	---
479	-0.0967983	1.99894	1.23546	7.80243	7.9584	---	---	---	74293.4	---	25.0256	---	---	---	---	-0.106035	0	95.4	---
480	-0.119378	2.00021	1.52365	7.80243	7.9585	---	---	---	74413.5	---	24.9953	---	---	---	---	-0.106035	0	94.59	---
481	-0.115174	1.99988	1.46999	7.80243	7.95847	---	---	---	74533.5	---	24.965	---	---	---	---	-0.106035	0	94.92	---
482	-0.0762355	2.00075	0.973012	7.80243	7.95854	---	---	---	74653.5	---	25.0561	---	---	---	---	-0.106035	0	95.78	---
483	-0.147148	2.00498	1.87809	7.80243	7.95887	---	---	---	74773.5	---	24.9801	---	---	---	---	-0.106035	0	94.11	---
484	-0.100444	2.00036	1.28199	7.80243	7.95851	---	---	---	74893.6	---	24.9801	---	---	---	---	-0.106035	0	95.08	---
485	-0.0649089	2.0003	0.828448	7.80243	7.9585	---	---	---	75013.6	---	25.0256	---	---	---	---	-0.106035	0	95.68	---
486	-0.1554	2.00017	1.98341	7.80243	7.9585	---	---	---	75133.6	---	25.0105	---	---	---	---	-0.106035	0	94.46	---
487	-0.0935535	2.00108	1.19405	7.80243	7.95857	---	---	---	75253.6	---	24.9953	---	---	---	---	-0.106035	0	95.2	---
488	-0.107554	1.99947	1.37274	7.80243	7.95844	---	---	---	75373.6	---	25.0254	---	---	---	---	-0.106035	0	95.2	---
489	-0.116036	2	1.481	7.80243	7.95848	---	---	---	75493.7	---	25.0108	---	---	---	---	-0.106035	0	95.08	---
490	-0.113594	2.00021	1.44983	7.80243	7.9585	---	---	---	75613.7	---	25.0409	---	---	---	---	-0.106035	0	95	---
491	-0.107432	2.00109	1.37118	7.80243	7.95857	---	---	---	75733.8	---	24.9801	---	---	---	---	-0.106035	0	94.92	---
492	-0.094307	2.00095	1.20366	7.80243	7.95856	---	---	---	75853.8	---	24.9953	---	---	---	---	-0.106035	0	95	---
493	-0.126002	1.99889	1.60819	7.80243	7.9584	---	---	---	75973.8	---	24.9953	---	---	---	---	-0.106035	0	94.96	---
494	-0.0955465	2.00053	1.21948	7.80243	7.95852	---	---	---	76093.8	---	25.0103	---	---	---	---	-0.106035	0	95.16	---
495	-0.133439	1.99775	1.70311	7.80243	7.95831	---	---	---	76213.9	---	24.9801	---	---	---	---	-0.106035	0	94.2	---
496	-0.105062	2.00008	1.34093	7.80243	7.95849	---	---	---	76333.9	---	25.0108	---	---	---	---	-0.106035	0	95.2	---
497	-0.104005	1.99931	1.32744	7.80243	7.95843	---	---	---	76453.9	---	25.0561	---	---	---	---	-0.106035	0	95.44	---
498	-0.152544	2.00035	1.94696	7.80243	7.95851	---	---	---	76573.9	---	24.9955	---	---	---	---	-0.106035	0	94.24	---
499	-0.116936	2.00053	1.49248	7.80243	7.95852	---	---	---	76694	---	24.9801	---	---	---	---	-0.106035	0	94.96	---
500	-0.0748622	1.99879	0.955484	7.80243	7.95839	---	---	---	76814	---	25.0256	---	---	---	---	-0.106035	0	95.78	---
501	-0.122356	2.00076	1.56166	7.80243	7.95854	---	---	---	76934	---	25.0105	---	---	---	---	-0.106035	0	95.04	---
502	-0.140853	2.00107	1.79774	7.80243	7.95857	---	---	---	77054.1	---	24.9953	---	---	---	---	-0.106035	0	94.64	---
503	-0.11233	2.00031	1.43369	7.80243	7.95851	---	---	---	77174.1	---	24.9499	---	---	---	---	-0.106035	0	95	---
504	-0.0924354	1.99966	1.17978	7.80243	7.95845	---	---	---	77294.1	---	24.9801	---	---	---	---	-0.106035	0	95.64	---
505	-0.129538	1.99997	1.65332	7.80243	7.95848	---	---	---	77414.1	---	24.9953	---	---	---	---	-0.106035	0	94.84	---
506	-0.112147	2.00828	1.43136	7.80243	7.95913	---	---	---	77534.1	---	25.0256	---	---	---	---	-0.106035	0	95.32	---
507	-0.115247	1.99956	1.47093	7.80243	7.95845	---	---	---	77654.2	---	25.0105	---	---	---	---	-0.106035	0	94.68	---
508	-0.100845	1.99953	1.28711	7.80243	7.95845	---	---	---	77774.2	---	24.9953	---	---	---	---	-0.106035	0	95.12	---
509	-0.108344	1.99975	1.38282	7.80243	7.95846	---	---	---	77894.2	---	24.9957	---	---	---	---	-0.106035	0	95.04	---
510	-0.123632	1.99933	1.57795	7.80243	7.95843	---	---	---	78014.2	---	24.9801	---	---	---	---	-0.106035	0	94.76	---
511	-0.108903	1.99993	1.38996	7.80243	7.95848	---	---	---	78134.3	---	24.9953	---	---	---	---	-0.106035	0	95	---
512	-0.0896524	1.99918	1.14426	7.80243	7.95842	---	---	---	78254.3	---	25.0409	---	---	---	---	-0.106035	0	95.85	---
513	-0.115721	2.00041	1.47698	7.80243	7.95851	---	---	---	78374.3	---	25.0409	---	---	---	---	-0.106035	0	95.24	---
514	-0.148388	2.00125	1.89391	7.80243	7.95858	---	---	---	78494.4	---	25.0105	---	---	---	---	-0.106035	0	94.55	---
515	-0.118674	2.00013	1.51466	7.80243	7.95849	---	---	---	78614.4	---	24.965	---	---	---	---	-0.106035	0	94.8	---
516	-1.44208	1.99897	18.4056	7.80243	7.9584	---	---	---	78750.2	---	25.3906	---	---	---	---	-0.106035	0	31.94	---
517	-1.547	2.00075	19.7447	7.80243	7.95854	---	---	---	78930.2	---	25.1627	---	---	---	---	-0.106035	0	29.49	---
518	-1.52205	1.9995	19.4263	7.80243	7.95844	---	---	---	79110.2	---	25.0712	---	---	---	---	-0.106035	0	29.76	---
519	-1.51754	1.99733	19.3687	7.80243	7.95827	---	---	---	79290.2	---	24.965	---	---	---	---	-0.106035	0	30.08	---
520	-1.58558	2.00027	20.2371	7.80243	7.9585	---	---	---	79470.3	---	25.0105	---	---	---	---	-0.106035	0	29.85	---
521	-1.55801	1.99997	19.8853	7.80243	7.95848	---	---	---	79650.3	---	24.9799	---	---	---	---	-0.106035	0	29.71	---
522	-1.55619	2.00007	19.862	7.80243	7.95849	---	---	---	79830.3	---	24.9953	---	---	---	---	-0.106035	0	30.08	---
523	-1.50737	2.00027	19.2389	7.80243	7.9585	---	---	---	80010.4	---	24.9801	---	---	---	---	-0.106035	0	30.03	---
524	-1.50793	2.00032	19.2461	7.80243	7.95851	---	---	---	80190.4	---	24.9801	---	---	---	---	-0.106035	0	29.8	---
525	-1.49602	2.00022	19.0941	7.80243	7.9585	---	---	---	80370.4	---	24.9953	---	---	---	---	-0.106035	0	29.99	---
526	-1.5259	2.00039	19.4754	7.80243	7.95851	---	---	---	80550.5	---	24.9801	---	---	---	---	-0.106035	0	30.03	---
527	-1.50599	1.99997	19.2213	7.80243	7.95848	---	---	---	80730.5	---	24.9953	---	---	---	---	-0.106035	0	29.85	---
528	-1.45023	2.0004	18.5096	7.80243	7.95851	---	---	---	80910.5	---	24.965	---	---	---	---	-0.106035	0	30.03	---
529	-1.45191	1.99948	18.5311	7.80243	7.95844	---	---	---	81090.6	---	25.0103	---	---	---	---	-0.106035	0	29.94	---
530	-1.43698	2.00044	18.3405	7.80243	7.95852	---	---	---	81270.6	---	24.965	---	---	---	---	-0.106035	0	29.99	---
531	-1.47458	2.00015	18.8204	7.80243	7.95849	---	---	---	81450.6	---	24.9953	---	---	---	---	-0.106035	0	29.89	---
532	-1.45565	2	18.5788	7.80243	7.95848	---	---	---	81630.7	---	24.9953	---	---	---	---	-0.106035	0	29.99	---
533	-1.40782	1.99933	17.9683	7.80243	7.95843	---	---	---	81810.7	---	24.9801	---	---	---	---	-0.106035	0	29.99	---
534	-1.39902	1.99989	17.856	7.80243	7.95847	---	---	---	81990.7	---	24.9953	---	---	---	---	-0.106035	0	29.94	---
535	-1.39488	1.99934	17.8032	7.80243	7.95843	---	---	---	82170.8	---	24.9951	---	---	---	---	-0.106035	0	30.08	---
536	-1.38799	1.99954	17.7153	7.80243	7.95845	---	---	---	82350.8	---	24.9801	---	---	---	---	-0.106035	0	30.03	---
537	-1.38787	1.99967	17.7137	7.80243	7.95846	---	---	---	82530.8	---	24.9951	---	---	---	---	-0.106035	0	29.89	---
538	-1.37956	2.00008	17.6077	7.80243	7.95849	---	---	---	82710.9	---	24.9951	---	---	---	---	-0.106035	0	30.08	---
539	-1.42639	2.00276	18.2054	7.80243	7.9587	---	---	---	82890.9	---	24.9801	---	---	---	---	-0.106035	0	30.03	---
540	-1.40341	1.99953	17.9121	7.80243	7.95845	---	---	---	83070.9	---	25.0105	---	---	---	---	-0.106035	0	30.08	---
541	-1.3438	1.99881	17.1512	7.80243	7.95839	---	---	---	83251	---	24.9951	---	---	---	---	-0.106035	0	29.8	---
542	-1.39068	1.99986	17.7496	7.80243	7.95847	---	---	---	83431	---	24.9951	---	---	---	---	-0.106035	0	30.08	---
543	-1.38465	1.99997	17.6726	7.80243	7.95848	---	---	---	83611	---	24.9953	---	---	---	---	-0.106035	0	30.03	---
544	-1.37472	1.9998	17.5459	7.80243	7.95847	---	---	---	83791.1	---	24.9951	---	---	---	---	-0.106035	0	30.08	---
545	-1.32494	2.00013	16.9105	7.80243	7.95849	---	---	---	83971.1	---	24.9803	---	---	---	---	-0.106035	0	29.89	---
546	-1.32939	1.99967	16.9673	7.80243	7.95846	---	---	---	84151.1	---	24.9953	---	---	---	---	-0.106035	0	29.99	---
547	-1.32805	1.99989	16.9502	7.80243	7.95847	---	---	---	84331.1	---	24.9953	---	---	---	---	-0.106035	0	29.99	---
548	-1.32072	2.00056	16.8567	7.80243	7.95852	---	---	---	84511.2	---	24.9801	---	---	---	---	-0.106035	0	30.08	---
549	-1.31896	1.99981	16.8342	7.80243	7.95847	---	---	---	84691.2	---	24.9953	---	---	---	---	-0.106035	0	29.99	---
550	-1.31947	2.00075	16.8407	7.80243	7.95854	---	---	---	84871.2	---	24.9953	---	---	---	---	-0.106035	0	30.17	---
551	-1.31104	1.99935	16.7331	7.80243	7.95843	---	---	---	85051.3	---	24.9953	---	---	---	---	-0.106035	0	30.17	---
552	-1.30885	2.00011	16.7052	7.80243	7.95849	---	---	---	85231.3	---	24.9801	---	---	---	---	-0.106035	0	30.08	---
553	-1.31282	2.00045	16.7558	7.80243	7.95852	---	---	---	85411.3	---	25.0108	---	---	---	---	-0.106035	0	29.89	---
554	-1.30522	2.00008	16.6588	7.80243	7.95849	---	---	---	85591.4	---	24.9953	---	---	---	---	-0.106035	0	29.99	---
555	-1.30313	2.00018	16.6322	7.80243	7.9585	---	---	---	85771.4	---	24.9801	---	---	---	---	-0.106035	0	30.12	---
556	-1.30105	2.00031	16.6056	7.80243	7.95851	---	---	---	85951.4	---	24.9953	---	---	---	---	-0.106035	0	29.99	---
557	-1.30044	1.99995	16.5978	7.80243	7.95848	---	---	---	86131.4	---	24.9953	---	---	---	---	-0.106035	0	29.89	---
558	-1.29487	2.00006	16.5267	7.80243	7.95849	---	---	---	86311.5	---	24.9801	---	---	---	---	-0.106035	0	30.03	---
559	-1.29198	2.00027	16.4899	7.80243	7.9585	---	---	---	86491.5	---	25.0105	---	---	---	---	-0.106035	0	30.08	---
560	-1.29013	2.00006	16.4662	7.80243	7.95849	---	---	---	86671.5	---	25.0103	---	---	---	---	-0.106035	0	29.89	---
561	-1.28126	1.99979	16.353	7.80243	7.95847	---	---	---	86851.6	---	24.9953	---	---	---	---	-0.106035	0	29.89	---
562	-1.27724	2.00045	16.3017	7.80243	7.95852	---	---	---	87031.6	---	24.9803	---	---	---	---	-0.106035	0	30.08	---
563	-1.25158	1.99265	15.9742	7.80243	7.95791	---	---	---	87211.6	---	24.995	---	---	---	---	-0.106035	0	29.94	---
564	-1.31161	1.99995	16.7404	7.80243	7.95848	---	---	---	87391.7	---	24.9953	---	---	---	---	-0.106035	0	30.08	---
565	-1.30833	2.00003	16.6985	7.80243	7.95848	---	---	---	87571.7	---	24.9953	---	---	---	---	-0.106035	0	30.03	---
566	-1.29777	2.0003	16.5638	7.80243	7.9585	---	---	---	87751.7	---	24.9953	---	---	---	---	-0.106035	0	30.08	---
567	-1.30313	1.99979	16.6322	7.80243	7.95847	---	---	---	87931.8	---	24.9953	---	---	---	---	-0.106035	0	30.08	---
568	-1.29887	1.99963	16.5778	7.80243	7.95845	---	---	---	88111.8	---	24.9953	---	---	---	---	-0.106035	0	29.99	---
569	-1.29837	1.99971	16.5714	7.80243	7.95846	---	---	---	88291.8	---	24.9953	---	---	---	---	-0.106035	0	29.94	---
570	-1.29484	2.00017	16.5264	7.80243	7.9585	---	---	---	88471.9	---	24.9953	---	---	---	---	-0.106035	0	29.99	---
571	-1.29225	2.00024	16.4933	7.80243	7.9585	---	---	---	88651.9	---	24.9953	---	---	---	---	-0.106035	0	29.94	---
572	-1.28208	2.0002	16.3635	7.80243	7.9585	---	---	---	88831.9	---	24.9953	---	---	---	---	-0.106035	0	30.08	---
573	-1.27831	1.99953	16.3154	7.80243	7.95845	---	---	---	89012	---	24.9953	---	---	---	---	-0.106035	0	30.08	---
574	-1.27697	2.00021	16.2983	7.80243	7.9585	---	---	---	89192	---	24.9953	---	---	---	---	-0.106035	0	29.89	---
575	-1.23765	2.00004	15.7964	7.80243	7.95848	---	---	---	89372.1	---	24.9953	---	---	---	---	-0.106035	0	29.8	---
576	-1.23492	1.99972	15.7616	7.80243	7.95846	---	---	---	89552.1	---	24.9953	---	---	---	---	-0.106035	0	29.94	---
577	-1.23532	2.00061	15.7667	7.80243	7.95853	---	---	---	89732.1	---	24.9803	---	---	---	---	-0.106035	0	30.12	---
578	-1.24045	2.00029	15.8322	7.80243	7.9585	---	---	---	89912.1	---	24.9953	---	---	---	---	-0.106035	0	30.08	---
579	-1.23975	2.00021	15.8232	7.80243	7.9585	---	---	---	90092.2	---	24.9953	---	---	---	---	-0.106035	0	30.03	---
580	-1.241	1.99984	15.8392	7.80243	7.95847	---	---	---	90272.2	---	24.9953	---	---	---	---	-0.106035	0	30.03	---
581	-1.23833	1.99995	15.8051	7.80243	7.95848	---	---	---	90452.2	---	24.9953	---	---	---	---	-0.106035	0	29.94	---
582	-1.23593	2.00043	15.7745	7.80243	7.95852	---	---	---	90632.2	---	24.9801	---	---	---	---	-0.106035	0	30.03	---
583	-1.23255	2.00053	15.7313	7.80243	7.95852	---	---	---	90812.3	---	25.0105	---	---	---	---	-0.106035	0	30.03	---
584	-1.27245	1.99974	16.2406	7.80243	7.95846	---	---	---	90992.3	---	25.0254	---	---	---	---	-0.106035	0	30.08	---
585	-1.26737	2.0002	16.1757	7.80243	7.9585	---	---	---	91172.3	---	24.9953	---	---	---	---	-0.106035	0	30.03	---
586	-1.27591	1.9997	16.2847	7.80243	7.95846	---	---	---	91352.4	---	24.9801	---	---	---	---	-0.106035	0	29.71	---
587	-1.26887	1.99997	16.1949	7.80243	7.95848	---	---	---	91532.4	---	24.9953	---	---	---	---	-0.106035	0	30.17	---
588	-1.26547	1.99998	16.1515	7.80243	7.95848	---	---	---	91712.4	---	24.9953	---	---	---	---	-0.106035	0	30.17	---
589	-1.26555	2.00024	16.1525	7.80243	7.9585	---	---	---	91892.5	---	24.9803	---	---	---	---	-0.106035	0	30.03	---
590	-1.26636	2	16.1629	7.80243	7.95848	---	---	---	92072.5	---	24.9951	---	---	---	---	-0.106035	0	29.89	---
591	-1.26188	2.00031	16.1057	7.80243	7.95851	---	---	---	92252.5	---	24.9953	---	---	---	---	-0.106035	0	30.03	---
592	-1.25768	2.00031	16.0521	7.80243	7.95851	---	---	---	92432.6	---	24.9803	---	---	---	---	-0.106035	0	30.03	---
593	-1.25773	1.99976	16.0527	7.80243	7.95846	---	---	---	92612.6	---	24.9953	---	---	---	---	-0.106035	0	29.99	---
594	-1.25849	2.00038	16.0624	7.80243	7.95851	---	---	---	92792.6	---	24.9953	---	---	---	---	-0.106035	0	30.03	---
595	-1.25595	2.00039	16.03	7.80243	7.95851	---	---	---	92972.6	---	24.9803	---	---	---	---	-0.106035	0	29.89	---
596	-1.24798	1.99993	15.9283	7.80243	7.95848	---	---	---	93152.7	---	24.9953	---	---	---	---	-0.106035	0	30.03	---
597	-1.24456	1.99957	15.8846	7.80243	7.95845	---	---	---	93332.7	---	24.9953	---	---	---	---	-0.106035	0	30.12	---
598	-1.24258	2.00018	15.8593	7.80243	7.9585	---	---	---	93512.7	---	24.9953	---	---	---	---	-0.106035	0	30.08	---
599	-1.24681	1.99995	15.9133	7.80243	7.95848	---	---	---	93692.8	---	25.0103	---	---	---	---	-0.106035	0	30.08	---
600	-1.24604	1.99953	15.9035	7.80243	7.95845	---	---	---	93872.8	---	24.9953	---	---	---	---	-0.106035	0	30.03	---
601	-1.24621	2.00004	15.9057	7.80243	7.95848	---	---	---	94052.8	---	24.9953	---	---	---	---	-0.106035	0	30.08	---
602	-1.24527	1.99993	15.8937	7.80243	7.95848	---	---	---	94232.9	---	24.9953	---	---	---	---	-0.106035	0	30.08	---
603	-1.24245	2.00009	15.8577	7.80243	7.95849	---	---	---	94412.9	---	24.9953	---	---	---	---	-0.106035	0	30.17	---
604	-1.24136	1.99995	15.8438	7.80243	7.95848	---	---	---	94592.9	---	24.9953	---	---	---	---	-0.106035	0	30.08	---
605	-1.23343	1.99994	15.7426	7.80243	7.95848	---	---	---	94772.9	---	24.9953	---	---	---	---	-0.106035	0	29.94	---
606	-1.23395	1.99967	15.7492	7.80243	7.95846	---	---	---	94953	---	25.0103	---	---	---	---	-0.106035	0	29.99	---
607	-1.23561	1.99995	15.7704	7.80243	7.95848	---	---	---	95133	---	24.9953	---	---	---	---	-0.106035	0	30.03	---
608	-1.23289	1.99924	15.7357	7.80243	7.95842	---	---	---	95313.1	---	25.0103	---	---	---	---	-0.106035	0	29.8	---
609	-1.22868	1.99993	15.6819	7.80243	7.95848	---	---	---	95493.1	---	24.9953	---	---	---	---	-0.106035	0	30.08	---
610	-1.23117	2.00039	15.7137	7.80243	7.95851	---	---	---	95673.1	---	24.9953	---	---	---	---	-0.106035	0	30.03	---
611	-1.23066	2.00039	15.7072	7.80243	7.95851	---	---	---	95853.1	---	24.9953	---	---	---	---	-0.106035	0	30.03	---
612	-1.22317	2.00045	15.6116	7.80243	7.95852	---	---	---	96033.2	---	24.9955	---	---	---	---	-0.106035	0	30.49	---
613	-1.23188	2.00035	15.7228	7.80243	7.95851	---	---	---	96213.2	---	25.0105	---	---	---	---	-0.106035	0	29.89	---
614	-1.22836	2.00027	15.6779	7.80243	7.9585	---	---	---	96393.2	---	24.9955	---	---	---	---	-0.106035	0	30.03	---
615	-1.22632	2.00004	15.6518	7.80243	7.95848	---	---	---	96573.3	---	24.9799	---	---	---	---	-0.106035	0	29.94	---
616	-1.22807	1.99974	15.6742	7.80243	7.95846	---	---	---	96753.3	---	25.0105	---	---	---	---	-0.106035	0	30.08	---
617	-1.22199	1.99994	15.5966	7.80243	7.95848	---	---	---	96933.4	---	25.0103	---	---	---	---	-0.106035	0	30.17	---
618	-1.22311	1.99971	15.6108	7.80243	7.95846	---	---	---	97113.4	---	24.9953	---	---	---	---	-0.106035	0	29.99	---
619	-1.22233	1.99981	15.6009	7.80243	7.95847	---	---	---	97293.4	---	24.9953	---	---	---	---	-0.106035	0	30.08	---
620	-1.21927	2.00026	15.5618	7.80243	7.9585	---	---	---	97473.4	---	24.9803	---	---	---	---	-0.106035	0	29.94	---
621	-1.22295	1.99971	15.6088	7.80243	7.95846	---	---	---	97653.5	---	24.9953	---	---	---	---	-0.106035	0	30.08	---
622	-1.22605	2.00008	15.6484	7.80243	7.95849	---	---	---	97833.5	---	24.995	---	---	---	---	-0.106035	0	29.89	---
623	-1.21979	2.00002	15.5685	7.80243	7.95848	---	---	---	98013.6	---	24.9953	---	---	---	---	-0.106035	0	30.03	---
624	-1.22394	2.00012	15.6214	7.80243	7.95849	---	---	---	98193.6	---	24.9953	---	---	---	---	-0.106035	0	29.89	---
625	-1.21821	2.00015	15.5483	7.80243	7.95849	---	---	---	98373.6	---	24.9953	---	---	---	---	-0.106035	0	29.99	---
626	-1.21183	1.99958	15.4669	7.80243	7.95845	---	---	---	98553.6	---	24.9953	---	---	---	---	-0.106035	0	29.89	---
627	-1.21068	2.00012	15.4522	7.80243	7.95849	---	---	---	98733.7	---	24.9953	---	---	---	---	-0.106035	0	30.17	---
628	-1.20895	2.0005	15.4301	7.80243	7.95852	---	---	---	98913.7	---	24.9953	---	---	---	---	-0.106035	0	29.99	---
629	-1.21145	1.99976	15.462	7.80243	7.95846	---	---	---	99093.8	---	24.9953	---	---	---	---	-0.106035	0	29.89	---
630	-1.20825	2.00012	15.4212	7.80243	7.95849	---	---	---	99273.8	---	24.9953	---	---	---	---	-0.106035	0	29.89	---
631	-1.20845	1.99977	15.4237	7.80243	7.95846	---	---	---	99453.8	---	24.9953	---	---	---	---	-0.106035	0	29.8	---
632	-1.21442	1.9999	15.4999	7.80243	7.95847	---	---	---	99633.8	---	24.9953	---	---	---	---	-0.106035	0	29.89	---
633	-1.20717	2.00025	15.4074	7.80243	7.9585	---	---	---	99813.9	---	24.9955	---	---	---	---	-0.106035	0	30.08	---
634	-1.20538	2.00003	15.3846	7.80243	7.95848	---	---	---	99993.9	---	24.9953	---	---	---	---	-0.106035	0	30.08	---
635	-1.20586	2.00044	15.3907	7.80243	7.95852	---	---	---	100174	---	24.9803	---	---	---	---	-0.106035	0	29.85	---
636	-1.20305	2.00022	15.3548	7.80243	7.9585	---	---	---	100354	---	24.9953	---	---	---	---	-0.106035	0	30.03	---
637	-0.0633777	1.9983	0.808905	7.80243	7.95835	---	---	---	101281	---	24.8126	---	---	---	---	-0.106035	0	93.01	---
638	0.0135141	2.00059	0.172484	7.80243	7.95853	---	---	---	101401	---	24.8433	---	---	---	---	-0.106035	0	95.55	---
639	0.00956438	2.00079	0.122072	7.80243	7.95854	---	---	---	101521	---	24.9043	---	---	---	---	-0.106035	0	96.65	---
640	-0.105002	2.00249	1.34017	7.80243	7.95868	---	---	---	101641	---	24.8283	---	---	---	---	-0.106035	0	93.58	---
641	0.00111807	1.9944	0.0142702	7.80243	7.95805	---	---	---	101761	---	24.8733	---	---	---	---	-0.106035	0	94.46	---
642	0.00644107	1.99954	0.0822089	7.80243	7.95845	---	---	---	101881	---	24.9648	---	---	---	---	-0.106035	0	96.02	---
643	-0.0599749	2.0085	0.765474	7.80243	7.95915	---	---	---	102001	---	24.8739	---	---	---	---	-0.106035	0	94.92	---
644	-0.0148631	2.00035	0.189701	7.80243	7.95851	---	---	---	102121	---	24.9192	---	---	---	---	-0.106035	0	94.88	---
645	-0.0356932	1.99924	0.455561	7.80243	7.95842	---	---	---	102241	---	24.9646	---	---	---	---	-0.106035	0	94.92	---
646	-0.0404694	1.99938	0.516521	7.80243	7.95843	---	---	---	102361	---	24.904	---	---	---	---	-0.106035	0	94.75	---
647	-0.0327158	1.99979	0.41756	7.80243	7.95847	---	---	---	102481	---	24.9346	---	---	---	---	-0.106035	0	95	---
648	-0.0331533	2.00008	0.423144	7.80243	7.95849	---	---	---	102601	---	24.9346	---	---	---	---	-0.106035	0	94.96	---
649	-0.0166009	1.9997	0.211881	7.80243	7.95846	---	---	---	102721	---	24.9346	---	---	---	---	-0.106035	0	95.12	---
650	-0.0322783	2.00045	0.411976	7.80243	7.95852	---	---	---	102841	---	24.9346	---	---	---	---	-0.106035	0	94.76	---
651	-0.0236618	1.99966	0.302001	7.80243	7.95845	---	---	---	102961	---	24.9953	---	---	---	---	-0.106035	0	95.24	---
652	-0.0266636	1.99985	0.340314	7.80243	7.95847	---	---	---	103081	---	24.9801	---	---	---	---	-0.106035	0	95.16	---
653	-0.0336029	2.00013	0.428882	7.80243	7.95849	---	---	---	103201	---	25.0105	---	---	---	---	-0.106035	0	95.04	---
654	-0.0393027	2.00071	0.50163	7.80243	7.95854	---	---	---	103321	---	25.0108	---	---	---	---	-0.106035	0	95.04	---
655	-0.0494625	1.99934	0.631302	7.80243	7.95843	---	---	---	103441	---	25.0409	---	---	---	---	-0.106035	0	94.92	---
656	-0.0302001	1.99831	0.385451	7.80243	7.95835	---	---	---	103561	---	25.0259	---	---	---	---	-0.106035	0	94.76	---
657	-0.0401169	1.99902	0.512022	7.80243	7.9584	---	---	---	103681	---	25.0561	---	---	---	---	-0.106035	0	95.04	---
658	-0.0111443	1.99966	0.142237	7.80243	7.95845	---	---	---	103801	---	25.0865	---	---	---	---	-0.106035	0	95.71	---
659	-0.0801366	1.99975	1.0228	7.80243	7.95846	---	---	---	103921	---	25.0865	---	---	---	---	-0.106035	0	94.64	---
660	-0.0430336	2.00161	0.549248	7.80243	7.95861	---	---	---	104041	---	25.0862	---	---	---	---	-0.106035	0	94.92	---
661	-0.038136	1.99949	0.486739	7.80243	7.95844	---	---	---	104161	---	25.0712	---	---	---	---	-0.106035	0	95.16	---
662	-0.0728813	2.00041	0.930202	7.80243	7.95851	---	---	---	104281	---	25.0712	---	---	---	---	-0.106035	0	94.96	---
663	-0.063803	2.00002	0.814333	7.80243	7.95848	---	---	---	104401	---	25.0561	---	---	---	---	-0.106035	0	95.04	---
664	-0.0471899	2.00204	0.602296	7.80243	7.95864	---	---	---	104521	---	25.0561	---	---	---	---	-0.106035	0	94.92	---
665	-0.0367262	2.00127	0.468745	7.80243	7.95858	---	---	---	104641	---	25.0256	---	---	---	---	-0.106035	0	95.08	---
666	-0.0817894	1.99934	1.0439	7.80243	7.95843	---	---	---	104761	---	25.0254	---	---	---	---	-0.106035	0	94.68	---
667	-0.029957	2.00008	0.382348	7.80243	7.95849	---	---	---	104881	---	25.0712	---	---	---	---	-0.106035	0	95.68	---
668	-0.078022	2.00012	0.995814	7.80243	7.95849	---	---	---	105001	---	25.0108	---	---	---	---	-0.106035	0	94.51	---
669	-0.05498	2.00041	0.701723	7.80243	7.95851	---	---	---	105121	---	24.9953	---	---	---	---	-0.106035	0	95	---
670	-0.0707059	2.00031	0.902437	7.80243	7.95851	---	---	---	105241	---	24.9648	---	---	---	---	-0.106035	0	94.8	---
671	-0.0556727	2.00039	0.710564	7.80243	7.95851	---	---	---	105361	---	24.9648	---	---	---	---	-0.106035	0	95.24	---
672	-0.0408339	1.99717	0.521173	7.80243	7.95826	---	---	---	105481	---	24.9803	---	---	---	---	-0.106035	0	95.6	---
673	-0.0752025	1.99931	0.959828	7.80243	7.95843	---	---	---	105601	---	24.9953	---	---	---	---	-0.106035	0	94.64	---
674	-0.0838432	2.00021	1.07011	7.80243	7.9585	---	---	---	105722	---	24.9803	---	---	---	---	-0.106035	0	94.72	---
675	-0.0510546	2.00017	0.651622	7.80243	7.9585	---	---	---	105842	---	24.9953	---	---	---	---	-0.106035	0	95.2	---
676	-0.0953157	2.00013	1.21654	7.80243	7.95849	---	---	---	105962	---	24.9955	---	---	---	---	-0.106035	0	94.72	---
677	-0.0603151	1.99979	0.769816	7.80243	7.95847	---	---	---	106082	---	24.9953	---	---	---	---	-0.106035	0	95.28	---
678	-0.085569	2.00011	1.09214	7.80243	7.95849	---	---	---	106202	---	24.9801	---	---	---	---	-0.106035	0	95	---
679	-0.0758223	1.99958	0.967738	7.80243	7.95845	---	---	---	106322	---	24.9953	---	---	---	---	-0.106035	0	95	---
680	-0.0773779	1.99886	0.987593	7.80243	7.95839	---	---	---	106442	---	24.9801	---	---	---	---	-0.106035	0	94.96	---
681	-0.0859579	2.00039	1.0971	7.80243	7.95851	---	---	---	106562	---	24.9953	---	---	---	---	-0.106035	0	94.84	---
682	-0.0441152	2.00161	0.563053	7.80243	7.95861	---	---	---	106682	---	25.0712	---	---	---	---	-0.106035	0	95.78	---
683	-0.120363	2.00691	1.53622	7.80243	7.95902	---	---	---	106802	---	25.0254	---	---	---	---	-0.106035	0	94.33	---
684	-0.0508966	1.99956	0.649606	7.80243	7.95845	---	---	---	106922	---	25.0256	---	---	---	---	-0.106035	0	95	---
685	-0.0736469	1.99902	0.939973	7.80243	7.9584	---	---	---	107042	---	25.0254	---	---	---	---	-0.106035	0	95	---
686	-0.0417697	2.00006	0.533117	7.80243	7.95849	---	---	---	107162	---	25.0409	---	---	---	---	-0.106035	0	95.44	---
687	-0.0802095	1.9995	1.02373	7.80243	7.95844	---	---	---	107282	---	25.0409	---	---	---	---	-0.106035	0	94.84	---
688	-0.0678743	1.9998	0.866296	7.80243	7.95847	---	---	---	107402	---	25.0108	---	---	---	---	-0.106035	0	94.96	---
689	-0.0730514	2.00029	0.932373	7.80243	7.9585	---	---	---	107522	---	24.9803	---	---	---	---	-0.106035	0	95.08	---
690	-0.0742181	1.99935	0.947264	7.80243	7.95843	---	---	---	107642	---	24.9951	---	---	---	---	-0.106035	0	95.12	---
691	-0.0691989	1.99982	0.883202	7.80243	7.95847	---	---	---	107762	---	24.9953	---	---	---	---	-0.106035	0	95.2	---
692	-0.0828103	1.99924	1.05693	7.80243	7.95842	---	---	---	107882	---	24.9801	---	---	---	---	-0.106035	0	95	---
693	-0.0553446	1.99954	0.706377	7.80243	7.95845	---	---	---	108002	---	25.0256	---	---	---	---	-0.106035	0	95.4	---
694	-0.108477	2.00056	1.38452	7.80243	7.95852	---	---	---	108122	---	24.9801	---	---	---	---	-0.106035	0	94.46	---
695	-0.0674125	1.99995	0.860402	7.80243	7.95848	---	---	---	108242	---	24.9953	---	---	---	---	-0.106035	0	95	---
696	-0.090734	2	1.15806	7.80243	7.95848	---	---	---	108362	---	24.9801	---	---	---	---	-0.106035	0	94.59	---
697	-0.0587352	1.99957	0.749652	7.80243	7.95845	---	---	---	108482	---	25.0105	---	---	---	---	-0.106035	0	95.48	---
698	-0.0901263	1.99918	1.1503	7.80243	7.95842	---	---	---	108602	---	25.0103	---	---	---	---	-0.106035	0	94.76	---
699	-0.0887287	2	1.13247	7.80243	7.95848	---	---	---	108722	---	24.9953	---	---	---	---	-0.106035	0	95.04	---
700	-0.0674854	1.99957	0.861332	7.80243	7.95845	---	---	---	108842	---	25.0406	---	---	---	---	-0.106035	0	95.48	---
701	-0.100809	1.99895	1.28665	7.80243	7.9584	---	---	---	108962	---	25.0406	---	---	---	---	-0.106035	0	94.68	---
702	-0.081121	1.99962	1.03537	7.80243	7.95845	---	---	---	109082	---	25.0105	---	---	---	---	-0.106035	0	95.08	---
703	-0.0758466	2.00021	0.968049	7.80243	7.9585	---	---	---	109202	---	25.0256	---	---	---	---	-0.106035	0	95.32	---
704	-0.0834665	2.00099	1.0653	7.80243	7.95856	---	---	---	109322	---	24.9499	---	---	---	---	-0.106035	0	94.92	---
705	-0.0929701	1.99947	1.1866	7.80243	7.95844	---	---	---	109442	---	24.9953	---	---	---	---	-0.106035	0	95.16	---
706	-0.0865291	2.00006	1.10439	7.80243	7.95849	---	---	---	109562	---	24.9955	---	---	---	---	-0.106035	0	95.04	---
707	-0.0836124	2.00031	1.06717	7.80243	7.95851	---	---	---	109682	---	24.9953	---	---	---	---	-0.106035	0	94.88	---
708	-0.0868086	1.99967	1.10796	7.80243	7.95846	---	---	---	109802	---	24.965	---	---	---	---	-0.106035	0	94.96	---
709	-0.0652978	2.0014	0.833412	7.80243	7.95859	---	---	---	109922	---	24.9953	---	---	---	---	-0.106035	0	95.28	---
710	-0.145945	1.99567	1.86273	7.80243	7.95814	---	---	---	110042	---	25.0105	---	---	---	---	-0.106035	0	94.37	---
711	-0.0630131	1.99976	0.804251	7.80243	7.95846	---	---	---	110162	---	25.0256	---	---	---	---	-0.106035	0	95.08	---
712	-0.0837946	1.99986	1.06949	7.80243	7.95847	---	---	---	110282	---	25.0105	---	---	---	---	-0.106035	0	95.08	---
713	-0.0924962	1.99994	1.18055	7.80243	7.95848	---	---	---	110402	---	24.9801	---	---	---	---	-0.106035	0	94.84	---
714	-0.111467	2.00036	1.42268	7.80243	7.95851	---	---	---	110522	---	24.9955	---	---	---	---	-0.106035	0	94.72	---
715	-0.103361	2.00085	1.31922	7.80243	7.95855	---	---	---	110643	---	24.9801	---	---	---	---	-0.106035	0	94.84	---
716	-0.0698552	2.00052	0.891579	7.80243	7.95852	---	---	---	110763	---	24.9953	---	---	---	---	-0.106035	0	95.2	---
717	-0.0950361	1.99912	1.21297	7.80243	7.95841	---	---	---	110883	---	24.9803	---	---	---	---	-0.106035	0	95.24	---
718	-0.117677	1.99985	1.50194	7.80243	7.95847	---	---	---	111003	---	25.0256	---	---	---	---	-0.106035	0	94.76	---
719	-0.0886437	1.99963	1.13138	7.80243	7.95845	---	---	---	111123	---	24.995	---	---	---	---	-0.106035	0	94.92	---
720	-0.0832478	2.00044	1.06251	7.80243	7.95852	---	---	---	111243	---	24.9801	---	---	---	---	-0.106035	0	95.08	---
721	-0.0754213	1.99902	0.96262	7.80243	7.9584	---	---	---	111363	---	24.9953	---	---	---	---	-0.106035	0	95.48	---
722	-0.110179	2.00017	1.40624	7.80243	7.9585	---	---	---	111483	---	25.0105	---	---	---	---	-0.106035	0	94.92	---
723	-0.092241	2.00013	1.17729	7.80243	7.95849	---	---	---	111603	---	25.0105	---	---	---	---	-0.106035	0	95	---
724	-0.115733	2.00031	1.47713	7.80243	7.95851	---	---	---	111723	---	25.0108	---	---	---	---	-0.106035	0	94.88	---
725	-0.0758223	2.00677	0.967738	7.80243	7.95901	---	---	---	111843	---	25.0256	---	---	---	---	-0.106035	0	94.92	---
726	-0.0831991	2.00035	1.06189	7.80243	7.95851	---	---	---	111963	---	24.9803	---	---	---	---	-0.106035	0	94.96	---
727	-0.0872339	2.00062	1.11339	7.80243	7.95853	---	---	---	112083	---	24.9801	---	---	---	---	-0.106035	0	94.92	---
728	-1.43564	2.00039	18.3234	7.80243	7.95851	---	---	---	112248	---	25.2991	---	---	---	---	-0.106035	0	31.94	---
729	-1.54034	2.00068	19.6597	7.80243	7.95854	---	---	---	112428	---	25.0865	---	---	---	---	-0.106035	0	29.31	---
730	-1.50754	2.00007	19.2411	7.80243	7.95849	---	---	---	112608	---	24.9953	---	---	---	---	-0.106035	0	29.58	---
731	-1.51286	1.99968	19.309	7.80243	7.95846	---	---	---	112788	---	24.9648	---	---	---	---	-0.106035	0	29.71	---
732	-1.51523	1.99997	19.3392	7.80243	7.95848	---	---	---	112968	---	24.9953	---	---	---	---	-0.106035	0	30.03	---
733	-1.51578	1.99925	19.3463	7.80243	7.95842	---	---	---	113149	---	24.9953	---	---	---	---	-0.106035	0	29.89	---
734	-1.50907	1.99967	19.2606	7.80243	7.95846	---	---	---	113329	---	24.9953	---	---	---	---	-0.106035	0	30.08	---
735	-1.53427	2.00018	19.5823	7.80243	7.9585	---	---	---	113509	---	24.9801	---	---	---	---	-0.106035	0	29.85	---
736	-1.51882	2.00021	19.3851	7.80243	7.9585	---	---	---	113689	---	24.9801	---	---	---	---	-0.106035	0	29.76	---
737	-1.47008	1.99995	18.763	7.80243	7.95848	---	---	---	113869	---	24.9953	---	---	---	---	-0.106035	0	29.99	---
738	-1.45565	2.00024	18.5788	7.80243	7.9585	---	---	---	114049	---	24.9801	---	---	---	---	-0.106035	0	29.89	---
739	-1.43815	1.99437	18.3555	7.80243	7.95804	---	---	---	114229	---	24.9953	---	---	---	---	-0.106035	0	29.89	---
740	-1.42931	2.00008	18.2426	7.80243	7.95849	---	---	---	114409	---	24.9801	---	---	---	---	-0.106035	0	30.03	---
741	-1.42743	2.00002	18.2186	7.80243	7.95848	---	---	---	114589	---	24.965	---	---	---	---	-0.106035	0	30.03	---
742	-1.41814	1.99962	18.1001	7.80243	7.95845	---	---	---	114769	---	25.0103	---	---	---	---	-0.106035	0	29.85	---
743	-1.41301	2.00071	18.0346	7.80243	7.95854	---	---	---	114949	---	24.9803	---	---	---	---	-0.106035	0	30.03	---
744	-1.40173	1.99952	17.8906	7.80243	7.95844	---	---	---	115129	---	24.9951	---	---	---	---	-0.106035	0	29.89	---
745	-1.39526	2.00035	17.808	7.80243	7.95851	---	---	---	115309	---	24.9953	---	---	---	---	-0.106035	0	29.99	---
746	-1.43564	2.00012	18.3234	7.80243	7.95849	---	---	---	115489	---	24.9953	---	---	---	---	-0.106035	0	29.94	---
747	-1.42233	1.99962	18.1535	7.80243	7.95845	---	---	---	115669	---	24.9953	---	---	---	---	-0.106035	0	29.89	---
748	-1.40759	2.00068	17.9654	7.80243	7.95854	---	---	---	115849	---	24.9801	---	---	---	---	-0.106035	0	29.94	---
749	-1.40643	2.00154	17.9506	7.80243	7.9586	---	---	---	116029	---	25.0105	---	---	---	---	-0.106035	0	29.99	---
750	-1.35791	1.99939	17.3313	7.80243	7.95843	---	---	---	116209	---	25.0103	---	---	---	---	-0.106035	0	29.89	---
751	-1.35341	2.00017	17.2739	7.80243	7.9585	---	---	---	116389	---	24.9953	---	---	---	---	-0.106035	0	29.99	---
752	-1.35204	1.99991	17.2564	7.80243	7.95847	---	---	---	116569	---	24.9953	---	---	---	---	-0.106035	0	30.08	---
753	-1.3487	2.00002	17.2138	7.80243	7.95848	---	---	---	116749	---	24.9953	---	---	---	---	-0.106035	0	30.08	---
754	-1.35824	1.99493	17.3355	7.80243	7.95809	---	---	---	116929	---	25.0103	---	---	---	---	-0.106035	0	30.08	---
755	-1.34711	1.99982	17.1935	7.80243	7.95847	---	---	---	117109	---	24.9953	---	---	---	---	-0.106035	0	29.94	---
756	-1.34064	1.99981	17.1109	7.80243	7.95847	---	---	---	117289	---	24.9953	---	---	---	---	-0.106035	0	30.08	---
757	-1.33559	1.99938	17.0465	7.80243	7.95843	---	---	---	117469	---	24.9953	---	---	---	---	-0.106035	0	29.85	---
758	-1.33026	1.99956	16.9784	7.80243	7.95845	---	---	---	117649	---	24.9953	---	---	---	---	-0.106035	0	29.89	---
759	-1.33029	2.00021	16.9788	7.80243	7.9585	---	---	---	117829	---	24.9953	---	---	---	---	-0.106035	0	29.99	---
760	-1.32352	1.99985	16.8924	7.80243	7.95847	---	---	---	118010	---	24.9953	---	---	---	---	-0.106035	0	29.99	---
761	-1.31945	1.99891	16.8405	7.80243	7.9584	---	---	---	118190	---	25.0103	---	---	---	---	-0.106035	0	29.99	---
762	-1.31283	1.99985	16.756	7.80243	7.95847	---	---	---	118370	---	24.9953	---	---	---	---	-0.106035	0	29.89	---
763	-1.31377	2.00008	16.768	7.80243	7.95849	---	---	---	118550	---	24.9953	---	---	---	---	-0.106035	0	30.08	---
764	-1.31198	2.00013	16.7451	7.80243	7.95849	---	---	---	118730	---	25.0103	---	---	---	---	-0.106035	0	29.99	---
765	-1.30857	2	16.7016	7.80243	7.95848	---	---	---	118910	---	24.9953	---	---	---	---	-0.106035	0	29.99	---
766	-1.30183	2.00006	16.6156	7.80243	7.95849	---	---	---	119090	---	24.9953	---	---	---	---	-0.106035	0	29.89	---
767	-1.30362	1.99894	16.6384	7.80243	7.9584	---	---	---	119270	---	24.9953	---	---	---	---	-0.106035	0	29.99	---
768	-1.29271	1.99999	16.4992	7.80243	7.95848	---	---	---	119450	---	24.9953	---	---	---	---	-0.106035	0	30.08	---
769	-1.29001	1.99984	16.4647	7.80243	7.95847	---	---	---	119630	---	24.9953	---	---	---	---	-0.106035	0	30.08	---
770	-1.2909	1.99993	16.4761	7.80243	7.95848	---	---	---	119810	---	24.9953	---	---	---	---	-0.106035	0	29.89	---
771	-1.28768	2.00072	16.435	7.80243	7.95854	---	---	---	119990	---	24.9803	---	---	---	---	-0.106035	0	29.85	---
772	-1.2873	2.00003	16.4301	7.80243	7.95848	---	---	---	120170	---	24.9953	---	---	---	---	-0.106035	0	29.89	---
773	-1.28013	1.99886	16.3386	7.80243	7.95839	---	---	---	120350	---	25.0103	---	---	---	---	-0.106035	0	29.99	---
774	-1.27956	2.00026	16.3313	7.80243	7.9585	---	---	---	120530	---	24.9953	---	---	---	---	-0.106035	0	29.99	---
775	-1.27974	2.00007	16.3336	7.80243	7.95849	---	---	---	120710	---	24.9953	---	---	---	---	-0.106035	0	30.08	---
776	-1.26774	2.00048	16.1805	7.80243	7.95852	---	---	---	120890	---	24.9953	---	---	---	---	-0.106035	0	30.08	---
777	-1.27025	2.00021	16.2125	7.80243	7.9585	---	---	---	121070	---	24.9953	---	---	---	---	-0.106035	0	29.99	---
778	-1.26657	2.00004	16.1655	7.80243	7.95848	---	---	---	121250	---	24.9953	---	---	---	---	-0.106035	0	30.17	---
779	-1.26306	2.00018	16.1207	7.80243	7.9585	---	---	---	121430	---	24.9953	---	---	---	---	-0.106035	0	29.89	---
780	-1.25784	1.99998	16.0541	7.80243	7.95848	---	---	---	121610	---	24.9953	---	---	---	---	-0.106035	0	30.17	---
781	-1.2542	2.00034	16.0077	7.80243	7.95851	---	---	---	121790	---	24.9953	---	---	---	---	-0.106035	0	29.89	---
782	-1.2541	1.99967	16.0064	7.80243	7.95846	---	---	---	121970	---	24.9955	---	---	---	---	-0.106035	0	30.08	---
783	-1.2915	2.00024	16.4837	7.80243	7.9585	---	---	---	122150	---	24.9953	---	---	---	---	-0.106035	0	29.99	---
784	-1.29097	2	16.477	7.80243	7.95848	---	---	---	122330	---	24.9953	---	---	---	---	-0.106035	0	29.99	---
785	-1.2869	2	16.425	7.80243	7.95848	---	---	---	122510	---	24.9953	---	---	---	---	-0.106035	0	30.12	---
786	-1.28398	1.99994	16.3877	7.80243	7.95848	---	---	---	122690	---	24.9953	---	---	---	---	-0.106035	0	30.08	---
787	-1.28231	2.00025	16.3664	7.80243	7.9585	---	---	---	122870	---	24.9953	---	---	---	---	-0.106035	0	29.99	---
788	-1.28007	2.00031	16.3378	7.80243	7.95851	---	---	---	123050	---	24.9953	---	---	---	---	-0.106035	0	29.8	---
789	-1.27444	2.00021	16.266	7.80243	7.9585	---	---	---	123230	---	24.9953	---	---	---	---	-0.106035	0	30.03	---
790	-1.2664	1.99931	16.1634	7.80243	7.95843	---	---	---	123410	---	25.0103	---	---	---	---	-0.106035	0	30.08	---
791	-1.26919	2.00017	16.199	7.80243	7.9585	---	---	---	123590	---	24.9953	---	---	---	---	-0.106035	0	29.94	---
792	-1.26431	1.9999	16.1367	7.80243	7.95847	---	---	---	123770	---	25.0256	---	---	---	---	-0.106035	0	29.99	---
793	-1.27351	1.9999	16.2541	7.80243	7.95847	---	---	---	123950	---	25.0103	---	---	---	---	-0.106035	0	29.62	---
794	-1.25608	1.99984	16.0317	7.80243	7.95847	---	---	---	124131	---	24.9953	---	---	---	---	-0.106035	0	30.08	---
795	-1.26002	1.99968	16.0819	7.80243	7.95846	---	---	---	124311	---	24.9953	---	---	---	---	-0.106035	0	29.99	---
796	-1.25631	1.99976	16.0346	7.80243	7.95846	---	---	---	124491	---	24.9953	---	---	---	---	-0.106035	0	30.08	---
797	-1.2571	1.99979	16.0447	7.80243	7.95847	---	---	---	124671	---	24.9953	---	---	---	---	-0.106035	0	29.99	---
798	-1.25022	2.00017	15.9569	7.80243	7.9585	---	---	---	124851	---	24.9953	---	---	---	---	-0.106035	0	30.08	---
799	-1.20876	2.00038	15.4277	7.80243	7.95851	---	---	---	125031	---	24.9803	---	---	---	---	-0.106035	0	30.08	---
800	-1.21797	1.99993	15.5452	7.80243	7.95848	---	---	---	125211	---	25.0105	---	---	---	---	-0.106035	0	29.99	---
801	-1.21923	2.00022	15.5613	7.80243	7.9585	---	---	---	125391	---	24.9953	---	---	---	---	-0.106035	0	29.8	---
802	-1.2104	2.00031	15.4486	7.80243	7.95851	---	---	---	125571	---	24.9953	---	---	---	---	-0.106035	0	30.08	---
803	-1.20717	1.99952	15.4074	7.80243	7.95844	---	---	---	125751	---	24.9953	---	---	---	---	-0.106035	0	30.08	---
804	-1.21019	2.00017	15.4459	7.80243	7.9585	---	---	---	125931	---	24.9953	---	---	---	---	-0.106035	0	29.89	---
805	-1.20582	2.00024	15.3902	7.80243	7.9585	---	---	---	126111	---	24.9953	---	---	---	---	-0.106035	0	29.99	---
806	-1.2034	1.99961	15.3593	7.80243	7.95845	---	---	---	126291	---	24.9953	---	---	---	---	-0.106035	0	30.08	---
807	-1.20794	2.00017	15.4172	7.80243	7.9585	---	---	---	126471	---	24.9953	---	---	---	---	-0.106035	0	30.08	---
808	-1.2061	2.00031	15.3937	7.80243	7.95851	---	---	---	126651	---	24.9953	---	---	---	---	-0.106035	0	29.99	---
809	-1.20515	2	15.3816	7.80243	7.95848	---	---	---	126831	---	24.9953	---	---	---	---	-0.106035	0	29.99	---
810	-1.1967	1.99972	15.2738	7.80243	7.95846	---	---	---	127011	---	25.0103	---	---	---	---	-0.106035	0	29.99	---
811	-1.17209	1.99674	14.9597	7.80243	7.95823	---	---	---	127191	---	25.0105	---	---	---	---	-0.106035	0	29.94	---
812	-1.19532	1.99949	15.2562	7.80243	7.95844	---	---	---	127371	---	25.0105	---	---	---	---	-0.106035	0	30.03	---
813	-1.19043	2.00015	15.1937	7.80243	7.95849	---	---	---	127551	---	24.9953	---	---	---	---	-0.106035	0	29.99	---
814	-1.19108	2.00011	15.202	7.80243	7.95849	---	---	---	127731	---	24.9953	---	---	---	---	-0.106035	0	29.99	---
815	-1.19439	1.99989	15.2443	7.80243	7.95847	---	---	---	127911	---	24.9953	---	---	---	---	-0.106035	0	29.99	---
816	-1.19185	2.0003	15.2119	7.80243	7.9585	---	---	---	128091	---	24.9953	---	---	---	---	-0.106035	0	30.08	---
817	-1.19165	2.00029	15.2093	7.80243	7.9585	---	---	---	128271	---	24.9953	---	---	---	---	-0.106035	0	29.99	---
818	-1.1932	2.00006	15.2291	7.80243	7.95849	---	---	---	128451	---	24.9953	---	---	---	---	-0.106035	0	30.08	---
819	-1.19031	1.99984	15.1922	7.80243	7.95847	---	---	---	128631	---	24.9953	---	---	---	---	-0.106035	0	30.08	---
820	-1.18796	1.99974	15.1622	7.80243	7.95846	---	---	---	128811	---	24.9953	---	---	---	---	-0.106035	0	29.89	---
821	-1.18618	1.9997	15.1395	7.80243	7.95846	---	---	---	128991	---	25.0103	---	---	---	---	-0.106035	0	29.94	---
822	-1.18495	2.00084	15.1238	7.80243	7.95855	---	---	---	129172	---	24.9953	---	---	---	---	-0.106035	0	30.08	---
823	-1.18006	1.99979	15.0614	7.80243	7.95847	---	---	---	129352	---	25.0103	---	---	---	---	-0.106035	0	29.99	---
824	-1.17878	1.99994	15.0451	7.80243	7.95848	---	---	---	129532	---	24.9953	---	---	---	---	-0.106035	0	30.17	---
825	-1.17686	1.99994	15.0205	7.80243	7.95848	---	---	---	129712	---	24.9955	---	---	---	---	-0.106035	0	29.94	---
826	-1.17243	1.99952	14.964	7.80243	7.95844	---	---	---	129892	---	24.9953	---	---	---	---	-0.106035	0	30.17	---
827	-1.17577	2.00022	15.0066	7.80243	7.9585	---	---	---	130072	---	24.9953	---	---	---	---	-0.106035	0	30.08	---
828	-1.17337	2.00009	14.976	7.80243	7.95849	---	---	---	130252	---	24.9953	---	---	---	---	-0.106035	0	30.08	---
829	-1.17884	2.00021	15.0458	7.80243	7.9585	---	---	---	130432	---	24.9953	---	---	---	---	-0.106035	0	29.89	---
830	-1.17529	2.00058	15.0005	7.80243	7.95853	---	---	---	130612	---	24.9955	---	---	---	---	-0.106035	0	30.03	---
831	-1.17621	1.99995	15.0123	7.80243	7.95848	---	---	---	130792	---	25.0105	---	---	---	---	-0.106035	0	29.89	---
832	-1.17385	2.00065	14.9821	7.80243	7.95853	---	---	---	130972	---	24.9953	---	---	---	---	-0.106035	0	29.99	---
833	-1.16778	1.99994	14.9047	7.80243	7.95848	---	---	---	131152	---	24.9953	---	---	---	---	-0.106035	0	30.17	---
834	-1.16729	1.99957	14.8984	7.80243	7.95845	---	---	---	131332	---	25.0103	---	---	---	---	-0.106035	0	29.89	---
835	-1.16197	1.99994	14.8305	7.80243	7.95848	---	---	---	131512	---	24.9953	---	---	---	---	-0.106035	0	29.99	---
836	-1.16395	1.99982	14.8558	7.80243	7.95847	---	---	---	131692	---	24.9955	---	---	---	---	-0.106035	0	29.99	---
837	-1.15854	2.00039	14.7867	7.80243	7.95851	---	---	---	131872	---	24.9953	---	---	---	---	-0.106035	0	29.89	---
838	-1.1606	1.99999	14.813	7.80243	7.95848	---	---	---	132052	---	24.9953	---	---	---	---	-0.106035	0	29.94	---
839	-1.1673	2.00044	14.8985	7.80243	7.95852	---	---	---	132232	---	24.9953	---	---	---	---	-0.106035	0	29.85	---
840	-1.16255	2.00007	14.8379	7.80243	7.95849	---	---	---	132412	---	24.9953	---	---	---	---	-0.106035	0	30.08	---
841	-1.1641	1.99984	14.8577	7.80243	7.95847	---	---	---	132592	---	24.9953	---	---	---	---	-0.106035	0	29.89	---
842	-1.16444	2.00027	14.862	7.80243	7.9585	---	---	---	132772	---	24.9953	---	---	---	---	-0.106035	0	29.99	---
843	-1.15735	2.00039	14.7715	7.80243	7.95851	---	---	---	132952	---	24.9953	---	---	---	---	-0.106035	0	30.08	---
844	-1.15484	2.00013	14.7395	7.80243	7.95849	---	---	---	133132	---	24.9953	---	---	---	---	-0.106035	0	30.08	---
845	-1.15842	1.99967	14.7852	7.80243	7.95846	---	---	---	133312	---	24.9953	---	---	---	---	-0.106035	0	29.99	---
846	-1.15451	1.99991	14.7353	7.80243	7.95847	---	---	---	133492	---	24.9953	---	---	---	---	-0.106035	0	29.99	---
847	-1.1512	2.00011	14.693	7.80243	7.95849	---	---	---	133672	---	24.9953	---	---	---	---	-0.106035	0	29.99	---
848	-1.13351	2.00012	14.4673	7.80243	7.95849	---	---	---	133852	---	25.0105	---	---	---	---	-0.106035	0	31.17	---

## Sheet: Fig.3D-Hydrated thin-CPaE
Nr	F stat.	Strain stat	Stress stat	Lo	Lm	F dyn.	Strain dyn	Stress dyn	Time	f	T	E'	E''	|E*|	tan delta	F cont.	T2	RH	|J*|
	N	%	MPa	mm	mm	N	%	MPa	s	Hz	°C	MPa	MPa	MPa		N	°C	%	1/MPa
1	-0.331922	1.9695	12.4479	8.46178	8.62843	---	---	---	917.11	---	25.0861	---	---	---	---	-0.052598	0	95.74	---				Measurement type:	Time sweep
2	-0.151499	2.0001	5.68157	8.46178	8.63102	---	---	---	1030.14	---	24.9953	---	---	---	---	-0.052598	0	96.24	---
3	-0.174553	1.99952	6.54615	8.46178	8.63097	---	---	---	1150.17	---	24.9346	---	---	---	---	-0.052598	0	94.29	---					Static load (Strain)		Contact Stress:	Temperature:	Soak time:	Frequency:
4	-0.146686	1.99976	5.50107	8.46178	8.63099	---	---	---	1270.18	---	24.9192	---	---	---	---	-0.052598	0	94.11	---				Values:	2	3	1.5	25	900	10
5	-0.128457	2.00002	4.81744	8.46178	8.63102	---	---	---	1390.2	---	24.9801	---	---	---	---	-0.052598	0	95.44	---				Limits:	30	40
6	-0.122174	2.00117	4.58181	8.46178	8.63111	---	---	---	1510.21	---	24.9648	---	---	---	---	-0.052598	0	95.81	---
7	-0.148145	2.00004	5.55578	8.46178	8.63102	---	---	---	1630.25	---	24.9192	---	---	---	---	-0.052598	0	94.2	---				Intermeasurement load:	pre
8	-0.123899	1.99927	4.6465	8.46178	8.63095	---	---	---	1750.28	---	24.9343	---	---	---	---	-0.052598	0	94.55	---
9	-0.112779	1.99995	4.22948	8.46178	8.63101	---	---	---	1870.3	---	24.9346	---	---	---	---	-0.052598	0	95.48	---				Sample shape:	Thickness(mm):	Width(mm):
10	-0.114238	1.99873	4.28419	8.46178	8.63091	---	---	---	1990.34	---	24.9648	---	---	---	---	-0.052598	0	95.12	---				Cuboid	0.005333	5
11	-0.121408	2.00032	4.55308	8.46178	8.63104	---	---	---	2110.37	---	24.9648	---	---	---	---	-0.052598	0	94.8	---
12	-0.118358	2.00004	4.4387	8.46178	8.63102	---	---	---	2230.4	---	24.9953	---	---	---	---	-0.052598	0	94.8	---				Operator Name:	Stephan.Lauer
13	-0.120302	2.00005	4.51161	8.46178	8.63102	---	---	---	2350.43	---	24.9801	---	---	---	---	-0.052598	0	94.76	---				Project:	Time sweep
14	-0.102437	2.00067	3.84163	8.46178	8.63107	---	---	---	2470.45	---	24.9955	---	---	---	---	-0.052598	0	95.36	---				Date / Time:	2023-04-20 19:50:00
15	-0.110167	2.00034	4.13152	8.46178	8.63104	---	---	---	2590.48	---	24.9953	---	---	---	---	-0.052598	0	94.96	---
16	-0.11459	2.00008	4.29739	8.46178	8.63102	---	---	---	2710.51	---	25.0105	---	---	---	---	-0.052598	0	94.96	---
17	-0.116146	2.00032	4.35575	8.46178	8.63104	---	---	---	2830.53	---	24.9955	---	---	---	---	-0.052598	0	95.04	---				Mode:	Material
18	-0.117531	2.00056	4.40769	8.46178	8.63106	---	---	---	2950.56	---	24.9955	---	---	---	---	-0.052598	0	94.88	---				Result:	Modulus
19	-0.114858	2.00058	4.30744	8.46178	8.63106	---	---	---	3070.59	---	25.0411	---	---	---	---	-0.052598	0	95.04	---				DIN Form:	Lm² / ( L0 * A0 )
20	-0.116887	2.00057	4.38354	8.46178	8.63106	---	---	---	3190.61	---	25.0256	---	---	---	---	-0.052598	0	94.64	---
21	-0.119403	1.99977	4.47789	8.46178	8.631	---	---	---	3310.63	---	25.0256	---	---	---	---	-0.052598	0	94.88	---
22	-0.118844	2.00015	4.45693	8.46178	8.63103	---	---	---	3430.65	---	24.9801	---	---	---	---	-0.052598	0	94.96	---
23	-0.111929	1.99887	4.1976	8.46178	8.63092	---	---	---	3550.67	---	25.0556	---	---	---	---	-0.052598	0	95.2	---
24	-0.104661	2.00006	3.92503	8.46178	8.63102	---	---	---	3670.7	---	25.1015	---	---	---	---	-0.052598	0	95.6	---
25	-0.124507	2.00217	4.6693	8.46178	8.6312	---	---	---	3790.73	---	25.0406	---	---	---	---	-0.052598	0	94.12	---
26	-0.121821	2.00037	4.56857	8.46178	8.63105	---	---	---	3910.76	---	25.0256	---	---	---	---	-0.052598	0	94.88	---
27	-0.113934	2.00075	4.27279	8.46178	8.63108	---	---	---	4030.79	---	24.9648	---	---	---	---	-0.052598	0	95.36	---
28	-0.120314	1.99998	4.51206	8.46178	8.63101	---	---	---	4150.82	---	25.0103	---	---	---	---	-0.052598	0	95.2	---
29	-0.116	1.99984	4.35027	8.46178	8.631	---	---	---	4270.85	---	25.0409	---	---	---	---	-0.052598	0	95.08	---
30	-0.123073	1.99963	4.61553	8.46178	8.63098	---	---	---	4390.87	---	25.0105	---	---	---	---	-0.052598	0	94.64	---
31	-0.122441	2.0006	4.59182	8.46178	8.63106	---	---	---	4510.9	---	25.0105	---	---	---	---	-0.052598	0	95	---
32	-0.116608	1.99862	4.37307	8.46178	8.6309	---	---	---	4630.93	---	24.9648	---	---	---	---	-0.052598	0	94.88	---
33	-0.109923	2.00318	4.12237	8.46178	8.63128	---	---	---	4750.96	---	25.0411	---	---	---	---	-0.052598	0	95.68	---
34	-0.130231	1.99997	4.88397	8.46178	8.63101	---	---	---	4870.98	---	25.0103	---	---	---	---	-0.052598	0	94.72	---
35	-0.13288	1.99803	4.98331	8.46178	8.63085	---	---	---	4991.02	---	24.9646	---	---	---	---	-0.052598	0	94.46	---
36	-0.11459	2.00021	4.29739	8.46178	8.63103	---	---	---	5111.05	---	25.0105	---	---	---	---	-0.052598	0	95.44	---
37	-0.1287	1.99869	4.82655	8.46178	8.6309	---	---	---	5231.06	---	24.9953	---	---	---	---	-0.052598	0	94.76	---
38	-0.113582	2.00035	4.25959	8.46178	8.63104	---	---	---	5351.09	---	25.0254	---	---	---	---	-0.052598	0	95.04	---
39	-0.117592	2.00068	4.40998	8.46178	8.63107	---	---	---	5471.11	---	24.9955	---	---	---	---	-0.052598	0	94.88	---
40	-0.127545	2.00654	4.78324	8.46178	8.63157	---	---	---	5591.14	---	24.9648	---	---	---	---	-0.052598	0	94.88	---
41	-0.112548	2.00006	4.22081	8.46178	8.63102	---	---	---	5711.17	---	25.0256	---	---	---	---	-0.052598	0	95.44	---
42	-0.112755	1.99959	4.22858	8.46178	8.63098	---	---	---	5831.2	---	24.9953	---	---	---	---	-0.052598	0	94.92	---
43	-0.110653	1.99924	4.14975	8.46178	8.63095	---	---	---	5951.22	---	25.0711	---	---	---	---	-0.052598	0	95.36	---
44	-0.124252	1.99978	4.65974	8.46178	8.631	---	---	---	6071.25	---	25.0259	---	---	---	---	-0.052598	0	94.64	---
45	-0.124859	2.0005	4.68251	8.46178	8.63106	---	---	---	6191.27	---	25.0259	---	---	---	---	-0.052598	0	94.96	---
46	-0.117458	2.00035	4.40495	8.46178	8.63104	---	---	---	6311.3	---	24.9799	---	---	---	---	-0.052598	0	95.08	---
47	-0.122441	2.00005	4.59182	8.46178	8.63102	---	---	---	6431.33	---	24.9953	---	---	---	---	-0.052598	0	94.8	---
48	-0.118613	2.00023	4.44827	8.46178	8.63103	---	---	---	6551.37	---	25.0256	---	---	---	---	-0.052598	0	95.28	---
49	-0.132722	1.99925	4.97739	8.46178	8.63095	---	---	---	6671.4	---	24.9801	---	---	---	---	-0.052598	0	94.29	---
50	-0.122818	1.9993	4.60596	8.46178	8.63096	---	---	---	6791.43	---	24.9648	---	---	---	---	-0.052598	0	95.28	---
51	-0.127302	1.99995	4.77412	8.46178	8.63101	---	---	---	6911.45	---	24.9953	---	---	---	---	-0.052598	0	95.12	---
52	-0.131398	1.99965	4.92773	8.46178	8.63099	---	---	---	7031.48	---	24.9803	---	---	---	---	-0.052598	0	95.04	---
53	-0.120108	2.00044	4.50433	8.46178	8.63105	---	---	---	7151.51	---	24.9801	---	---	---	---	-0.052598	0	94.55	---
54	-0.128627	2.00048	4.82381	8.46178	8.63105	---	---	---	7271.53	---	24.9648	---	---	---	---	-0.052598	0	94.88	---
55	-0.125273	1.99959	4.69803	8.46178	8.63098	---	---	---	7391.56	---	24.9648	---	---	---	---	-0.052598	0	95.12	---
56	-0.129903	2.00013	4.87167	8.46178	8.63103	---	---	---	7511.58	---	24.9648	---	---	---	---	-0.052598	0	95.04	---
57	-0.125018	1.99898	4.68847	8.46178	8.63093	---	---	---	7631.6	---	24.9953	---	---	---	---	-0.052598	0	95.08	---
58	-0.133038	2.00008	4.98924	8.46178	8.63102	---	---	---	7751.63	---	25.0256	---	---	---	---	-0.052598	0	94.96	---
59	-0.124993	2.00493	4.68753	8.46178	8.63143	---	---	---	7871.66	---	25.0561	---	---	---	---	-0.052598	0	95.44	---
60	-0.131908	2.0006	4.94686	8.46178	8.63106	---	---	---	7991.68	---	24.9648	---	---	---	---	-0.052598	0	94.29	---
61	-0.119986	1.99672	4.49976	8.46178	8.63074	---	---	---	8111.7	---	24.9648	---	---	---	---	-0.052598	0	95.16	---
62	-0.121833	2.00057	4.56902	8.46178	8.63106	---	---	---	8231.74	---	24.9953	---	---	---	---	-0.052598	0	95.12	---
63	-0.126451	2.00011	4.74221	8.46178	8.63102	---	---	---	8351.77	---	24.9955	---	---	---	---	-0.052598	0	95.12	---
64	-0.130583	1.99997	4.89717	8.46178	8.63101	---	---	---	8471.79	---	25.0256	---	---	---	---	-0.052598	0	94.96	---
65	-0.122465	2.00026	4.59272	8.46178	8.63104	---	---	---	8591.81	---	24.9953	---	---	---	---	-0.052598	0	94.64	---
66	-0.129101	1.99959	4.84159	8.46178	8.63098	---	---	---	8711.84	---	24.9648	---	---	---	---	-0.052598	0	94.72	---
67	-0.124495	2.00028	4.66885	8.46178	8.63104	---	---	---	8831.86	---	24.9953	---	---	---	---	-0.052598	0	95.28	---
68	-0.130669	1.99939	4.90039	8.46178	8.63096	---	---	---	8951.89	---	24.9953	---	---	---	---	-0.052598	0	94.96	---
69	-0.131228	2.00009	4.92136	8.46178	8.63102	---	---	---	9071.92	---	25.0256	---	---	---	---	-0.052598	0	95.12	---
70	-0.12159	2.00077	4.55991	8.46178	8.63108	---	---	---	9191.95	---	25.0105	---	---	---	---	-0.052598	0	95.12	---
71	-0.129866	1.99986	4.87028	8.46178	8.631	---	---	---	9311.98	---	24.9951	---	---	---	---	-0.052598	0	94.55	---
72	-0.135979	2.00004	5.09953	8.46178	8.63102	---	---	---	9432.01	---	25.0103	---	---	---	---	-0.052598	0	94.8	---
73	-0.126221	1.99958	4.73358	8.46178	8.63098	---	---	---	9552.04	---	25.0256	---	---	---	---	-0.052598	0	95.4	---
74	-0.122891	2.00024	4.6087	8.46178	8.63104	---	---	---	9672.06	---	25.0409	---	---	---	---	-0.052598	0	95.12	---
75	-0.126682	2.00029	4.75087	8.46178	8.63104	---	---	---	9792.08	---	24.9801	---	---	---	---	-0.052598	0	94.88	---
76	-0.126974	1.99973	4.76182	8.46178	8.63099	---	---	---	9912.09	---	24.9801	---	---	---	---	-0.052598	0	95.04	---
77	-0.124069	1.99856	4.65288	8.46178	8.63089	---	---	---	10032.1	---	25.0105	---	---	---	---	-0.052598	0	95.36	---
78	-0.131726	1.9999	4.94003	8.46178	8.63101	---	---	---	10152.1	---	24.9951	---	---	---	---	-0.052598	0	94.59	---
79	-0.124483	2.00041	4.6684	8.46178	8.63105	---	---	---	10272.2	---	25.0105	---	---	---	---	-0.052598	0	95.24	---
80	-0.124969	1.99993	4.68663	8.46178	8.63101	---	---	---	10392.2	---	24.9953	---	---	---	---	-0.052598	0	94.96	---
81	-0.134217	2.00017	5.03345	8.46178	8.63103	---	---	---	10512.2	---	24.9803	---	---	---	---	-0.052598	0	94.96	---
82	-0.127059	1.99939	4.76501	8.46178	8.63096	---	---	---	10632.2	---	25.0108	---	---	---	---	-0.052598	0	95.08	---
83	-0.129915	2.00052	4.87212	8.46178	8.63106	---	---	---	10752.3	---	25.0108	---	---	---	---	-0.052598	0	94.96	---
84	-0.127582	2.00029	4.78462	8.46178	8.63104	---	---	---	10872.3	---	25.0103	---	---	---	---	-0.052598	0	94.88	---
85	-0.128226	2.00034	4.80878	8.46178	8.63104	---	---	---	10992.3	---	24.9953	---	---	---	---	-0.052598	0	95.04	---
86	-0.134643	2.00021	5.04943	8.46178	8.63103	---	---	---	11112.4	---	25.0105	---	---	---	---	-0.052598	0	94.96	---
87	-0.138422	2.001	5.19115	8.46178	8.6311	---	---	---	11232.4	---	25.0256	---	---	---	---	-0.052598	0	95.08	---
88	-0.132224	2.0003	4.95871	8.46178	8.63104	---	---	---	11352.4	---	24.9953	---	---	---	---	-0.052598	0	95.04	---
89	-0.129295	2.00028	4.84887	8.46178	8.63104	---	---	---	11472.4	---	24.9953	---	---	---	---	-0.052598	0	94.96	---
90	-0.131374	2.00023	4.92683	8.46178	8.63103	---	---	---	11592.5	---	24.9801	---	---	---	---	-0.052598	0	94.96	---
91	-0.133464	2.00024	5.00521	8.46178	8.63104	---	---	---	11712.5	---	24.9953	---	---	---	---	-0.052598	0	95	---
92	-0.557784	1.99965	20.9182	8.46178	8.63099	---	---	---	11926.1	---	25.1475	---	---	---	---	-0.052598	0	31.94	---
93	-0.606481	2.00004	22.7445	8.46178	8.63102	---	---	---	12106.1	---	24.9496	---	---	---	---	-0.052598	0	29.31	---
94	-0.610565	2.00032	22.8976	8.46178	8.63104	---	---	---	12286.1	---	25.0105	---	---	---	---	-0.052598	0	29.89	---
95	-0.580024	1.99689	21.7523	8.46178	8.63075	---	---	---	12466.2	---	24.9496	---	---	---	---	-0.052598	0	29.8	---
96	-0.581701	1.99953	21.8152	8.46178	8.63097	---	---	---	12646.2	---	25.0103	---	---	---	---	-0.052598	0	29.85	---
97	-0.576439	2.00032	21.6178	8.46178	8.63104	---	---	---	12826.2	---	24.9496	---	---	---	---	-0.052598	0	30.03	---
98	-0.569002	2.00009	21.3389	8.46178	8.63102	---	---	---	13006.2	---	24.9953	---	---	---	---	-0.052598	0	29.89	---
99	-0.559206	1.99984	20.9715	8.46178	8.631	---	---	---	13186.3	---	24.9801	---	---	---	---	-0.052598	0	29.99	---
100	-0.56177	1.99918	21.0677	8.46178	8.63095	---	---	---	13366.3	---	25.0103	---	---	---	---	-0.052598	0	29.62	---
101	-0.555281	2.00015	20.8243	8.46178	8.63103	---	---	---	13546.3	---	24.9801	---	---	---	---	-0.052598	0	29.99	---
102	-0.55031	1.99997	20.6379	8.46178	8.63101	---	---	---	13726.4	---	24.9953	---	---	---	---	-0.052598	0	29.8	---
103	-0.546482	2.00008	20.4944	8.46178	8.63102	---	---	---	13906.4	---	24.9801	---	---	---	---	-0.052598	0	29.99	---
104	-0.54297	1.99984	20.3626	8.46178	8.631	---	---	---	14086.5	---	24.9953	---	---	---	---	-0.052598	0	29.8	---
105	-0.535459	1.99984	20.081	8.46178	8.631	---	---	---	14266.5	---	24.9801	---	---	---	---	-0.052598	0	30.03	---
106	-0.532944	2.00018	19.9866	8.46178	8.63103	---	---	---	14446.5	---	24.9953	---	---	---	---	-0.052598	0	30.03	---
107	-0.529772	1.99991	19.8677	8.46178	8.63101	---	---	---	14626.6	---	24.9801	---	---	---	---	-0.052598	0	29.99	---
108	-0.526891	2.00038	19.7596	8.46178	8.63105	---	---	---	14806.6	---	25.0105	---	---	---	---	-0.052598	0	30.03	---
109	-0.522334	1.9999	19.5887	8.46178	8.63101	---	---	---	14986.6	---	24.9801	---	---	---	---	-0.052598	0	30.12	---
110	-0.516075	1.99937	19.354	8.46178	8.63096	---	---	---	15166.6	---	24.995	---	---	---	---	-0.052598	0	30.08	---
111	-0.514811	2.00006	19.3066	8.46178	8.63102	---	---	---	15346.7	---	24.9801	---	---	---	---	-0.052598	0	29.99	---
112	-0.524631	2.00006	19.6749	8.46178	8.63102	---	---	---	15526.7	---	24.9953	---	---	---	---	-0.052598	0	29.99	---
113	-0.516355	2.00052	19.3645	8.46178	8.63106	---	---	---	15706.8	---	24.9801	---	---	---	---	-0.052598	0	30.08	---
114	-0.514714	1.99964	19.303	8.46178	8.63098	---	---	---	15886.8	---	24.9801	---	---	---	---	-0.052598	0	29.99	---
115	-0.515565	2.00071	19.3349	8.46178	8.63107	---	---	---	16066.8	---	24.9803	---	---	---	---	-0.052598	0	29.89	---
116	-0.512016	2.00036	19.2018	8.46178	8.63105	---	---	---	16246.9	---	24.965	---	---	---	---	-0.052598	0	29.8	---
117	-0.507811	2.00028	19.0441	8.46178	8.63104	---	---	---	16426.9	---	25.0105	---	---	---	---	-0.052598	0	29.99	---
118	-0.500811	1.99967	18.7816	8.46178	8.63099	---	---	---	16606.9	---	24.9801	---	---	---	---	-0.052598	0	30.08	---
119	-0.504348	2.00021	18.9142	8.46178	8.63103	---	---	---	16787	---	24.9801	---	---	---	---	-0.052598	0	29.99	---
120	-0.498648	1.99998	18.7005	8.46178	8.63101	---	---	---	16967	---	24.9803	---	---	---	---	-0.052598	0	30.08	---
121	-0.496922	1.99953	18.6357	8.46178	8.63097	---	---	---	17147	---	24.9953	---	---	---	---	-0.052598	0	30.12	---
122	-0.494334	2.0001	18.5387	8.46178	8.63102	---	---	---	17327	---	24.9953	---	---	---	---	-0.052598	0	30.08	---
123	-0.494941	1.99993	18.5614	8.46178	8.63101	---	---	---	17507.1	---	24.9801	---	---	---	---	-0.052598	0	29.99	---
124	-0.489813	1.99995	18.3691	8.46178	8.63101	---	---	---	17687.1	---	24.9953	---	---	---	---	-0.052598	0	29.99	---
125	-0.489485	1.99965	18.3568	8.46178	8.63099	---	---	---	17867.1	---	24.9801	---	---	---	---	-0.052598	0	29.99	---
126	-0.488184	2.00016	18.308	8.46178	8.63103	---	---	---	18047.2	---	25.0105	---	---	---	---	-0.052598	0	30.12	---
127	-0.483736	2.00034	18.1412	8.46178	8.63104	---	---	---	18227.2	---	24.9803	---	---	---	---	-0.052598	0	29.99	---
128	-0.478972	1.99979	17.9626	8.46178	8.631	---	---	---	18407.2	---	24.9801	---	---	---	---	-0.052598	0	30.17	---
129	-0.480953	2.00071	18.0369	8.46178	8.63107	---	---	---	18587.2	---	25.0105	---	---	---	---	-0.052598	0	30.08	---
130	-0.481269	1.99987	18.0487	8.46178	8.631	---	---	---	18767.3	---	24.9801	---	---	---	---	-0.052598	0	29.99	---
131	-0.47433	2.00034	17.7885	8.46178	8.63104	---	---	---	18947.3	---	24.9953	---	---	---	---	-0.052598	0	29.99	---
132	-0.473698	1.99983	17.7648	8.46178	8.631	---	---	---	19127.3	---	24.9801	---	---	---	---	-0.052598	0	29.89	---
133	-0.471243	1.99996	17.6727	8.46178	8.63101	---	---	---	19307.4	---	24.9953	---	---	---	---	-0.052598	0	29.99	---
134	-0.46366	1.99976	17.3883	8.46178	8.63099	---	---	---	19487.4	---	24.9951	---	---	---	---	-0.052598	0	30.08	---
135	-0.472811	1.99978	17.7315	8.46178	8.631	---	---	---	19667.4	---	24.9953	---	---	---	---	-0.052598	0	29.89	---
136	-0.472884	1.99944	17.7343	8.46178	8.63097	---	---	---	19847.5	---	24.9799	---	---	---	---	-0.052598	0	29.99	---
137	-0.47072	2.00021	17.6531	8.46178	8.63103	---	---	---	20027.5	---	24.9955	---	---	---	---	-0.052598	0	29.89	---
138	-0.464012	1.99966	17.4015	8.46178	8.63099	---	---	---	20207.5	---	24.9953	---	---	---	---	-0.052598	0	30.03	---
139	-0.454812	2.00006	17.0565	8.46178	8.63102	---	---	---	20387.5	---	24.9951	---	---	---	---	-0.052598	0	29.99	---
140	-0.455371	1.99959	17.0775	8.46178	8.63098	---	---	---	20567.6	---	25.0105	---	---	---	---	-0.052598	0	29.94	---
141	-0.45147	1.99996	16.9312	8.46178	8.63101	---	---	---	20747.6	---	24.9953	---	---	---	---	-0.052598	0	29.99	---
142	-0.454666	2.00024	17.051	8.46178	8.63104	---	---	---	20927.7	---	24.9801	---	---	---	---	-0.052598	0	29.99	---
143	-0.45587	1.9999	17.0962	8.46178	8.63101	---	---	---	21107.7	---	24.9953	---	---	---	---	-0.052598	0	29.99	---
144	-0.45621	2.00051	17.1089	8.46178	8.63106	---	---	---	21287.7	---	24.9955	---	---	---	---	-0.052598	0	29.99	---
145	-0.451154	2.00012	16.9193	8.46178	8.63102	---	---	---	21467.8	---	24.9801	---	---	---	---	-0.052598	0	30.12	---
146	-0.448821	1.99993	16.8318	8.46178	8.63101	---	---	---	21647.8	---	25.0105	---	---	---	---	-0.052598	0	30.08	---
147	-0.450632	2.00021	16.8998	8.46178	8.63103	---	---	---	21827.8	---	24.9953	---	---	---	---	-0.052598	0	30.08	---
148	-0.447593	2.00029	16.7858	8.46178	8.63104	---	---	---	22007.9	---	24.9801	---	---	---	---	-0.052598	0	30.08	---
149	-0.448675	2.00017	16.8264	8.46178	8.63103	---	---	---	22187.9	---	24.9953	---	---	---	---	-0.052598	0	29.99	---
150	-0.446986	1.99964	16.763	8.46178	8.63098	---	---	---	22367.9	---	24.9951	---	---	---	---	-0.052598	0	29.99	---
151	-0.447824	1.99971	16.7944	8.46178	8.63099	---	---	---	22548	---	24.9799	---	---	---	---	-0.052598	0	29.89	---
152	-0.445491	1.99992	16.707	8.46178	8.63101	---	---	---	22728	---	24.9953	---	---	---	---	-0.052598	0	29.99	---
153	-0.443279	2.00011	16.624	8.46178	8.63102	---	---	---	22908	---	24.9801	---	---	---	---	-0.052598	0	29.89	---
154	-0.440508	1.9995	16.5201	8.46178	8.63097	---	---	---	23088.1	---	24.9951	---	---	---	---	-0.052598	0	29.89	---
155	-0.447897	2.00017	16.7972	8.46178	8.63103	---	---	---	23268.1	---	24.9953	---	---	---	---	-0.052598	0	29.71	---
156	-0.440119	1.99985	16.5055	8.46178	8.631	---	---	---	23448.1	---	24.9801	---	---	---	---	-0.052598	0	29.99	---
157	-0.454265	2.00075	17.036	8.46178	8.63108	---	---	---	23628.2	---	24.9955	---	---	---	---	-0.052598	0	29.89	---
158	-0.448189	1.99976	16.8081	8.46178	8.63099	---	---	---	23808.2	---	24.9953	---	---	---	---	-0.052598	0	30.08	---
159	-0.439828	2.00022	16.4946	8.46178	8.63103	---	---	---	23988.2	---	25.0105	---	---	---	---	-0.052598	0	30.9	---
160	-0.449295	2.00008	16.8496	8.46178	8.63102	---	---	---	24168.3	---	25.0105	---	---	---	---	-0.052598	0	29.99	---
161	-0.448748	2.00036	16.8291	8.46178	8.63105	---	---	---	24348.3	---	24.9801	---	---	---	---	-0.052598	0	29.99	---
162	-0.446062	1.99956	16.7284	8.46178	8.63098	---	---	---	24528.3	---	24.9953	---	---	---	---	-0.052598	0	30.03	---
163	-0.447107	1.99976	16.7676	8.46178	8.63099	---	---	---	24708.4	---	24.9951	---	---	---	---	-0.052598	0	30.08	---
164	-0.447034	2.00028	16.7648	8.46178	8.63104	---	---	---	24888.4	---	24.9953	---	---	---	---	-0.052598	0	29.99	---
165	-0.443911	1.99993	16.6477	8.46178	8.63101	---	---	---	25068.4	---	24.9953	---	---	---	---	-0.052598	0	29.99	---
166	-0.446354	1.99984	16.7393	8.46178	8.631	---	---	---	25248.5	---	24.9953	---	---	---	---	-0.052598	0	30.08	---
167	-0.442538	2.00002	16.5962	8.46178	8.63102	---	---	---	25428.5	---	24.9801	---	---	---	---	-0.052598	0	29.99	---
168	-0.426593	2.00005	15.9982	8.46178	8.63102	---	---	---	25608.5	---	24.9953	---	---	---	---	-0.052598	0	29.99	---
169	-0.432524	1.99948	16.2207	8.46178	8.63097	---	---	---	25788.6	---	24.9953	---	---	---	---	-0.052598	0	29.89	---
170	-0.429972	2.00081	16.125	8.46178	8.63108	---	---	---	25968.6	---	24.9803	---	---	---	---	-0.052598	0	29.94	---
171	-0.429133	2.00019	16.0935	8.46178	8.63103	---	---	---	26148.6	---	24.9801	---	---	---	---	-0.052598	0	30.17	---
172	-0.424697	1.99987	15.9271	8.46178	8.631	---	---	---	26328.6	---	24.9953	---	---	---	---	-0.052598	0	30.08	---
173	-0.431588	1.9998	16.1856	8.46178	8.631	---	---	---	26508.7	---	24.9953	---	---	---	---	-0.052598	0	29.99	---
174	-0.433557	1.99999	16.2594	8.46178	8.63101	---	---	---	26688.7	---	24.9951	---	---	---	---	-0.052598	0	29.89	---
175	-0.425718	1.99976	15.9654	8.46178	8.63099	---	---	---	26868.7	---	24.9953	---	---	---	---	-0.052598	0	30.08	---
176	-0.428064	1.99986	16.0534	8.46178	8.631	---	---	---	27048.8	---	24.9955	---	---	---	---	-0.052598	0	29.85	---
177	-0.428866	2.00039	16.0835	8.46178	8.63105	---	---	---	27228.8	---	24.9953	---	---	---	---	-0.052598	0	29.99	---
178	-0.426702	1.99965	16.0023	8.46178	8.63099	---	---	---	27408.8	---	24.9953	---	---	---	---	-0.052598	0	29.89	---
179	-0.425074	2.00042	15.9413	8.46178	8.63105	---	---	---	27588.9	---	24.9803	---	---	---	---	-0.052598	0	30.08	---
180	-0.423689	2.00032	15.8893	8.46178	8.63104	---	---	---	27768.9	---	24.9953	---	---	---	---	-0.052598	0	30.08	---
181	-0.429911	1.99963	16.1227	8.46178	8.63098	---	---	---	27948.9	---	24.9801	---	---	---	---	-0.052598	0	29.62	---
182	-0.424199	2.00008	15.9085	8.46178	8.63102	---	---	---	28129	---	24.9955	---	---	---	---	-0.052598	0	29.99	---
183	-0.429182	2.00041	16.0953	8.46178	8.63105	---	---	---	28309	---	24.9803	---	---	---	---	-0.052598	0	29.8	---
184	-0.428112	1.99948	16.0552	8.46178	8.63097	---	---	---	28489	---	24.9801	---	---	---	---	-0.052598	0	29.99	---
185	-0.424478	1.99977	15.9189	8.46178	8.631	---	---	---	28669	---	25.0105	---	---	---	---	-0.052598	0	29.99	---
186	-0.427055	1.99979	16.0156	8.46178	8.631	---	---	---	28849.1	---	24.9953	---	---	---	---	-0.052598	0	29.8	---
187	-0.424418	2.00005	15.9167	8.46178	8.63102	---	---	---	29029.1	---	24.9951	---	---	---	---	-0.052598	0	29.89	---
188	-0.421161	1.9998	15.7945	8.46178	8.631	---	---	---	29209.1	---	24.9953	---	---	---	---	-0.052598	0	30.08	---
189	-0.420176	2.00021	15.7576	8.46178	8.63103	---	---	---	29389.2	---	24.9951	---	---	---	---	-0.052598	0	29.99	---
190	-0.421404	1.99951	15.8036	8.46178	8.63097	---	---	---	29569.2	---	24.9951	---	---	---	---	-0.052598	0	29.99	---
191	-0.425183	1.99934	15.9454	8.46178	8.63096	---	---	---	29749.2	---	25.0103	---	---	---	---	-0.052598	0	29.8	---
192	-0.424162	1.99947	15.9071	8.46178	8.63097	---	---	---	29929.2	---	24.9951	---	---	---	---	-0.052598	0	30.03	---
193	-0.421586	2.00068	15.8105	8.46178	8.63107	---	---	---	30109.3	---	24.9801	---	---	---	---	-0.052598	0	29.94	---
194	-0.422182	1.99979	15.8328	8.46178	8.631	---	---	---	30289.3	---	24.9799	---	---	---	---	-0.052598	0	29.99	---
195	-0.423762	2.00019	15.8921	8.46178	8.63103	---	---	---	30469.3	---	24.9953	---	---	---	---	-0.052598	0	29.85	---
196	-0.420796	1.9999	15.7808	8.46178	8.63101	---	---	---	30649.4	---	24.9951	---	---	---	---	-0.052598	0	29.99	---
197	-0.416117	1.99997	15.6054	8.46178	8.63101	---	---	---	30829.4	---	24.9953	---	---	---	---	-0.052598	0	30.08	---
198	-0.420747	1.99991	15.779	8.46178	8.63101	---	---	---	31009.4	---	24.9953	---	---	---	---	-0.052598	0	29.99	---
199	-0.413006	1.99937	15.4887	8.46178	8.63096	---	---	---	31189.5	---	24.9953	---	---	---	---	-0.052598	0	30.12	---
200	-0.416178	1.9994	15.6077	8.46178	8.63096	---	---	---	31369.5	---	24.9951	---	---	---	---	-0.052598	0	29.99	---
201	-0.41743	1.99987	15.6546	8.46178	8.631	---	---	---	31549.5	---	24.9801	---	---	---	---	-0.052598	0	29.99	---
202	-0.428355	1.9996	16.0643	8.46178	8.63098	---	---	---	31729.6	---	25.0103	---	---	---	---	-0.052598	0	30.08	---
203	-0.430956	1.99946	16.1619	8.46178	8.63097	---	---	---	31909.6	---	24.9953	---	---	---	---	-0.052598	0	29.99	---
204	-0.428501	1.99997	16.0698	8.46178	8.63101	---	---	---	32089.6	---	24.995	---	---	---	---	-0.052598	0	29.99	---
205	-0.431126	1.99984	16.1682	8.46178	8.631	---	---	---	32269.7	---	24.9953	---	---	---	---	-0.052598	0	29.99	---
206	-0.426885	1.99995	16.0092	8.46178	8.63101	---	---	---	32449.7	---	24.9953	---	---	---	---	-0.052598	0	29.99	---
207	-0.431187	2.0001	16.1705	8.46178	8.63102	---	---	---	32629.7	---	24.9801	---	---	---	---	-0.052598	0	29.99	---
208	-0.429182	2.00004	16.0953	8.46178	8.63102	---	---	---	32809.7	---	25.0105	---	---	---	---	-0.052598	0	30.08	---
209	-0.427225	1.99926	16.0219	8.46178	8.63095	---	---	---	32989.8	---	24.9953	---	---	---	---	-0.052598	0	29.99	---
210	-0.427857	2.00004	16.0456	8.46178	8.63102	---	---	---	33169.8	---	25.0105	---	---	---	---	-0.052598	0	30.08	---
211	-0.43143	2.00002	16.1796	8.46178	8.63102	---	---	---	33349.8	---	24.9953	---	---	---	---	-0.052598	0	29.53	---
212	-0.425682	1.99995	15.9641	8.46178	8.63101	---	---	---	33529.9	---	24.9801	---	---	---	---	-0.052598	0	29.94	---
213	-0.0888381	2.00099	3.33164	8.46178	8.6311	---	---	---	34434.4	---	24.9043	---	---	---	---	-0.052598	0	94.92	---
214	-0.0542508	1.99789	2.03453	8.46178	8.63084	---	---	---	34553.5	---	24.8126	---	---	---	---	-0.052598	0	93.75	---
215	-0.0419885	1.99892	1.57467	8.46178	8.63092	---	---	---	34673.5	---	24.9496	---	---	---	---	-0.052598	0	95.87	---
216	-0.044018	1.99917	1.65078	8.46178	8.63094	---	---	---	34793.5	---	24.9646	---	---	---	---	-0.052598	0	97.12	---
217	-0.09709	2.00102	3.6411	8.46178	8.6311	---	---	---	34914	---	24.8128	---	---	---	---	-0.052598	0	92.35	---
218	-0.0544696	1.99984	2.04274	8.46178	8.631	---	---	---	35034.6	---	24.8128	---	---	---	---	-0.052598	0	94.95	---
219	-0.0439816	1.99938	1.64941	8.46178	8.63096	---	---	---	35154.6	---	24.8582	---	---	---	---	-0.052598	0	95.81	---
220	-0.060145	1.99953	2.25558	8.46178	8.63097	---	---	---	35274.6	---	24.904	---	---	---	---	-0.052598	0	95.35	---
221	-0.0509087	2.00081	1.9092	8.46178	8.63108	---	---	---	35394.6	---	24.8584	---	---	---	---	-0.052598	0	94.28	---
222	-0.0452333	1.99672	1.69635	8.46178	8.63074	---	---	---	35514.7	---	24.9195	---	---	---	---	-0.052598	0	95.11	---
223	-0.0555269	2.00026	2.08239	8.46178	8.63104	---	---	---	35634.7	---	24.9043	---	---	---	---	-0.052598	0	95.4	---
224	-0.0724924	1.99989	2.71863	8.46178	8.63101	---	---	---	35754.7	---	24.8889	---	---	---	---	-0.052598	0	94.46	---
225	-0.0574956	1.99983	2.15622	8.46178	8.631	---	---	---	35874.7	---	24.9496	---	---	---	---	-0.052598	0	95.28	---
226	-0.0557335	1.99974	2.09014	8.46178	8.63099	---	---	---	35994.8	---	24.9495	---	---	---	---	-0.052598	0	95.16	---
227	-0.0605217	2.00018	2.26971	8.46178	8.63103	---	---	---	36114.8	---	24.9501	---	---	---	---	-0.052598	0	95	---
228	-0.062612	2.00002	2.3481	8.46178	8.63102	---	---	---	36234.8	---	24.904	---	---	---	---	-0.052598	0	94.88	---
229	-0.0683604	2.00041	2.56368	8.46178	8.63105	---	---	---	36354.8	---	24.9195	---	---	---	---	-0.052598	0	94.96	---
230	-0.0457316	1.99993	1.71504	8.46178	8.63101	---	---	---	36474.9	---	25.0409	---	---	---	---	-0.052598	0	95.81	---
231	-0.0664281	1.9999	2.49121	8.46178	8.63101	---	---	---	36594.9	---	25.0105	---	---	---	---	-0.052598	0	94.55	---
232	-0.0587839	1.99997	2.20453	8.46178	8.63101	---	---	---	36714.9	---	24.9953	---	---	---	---	-0.052598	0	94.88	---
233	-0.0643256	1.99797	2.41236	8.46178	8.63084	---	---	---	36834.9	---	25.0404	---	---	---	---	-0.052598	0	95.08	---
234	-0.0747164	2.00041	2.80204	8.46178	8.63105	---	---	---	36954.9	---	25.0108	---	---	---	---	-0.052598	0	94.92	---
235	-0.0740601	2.00145	2.77743	8.46178	8.63114	---	---	---	37075	---	25.0256	---	---	---	---	-0.052598	0	94.72	---
236	-0.068725	2.00013	2.57735	8.46178	8.63103	---	---	---	37195	---	25.0712	---	---	---	---	-0.052598	0	95.12	---
237	-0.0775359	1.99987	2.90778	8.46178	8.631	---	---	---	37315	---	25.0256	---	---	---	---	-0.052598	0	94.68	---
238	-0.0707302	2.00037	2.65255	8.46178	8.63105	---	---	---	37435.1	---	25.0409	---	---	---	---	-0.052598	0	94.88	---
239	-0.0759681	1.99927	2.84898	8.46178	8.63095	---	---	---	37555.1	---	25.0561	---	---	---	---	-0.052598	0	94.88	---
240	-0.0717997	2.0003	2.69266	8.46178	8.63104	---	---	---	37675.1	---	25.0409	---	---	---	---	-0.052598	0	95.28	---
241	-0.0814977	1.99996	3.05635	8.46178	8.63101	---	---	---	37795.1	---	25.0409	---	---	---	---	-0.052598	0	95.04	---
242	-0.0735254	1.99986	2.75737	8.46178	8.631	---	---	---	37915.1	---	25.0254	---	---	---	---	-0.052598	0	94.72	---
243	-0.077232	1.99984	2.89638	8.46178	8.631	---	---	---	38035.2	---	25.0256	---	---	---	---	-0.052598	0	95.04	---
244	-0.0608255	1.99927	2.2811	8.46178	8.63095	---	---	---	38155.2	---	25.0862	---	---	---	---	-0.052598	0	95.89	---
245	-0.0779855	2.00122	2.92464	8.46178	8.63112	---	---	---	38275.2	---	25.0409	---	---	---	---	-0.052598	0	94.55	---
246	-0.0719455	1.99985	2.69812	8.46178	8.631	---	---	---	38395.2	---	25.0256	---	---	---	---	-0.052598	0	95.04	---
247	-0.0832964	2.00052	3.12381	8.46178	8.63106	---	---	---	38515.2	---	24.9953	---	---	---	---	-0.052598	0	94.76	---
[truncated: 601 more rows]

## Sheet: Fig.3D-Hydrated thick-CPaE
Nr	F stat.	Strain stat	Stress stat	Lo	Lm	F dyn.	Strain dyn	Stress dyn	Time	f	T	E'	E''	|E*|	tan delta	F cont.	T2	RH	|J*|
[truncated: 849 more rows]

[truncated: 21 more sheets: Fig.4A, Fig.4B, Fig.4C, Fig.4E, Fig.4F, Supplementary Fig. 7, Supplementary Fig. 8, Supplementary Fig. 10, Supplementary Fig. 12A-1, Supplementary Fig. 12A-2, Supplementary Fig. 12A-3, Supplementary Fig. 12B, Supplementary Fig. 12C, Supplementary Fig. 12D, Supplementary Fig. 12E, Supplementary Fig. 12F, Supplementary Fig. 13, Supplementary Fig. 14A, C, Supplementary Fig. 14B, D, Supplementary Fig. 15 …]
