# Supplementary material for: Water training initiates spatially regulated microstructures with competitive mechanics in hydroadaptive polymers
Source: Nat Commun. 2024 Jul 19;15:6093. doi: 10.1038/s41467-024-50328-7 (PMC11271527; doi:10.1038/s41467-024-50328-7)
Supplement: Supplementary file 9 — Source data [file 41467_2024_50328_MOESM9_ESM.zip › Quantum chemistry calculations-input files/Calculation onsingle point energy/CPaE_water.out]

                                 *****************
                                 * O   R   C   A *
                                 *****************

                                            #,                                       
                                            ###                                      
                                            ####                                     
                                            #####                                    
                                            ######                                   
                                           ########,                                 
                                     ,,################,,,,,                         
                               ,,#################################,,                 
                          ,,##########################################,,             
                       ,#########################################, ''#####,          
                    ,#############################################,,   '####,        
                  ,##################################################,,,,####,       
                ,###########''''           ''''###############################       
              ,#####''   ,,,,##########,,,,          '''####'''          '####       
            ,##' ,,,,###########################,,,                        '##       
           ' ,,###''''                  '''############,,,                           
         ,,##''                                '''############,,,,        ,,,,,,###''
      ,#''                                            '''#######################'''  
     '                                                          ''''####''''         
             ,#######,   #######,   ,#######,      ##                                
            ,#'     '#,  ##    ##  ,#'     '#,    #''#        ######   ,####,        
            ##       ##  ##   ,#'  ##            #'  '#       #        #'  '#        
            ##       ##  #######   ##           ,######,      #####,   #    #        
            '#,     ,#'  ##    ##  '#,     ,#' ,#      #,         ##   #,  ,#        
             '#######'   ##     ##  '#######'  #'      '#     #####' # '####'        


                  #######################################################
                  #                        -***-                        #
                  #          Department of theory and spectroscopy      #
                  #    Directorship and core code : Frank Neese         #
                  #        Max Planck Institute fuer Kohlenforschung    #
                  #                Kaiser Wilhelm Platz 1               #
                  #                 D-45470 Muelheim/Ruhr               #
                  #                      Germany                        #
                  #                                                     #
                  #                  All rights reserved                #
                  #                        -***-                        #
                  #######################################################


                         Program Version 5.0.3 -  RELEASE  -


 With contributions from (in alphabetic order):
   Daniel Aravena         : Magnetic Suceptibility
   Michael Atanasov       : Ab Initio Ligand Field Theory (pilot matlab implementation)
   Alexander A. Auer      : GIAO ZORA, VPT2 properties, NMR spectrum
   Ute Becker             : Parallelization
   Giovanni Bistoni       : ED, misc. LED, open-shell LED, HFLD
   Martin Brehm           : Molecular dynamics
   Dmytro Bykov           : SCF Hessian
   Vijay G. Chilkuri      : MRCI spin determinant printing, contributions to CSF-ICE
   Dipayan Datta          : RHF DLPNO-CCSD density
   Achintya Kumar Dutta   : EOM-CC, STEOM-CC
   Dmitry Ganyushin       : Spin-Orbit,Spin-Spin,Magnetic field MRCI
   Miquel Garcia          : C-PCM and meta-GGA Hessian, CC/C-PCM, Gaussian charge scheme
   Yang Guo               : DLPNO-NEVPT2, F12-NEVPT2, CIM, IAO-localization
   Andreas Hansen         : Spin unrestricted coupled pair/coupled cluster methods
   Benjamin Helmich-Paris : MC-RPA, TRAH-SCF, COSX integrals
   Lee Huntington         : MR-EOM, pCC
   Robert Izsak           : Overlap fitted RIJCOSX, COSX-SCS-MP3, EOM
   Marcus Kettner         : VPT2
   Christian Kollmar      : KDIIS, OOCD, Brueckner-CCSD(T), CCSD density, CASPT2, CASPT2-K
   Simone Kossmann        : Meta GGA functionals, TD-DFT gradient, OOMP2, MP2 Hessian
   Martin Krupicka        : Initial AUTO-CI
   Lucas Lang             : DCDCAS
   Marvin Lechner         : AUTO-CI (C++ implementation), FIC-MRCC
   Dagmar Lenk            : GEPOL surface, SMD
   Dimitrios Liakos       : Extrapolation schemes; Compound Job, initial MDCI parallelization
   Dimitrios Manganas     : Further ROCIS development; embedding schemes
   Dimitrios Pantazis     : SARC Basis sets
   Anastasios Papadopoulos: AUTO-CI, single reference methods and gradients
   Taras Petrenko         : DFT Hessian,TD-DFT gradient, ASA, ECA, R-Raman, ABS, FL, XAS/XES, NRVS
   Peter Pinski           : DLPNO-MP2, DLPNO-MP2 Gradient
   Christoph Reimann      : Effective Core Potentials
   Marius Retegan         : Local ZFS, SOC
   Christoph Riplinger    : Optimizer, TS searches, QM/MM, DLPNO-CCSD(T), (RO)-DLPNO pert. Triples
   Tobias Risthaus        : Range-separated hybrids, TD-DFT gradient, RPA, STAB
   Michael Roemelt        : Original ROCIS implementation
   Masaaki Saitow         : Open-shell DLPNO-CCSD energy and density
   Barbara Sandhoefer     : DKH picture change effects
   Avijit Sen             : IP-ROCIS
   Kantharuban Sivalingam : CASSCF convergence, NEVPT2, FIC-MRCI
   Bernardo de Souza      : ESD, SOC TD-DFT
   Georgi Stoychev        : AutoAux, RI-MP2 NMR, DLPNO-MP2 response
   Willem Van den Heuvel  : Paramagnetic NMR
   Boris Wezisla          : Elementary symmetry handling
   Frank Wennmohs         : Technical directorship


 We gratefully acknowledge several colleagues who have allowed us to
 interface, adapt or use parts of their codes:
   Stefan Grimme, W. Hujo, H. Kruse, P. Pracht,  : VdW corrections, initial TS optimization,
                  C. Bannwarth, S. Ehlert          DFT functionals, gCP, sTDA/sTD-DF
   Ed Valeev, F. Pavosevic, A. Kumar             : LibInt (2-el integral package), F12 methods
   Garnet Chan, S. Sharma, J. Yang, R. Olivares  : DMRG
   Ulf Ekstrom                                   : XCFun DFT Library
   Mihaly Kallay                                 : mrcc  (arbitrary order and MRCC methods)
   Jiri Pittner, Ondrej Demel                    : Mk-CCSD
   Frank Weinhold                                : gennbo (NPA and NBO analysis)
   Christopher J. Cramer and Donald G. Truhlar   : smd solvation model
   Lars Goerigk                                  : TD-DFT with DH, B97 family of functionals
   V. Asgeirsson, H. Jonsson                     : NEB implementation
   FAccTs GmbH                                   : IRC, NEB, NEB-TS, DLPNO-Multilevel, CI-OPT
                                                   MM, QMMM, 2- and 3-layer-ONIOM, Crystal-QMMM,
                                                   LR-CPCM, SF, NACMEs, symmetry and pop. for TD-DFT,
                                                   nearIR, NL-DFT gradient (VV10), updates on ESD,
                                                   ML-optimized integration grids
   S Lehtola, MJT Oliveira, MAL Marques          : LibXC Library
   Liviu Ungur et al                             : ANISO software


 Your calculation uses the libint2 library for the computation of 2-el integrals
 For citations please refer to: http://libint.valeyev.net

 Your ORCA version has been built with support for libXC version: 5.1.0
 For citations please refer to: https://tddft.org/programs/libxc/

 This ORCA versions uses:
   CBLAS   interface :  Fast vector & matrix operations
   LAPACKE interface :  Fast linear algebra routines
   SCALAPACK package :  Parallel linear algebra routines
   Shared memory     :  Shared parallel matrices
   BLAS/LAPACK       :  OpenBLAS 0.3.15  USE64BITINT DYNAMIC_ARCH NO_AFFINITY Haswell SINGLE_THREADED
        Core in use  :  Haswell
   Copyright (c) 2011-2014, The OpenBLAS Project


Your calculation utilizes the atom-pairwise dispersion correction
with the Becke-Johnson damping scheme (D3BJ)
Cite in your paper:
S.Grimme, S.Ehrlich, L.Goerigk, J Comput Chem, (2011), 32, 1456–1465 
S.Grimme, J.Antony, S.Ehrlich and H.Krieg, J.Chem.Phys., 132, (2010), 154104 
   

================================================================================

----- Orbital basis set information -----
Your calculation utilizes the basis: ma-def2-TZVPP
   F. Weigend and R. Ahlrichs, Phys. Chem. Chem. Phys. 7, 3297 (2005).
   J. Zheng, X. Xu and D. G. Truhlar, Theor. Chem. Acc. 128, 295 (2011).

----- AuxJ basis set information -----
Your calculation utilizes the auxiliary basis: def2/J
   F. Weigend, Phys. Chem. Chem. Phys. 8, 1057 (2006).

================================================================================
                                        WARNINGS
                       Please study these warnings very carefully!
================================================================================


INFO   : the flag for use of the SHARK integral package has been found!

================================================================================
                                       INPUT FILE
================================================================================
NAME = CPaE_water.inp
|  1> ! B3LYP/G D3 ma-def2-TZVPP miniprint 
|  2> %maxcore  1500
|  3> %pal nprocs  36 end
|  4> * xyz   0   1
|  5>   C   -2.74772887004837     -2.79422623808559     -1.17197119375057
|  6>   C   -1.96802257270518     -2.31761599651025      0.06073698201816
|  7>   C   -0.85189048174712     -3.31682525159409      0.43415227560845
|  8>   C   0.44842363121469     -3.11966637175017     -0.36710111427273
|  9>   C   0.82404904987068     -1.66698622068000     -0.66929651522504
| 10>   O   -0.27882139260121     -0.85510298140187     -1.00884065790510
| 11>   C   -1.46447892628078     -0.88316152216888     -0.17951119264028
| 12>   C   -1.38424590862937      0.03817371945295      1.02593891265600
| 13>   O   -0.58005260897970     -3.36852839256206      1.83792308383388
| 14>   O   0.33737846476744     -3.71353237717171     -1.67161873613805
| 15>   C   2.96250500834154      0.45714694790918      1.44802314718037
| 16>   C   2.22713315837035      0.15418276048629      0.14061408785198
| 17>   C   3.15824065754099      0.11939695201864     -1.09840103860331
| 18>   O   4.13402611246024      1.16689676554159     -1.03795320466454
| 19>   C   4.94470006926373      1.14386593166101      0.13797300168712
| 20>   C   4.05712601664491      1.50709171893621      1.31448892152508
| 21>   O   4.78894456743684      1.50240411636654      2.54477183206134
| 22>   O   1.98516740625987      0.87158857173104      2.39895676333109
| 23>   O   5.93208883651988      2.12247199882650      0.00158450911530
| 24>   C   6.97412259921592      1.76224032387702     -0.92785495491441
| 25>   O   1.60356919621980     -1.13323472841992      0.38777552287023
| 26>   O   -0.74289786484675     -0.61842382352545      2.15804790247812
| 27>   C   2.42144518963125      0.37019046392241     -2.42176587246685
| 28>   O   2.81898663944991     -0.66518286578356     -3.36819528908984
| 29>   O   -0.49998274285081      1.95015609004689      4.65678099187668
| 30>   C   -0.76026043079028      3.27370502218402      4.93824948494861
| 31>   C   -0.23982159645446      3.73498897579319      6.15055184934776
| 32>   C   -0.45427934128561      5.05238265815145      6.53156454513991
| 33>   C   -1.18239135363224      5.91770058873968      5.71372012219328
| 34>   C   -1.69147547690439      5.44710620155368      4.50812930963033
| 35>   C   -1.48823301340475      4.12509354114971      4.10721002200228
| 36>   C   -0.52706729682028      0.01321851168028      3.31699130504857
| 37>   O   -0.02576800408386     -0.60795383527018      4.23553232203080
| 38>   C   -0.95876243110928      1.45328285315205      3.41130705325961
| 39>   O   -0.20342189938867     -1.63830600648375     -5.08986465610441
| 40>   C   -1.56899011179083     -1.62807200936930     -4.88219317665582
| 41>   C   -2.25357312751521     -2.76381701849839     -5.31621812132167
| 42>   C   -3.63029738452631     -2.83924999808581     -5.14691731020714
| 43>   C   -4.32979760785535     -1.79133984225428     -4.54849122808703
| 44>   C   -3.63629204919575     -0.66193014731173     -4.12768182172021
| 45>   C   -2.25422434990069     -0.56668738559017     -4.29041164986850
| 46>   C   1.97068365441625     -1.24469196453534     -4.22922476974239
| 47>   O   2.39598126979664     -2.13785426382096     -4.94166767477790
| 48>   C   0.55001362205302     -0.74319297757384     -4.28421846179791
| 49>   H   -3.63442484497063     -2.16937036421885     -1.31740215105267
| 50>   H   -2.13967580613090     -2.73559156520371     -2.08032582669322
| 51>   H   -3.07645425820386     -3.83091761200427     -1.04744677320519
| 52>   H   -2.65949657104549     -2.29036085879487      0.91308039958539
| 53>   H   -1.21714160349659     -4.32220453789851      0.18911238272483
| 54>   H   1.27257333682267     -3.57916305364535      0.19624424068856
| 55>   H   1.42855485608608     -1.71038216181079     -1.58176064627862
| 56>   H   -2.20210415799389     -0.37968209969402     -0.81880425373771
| 57>   H   -0.82271167942667      0.93825238677626      0.75648423308004
| 58>   H   -2.40416517062882      0.30630186223328      1.32109707365759
| 59>   H   -0.45623201861874     -2.45777826649143      2.15162871194925
| 60>   H   0.06359239782499     -4.63287384754352     -1.55600941855857
| 61>   H   3.45120907548550     -0.47240733060882      1.78291769584860
| 62>   H   1.45278469451646      0.92231354248395     -0.00860464344551
| 63>   H   3.66221314347523     -0.86057973634447     -1.13083949441786
| 64>   H   5.39777641747662      0.14188509570783      0.25945116338288
| 65>   H   3.61677900997518      2.49790105704188      1.12338789165274
| 66>   H   5.36925956462303      2.27414051012677      2.54643460077290
| 67>   H   2.30196331214221      0.60749311261070      3.28838814995646
| 68>   H   7.71127235233959      2.56587559825978     -0.89157444406972
| 69>   H   7.44144095010835      0.81750593124635     -0.62486880626004
| 70>   H   6.58150835514302      1.67180046927246     -1.94662800985381
| 71>   H   2.73979095073672      1.33129293642198     -2.83907271330405
| 72>   H   1.34059802431952      0.39777403381675     -2.28053135376950
| 73>   H   0.32575869734847      3.05300518206175      6.77785414801112
| 74>   H   -0.04764728605269      5.40583281540327      7.47532076866582
| 75>   H   -1.34781541137317      6.94779310617970      6.01516764295701
| 76>   H   -2.25901755072627      6.10937654076159      3.86026306857069
| 77>   H   -1.89888333900549      3.78464086619421      3.16324801530366
| 78>   H   -0.53561636004888      2.02565343423039      2.57496853838717
| 79>   H   -2.05812689404641      1.49471666926139      3.33816460947362
| 80>   H   -1.69699275971673     -3.57730822145536     -5.77150071328130
| 81>   H   -4.15891658970982     -3.72799249537183     -5.47978001707769
| 82>   H   -5.40514437691308     -1.85703234898540     -4.41319065603935
| 83>   H   -4.16892149923474      0.16414612496182     -3.66488032194711
| 84>   H   -1.73718995388266      0.32962129056999     -3.96428369873845
| 85>   H   0.11758917017385     -0.70141538221070     -3.27864211881224
| 86>   H   0.56012213881306      0.27847776394062     -4.69693450652260
| 87>   O   5.35633586152905     -2.15855938910138     -4.87504139341641
| 88>   H   5.57839041473051     -1.45496714807134     -4.25349463493119
| 89>   H   4.38391740774332     -2.16779864771090     -4.86221255286442
| 90>   O   4.26904067368165      4.14491792660777     -1.48731696193258
| 91>   H   4.95948744759568      3.75932512014997     -0.92390217680264
| 92>   H   3.72076914227540      3.36929672178429     -1.66791781873988
| 93>   O   3.21119992936839      0.61954559177901      4.90622085136935
| 94>   H   3.95499845572346      0.93975718493441      4.36982036064333
| 95>   H   3.44718139335564     -0.29657067120363      5.09963809512351
| 96>   O   2.13056818333628     -2.40306694936031      3.23212255898097
| 97>   H   1.40661248322042     -1.90876545682563      3.65070385575475
| 98>   H   2.02129687512815     -2.17998613499623      2.29560074147093
| 99> *
|100> 
|101> 
|102> 
|103>                          ****END OF INPUT****
================================================================================

                       ****************************
                       * Single Point Calculation *
                       ****************************

---------------------------------
CARTESIAN COORDINATES (ANGSTROEM)
---------------------------------
  C     -2.747729   -2.794226   -1.171971
  C     -1.968023   -2.317616    0.060737
  C     -0.851890   -3.316825    0.434152
  C      0.448424   -3.119666   -0.367101
  C      0.824049   -1.666986   -0.669297
  O     -0.278821   -0.855103   -1.008841
  C     -1.464479   -0.883162   -0.179511
  C     -1.384246    0.038174    1.025939
  O     -0.580053   -3.368528    1.837923
  O      0.337378   -3.713532   -1.671619
  C      2.962505    0.457147    1.448023
  C      2.227133    0.154183    0.140614
  C      3.158241    0.119397   -1.098401
  O      4.134026    1.166897   -1.037953
  C      4.944700    1.143866    0.137973
  C      4.057126    1.507092    1.314489
  O      4.788945    1.502404    2.544772
  O      1.985167    0.871589    2.398957
  O      5.932089    2.122472    0.001585
  C      6.974123    1.762240   -0.927855
  O      1.603569   -1.133235    0.387776
  O     -0.742898   -0.618424    2.158048
  C      2.421445    0.370190   -2.421766
  O      2.818987   -0.665183   -3.368195
  O     -0.499983    1.950156    4.656781
  C     -0.760260    3.273705    4.938249
  C     -0.239822    3.734989    6.150552
  C     -0.454279    5.052383    6.531565
  C     -1.182391    5.917701    5.713720
  C     -1.691475    5.447106    4.508129
  C     -1.488233    4.125094    4.107210
  C     -0.527067    0.013219    3.316991
  O     -0.025768   -0.607954    4.235532
  C     -0.958762    1.453283    3.411307
  O     -0.203422   -1.638306   -5.089865
  C     -1.568990   -1.628072   -4.882193
  C     -2.253573   -2.763817   -5.316218
  C     -3.630297   -2.839250   -5.146917
  C     -4.329798   -1.791340   -4.548491
  C     -3.636292   -0.661930   -4.127682
  C     -2.254224   -0.566687   -4.290412
  C      1.970684   -1.244692   -4.229225
  O      2.395981   -2.137854   -4.941668
  C      0.550014   -0.743193   -4.284218
  H     -3.634425   -2.169370   -1.317402
  H     -2.139676   -2.735592   -2.080326
  H     -3.076454   -3.830918   -1.047447
  H     -2.659497   -2.290361    0.913080
  H     -1.217142   -4.322205    0.189112
  H      1.272573   -3.579163    0.196244
  H      1.428555   -1.710382   -1.581761
  H     -2.202104   -0.379682   -0.818804
  H     -0.822712    0.938252    0.756484
  H     -2.404165    0.306302    1.321097
  H     -0.456232   -2.457778    2.151629
  H      0.063592   -4.632874   -1.556009
  H      3.451209   -0.472407    1.782918
  H      1.452785    0.922314   -0.008605
  H      3.662213   -0.860580   -1.130839
  H      5.397776    0.141885    0.259451
  H      3.616779    2.497901    1.123388
  H      5.369260    2.274141    2.546435
  H      2.301963    0.607493    3.288388
  H      7.711272    2.565876   -0.891574
  H      7.441441    0.817506   -0.624869
  H      6.581508    1.671800   -1.946628
  H      2.739791    1.331293   -2.839073
  H      1.340598    0.397774   -2.280531
  H      0.325759    3.053005    6.777854
  H     -0.047647    5.405833    7.475321
  H     -1.347815    6.947793    6.015168
  H     -2.259018    6.109377    3.860263
  H     -1.898883    3.784641    3.163248
  H     -0.535616    2.025653    2.574969
  H     -2.058127    1.494717    3.338165
  H     -1.696993   -3.577308   -5.771501
  H     -4.158917   -3.727992   -5.479780
  H     -5.405144   -1.857032   -4.413191
  H     -4.168921    0.164146   -3.664880
  H     -1.737190    0.329621   -3.964284
  H      0.117589   -0.701415   -3.278642
  H      0.560122    0.278478   -4.696935
  O      5.356336   -2.158559   -4.875041
  H      5.578390   -1.454967   -4.253495
  H      4.383917   -2.167799   -4.862213
  O      4.269041    4.144918   -1.487317
  H      4.959487    3.759325   -0.923902
  H      3.720769    3.369297   -1.667918
  O      3.211200    0.619546    4.906221
  H      3.954998    0.939757    4.369820
  H      3.447181   -0.296571    5.099638
  O      2.130568   -2.403067    3.232123
  H      1.406612   -1.908765    3.650704
  H      2.021297   -2.179986    2.295601

----------------------------
CARTESIAN COORDINATES (A.U.)
----------------------------
  NO LB      ZA    FRAG     MASS         X           Y           Z
   0 C     6.0000    0    12.011   -5.192455   -5.280322   -2.214705
   1 C     6.0000    0    12.011   -3.719024   -4.379660    0.114776
   2 C     6.0000    0    12.011   -1.609840   -6.267891    0.820429
   3 C     6.0000    0    12.011    0.847398   -5.895315   -0.693721
   4 C     6.0000    0    12.011    1.557227   -3.150147   -1.264787
   5 O     8.0000    0    15.999   -0.526896   -1.615910   -1.906433
   6 C     6.0000    0    12.011   -2.767464   -1.668933   -0.339227
   7 C     6.0000    0    12.011   -2.615846    0.072138    1.938744
   8 O     8.0000    0    15.999   -1.096141   -6.365596    3.473171
   9 O     8.0000    0    15.999    0.637553   -7.017559   -3.158902
  10 C     6.0000    0    12.011    5.598323    0.863883    2.736367
  11 C     6.0000    0    12.011    4.208672    0.291363    0.265722
  12 C     6.0000    0    12.011    5.968210    0.225628   -2.075677
  13 O     8.0000    0    15.999    7.812177    2.205115   -1.961447
  14 C     6.0000    0    12.011    9.344129    2.161593    0.260731
  15 C     6.0000    0    12.011    7.666857    2.847991    2.484024
  16 O     8.0000    0    15.999    9.049794    2.839132    4.808922
  17 O     8.0000    0    15.999    3.751423    1.647064    4.533371
  18 O     8.0000    0    15.999   11.210023    4.010891    0.002994
  19 C     6.0000    0    12.011   13.179182    3.330152   -1.753392
  20 O     8.0000    0    15.999    3.030307   -2.141503    0.732790
  21 O     8.0000    0    15.999   -1.403874   -1.168652    4.078120
  22 C     6.0000    0    12.011    4.575868    0.699559   -4.576474
  23 O     8.0000    0    15.999    5.327113   -1.257013   -6.364967
  24 O     8.0000    0    15.999   -0.944830    3.685261    8.800041
  25 C     6.0000    0    12.011   -1.436684    6.186406    9.331939
  26 C     6.0000    0    12.011   -0.453197    7.058106   11.622859
  27 C     6.0000    0    12.011   -0.858464    9.547620   12.342868
  28 C     6.0000    0    12.011   -2.234396   11.182833   10.797366
  29 C     6.0000    0    12.011   -3.196425   10.293539    8.519130
  30 C     6.0000    0    12.011   -2.812353    7.795297    7.761502
  31 C     6.0000    0    12.011   -0.996013    0.024979    6.268205
  32 O     8.0000    0    15.999   -0.048694   -1.148866    8.003996
  33 C     6.0000    0    12.011   -1.811798    2.746307    6.446436
  34 O     8.0000    0    15.999   -0.384412   -3.095950   -9.618450
  35 C     6.0000    0    12.011   -2.964962   -3.076610   -9.226008
  36 C     6.0000    0    12.011   -4.258636   -5.222857  -10.046196
  37 C     6.0000    0    12.011   -6.860268   -5.365405   -9.726264
  38 C     6.0000    0    12.011   -8.182132   -3.385142   -8.595403
  39 C     6.0000    0    12.011   -6.871596   -1.250867   -7.800188
  40 C     6.0000    0    12.011   -4.259867   -1.070884   -8.107703
  41 C     6.0000    0    12.011    3.724052   -2.352127   -7.992077
  42 O     8.0000    0    15.999    4.527748   -4.039959   -9.338399
  43 C     6.0000    0    12.011    1.039375   -1.404431   -8.096000
  44 H     1.0000    0     1.008   -6.868068   -4.099516   -2.489529
  45 H     1.0000    0     1.008   -4.043401   -5.169519   -3.931246
  46 H     1.0000    0     1.008   -5.813656   -7.239385   -1.979388
  47 H     1.0000    0     1.008   -5.025720   -4.328155    1.725472
  48 H     1.0000    0     1.008   -2.300064   -8.167783    0.357371
  49 H     1.0000    0     1.008    2.404815   -6.763638    0.370848
  50 H     1.0000    0     1.008    2.699577   -3.232154   -2.989094
  51 H     1.0000    0     1.008   -4.161374   -0.717495   -1.547316
  52 H     1.0000    0     1.008   -1.554700    1.773040    1.429548
  53 H     1.0000    0     1.008   -4.543214    0.578827    2.496512
  54 H     1.0000    0     1.008   -0.862154   -4.644528    4.065989
  55 H     1.0000    0     1.008    0.120172   -8.754863   -2.940432
  56 H     1.0000    0     1.008    6.521840   -0.892720    3.369226
  57 H     1.0000    0     1.008    2.745365    1.742920   -0.016260
  58 H     1.0000    0     1.008    6.920580   -1.626260   -2.136977
  59 H     1.0000    0     1.008   10.200319    0.268124    0.490292
  60 H     1.0000    0     1.008    6.834722    4.720349    2.122895
  61 H     1.0000    0     1.008   10.146430    4.297503    4.812064
  62 H     1.0000    0     1.008    4.350080    1.147996    6.214153
  63 H     1.0000    0     1.008   14.572193    4.848802   -1.684832
  64 H     1.0000    0     1.008   14.062285    1.544862   -1.180831
  65 H     1.0000    0     1.008   12.437248    3.159245   -3.678594
  66 H     1.0000    0     1.008    5.177455    2.515779   -5.365070
  67 H     1.0000    0     1.008    2.533363    0.751684   -4.309580
  68 H     1.0000    0     1.008    0.615595    5.769344   12.808288
  69 H     1.0000    0     1.008   -0.090040   10.215544   14.126309
  70 H     1.0000    0     1.008   -2.547002   13.129426   11.367019
  71 H     1.0000    0     1.008   -4.268925   11.545049    7.294840
  72 H     1.0000    0     1.008   -3.588369    7.151935    5.977672
  73 H     1.0000    0     1.008   -1.012168    3.827930    4.865985
  74 H     1.0000    0     1.008   -3.889296    2.824605    6.308217
  75 H     1.0000    0     1.008   -3.206852   -6.760133  -10.906556
  76 H     1.0000    0     1.008   -7.859213   -7.044885  -10.355284
  77 H     1.0000    0     1.008  -10.214243   -3.509283   -8.339722
  78 H     1.0000    0     1.008   -7.878120    0.310191   -6.925620
  79 H     1.0000    0     1.008   -3.282813    0.622894   -7.491411
  80 H     1.0000    0     1.008    0.222211   -1.325483   -6.195736
  81 H     1.0000    0     1.008    1.058477    0.526247   -8.875920
  82 O     8.0000    0    15.999   10.122008   -4.079086   -9.212493
  83 H     1.0000    0     1.008   10.541630   -2.749489   -8.037940
  84 H     1.0000    0     1.008    8.284403   -4.096546   -9.188250
  85 O     8.0000    0    15.999    8.067318    7.832760   -2.810622
  86 H     1.0000    0     1.008    9.372073    7.104095   -1.745922
  87 H     1.0000    0     1.008    7.031235    6.367048   -3.151908
  88 O     8.0000    0    15.999    6.068288    1.170771    9.271414
  89 H     1.0000    0     1.008    7.473864    1.775884    8.257764
  90 H     1.0000    0     1.008    6.514229   -0.560437    9.636919
  91 O     8.0000    0    15.999    4.026190   -4.541138    6.107826
  92 H     1.0000    0     1.008    2.658112   -3.607044    6.898830
  93 H     1.0000    0     1.008    3.819698   -4.119577    4.338057


           ************************************************************
           *        Program running with 36 parallel MPI-processes    *
           *              working on a common directory               *
           ************************************************************
------------------------------------------------------------------------------
                   ___                                                        
                  /   \      - P O W E R E D   B Y -                         
                 /     \                                                     
                 |  |  |   _    _      __       _____    __    __             
                 |  |  |  | |  | |    /  \     |  _  \  |  |  /  |          
                  \  \/   | |  | |   /    \    | | | |  |  | /  /          
                 / \  \   | |__| |  /  /\  \   | |_| |  |  |/  /          
                |  |  |   |  __  | /  /__\  \  |    /   |      \           
                |  |  |   | |  | | |   __   |  |    \   |  |\   \          
                \     /   | |  | | |  |  |  |  | |\  \  |  | \   \       
                 \___/    |_|  |_| |__|  |__|  |_| \__\ |__|  \__/        
                                                                              
                      - O R C A' S   B I G   F R I E N D -                    
                                      &                                       
                       - I N T E G R A L  F E E D E R -                       
                                                                              
 v1 FN, 2020, v2 2021                                                         
------------------------------------------------------------------------------


Reading SHARK input file CPaE_water.SHARKINP.tmp ... ok
----------------------
SHARK INTEGRAL PACKAGE
----------------------

Number of atoms                             ...     94
Number of basis functions                   ...   2324
Number of shells                            ...    900
Maximum angular momentum                    ...      3
Integral batch strategy                     ... SHARK/LIBINT Hybrid
RI-J (if used) integral strategy            ... SPLIT-RIJ (Revised 2003 algorithm where possible)
Printlevel                                  ...      1
Contraction scheme used                     ... SEGMENTED contraction
Coulomb Range Separation                    ... NOT USED
Exchange Range Separation                   ... NOT USED
Finite Nucleus Model                        ... NOT USED
Auxiliary Coulomb fitting basis             ... AVAILABLE
   # of basis functions in Aux-J            ...   2858
   # of shells in Aux-J                     ...    950
   Maximum angular momentum in Aux-J        ...      4
Auxiliary J/K fitting basis                 ... NOT available
Auxiliary Correlation fitting basis         ... NOT available
Auxiliary 'external' fitting basis          ... NOT available
Integral threshold                          ...     1.000000e-10
Primitive cut-off                           ...     1.000000e-11
Primitive pair pre-selection threshold      ...     1.000000e-11

Calculating pre-screening integrals         ... done (  0.2 sec) Dimension = 900
Organizing shell pair data                  ... done (  3.9 sec)
Shell pair information
Total number of shell pairs                 ...    405450
Shell pairs after pre-screening             ...    225307
Total number of primitive shell pairs       ...   1015794
Primitive shell pairs kept                  ...    380665
          la=0 lb=0:  52950 shell pairs
          la=1 lb=0:  74935 shell pairs
          la=1 lb=1:  26591 shell pairs
          la=2 lb=0:  28187 shell pairs
          la=2 lb=1:  20695 shell pairs
          la=2 lb=2:   3189 shell pairs
          la=3 lb=0:   9392 shell pairs
          la=3 lb=1:   6924 shell pairs
          la=3 lb=2:   2081 shell pairs
          la=3 lb=3:    363 shell pairs

Calculating one electron integrals          ... done (  1.1 sec)
Calculating RI/J V-Matrix + Cholesky decomp.... done (  0.9 sec)
Calculating Nuclear repulsion               ... done (  0.0 sec) ENN=   7130.309457508698 Eh

SHARK setup successfully completed in  10.1 seconds

Maximum memory used throughout the entire GTOINT-calculation: 320.7 MB


           ************************************************************
           *        Program running with 36 parallel MPI-processes    *
           *              working on a common directory               *
           ************************************************************

Diagonalization of the overlap matrix:
Smallest eigenvalue                        ... 5.953e-08
Time for diagonalization                   ...    1.006 sec
Threshold for overlap eigenvalues          ... 1.000e-08
Number of eigenvalues below threshold      ... 0
Time for construction of square roots      ...    0.950 sec
Total time needed                          ...    2.012 sec

Atom 0: N(Shells)= 13 and 9 - projection required
-------------------
DFT GRID GENERATION
-------------------

General Integration Accuracy     IntAcc      ... 4.388
Radial Grid Type                 RadialGrid  ... OptM3 with GC (2021)
Angular Grid (max. ang.)         AngularGrid ... 4 (Lebedev-302)
Angular grid pruning method      GridPruning ... 4 (adaptive)
Weight generation scheme         WeightScheme... Becke
Basis function cutoff            BFCut       ... 1.0000e-10
Integration weight cutoff        WCut        ... 1.0000e-14
Angular grids for H and He will be reduced by one unit
Partially contracted basis set               ... off
Rotationally invariant grid construction     ... off

Total number of grid points                  ...   441061
Total number of batches                      ...     6937
Average number of points per batch           ...       63
Average number of grid points per atom       ...     4692
Time for grid setup =    3.396 sec

--------------------
COSX GRID GENERATION
--------------------

GRIDX 1
-------
General Integration Accuracy     IntAcc      ... 3.816
Radial Grid Type                 RadialGrid  ... OptM3 with GC (2021)
Angular Grid (max. ang.)         AngularGrid ... 1 (Lebedev-50)
Angular grid pruning method      GridPruning ... 4 (adaptive)
Weight generation scheme         WeightScheme... Becke
Basis function cutoff            BFCut       ... 1.0000e-10
Integration weight cutoff        WCut        ... 1.0000e-14
Angular grids for H and He will be reduced by one unit
Partially contracted basis set               ... on
Rotationally invariant grid construction     ... off

Total number of grid points                  ...    55726
Total number of batches                      ...      918
Average number of points per batch           ...       60
Average number of grid points per atom       ...      593
UseSFitting                                  ... on

GRIDX 2
-------
General Integration Accuracy     IntAcc      ... 4.020
Radial Grid Type                 RadialGrid  ... OptM3 with GC (2021)
Angular Grid (max. ang.)         AngularGrid ... 2 (Lebedev-110)
Angular grid pruning method      GridPruning ... 4 (adaptive)
Weight generation scheme         WeightScheme... Becke
Basis function cutoff            BFCut       ... 1.0000e-10
Integration weight cutoff        WCut        ... 1.0000e-14
Angular grids for H and He will be reduced by one unit
Partially contracted basis set               ... on
Rotationally invariant grid construction     ... off

Total number of grid points                  ...   126030
Total number of batches                      ...     2012
Average number of points per batch           ...       62
Average number of grid points per atom       ...     1341
UseSFitting                                  ... on

GRIDX 3
-------
General Integration Accuracy     IntAcc      ... 4.338
Radial Grid Type                 RadialGrid  ... OptM3 with GC (2021)
Angular Grid (max. ang.)         AngularGrid ... 3 (Lebedev-194)
Angular grid pruning method      GridPruning ... 4 (adaptive)
Weight generation scheme         WeightScheme... Becke
Basis function cutoff            BFCut       ... 1.0000e-10
Integration weight cutoff        WCut        ... 1.0000e-14
Angular grids for H and He will be reduced by one unit
Partially contracted basis set               ... on
Rotationally invariant grid construction     ... off

Total number of grid points                  ...   271172
Total number of batches                      ...     4285
Average number of points per batch           ...       63
Average number of grid points per atom       ...     2885
UseSFitting                                  ... on

Time for X-Grid setup             =   14.032 sec

--------------
SCF ITERATIONS
--------------
ITER       Energy         Delta-E        Max-DP      RMS-DP      [F,P]     Damp
               ***  Starting incremental Fock matrix formation  ***
  0  -2525.7455533952   0.00000000000011.83909506  0.02127064  0.0503731 0.7000
                      *** Initiating the SOSCF procedure ***
                      *** Re-Reading the Fockian *** 
                      *** Removing any level shift *** 
ITER      Energy       Delta-E        Grad      Rot      Max-DP    RMS-DP
  1  -2525.79854743  -0.0529940308  0.002051  0.002051 42.880085  0.108915
               *** Restarting incremental Fock matrix formation ***
  2  -2525.91058324  -0.1120358148  0.004486  0.019805 156.651148  0.359109
  3  -2525.90055654   0.0100266975  0.010716  0.014596 119.853053  0.259718
  4  -2525.91588302  -0.0153264751  0.001144  0.002425 190.133485  0.279387
  5  -2525.91540994   0.0004730785  0.001582  0.002511 90.516914  0.150181
  6  -2525.91636317  -0.0009532273  0.000862  0.008257 2114.518158  2.606256
  7  -2525.91572592   0.0006372485  0.002103  0.060298 92386.266753 113.173883
  8  -2525.88181926   0.0339066613  0.012517  0.063369 75593.618741 95.232560
  9  -2525.90595143  -0.0241321762  0.012164  1.913838 2396643.101051 4081.890050
 10  -2524.74109380   1.1648576348  0.181004  1.174702 209115.863933 625.471083
 11  -2524.92062182  -0.1795280231  0.126893  1.420075 413712.563040 1056.106629
 12  -2523.65959908   1.2610227453  0.104630  0.827019 424382.124927 725.016857
 13  -2523.82463631  -0.1650372303  0.083271  1.159800 1624076.526907 3409.971977
 14  -2524.12241517  -0.2977788596  0.073458  1.378030 1411862.591213 3563.493784
 15  -2523.82573650   0.2966786664  0.261059  0.559322 905737.285986 1078.501524
 16  -2523.78680825   0.0389282525  0.223499  2.114769 632267.962287 1426.775792
 17  -2523.55087437   0.2359338797  0.131310  0.530549 1151063.723271 1360.940480
 18  -2523.29719992   0.2536744475  0.111452  1.864312 911506.159238 1415.826914
 19  -2522.87626240   0.4209375227  0.134963  0.452474 1199179.399602 1501.565537

 WARNING: the maximum gradient error descreased on average only by a factor   1.0
          during the last 20 iterations

                      *** Initiating the TRAH-SCF procedure ***

              ***Rediagonalizing the Fockian in SOSCF/NRSCF***

TRAH GRIDX
----------

General Integration Accuracy     IntAcc      ... 3.067
Radial Grid Type                 RadialGrid  ... OptM3 with GC (2021)
Angular Grid (max. ang.)         AngularGrid ... 1 (Lebedev-50)
Angular grid pruning method      GridPruning ... 4 (adaptive)
Weight generation scheme         WeightScheme... Becke
Basis function cutoff            BFCut       ... 1.0000e-10
Integration weight cutoff        WCut        ... 1.0000e-14
Angular grids for H and He will be reduced by one unit
Partially contracted basis set               ... on
Rotationally invariant grid construction     ... off

Total number of grid points                  ...    29577
Total number of batches                      ...      517
Average number of points per batch           ...       57
Average number of grid points per atom       ...      315


TRAH GRID
---------

General Integration Accuracy     IntAcc      ... 3.467
Radial Grid Type                 RadialGrid  ... OptM3 with GC (2021)
Angular Grid (max. ang.)         AngularGrid ... 1 (Lebedev-50)
Angular grid pruning method      GridPruning ... 4 (adaptive)
Weight generation scheme         WeightScheme... Becke
Basis function cutoff            BFCut       ... 1.0000e-10
Integration weight cutoff        WCut        ... 1.0000e-14
Angular grids for H and He will be reduced by one unit
Partially contracted basis set               ... off
Rotationally invariant grid construction     ... off

Total number of grid points                  ...    62913
Total number of batches                      ...     1026
Average number of points per batch           ...       61
Average number of grid points per atom       ...      669

 --------------------------------------------------------------------------------------------
   Iter.        energy            ||Error||_2        Shift      TRadius  Mac/Mic        Rej.
 --------------------------------------------------------------------------------------------
WARNING: 813 diagonal Hessian elements are negative!
    0      -2521.639321462507     3.852032e+00                     0.400 (TRAH MAcro)   No
WARNING : negative HOMO - LUMO gap : -0.966877
    0     dE    -1.043157e+00     5.097819e+00    -3.4104e+00      0.400 (TRAH MIcro)
    0     dE    -1.272355e+00     2.146377e+00    -7.4023e+00      0.400 (TRAH MIcro)
    0     dE    -1.308492e+00     8.955549e-01    -7.7900e+00      0.400 (TRAH MIcro)
    0     dE    -1.320404e+00     2.225864e-01    -7.7563e+00      0.400 (TRAH MIcro)
    0     dE    -1.320963e+00     1.409896e-01    -7.7418e+00      0.400 (TRAH MIcro)
    0     dE    -1.321067e+00     9.315218e-02    -7.7383e+00      0.400 (TRAH MIcro)
    0     dE    -1.321166e+00     3.589294e-02    -7.7362e+00      0.400 (TRAH MIcro)
    0     dE    -1.321189e+00     2.305762e-02    -7.7355e+00      0.400 (TRAH MIcro)
    0     dE    -1.321191e+00     2.218790e-02    -7.7354e+00      0.400 (TRAH MIcro)
    0     dE    -1.321192e+00     2.026222e-02    -7.7350e+00      0.400 (TRAH MIcro)
    0     dE    -1.321193e+00     2.045915e-02    -7.7350e+00      0.400 (TRAH MIcro)
    0     dE    -1.321193e+00     2.048618e-02    -7.7349e+00      0.400 (TRAH MIcro)
    0     dE    -1.321194e+00     2.103233e-02    -7.7349e+00      0.400 (TRAH MIcro)
    0     dE    -1.321190e+00     2.108017e-02    -7.7350e+00      0.400 (TRAH MIcro)
WARNING: 488 diagonal Hessian elements are negative!
    1      -2522.468162706521     2.761571e+00                     0.400 (TRAH MAcro)   No
WARNING : negative HOMO - LUMO gap : -0.733093
    1     dE    -8.998482e-01     1.521717e+00    -4.3442e+00      0.400 (TRAH MIcro)
    1     dE    -9.744002e-01     6.508843e-01    -5.7012e+00      0.400 (TRAH MIcro)
    1     dE    -9.882077e-01     2.325845e-01    -5.8715e+00      0.400 (TRAH MIcro)
    1     dE    -9.908807e-01     8.341606e-02    -5.8635e+00      0.400 (TRAH MIcro)
    1     dE    -9.912875e-01     4.515895e-02    -5.8597e+00      0.400 (TRAH MIcro)
    1     dE    -9.913024e-01     3.077231e-02    -5.8599e+00      0.400 (TRAH MIcro)
    1     dE    -9.913782e-01     3.479855e-02    -5.8621e+00      0.400 (TRAH MIcro)
    1     dE    -9.913793e-01     3.479804e-02    -5.8621e+00      0.400 (TRAH MIcro)
    1     dE    -9.913805e-01     3.457894e-02    -5.8620e+00      0.400 (TRAH MIcro)
    1     dE    -9.913951e-01     3.891835e-02    -5.8630e+00      0.400 (TRAH MIcro)
    1     dE    -9.914000e-01     3.886945e-02    -5.8628e+00      0.400 (TRAH MIcro)
    1     dE    -9.914047e-01     4.003297e-02    -5.8631e+00      0.400 (TRAH MIcro)
    1     dE    -9.914095e-01     4.098951e-02    -5.8633e+00      0.400 (TRAH MIcro)
    1     dE    -9.914149e-01     4.237872e-02    -5.8635e+00      0.400 (TRAH MIcro)
WARNING: 232 diagonal Hessian elements are negative!
    2      -2523.078311227608     2.078337e+00                     0.400 (TRAH MAcro)   No
WARNING : negative HOMO - LUMO gap : -0.585159
    2     dE    -6.847425e-01     8.569240e-01    -3.3634e+00      0.400 (TRAH MIcro)
    2     dE    -7.206882e-01     3.680482e-01    -4.0462e+00      0.400 (TRAH MIcro)
    2     dE    -7.292885e-01     9.296072e-02    -4.1605e+00      0.400 (TRAH MIcro)
    2     dE    -7.302066e-01     3.461942e-02    -4.1545e+00      0.400 (TRAH MIcro)
    2     dE    -7.302519e-01     1.882320e-02    -4.1524e+00      0.400 (TRAH MIcro)
    2     dE    -7.302693e-01     1.553083e-02    -4.1520e+00      0.400 (TRAH MIcro)
    2     dE    -7.302702e-01     1.632296e-02    -4.1521e+00      0.400 (TRAH MIcro)
    2     dE    -7.302712e-01     1.743689e-02    -4.1521e+00      0.400 (TRAH MIcro)
    2     dE    -7.302698e-01     1.757265e-02    -4.1522e+00      0.400 (TRAH MIcro)
    2     dE    -7.302784e-01     2.021845e-02    -4.1528e+00      0.400 (TRAH MIcro)
    2     dE    -7.302897e-01     2.369826e-02    -4.1534e+00      0.400 (TRAH MIcro)
    2     dE    -7.302925e-01     2.452030e-02    -4.1534e+00      0.400 (TRAH MIcro)
    2     dE    -7.302926e-01     2.474647e-02    -4.1535e+00      0.400 (TRAH MIcro)
    2     dE    -7.302977e-01     2.507716e-02    -4.1535e+00      0.400 (TRAH MIcro)
WARNING: 126 diagonal Hessian elements are negative!
    3      -2523.591787603036     1.486540e+00                     0.400 (TRAH MAcro)   No
WARNING : negative HOMO - LUMO gap : -0.480300
    3     dE    -4.566837e-01     6.377688e-01    -1.9922e+00      0.400 (TRAH MIcro)
    3     dE    -4.980104e-01     1.576901e-01    -2.7987e+00      0.400 (TRAH MIcro)
    3     dE    -5.011118e-01     5.088044e-02    -2.8659e+00      0.400 (TRAH MIcro)
    3     dE    -5.014307e-01     1.906027e-02    -2.8751e+00      0.400 (TRAH MIcro)
    3     dE    -5.014683e-01     1.214710e-02    -2.8777e+00      0.400 (TRAH MIcro)
    3     dE    -5.014988e-01     1.375231e-02    -2.8804e+00      0.400 (TRAH MIcro)
    3     dE    -5.014996e-01     1.312012e-02    -2.8807e+00      0.400 (TRAH MIcro)
    3     dE    -5.015137e-01     1.703837e-02    -2.8807e+00      0.400 (TRAH MIcro)
    3     dE    -5.015155e-01     1.727665e-02    -2.8809e+00      0.400 (TRAH MIcro)
    3     dE    -5.015173e-01     1.730018e-02    -2.8809e+00      0.400 (TRAH MIcro)
    3     dE    -5.015166e-01     1.780763e-02    -2.8808e+00      0.400 (TRAH MIcro)
    3     dE    -5.015167e-01     1.769436e-02    -2.8809e+00      0.400 (TRAH MIcro)
    3     dE    -5.015174e-01     1.772986e-02    -2.8810e+00      0.400 (TRAH MIcro)
    3     dE    -5.015184e-01     1.773880e-02    -2.8809e+00      0.400 (TRAH MIcro)
WARNING: 55 diagonal Hessian elements are negative!
    4      -2524.033197979631     1.019906e+00                     0.480 (TRAH MAcro)   No
WARNING : negative HOMO - LUMO gap : -0.373354
    4     dE    -3.582983e-01     8.410561e-01    -9.8545e-01      0.480 (TRAH MIcro)
    4     dE    -4.674893e-01     1.844327e-01    -2.2728e+00      0.480 (TRAH MIcro)
    4     dE    -4.722236e-01     6.695177e-02    -2.3535e+00      0.480 (TRAH MIcro)
    4     dE    -4.620982e-01     2.425602e-02    -2.3929e+00      0.471 (TRAH MIcro)
    4     dE    -4.630888e-01     8.844700e-03    -2.3934e+00      0.471 (TRAH MIcro)
WARNING: 4 diagonal Hessian elements are negative!
    5      -2524.551599117131     8.908739e-01                     0.576 (TRAH MAcro)   No
WARNING : negative HOMO - LUMO gap : -0.200004
    5     dE    -4.143168e-01     9.359558e-01    -9.5092e-01      0.576 (TRAH MIcro)
    5     dE    -4.842546e-01     2.963328e-01    -1.4704e+00      0.576 (TRAH MIcro)
    5     dE    -4.898292e-01     5.696508e-02    -1.5259e+00      0.576 (TRAH MIcro)
    5     dE    -4.899487e-01     2.448918e-02    -1.5279e+00      0.576 (TRAH MIcro)
    5     dE    -4.900580e-01     3.084814e-02    -1.5302e+00      0.576 (TRAH MIcro)
    5     dE    -4.900579e-01     3.116239e-02    -1.5301e+00      0.576 (TRAH MIcro)
    5     dE    -4.900776e-01     3.728272e-02    -1.5310e+00      0.576 (TRAH MIcro)
    5     dE    -4.900783e-01     3.759357e-02    -1.5311e+00      0.576 (TRAH MIcro)
    5     dE    -4.900931e-01     4.048784e-02    -1.5314e+00      0.576 (TRAH MIcro)
    5     dE    -4.900931e-01     4.053404e-02    -1.5314e+00      0.576 (TRAH MIcro)
    5     dE    -4.900984e-01     4.036885e-02    -1.5314e+00      0.576 (TRAH MIcro)
    5     dE    -4.900984e-01     4.090249e-02    -1.5314e+00      0.576 (TRAH MIcro)
    5     dE    -4.901008e-01     4.156080e-02    -1.5314e+00      0.576 (TRAH MIcro)
    5     dE    -4.901020e-01     4.255697e-02    -1.5315e+00      0.576 (TRAH MIcro)
WARNING: 2 diagonal Hessian elements are negative!
    6      -2525.156432867906     5.244961e-01                     0.691 (TRAH MAcro)   No
WARNING : negative HOMO - LUMO gap : -0.028223
    6     dE    -1.030157e-01     1.565042e+00    -1.8355e-01      0.350 (TRAH MIcro)
    6     dE    -1.499901e-01     5.459730e-01    -2.4081e-01      0.496 (TRAH MIcro)
    6     dE    -1.630749e-01     1.245610e-01    -2.5307e-01      0.537 (TRAH MIcro)
    6     dE    -1.686333e-01     1.787618e-01    -2.5683e-01      0.560 (TRAH MIcro)
    6     dE    -1.778886e-01     9.984058e-02    -2.6132e-01      0.601 (TRAH MIcro)
    6     dE    -1.823162e-01     7.028318e-02    -2.6276e-01      0.623 (TRAH MIcro)
    6     dE    -1.839440e-01     3.602801e-02    -2.6326e-01      0.630 (TRAH MIcro)
    6     dE    -1.845394e-01     4.642146e-02    -2.6356e-01      0.633 (TRAH MIcro)
    6     dE    -1.848257e-01     5.848084e-02    -2.6369e-01      0.634 (TRAH MIcro)
    6     dE    -1.853640e-01     5.989879e-02    -2.6390e-01      0.636 (TRAH MIcro)
    6     dE    -1.858200e-01     4.204470e-02    -2.6400e-01      0.639 (TRAH MIcro)
    6     dE    -1.858417e-01     3.924991e-02    -2.6400e-01      0.639 (TRAH MIcro)
    6     dE    -1.860297e-01     4.602465e-02    -2.6406e-01      0.640 (TRAH MIcro)
    6     dE    -1.860303e-01     4.606590e-02    -2.6406e-01      0.640 (TRAH MIcro)
    7      -2525.737556352904     1.576379e-01                     0.829 (TRAH MAcro)   No
    7     dE    -8.778625e-04     4.049374e-01    -1.7555e-03      0.011 (TRAH MIcro)
    7     dE    -1.088707e-02     1.883649e-01    -2.0381e-02      0.261 (TRAH MIcro)
    7     dE    -1.509931e-02     1.527360e-01    -2.7018e-02      0.343 (TRAH MIcro)
    7     dE    -1.566174e-02     3.987255e-02    -2.7713e-02      0.361 (TRAH MIcro)
    7     dE    -1.580443e-02     1.567995e-02    -2.7849e-02      0.367 (TRAH MIcro)
    7     dE    -1.585119e-02     2.789469e-02    -2.7881e-02      0.370 (TRAH MIcro)
    7     dE    -1.586784e-02     2.753791e-02    -2.7888e-02      0.371 (TRAH MIcro)
    7     dE    -1.590182e-02     1.987885e-02    -2.7907e-02      0.374 (TRAH MIcro)
    7     dE    -1.590394e-02     1.885642e-02    -2.7908e-02      0.374 (TRAH MIcro)
    7     dE    -1.590909e-02     1.933786e-02    -2.7911e-02      0.374 (TRAH MIcro)
    7     dE    -1.590936e-02     1.934730e-02    -2.7911e-02      0.374 (TRAH MIcro)
    7     dE    -1.591099e-02     1.928541e-02    -2.7913e-02      0.374 (TRAH MIcro)
    7     dE    -1.591864e-02     1.895142e-02    -2.7919e-02      0.375 (TRAH MIcro)
    7     dE    -1.594300e-02     2.252366e-02    -2.7947e-02      0.375 (TRAH MIcro)
    8      -2525.907278246480     1.031804e-01                     0.995 (TRAH MAcro)   No
    8     dE    -4.315940e-04     1.668546e-01    -8.6313e-04      0.008 (TRAH MIcro)
    8     dE    -1.036319e-03     4.138470e-02    -2.0674e-03      0.051 (TRAH MIcro)
    8     dE    -1.161676e-03     4.359127e-02    -2.3108e-03      0.074 (TRAH MIcro)
    8     dE    -1.208681e-03     8.189763e-03    -2.3982e-03      0.089 (TRAH MIcro)
    9      -2525.916380072923     1.391731e-02                     1.194 (TRAH MAcro)   No
    9     dE    -6.562080e-06     3.201662e-02    -1.3124e-05      0.001 (TRAH MIcro)
    9     dE    -1.623351e-05     4.009300e-03    -3.2467e-05      0.004 (TRAH MIcro)
    9     dE    -1.711835e-05     1.878546e-03    -3.4236e-05      0.005 (TRAH MIcro)
    9     dE    -1.726609e-05     3.768880e-04    -3.4531e-05      0.005 (TRAH MIcro)
   10      -2525.916422180078     4.155267e-04                           (NR   MAcro)
   10     dE    -1.445311e-08     1.827495e-04                           (NR   MIcro)
   10     dE    -1.772574e-08     6.966349e-05                           (NR   MIcro)
   10     dE    -1.806808e-08     2.418768e-05                           (NR   MIcro)
   10     dE    -1.811064e-08     7.578725e-06                           (NR   MIcro)
   10     dE    -1.811512e-08     3.596214e-06                           (NR   MIcro)
   11      -2525.916418724105     1.241691e-05                           (NR   MAcro)
   11     dE    -2.236775e-11     4.571270e-06                           (NR   MIcro)
   12      -2525.916418682589     5.327034e-06                           (NR   MAcro)

               *****************************************************
               *                     SUCCESS                       *
               *           SCF CONVERGED AFTER 150 CYCLES          *
               *****************************************************

Old exchange energy                            =    -64.030093872 Eh
New exchange energy                            =    -64.030036944 Eh
Exchange energy change after final integration =      0.000056928 Eh
Total energy after final integration           =  -2525.916361754 Eh
Final COS-X integration done in                =    84.258 sec
Total Energy       :        -2525.91636175 Eh          -68733.67856 eV
  Last Energy change         ...    4.1517e-08  Tolerance :   1.0000e-06
  Last Orbital Gradient      ...    5.3270e-06  Tolerance :   5.0000e-05
  Last Orbital Rotation      ...    5.9126e-06

             **** THE GBW FILE WAS UPDATED (CPaE_water.gbw) ****
             **** DENSITY CPaE_water.scfp WAS UPDATED ****
             **** ENERGY FILE WAS UPDATED (CPaE_water.en.tmp) ****
             **** THE GBW FILE WAS UPDATED (CPaE_water.gbw) ****
             **** DENSITY CPaE_water.scfp WAS UPDATED ****
----------------
ORBITAL ENERGIES
----------------

  NO   OCC          E(Eh)            E(eV) 
   0   2.0000     -19.212684      -522.8037 
   1   2.0000     -19.210151      -522.7348 
   2   2.0000     -19.186128      -522.0811 
   3   2.0000     -19.185591      -522.0665 
   4   2.0000     -19.180759      -521.9350 
   5   2.0000     -19.179819      -521.9094 
   6   2.0000     -19.179442      -521.8991 
   7   2.0000     -19.177546      -521.8476 
   8   2.0000     -19.172294      -521.7046 
   9   2.0000     -19.154019      -521.2074 
  10   2.0000     -19.137537      -520.7589 
  11   2.0000     -19.137443      -520.7563 
  12   2.0000     -19.137380      -520.7546 
  13   2.0000     -19.136896      -520.7414 
  14   2.0000     -19.124919      -520.4155 
  15   2.0000     -19.122478      -520.3491 
  16   2.0000     -19.102158      -519.7962 
  17   2.0000     -19.097692      -519.6746 
  18   2.0000     -10.336082      -281.2591 
  19   2.0000     -10.334164      -281.2069 
  20   2.0000     -10.312681      -280.6223 
  21   2.0000     -10.308456      -280.5073 
  22   2.0000     -10.281079      -279.7624 
  23   2.0000     -10.281046      -279.7615 
  24   2.0000     -10.278982      -279.7053 
  25   2.0000     -10.274033      -279.5707 
  26   2.0000     -10.273260      -279.5496 
  27   2.0000     -10.271019      -279.4886 
  28   2.0000     -10.269425      -279.4453 
  29   2.0000     -10.259555      -279.1767 
  30   2.0000     -10.257362      -279.1170 
  31   2.0000     -10.254667      -279.0437 
  32   2.0000     -10.250242      -278.9233 
  33   2.0000     -10.249044      -278.8907 
  34   2.0000     -10.247377      -278.8453 
  35   2.0000     -10.245919      -278.8056 
  36   2.0000     -10.210307      -277.8366 
  37   2.0000     -10.197498      -277.4880 
  38   2.0000     -10.195911      -277.4448 
  39   2.0000     -10.194490      -277.4062 
  40   2.0000     -10.189739      -277.2769 
  41   2.0000     -10.189113      -277.2599 
  42   2.0000     -10.188932      -277.2549 
  43   2.0000     -10.188167      -277.2341 
  44   2.0000     -10.186720      -277.1947 
  45   2.0000     -10.181145      -277.0430 
  46   2.0000     -10.180128      -277.0154 
  47   2.0000     -10.179959      -277.0108 
  48   2.0000      -1.143434       -31.1144 
  49   2.0000      -1.138598       -30.9828 
  50   2.0000      -1.122332       -30.5402 
  51   2.0000      -1.112352       -30.2686 
  52   2.0000      -1.087765       -29.5996 
  53   2.0000      -1.086783       -29.5729 
  54   2.0000      -1.069240       -29.0955 
  55   2.0000      -1.064421       -28.9644 
  56   2.0000      -1.054780       -28.7020 
  57   2.0000      -1.049223       -28.5508 
  58   2.0000      -1.045659       -28.4538 
  59   2.0000      -1.042670       -28.3725 
  60   2.0000      -1.033433       -28.1211 
  61   2.0000      -1.023507       -27.8511 
  62   2.0000      -1.018549       -27.7161 
  63   2.0000      -1.005392       -27.3581 
  64   2.0000      -0.985033       -26.8041 
  65   2.0000      -0.979544       -26.6548 
  66   2.0000      -0.874134       -23.7864 
  67   2.0000      -0.866683       -23.5836 
  68   2.0000      -0.849131       -23.1060 
  69   2.0000      -0.836781       -22.7700 
  70   2.0000      -0.823710       -22.4143 
  71   2.0000      -0.802078       -21.8256 
  72   2.0000      -0.793938       -21.6041 
  73   2.0000      -0.791997       -21.5513 
  74   2.0000      -0.774585       -21.0775 
  75   2.0000      -0.768802       -20.9202 
  76   2.0000      -0.761221       -20.7139 
  77   2.0000      -0.756145       -20.5758 
  78   2.0000      -0.740861       -20.1598 
  79   2.0000      -0.735272       -20.0078 
  80   2.0000      -0.722533       -19.6611 
  81   2.0000      -0.706935       -19.2367 
  82   2.0000      -0.686214       -18.6728 
  83   2.0000      -0.669873       -18.2282 
  84   2.0000      -0.663459       -18.0536 
  85   2.0000      -0.653425       -17.7806 
  86   2.0000      -0.641410       -17.4537 
  87   2.0000      -0.637682       -17.3522 
  88   2.0000      -0.629829       -17.1385 
  89   2.0000      -0.622274       -16.9329 
  90   2.0000      -0.620990       -16.8980 
  91   2.0000      -0.605916       -16.4878 
  92   2.0000      -0.600397       -16.3376 
  93   2.0000      -0.586452       -15.9582 
  94   2.0000      -0.579979       -15.7820 
  95   2.0000      -0.567343       -15.4382 
  96   2.0000      -0.564954       -15.3732 
  97   2.0000      -0.564522       -15.3614 
  98   2.0000      -0.560463       -15.2510 
  99   2.0000      -0.554773       -15.0961 
 100   2.0000      -0.550577       -14.9820 
 101   2.0000      -0.549922       -14.9641 
 102   2.0000      -0.545695       -14.8491 
 103   2.0000      -0.538613       -14.6564 
 104   2.0000      -0.536210       -14.5910 
 105   2.0000      -0.533139       -14.5075 
 106   2.0000      -0.528994       -14.3947 
 107   2.0000      -0.527318       -14.3491 
 108   2.0000      -0.521610       -14.1937 
 109   2.0000      -0.519669       -14.1409 
 110   2.0000      -0.512910       -13.9570 
 111   2.0000      -0.506393       -13.7797 
 112   2.0000      -0.504694       -13.7334 
 113   2.0000      -0.502952       -13.6860 
 114   2.0000      -0.499745       -13.5987 
 115   2.0000      -0.499324       -13.5873 
 116   2.0000      -0.498290       -13.5592 
 117   2.0000      -0.492788       -13.4094 
 118   2.0000      -0.490057       -13.3351 
 119   2.0000      -0.485680       -13.2160 
 120   2.0000      -0.482688       -13.1346 
 121   2.0000      -0.479056       -13.0358 
 122   2.0000      -0.472536       -12.8584 
 123   2.0000      -0.467506       -12.7215 
 124   2.0000      -0.465541       -12.6680 
 125   2.0000      -0.460700       -12.5363 
 126   2.0000      -0.459048       -12.4913 
 127   2.0000      -0.455749       -12.4015 
 128   2.0000      -0.452365       -12.3095 
 129   2.0000      -0.449798       -12.2396 
 130   2.0000      -0.449444       -12.2300 
 131   2.0000      -0.442895       -12.0518 
 132   2.0000      -0.439480       -11.9589 
 133   2.0000      -0.437854       -11.9146 
 134   2.0000      -0.435013       -11.8373 
 135   2.0000      -0.434005       -11.8099 
 136   2.0000      -0.428521       -11.6607 
 137   2.0000      -0.425817       -11.5871 
 138   2.0000      -0.415923       -11.3179 
 139   2.0000      -0.412744       -11.2313 
 140   2.0000      -0.408568       -11.1177 
 141   2.0000      -0.404737       -11.0134 
 142   2.0000      -0.401651       -10.9295 
 143   2.0000      -0.400584       -10.9004 
 144   2.0000      -0.399634       -10.8746 
 145   2.0000      -0.398124       -10.8335 
 146   2.0000      -0.394545       -10.7361 
 147   2.0000      -0.392829       -10.6894 
 148   2.0000      -0.389837       -10.6080 
 149   2.0000      -0.387095       -10.5334 
 150   2.0000      -0.383667       -10.4401 
 151   2.0000      -0.383263       -10.4291 
 152   2.0000      -0.376966       -10.2578 
 153   2.0000      -0.374921       -10.2021 
 154   2.0000      -0.373640       -10.1673 
 155   2.0000      -0.372843       -10.1456 
 156   2.0000      -0.371309       -10.1038 
 157   2.0000      -0.366382        -9.9698 
 158   2.0000      -0.363830        -9.9003 
 159   2.0000      -0.357763        -9.7352 
 160   2.0000      -0.351204        -9.5567 
 161   2.0000      -0.348819        -9.4918 
 162   2.0000      -0.346526        -9.4295 
 163   2.0000      -0.342674        -9.3246 
 164   2.0000      -0.341243        -9.2857 
 165   2.0000      -0.338924        -9.2226 
 166   2.0000      -0.335876        -9.1397 
 167   2.0000      -0.331048        -9.0083 
 168   2.0000      -0.326994        -8.8979 
 169   2.0000      -0.325935        -8.8691 
 170   2.0000      -0.323684        -8.8079 
 171   2.0000      -0.320612        -8.7243 
 172   2.0000      -0.313298        -8.5253 
 173   2.0000      -0.311512        -8.4767 
 174   2.0000      -0.306958        -8.3528 
 175   2.0000      -0.305872        -8.3232 
 176   2.0000      -0.303855        -8.2683 
 177   2.0000      -0.296942        -8.0802 
 178   2.0000      -0.293283        -7.9806 
 179   2.0000      -0.287066        -7.8115 
 180   2.0000      -0.278083        -7.5670 
 181   2.0000      -0.276400        -7.5212 
 182   2.0000      -0.269697        -7.3388 
 183   2.0000      -0.249237        -6.7821 
 184   2.0000      -0.241495        -6.5714 
 185   0.0000      -0.192112        -5.2276 
 186   0.0000      -0.041089        -1.1181 
 187   0.0000      -0.038466        -1.0467 
 188   0.0000      -0.034804        -0.9471 
 189   0.0000      -0.027207        -0.7403 
 190   0.0000      -0.023757        -0.6464 
 191   0.0000      -0.023142        -0.6297 
 192   0.0000      -0.022291        -0.6066 
 193   0.0000      -0.020568        -0.5597 
 194   0.0000      -0.020498        -0.5578 
 195   0.0000      -0.015853        -0.4314 
 196   0.0000      -0.013217        -0.3596 
 197   0.0000      -0.011661        -0.3173 
 198   0.0000      -0.008026        -0.2184 
 199   0.0000      -0.005898        -0.1605 
 200   0.0000      -0.003569        -0.0971 
 201   0.0000       0.001236         0.0336 
 202   0.0000       0.002564         0.0698 
 203   0.0000       0.006394         0.1740 
 204   0.0000       0.009212         0.2507 
 205   0.0000       0.011009         0.2996 
 206   0.0000       0.011872         0.3230 
 207   0.0000       0.014811         0.4030 
 208   0.0000       0.017645         0.4801 
 209   0.0000       0.019269         0.5243 
 210   0.0000       0.021829         0.5940 
 211   0.0000       0.022893         0.6230 
 212   0.0000       0.023256         0.6328 
 213   0.0000       0.028130         0.7654 
 214   0.0000       0.029121         0.7924 
 215   0.0000       0.032859         0.8941 
 216   0.0000       0.033844         0.9209 
 217   0.0000       0.036445         0.9917 
 218   0.0000       0.037340         1.0161 
 219   0.0000       0.041300         1.1238 
 220   0.0000       0.043356         1.1798 
 221   0.0000       0.044479         1.2103 
 222   0.0000       0.047533         1.2934 
 223   0.0000       0.048572         1.3217 
 224   0.0000       0.050747         1.3809 
 225   0.0000       0.052587         1.4310 
 226   0.0000       0.053492         1.4556 
 227   0.0000       0.055458         1.5091 
 228   0.0000       0.057461         1.5636 
 229   0.0000       0.059510         1.6193 
 230   0.0000       0.061925         1.6851 
 231   0.0000       0.062261         1.6942 
 232   0.0000       0.065790         1.7902 
 233   0.0000       0.067583         1.8390 
 234   0.0000       0.068968         1.8767 
 235   0.0000       0.069975         1.9041 
 236   0.0000       0.071129         1.9355 
 237   0.0000       0.072132         1.9628 
 238   0.0000       0.073501         2.0001 
 239   0.0000       0.075721         2.0605 
 240   0.0000       0.078305         2.1308 
 241   0.0000       0.079646         2.1673 
 242   0.0000       0.080629         2.1940 
 243   0.0000       0.082080         2.2335 
 244   0.0000       0.084537         2.3004 
 245   0.0000       0.084647         2.3034 
 246   0.0000       0.085573         2.3286 
 247   0.0000       0.088019         2.3951 
 248   0.0000       0.089392         2.4325 
 249   0.0000       0.090215         2.4549 
 250   0.0000       0.091376         2.4865 
 251   0.0000       0.093637         2.5480 
 252   0.0000       0.095249         2.5918 
 253   0.0000       0.096450         2.6245 
 254   0.0000       0.097859         2.6629 
 255   0.0000       0.099215         2.6998 
 256   0.0000       0.099942         2.7195 
 257   0.0000       0.100642         2.7386 
 258   0.0000       0.101835         2.7711 
 259   0.0000       0.103792         2.8243 
 260   0.0000       0.104490         2.8433 
 261   0.0000       0.105343         2.8665 
 262   0.0000       0.107985         2.9384 
 263   0.0000       0.109287         2.9738 
 264   0.0000       0.110340         3.0025 
 265   0.0000       0.111459         3.0329 
 266   0.0000       0.112296         3.0557 
 267   0.0000       0.114181         3.1070 
 268   0.0000       0.114508         3.1159 
 269   0.0000       0.115811         3.1514 
 270   0.0000       0.116237         3.1630 
 271   0.0000       0.118208         3.2166 
 272   0.0000       0.119007         3.2383 
 273   0.0000       0.120028         3.2661 
 274   0.0000       0.120695         3.2843 
 275   0.0000       0.122877         3.3437 
 276   0.0000       0.123113         3.3501 
 277   0.0000       0.123746         3.3673 
 278   0.0000       0.125059         3.4030 
 279   0.0000       0.126285         3.4364 
 280   0.0000       0.127134         3.4595 
 281   0.0000       0.127350         3.4654 
 282   0.0000       0.128937         3.5086 
 283   0.0000       0.129663         3.5283 
 284   0.0000       0.132361         3.6017 
 285   0.0000       0.133626         3.6362 
 286   0.0000       0.135698         3.6925 
 287   0.0000       0.135988         3.7004 
 288   0.0000       0.137215         3.7338 
 289   0.0000       0.138442         3.7672 
 290   0.0000       0.140387         3.8201 
 291   0.0000       0.142586         3.8800 
 292   0.0000       0.143248         3.8980 
 293   0.0000       0.144599         3.9347 
 294   0.0000       0.145648         3.9633 
 295   0.0000       0.146860         3.9963 
 296   0.0000       0.147890         4.0243 
 297   0.0000       0.148362         4.0371 
 298   0.0000       0.148933         4.0527 
 299   0.0000       0.149968         4.0808 
 300   0.0000       0.150734         4.1017 
 301   0.0000       0.152735         4.1561 
 302   0.0000       0.154418         4.2019 
 303   0.0000       0.154722         4.2102 
 304   0.0000       0.156895         4.2693 
 305   0.0000       0.159366         4.3366 
 306   0.0000       0.160046         4.3551 
 307   0.0000       0.162540         4.4229 
 308   0.0000       0.163861         4.4589 
 309   0.0000       0.165007         4.4901 
 310   0.0000       0.165630         4.5070 
 311   0.0000       0.166274         4.5245 
 312   0.0000       0.167792         4.5659 
 313   0.0000       0.168850         4.5946 
 314   0.0000       0.169964         4.6250 
 315   0.0000       0.171080         4.6553 
 316   0.0000       0.172589         4.6964 
 317   0.0000       0.173996         4.7347 
 318   0.0000       0.174294         4.7428 
 319   0.0000       0.174888         4.7589 
 320   0.0000       0.177399         4.8273 
 321   0.0000       0.177619         4.8333 
 322   0.0000       0.180458         4.9105 
 323   0.0000       0.182451         4.9647 
 324   0.0000       0.184741         5.0270 
 325   0.0000       0.185800         5.0559 
 326   0.0000       0.186185         5.0664 
 327   0.0000       0.186847         5.0844 
 328   0.0000       0.187265         5.0957 
 329   0.0000       0.188866         5.1393 
 330   0.0000       0.189490         5.1563 
 331   0.0000       0.191472         5.2102 
 332   0.0000       0.191925         5.2226 
 333   0.0000       0.192908         5.2493 
 334   0.0000       0.193862         5.2753 
 335   0.0000       0.195614         5.3229 
 336   0.0000       0.196705         5.3526 
 337   0.0000       0.197869         5.3843 
 338   0.0000       0.198065         5.3896 
 339   0.0000       0.200532         5.4568 
 340   0.0000       0.201431         5.4812 
 341   0.0000       0.203766         5.5448 
 342   0.0000       0.205639         5.5957 
 343   0.0000       0.207272         5.6402 
 344   0.0000       0.207704         5.6519 
 345   0.0000       0.208968         5.6863 
 346   0.0000       0.209881         5.7111 
 347   0.0000       0.210339         5.7236 
 348   0.0000       0.211717         5.7611 
 349   0.0000       0.213699         5.8151 
 350   0.0000       0.215037         5.8515 
 351   0.0000       0.217242         5.9115 
 352   0.0000       0.217839         5.9277 
 353   0.0000       0.220491         5.9999 
 354   0.0000       0.220722         6.0062 
 355   0.0000       0.221187         6.0188 
 356   0.0000       0.223443         6.0802 
 357   0.0000       0.224870         6.1190 
 358   0.0000       0.226107         6.1527 
 359   0.0000       0.227013         6.1773 
 360   0.0000       0.228552         6.2192 
 361   0.0000       0.230197         6.2640 
 362   0.0000       0.230579         6.2744 
 363   0.0000       0.233104         6.3431 
 364   0.0000       0.233544         6.3551 
 365   0.0000       0.234810         6.3895 
 366   0.0000       0.234892         6.3917 
 367   0.0000       0.236830         6.4445 
 368   0.0000       0.237003         6.4492 
 369   0.0000       0.238988         6.5032 
 370   0.0000       0.241152         6.5621 
 371   0.0000       0.243502         6.6260 
 372   0.0000       0.243746         6.6327 
 373   0.0000       0.245936         6.6923 
 374   0.0000       0.246200         6.6994 
 375   0.0000       0.246736         6.7140 
 376   0.0000       0.248393         6.7591 
 377   0.0000       0.250234         6.8092 
 378   0.0000       0.251082         6.8323 
 379   0.0000       0.253512         6.8984 
 380   0.0000       0.255878         6.9628 
 381   0.0000       0.256181         6.9710 
 382   0.0000       0.258381         7.0309 
 383   0.0000       0.260006         7.0751 
 384   0.0000       0.260970         7.1014 
 385   0.0000       0.261353         7.1118 
 386   0.0000       0.262625         7.1464 
 387   0.0000       0.263434         7.1684 
 388   0.0000       0.263990         7.1835 
 389   0.0000       0.264696         7.2028 
 390   0.0000       0.266659         7.2562 
 391   0.0000       0.268924         7.3178 
 392   0.0000       0.270978         7.3737 
 393   0.0000       0.272003         7.4016 
 394   0.0000       0.273010         7.4290 
 395   0.0000       0.273967         7.4550 
 396   0.0000       0.275274         7.4906 
 397   0.0000       0.276389         7.5209 
 398   0.0000       0.278654         7.5826 
 399   0.0000       0.279468         7.6047 
 400   0.0000       0.280522         7.6334 
 401   0.0000       0.283779         7.7220 
 402   0.0000       0.285673         7.7736 
 403   0.0000       0.286256         7.7894 
 404   0.0000       0.287440         7.8216 
 405   0.0000       0.287796         7.8313 
 406   0.0000       0.290834         7.9140 
 407   0.0000       0.292474         7.9586 
 408   0.0000       0.293115         7.9761 
 409   0.0000       0.294572         8.0157 
 410   0.0000       0.296629         8.0717 
 411   0.0000       0.296938         8.0801 
 412   0.0000       0.299920         8.1612 
 413   0.0000       0.300464         8.1760 
 414   0.0000       0.303709         8.2643 
 415   0.0000       0.305813         8.3216 
 416   0.0000       0.306512         8.3406 
 417   0.0000       0.307795         8.3755 
 418   0.0000       0.310302         8.4437 
 419   0.0000       0.311030         8.4636 
 420   0.0000       0.313333         8.5262 
 421   0.0000       0.314231         8.5507 
 422   0.0000       0.315476         8.5845 
 423   0.0000       0.317445         8.6381 
 424   0.0000       0.318276         8.6607 
 425   0.0000       0.319967         8.7067 
 426   0.0000       0.320229         8.7139 
 427   0.0000       0.322171         8.7667 
 428   0.0000       0.324092         8.8190 
 429   0.0000       0.325313         8.8522 
 430   0.0000       0.326494         8.8843 
 431   0.0000       0.329897         8.9770 
 432   0.0000       0.331112         9.0100 
 433   0.0000       0.332182         9.0391 
 434   0.0000       0.333745         9.0817 
 435   0.0000       0.336324         9.1518 
 436   0.0000       0.338328         9.2064 
 437   0.0000       0.339205         9.2302 
 438   0.0000       0.340298         9.2600 
 439   0.0000       0.343335         9.3426 
 440   0.0000       0.345306         9.3963 
 441   0.0000       0.347435         9.4542 
 442   0.0000       0.348228         9.4758 
 443   0.0000       0.351356         9.5609 
 444   0.0000       0.353518         9.6197 
 445   0.0000       0.354745         9.6531 
 446   0.0000       0.356860         9.7107 
 447   0.0000       0.357426         9.7261 
 448   0.0000       0.360205         9.8017 
 449   0.0000       0.360508         9.8099 
 450   0.0000       0.362917         9.8755 
 451   0.0000       0.363560         9.8930 
 452   0.0000       0.365400         9.9430 
 453   0.0000       0.368912        10.0386 
 454   0.0000       0.371817        10.1177 
 455   0.0000       0.373356        10.1595 
 456   0.0000       0.375018        10.2048 
 457   0.0000       0.376909        10.2562 
 458   0.0000       0.380524        10.3546 
 459   0.0000       0.381868        10.3912 
 460   0.0000       0.384255        10.4561 
 461   0.0000       0.386819        10.5259 
 462   0.0000       0.387023        10.5314 
 463   0.0000       0.390382        10.6228 
 464   0.0000       0.392920        10.6919 
 465   0.0000       0.395656        10.7663 
 466   0.0000       0.395902        10.7730 
 467   0.0000       0.396646        10.7933 
 468   0.0000       0.397897        10.8273 
 469   0.0000       0.400500        10.8982 
 470   0.0000       0.402111        10.9420 
 471   0.0000       0.404175        10.9981 
 472   0.0000       0.406963        11.0740 
 473   0.0000       0.408802        11.1241 
 474   0.0000       0.409185        11.1345 
 475   0.0000       0.412543        11.2259 
 476   0.0000       0.414961        11.2917 
 477   0.0000       0.416408        11.3310 
 478   0.0000       0.417068        11.3490 
 479   0.0000       0.419384        11.4120 
 480   0.0000       0.420227        11.4349 
 481   0.0000       0.422238        11.4897 
 482   0.0000       0.425748        11.5852 
 483   0.0000       0.428716        11.6659 
 484   0.0000       0.429820        11.6960 
 485   0.0000       0.432055        11.7568 
 486   0.0000       0.432540        11.7700 
 487   0.0000       0.435400        11.8478 
 488   0.0000       0.436250        11.8710 
 489   0.0000       0.439046        11.9471 
 490   0.0000       0.441022        12.0008 
 491   0.0000       0.442209        12.0331 
 492   0.0000       0.444734        12.1018 
 493   0.0000       0.447865        12.1870 
 494   0.0000       0.448394        12.2014 
 495   0.0000       0.452097        12.3022 
 496   0.0000       0.453854        12.3500 
 497   0.0000       0.455408        12.3923 
 498   0.0000       0.459570        12.5055 
 499   0.0000       0.461650        12.5621 
 500   0.0000       0.464006        12.6262 
 501   0.0000       0.464624        12.6431 
 502   0.0000       0.467319        12.7164 
 503   0.0000       0.468677        12.7534 
 504   0.0000       0.469666        12.7803 
 505   0.0000       0.470106        12.7922 
 506   0.0000       0.471971        12.8430 
 507   0.0000       0.474323        12.9070 
 508   0.0000       0.475433        12.9372 
 509   0.0000       0.479125        13.0376 
 510   0.0000       0.480664        13.0795 
 511   0.0000       0.480953        13.0874 
 512   0.0000       0.484949        13.1961 
 513   0.0000       0.486550        13.2397 
 514   0.0000       0.487515        13.2660 
 515   0.0000       0.490660        13.3515 
 516   0.0000       0.491862        13.3842 
 517   0.0000       0.494398        13.4533 
 518   0.0000       0.495164        13.4741 
 519   0.0000       0.497759        13.5447 
 520   0.0000       0.500590        13.6217 
 521   0.0000       0.501573        13.6485 
 522   0.0000       0.502992        13.6871 
 523   0.0000       0.504742        13.7347 
 524   0.0000       0.506986        13.7958 
 525   0.0000       0.510146        13.8818 
 526   0.0000       0.512069        13.9341 
 527   0.0000       0.514450        13.9989 
 528   0.0000       0.515814        14.0360 
 529   0.0000       0.516160        14.0454 
 530   0.0000       0.516739        14.0612 
 531   0.0000       0.518187        14.1006 
 532   0.0000       0.521424        14.1887 
 533   0.0000       0.522639        14.2217 
 534   0.0000       0.524001        14.2588 
 535   0.0000       0.525849        14.3091 
 536   0.0000       0.527719        14.3600 
 537   0.0000       0.528103        14.3704 
 538   0.0000       0.529051        14.3962 
 539   0.0000       0.530860        14.4454 
 540   0.0000       0.534174        14.5356 
 541   0.0000       0.537217        14.6184 
 542   0.0000       0.537710        14.6318 
 543   0.0000       0.538185        14.6448 
 544   0.0000       0.541766        14.7422 
 545   0.0000       0.544606        14.8195 
 546   0.0000       0.545325        14.8390 
 547   0.0000       0.546397        14.8682 
 548   0.0000       0.548679        14.9303 
 549   0.0000       0.549494        14.9525 
 550   0.0000       0.551411        15.0046 
 551   0.0000       0.554412        15.0863 
 552   0.0000       0.554587        15.0911 
 553   0.0000       0.558500        15.1976 
 554   0.0000       0.559706        15.2304 
 555   0.0000       0.561839        15.2884 
 556   0.0000       0.562733        15.3127 
 557   0.0000       0.564972        15.3737 
 558   0.0000       0.567601        15.4452 
 559   0.0000       0.569012        15.4836 
 560   0.0000       0.569870        15.5069 
 561   0.0000       0.570548        15.5254 
 562   0.0000       0.573200        15.5976 
 563   0.0000       0.575872        15.6703 
 564   0.0000       0.576811        15.6958 
 565   0.0000       0.578992        15.7552 
 566   0.0000       0.580874        15.8064 
 567   0.0000       0.582147        15.8410 
 568   0.0000       0.583965        15.8905 
 569   0.0000       0.585490        15.9320 
 570   0.0000       0.590405        16.0657 
 571   0.0000       0.591702        16.1010 
 572   0.0000       0.592347        16.1186 
 573   0.0000       0.594098        16.1662 
 574   0.0000       0.597310        16.2536 
 575   0.0000       0.598541        16.2871 
 576   0.0000       0.601390        16.3647 
 577   0.0000       0.603226        16.4146 
 578   0.0000       0.604580        16.4515 
 579   0.0000       0.606330        16.4991 
 580   0.0000       0.607896        16.5417 
 581   0.0000       0.609853        16.5949 
 582   0.0000       0.612094        16.6559 
 583   0.0000       0.615041        16.7361 
 584   0.0000       0.619668        16.8620 
 585   0.0000       0.620071        16.8730 
 586   0.0000       0.624950        17.0058 
 587   0.0000       0.627616        17.0783 
 588   0.0000       0.628683        17.1073 
 589   0.0000       0.631256        17.1774 
 590   0.0000       0.634262        17.2591 
 591   0.0000       0.635496        17.2927 
 592   0.0000       0.636365        17.3164 
 593   0.0000       0.638355        17.3705 
 594   0.0000       0.638961        17.3870 
 595   0.0000       0.642066        17.4715 
 596   0.0000       0.643885        17.5210 
 597   0.0000       0.646101        17.5813 
 598   0.0000       0.648074        17.6350 
 599   0.0000       0.649380        17.6705 
 600   0.0000       0.651247        17.7213 
 601   0.0000       0.653216        17.7749 
 602   0.0000       0.657552        17.8929 
 603   0.0000       0.658624        17.9221 
 604   0.0000       0.660243        17.9661 
 605   0.0000       0.660886        17.9836 
 606   0.0000       0.663772        18.0622 
 607   0.0000       0.665576        18.1113 
 608   0.0000       0.667134        18.1536 
 609   0.0000       0.671116        18.2620 
 610   0.0000       0.672044        18.2873 
 611   0.0000       0.673063        18.3150 
 612   0.0000       0.674528        18.3548 
 613   0.0000       0.676284        18.4026 
 614   0.0000       0.680381        18.5141 
 615   0.0000       0.682512        18.5721 
 616   0.0000       0.683581        18.6012 
 617   0.0000       0.685987        18.6667 
 618   0.0000       0.688927        18.7466 
 619   0.0000       0.690410        18.7870 
 620   0.0000       0.692138        18.8340 
 621   0.0000       0.693371        18.8676 
 622   0.0000       0.697101        18.9691 
 623   0.0000       0.697619        18.9832 
 624   0.0000       0.699723        19.0404 
 625   0.0000       0.703169        19.1342 
 626   0.0000       0.706014        19.2116 
 627   0.0000       0.707762        19.2592 
 628   0.0000       0.709629        19.3100 
 629   0.0000       0.710528        19.3345 
 630   0.0000       0.713092        19.4042 
 631   0.0000       0.713683        19.4203 
 632   0.0000       0.717115        19.5137 
 633   0.0000       0.719625        19.5820 
 634   0.0000       0.722301        19.6548 
 635   0.0000       0.723807        19.6958 
 636   0.0000       0.725722        19.7479 
 637   0.0000       0.728079        19.8120 
 638   0.0000       0.730174        19.8690 
 639   0.0000       0.730800        19.8861 
 640   0.0000       0.733096        19.9486 
 641   0.0000       0.734643        19.9907 
 642   0.0000       0.736621        20.0445 
 643   0.0000       0.740277        20.1440 
 644   0.0000       0.742974        20.2173 
 645   0.0000       0.746053        20.3011 
 646   0.0000       0.748801        20.3759 
 647   0.0000       0.751213        20.4415 
 648   0.0000       0.752067        20.4648 
 649   0.0000       0.753637        20.5075 
 650   0.0000       0.756148        20.5758 
 651   0.0000       0.758175        20.6310 
 652   0.0000       0.760517        20.6947 
 653   0.0000       0.763091        20.7648 
 654   0.0000       0.765207        20.8223 
 655   0.0000       0.765458        20.8292 
 656   0.0000       0.767805        20.8930 
 657   0.0000       0.771876        21.0038 
 658   0.0000       0.774821        21.0840 
 659   0.0000       0.776510        21.1299 
 660   0.0000       0.777179        21.1481 
 661   0.0000       0.779732        21.2176 
 662   0.0000       0.781228        21.2583 
 663   0.0000       0.784163        21.3382 
 664   0.0000       0.785083        21.3632 
 665   0.0000       0.790086        21.4993 
 666   0.0000       0.792643        21.5689 
 667   0.0000       0.793755        21.5992 
 668   0.0000       0.798553        21.7297 
 669   0.0000       0.798896        21.7391 
 670   0.0000       0.800160        21.7734 
 671   0.0000       0.803079        21.8529 
 672   0.0000       0.807033        21.9605 
 673   0.0000       0.809901        22.0385 
 674   0.0000       0.811187        22.0735 
 675   0.0000       0.814906        22.1747 
 676   0.0000       0.816661        22.2225 
 677   0.0000       0.819640        22.3035 
 678   0.0000       0.822838        22.3906 
 679   0.0000       0.825562        22.4647 
 680   0.0000       0.826673        22.4949 
 681   0.0000       0.829384        22.5687 
 682   0.0000       0.832552        22.6549 
 683   0.0000       0.834553        22.7093 
 684   0.0000       0.838334        22.8122 
 685   0.0000       0.839477        22.8433 
 686   0.0000       0.841771        22.9058 
 687   0.0000       0.844453        22.9787 
 688   0.0000       0.845973        23.0201 
 689   0.0000       0.847876        23.0719 
 690   0.0000       0.851915        23.1818 
 691   0.0000       0.855800        23.2875 
 692   0.0000       0.857253        23.3270 
 693   0.0000       0.860704        23.4209 
 694   0.0000       0.864119        23.5139 
 695   0.0000       0.865794        23.5594 
 696   0.0000       0.866855        23.5883 
 697   0.0000       0.868613        23.6362 
 698   0.0000       0.871804        23.7230 
 699   0.0000       0.875107        23.8129 
 700   0.0000       0.876787        23.8586 
 701   0.0000       0.877760        23.8851 
 702   0.0000       0.880077        23.9481 
 703   0.0000       0.884074        24.0569 
 704   0.0000       0.888990        24.1906 
 705   0.0000       0.890805        24.2400 
 706   0.0000       0.894210        24.3327 
 707   0.0000       0.895945        24.3799 
 708   0.0000       0.898162        24.4402 
 709   0.0000       0.900394        24.5010 
 710   0.0000       0.902430        24.5564 
 711   0.0000       0.906881        24.6775 
 712   0.0000       0.910254        24.7693 
 713   0.0000       0.912687        24.8355 
 714   0.0000       0.914205        24.8768 
 715   0.0000       0.915791        24.9199 
 716   0.0000       0.920211        25.0402 
 717   0.0000       0.925602        25.1869 
 718   0.0000       0.928147        25.2562 
 719   0.0000       0.930165        25.3111 
 720   0.0000       0.931003        25.3339 
 721   0.0000       0.933028        25.3890 
 722   0.0000       0.933544        25.4030 
 723   0.0000       0.938407        25.5353 
 724   0.0000       0.940311        25.5872 
 725   0.0000       0.943790        25.6818 
 726   0.0000       0.944449        25.6998 
 727   0.0000       0.947545        25.7840 
 728   0.0000       0.950660        25.8688 
 729   0.0000       0.953360        25.9422 
 730   0.0000       0.956465        26.0267 
 731   0.0000       0.959171        26.1004 
 732   0.0000       0.964026        26.2325 
 733   0.0000       0.965161        26.2634 
 734   0.0000       0.968945        26.3663 
 735   0.0000       0.972743        26.4697 
 736   0.0000       0.975072        26.5331 
 737   0.0000       0.978571        26.6283 
 738   0.0000       0.980146        26.6711 
 739   0.0000       0.984583        26.7919 
 740   0.0000       0.985804        26.8251 
 741   0.0000       0.988165        26.8893 
 742   0.0000       0.990258        26.9463 
 743   0.0000       0.995476        27.0883 
 744   0.0000       0.998469        27.1697 
 745   0.0000       0.999468        27.1969 
 746   0.0000       1.000652        27.2291 
 747   0.0000       1.003425        27.3046 
 748   0.0000       1.005271        27.3548 
 749   0.0000       1.007939        27.4274 
 750   0.0000       1.009598        27.4726 
 751   0.0000       1.011880        27.5347 
 752   0.0000       1.013614        27.5818 
 753   0.0000       1.017733        27.6939 
 754   0.0000       1.021041        27.7839 
 755   0.0000       1.022290        27.8179 
 756   0.0000       1.024489        27.8777 
 757   0.0000       1.028203        27.9788 
 758   0.0000       1.031234        28.0613 
 759   0.0000       1.034584        28.1524 
 760   0.0000       1.037095        28.2208 
 761   0.0000       1.038795        28.2671 
 762   0.0000       1.042095        28.3568 
 763   0.0000       1.044229        28.4149 
 764   0.0000       1.049394        28.5555 
 765   0.0000       1.049967        28.5711 
 766   0.0000       1.052630        28.6435 
 767   0.0000       1.053939        28.6791 
 768   0.0000       1.057423        28.7740 
 769   0.0000       1.060942        28.8697 
 770   0.0000       1.064360        28.9627 
 771   0.0000       1.066462        29.0199 
 772   0.0000       1.068805        29.0837 
 773   0.0000       1.071748        29.1638 
 774   0.0000       1.074128        29.2285 
 775   0.0000       1.074959        29.2511 
 776   0.0000       1.076612        29.2961 
 777   0.0000       1.078707        29.3531 
 778   0.0000       1.083317        29.4786 
 779   0.0000       1.084461        29.5097 
 780   0.0000       1.088798        29.6277 
 781   0.0000       1.091876        29.7115 
 782   0.0000       1.098129        29.8816 
 783   0.0000       1.099804        29.9272 
 784   0.0000       1.101823        29.9821 
 785   0.0000       1.103426        30.0258 
 786   0.0000       1.105645        30.0861 
 787   0.0000       1.107816        30.1452 
 788   0.0000       1.108719        30.1698 
 789   0.0000       1.113671        30.3045 
 790   0.0000       1.115582        30.3565 
 791   0.0000       1.117586        30.4111 
 792   0.0000       1.119935        30.4750 
 793   0.0000       1.120833        30.4994 
 794   0.0000       1.123647        30.5760 
 795   0.0000       1.128722        30.7141 
 796   0.0000       1.130530        30.7633 
 797   0.0000       1.133383        30.8409 
 798   0.0000       1.135617        30.9017 
 799   0.0000       1.137601        30.9557 
 800   0.0000       1.140596        31.0372 
 801   0.0000       1.141813        31.0703 
 802   0.0000       1.148957        31.2647 
 803   0.0000       1.149631        31.2830 
 804   0.0000       1.151974        31.3468 
 805   0.0000       1.154140        31.4058 
 806   0.0000       1.156715        31.4758 
 807   0.0000       1.157750        31.5040 
 808   0.0000       1.162845        31.6426 
 809   0.0000       1.165908        31.7260 
 810   0.0000       1.170053        31.8388 
 811   0.0000       1.173513        31.9329 
 812   0.0000       1.174463        31.9588 
 813   0.0000       1.178447        32.0672 
 814   0.0000       1.181251        32.1435 
 815   0.0000       1.183889        32.2153 
 816   0.0000       1.186937        32.2982 
 817   0.0000       1.189843        32.3773 
 818   0.0000       1.191952        32.4347 
 819   0.0000       1.196513        32.5588 
 820   0.0000       1.199131        32.6300 
 821   0.0000       1.203698        32.7543 
 822   0.0000       1.204242        32.7691 
 823   0.0000       1.209163        32.9030 
 824   0.0000       1.210370        32.9359 
 825   0.0000       1.213196        33.0127 
 826   0.0000       1.218534        33.1580 
 827   0.0000       1.221159        33.2294 
 828   0.0000       1.222377        33.2626 
 829   0.0000       1.223407        33.2906 
 830   0.0000       1.228098        33.4182 
 831   0.0000       1.230774        33.4911 
 832   0.0000       1.234536        33.5934 
 833   0.0000       1.235092        33.6085 
 834   0.0000       1.240113        33.7452 
 835   0.0000       1.242790        33.8180 
 836   0.0000       1.245859        33.9015 
 837   0.0000       1.248798        33.9815 
 838   0.0000       1.251351        34.0510 
 839   0.0000       1.253056        34.0974 
 840   0.0000       1.257977        34.2313 
 841   0.0000       1.258438        34.2438 
 842   0.0000       1.264052        34.3966 
 843   0.0000       1.267517        34.4909 
 844   0.0000       1.268431        34.5158 
 845   0.0000       1.272469        34.6256 
 846   0.0000       1.274020        34.6678 
 847   0.0000       1.275882        34.7185 
 848   0.0000       1.278396        34.7869 
 849   0.0000       1.280748        34.8509 
 850   0.0000       1.283589        34.9282 
 851   0.0000       1.287335        35.0302 
 852   0.0000       1.289426        35.0871 
 853   0.0000       1.292468        35.1699 
 854   0.0000       1.293537        35.1989 
 855   0.0000       1.296221        35.2720 
 856   0.0000       1.298778        35.3415 
 857   0.0000       1.301442        35.4140 
 858   0.0000       1.304594        35.4998 
 859   0.0000       1.306482        35.5512 
 860   0.0000       1.307315        35.5738 
 861   0.0000       1.310213        35.6527 
 862   0.0000       1.311731        35.6940 
 863   0.0000       1.314634        35.7730 
 864   0.0000       1.315821        35.8053 
 865   0.0000       1.320181        35.9239 
 866   0.0000       1.320656        35.9369 
 867   0.0000       1.323296        36.0087 
 868   0.0000       1.323654        36.0185 
 869   0.0000       1.327529        36.1239 
 870   0.0000       1.332059        36.2472 
 871   0.0000       1.334307        36.3084 
 872   0.0000       1.338236        36.4153 
 873   0.0000       1.339349        36.4455 
 874   0.0000       1.340914        36.4881 
 875   0.0000       1.344181        36.5770 
 876   0.0000       1.346490        36.6398 
 877   0.0000       1.348217        36.6868 
 878   0.0000       1.348917        36.7059 
 879   0.0000       1.352058        36.7914 
 880   0.0000       1.357303        36.9341 
 881   0.0000       1.358596        36.9693 
 882   0.0000       1.362459        37.0744 
 883   0.0000       1.364705        37.1355 
 884   0.0000       1.365221        37.1495 
 885   0.0000       1.370942        37.3052 
 886   0.0000       1.371484        37.3200 
 887   0.0000       1.375965        37.4419 
 888   0.0000       1.376699        37.4619 
 889   0.0000       1.378948        37.5231 
 890   0.0000       1.382162        37.6105 
 891   0.0000       1.385561        37.7030 
 892   0.0000       1.387500        37.7558 
 893   0.0000       1.390490        37.8371 
 894   0.0000       1.392129        37.8817 
 895   0.0000       1.395441        37.9719 
 896   0.0000       1.399036        38.0697 
 897   0.0000       1.402066        38.1521 
 898   0.0000       1.404581        38.2206 
 899   0.0000       1.408032        38.3145 
 900   0.0000       1.412310        38.4309 
 901   0.0000       1.418073        38.5877 
 902   0.0000       1.422402        38.7055 
 903   0.0000       1.423205        38.7274 
 904   0.0000       1.425020        38.7768 
 905   0.0000       1.427371        38.8407 
 906   0.0000       1.430514        38.9263 
 907   0.0000       1.434031        39.0220 
 908   0.0000       1.437345        39.1121 
 909   0.0000       1.440817        39.2066 
 910   0.0000       1.442585        39.2547 
 911   0.0000       1.448672        39.4204 
 912   0.0000       1.451899        39.5082 
 913   0.0000       1.452810        39.5330 
 914   0.0000       1.455259        39.5996 
 915   0.0000       1.456242        39.6264 
 916   0.0000       1.466613        39.9086 
 917   0.0000       1.470781        40.0220 
 918   0.0000       1.472326        40.0640 
 919   0.0000       1.473443        40.0944 
 920   0.0000       1.478163        40.2228 
 921   0.0000       1.479388        40.2562 
 922   0.0000       1.480996        40.3000 
 923   0.0000       1.482683        40.3459 
 924   0.0000       1.488477        40.5035 
 925   0.0000       1.491702        40.5913 
 926   0.0000       1.497655        40.7533 
 927   0.0000       1.497753        40.7559 
 928   0.0000       1.502456        40.8839 
 929   0.0000       1.503572        40.9143 
 930   0.0000       1.505889        40.9773 
 931   0.0000       1.508446        41.0469 
 932   0.0000       1.509159        41.0663 
 933   0.0000       1.514806        41.2200 
 934   0.0000       1.518667        41.3250 
 935   0.0000       1.519831        41.3567 
 936   0.0000       1.522041        41.4169 
 937   0.0000       1.528130        41.5825 
 938   0.0000       1.529072        41.6082 
 939   0.0000       1.533022        41.7157 
 940   0.0000       1.536465        41.8093 
 941   0.0000       1.538566        41.8665 
 942   0.0000       1.541867        41.9563 
 943   0.0000       1.542930        41.9853 
 944   0.0000       1.544112        42.0174 
 945   0.0000       1.547212        42.1018 
 946   0.0000       1.552263        42.2392 
 947   0.0000       1.553690        42.2780 
 948   0.0000       1.556260        42.3480 
 949   0.0000       1.559176        42.4273 
 950   0.0000       1.561458        42.4894 
 951   0.0000       1.566240        42.6196 
 952   0.0000       1.571368        42.7591 
 953   0.0000       1.573734        42.8235 
 954   0.0000       1.578126        42.9430 
 955   0.0000       1.582734        43.0684 
 956   0.0000       1.585783        43.1514 
 957   0.0000       1.591494        43.3068 
 958   0.0000       1.593282        43.3554 
 959   0.0000       1.594580        43.3907 
 960   0.0000       1.595879        43.4261 
 961   0.0000       1.597452        43.4689 
 962   0.0000       1.602077        43.5947 
 963   0.0000       1.606628        43.7186 
 964   0.0000       1.608612        43.7726 
 965   0.0000       1.611419        43.8490 
 966   0.0000       1.612593        43.8809 
 967   0.0000       1.614543        43.9339 
 968   0.0000       1.616351        43.9832 
 969   0.0000       1.624495        44.2048 
 970   0.0000       1.627235        44.2793 
 971   0.0000       1.631197        44.3871 
 972   0.0000       1.632820        44.4313 
 973   0.0000       1.635665        44.5087 
 974   0.0000       1.637396        44.5558 
 975   0.0000       1.640026        44.6274 
 976   0.0000       1.642282        44.6888 
 977   0.0000       1.649605        44.8880 
 978   0.0000       1.651907        44.9507 
 979   0.0000       1.657227        45.0954 
 980   0.0000       1.658823        45.1389 
 981   0.0000       1.662293        45.2333 
 982   0.0000       1.663914        45.2774 
 983   0.0000       1.666155        45.3384 
 984   0.0000       1.668561        45.4039 
 985   0.0000       1.672951        45.5233 
 986   0.0000       1.677105        45.6363 
 987   0.0000       1.679480        45.7010 
 988   0.0000       1.681434        45.7541 
 989   0.0000       1.687417        45.9169 
 990   0.0000       1.689943        45.9857 
 991   0.0000       1.692652        46.0594 
 992   0.0000       1.693496        46.0824 
 993   0.0000       1.698048        46.2062 
 994   0.0000       1.702001        46.3138 
 995   0.0000       1.705004        46.3955 
 996   0.0000       1.708847        46.5001 
 997   0.0000       1.711500        46.5723 
 998   0.0000       1.714916        46.6652 
 999   0.0000       1.720716        46.8231 
 1000   0.0000       1.727299        47.0022 
 1001   0.0000       1.727945        47.0198 
 1002   0.0000       1.728156        47.0255 
 1003   0.0000       1.730773        47.0967 
 1004   0.0000       1.737406        47.2772 
 1005   0.0000       1.742239        47.4087 
 1006   0.0000       1.745616        47.5006 
 1007   0.0000       1.750757        47.6405 
 1008   0.0000       1.752719        47.6939 
 1009   0.0000       1.757267        47.8177 
 1010   0.0000       1.757803        47.8323 
 1011   0.0000       1.765496        48.0416 
 1012   0.0000       1.766773        48.0763 
 1013   0.0000       1.767978        48.1091 
 1014   0.0000       1.776672        48.3457 
 1015   0.0000       1.781069        48.4654 
 1016   0.0000       1.783508        48.5317 
 1017   0.0000       1.788504        48.6677 
 1018   0.0000       1.792188        48.7679 
 1019   0.0000       1.795990        48.8714 
 1020   0.0000       1.798092        48.9286 
 1021   0.0000       1.805099        49.1192 
 1022   0.0000       1.808600        49.2145 
 1023   0.0000       1.810812        49.2747 
 1024   0.0000       1.813617        49.3510 
 1025   0.0000       1.821309        49.5603 
 1026   0.0000       1.825609        49.6773 
 1027   0.0000       1.828132        49.7460 
 1028   0.0000       1.832257        49.8582 
 1029   0.0000       1.839843        50.0647 
 1030   0.0000       1.841424        50.1077 
 1031   0.0000       1.843306        50.1589 
 1032   0.0000       1.844618        50.1946 
 1033   0.0000       1.847223        50.2655 
 1034   0.0000       1.852631        50.4127 
 1035   0.0000       1.855321        50.4859 
 1036   0.0000       1.862723        50.6873 
 1037   0.0000       1.863210        50.7005 
 1038   0.0000       1.870319        50.8940 
 1039   0.0000       1.873663        50.9850 
 1040   0.0000       1.879112        51.1332 
 1041   0.0000       1.883969        51.2654 
 1042   0.0000       1.888231        51.3814 
 1043   0.0000       1.893351        51.5207 
 1044   0.0000       1.895119        51.5688 
 1045   0.0000       1.898128        51.6507 
 1046   0.0000       1.905361        51.8475 
 1047   0.0000       1.911678        52.0194 
 1048   0.0000       1.914771        52.1036 
 1049   0.0000       1.918071        52.1934 
 1050   0.0000       1.923158        52.3318 
 1051   0.0000       1.930200        52.5234 
 1052   0.0000       1.932570        52.5879 
 1053   0.0000       1.935853        52.6772 
 1054   0.0000       1.942012        52.8448 
 1055   0.0000       1.945725        52.9459 
 1056   0.0000       1.949595        53.0512 
 1057   0.0000       1.952041        53.1177 
 1058   0.0000       1.953142        53.1477 
 1059   0.0000       1.957060        53.2543 
 1060   0.0000       1.959131        53.3107 
 1061   0.0000       1.965157        53.4746 
 1062   0.0000       1.969092        53.5817 
 1063   0.0000       1.971300        53.6418 
 1064   0.0000       1.976505        53.7834 
 1065   0.0000       1.980143        53.8824 
 1066   0.0000       1.980444        53.8906 
 1067   0.0000       1.982490        53.9463 
 1068   0.0000       1.985120        54.0179 
 1069   0.0000       1.993835        54.2550 
 1070   0.0000       1.994330        54.2685 
 1071   0.0000       1.998899        54.3928 
 1072   0.0000       2.002582        54.4930 
 1073   0.0000       2.006105        54.5889 
 1074   0.0000       2.006729        54.6059 
 1075   0.0000       2.009996        54.6948 
 1076   0.0000       2.010875        54.7187 
 1077   0.0000       2.014679        54.8222 
 1078   0.0000       2.017182        54.8903 
 1079   0.0000       2.020417        54.9783 
 1080   0.0000       2.023128        55.0521 
 1081   0.0000       2.025887        55.1272 
 1082   0.0000       2.027129        55.1610 
 1083   0.0000       2.030791        55.2606 
 1084   0.0000       2.035381        55.3855 
 1085   0.0000       2.040260        55.5183 
 1086   0.0000       2.043191        55.5981 
 1087   0.0000       2.044091        55.6225 
 1088   0.0000       2.050184        55.7884 
 1089   0.0000       2.053317        55.8736 
 1090   0.0000       2.053920        55.8900 
 1091   0.0000       2.055986        55.9462 
 1092   0.0000       2.060839        56.0783 
 1093   0.0000       2.067773        56.2670 
 1094   0.0000       2.072733        56.4019 
 1095   0.0000       2.076665        56.5089 
 1096   0.0000       2.079489        56.5858 
 1097   0.0000       2.084199        56.7139 
 1098   0.0000       2.088204        56.8229 
 1099   0.0000       2.092102        56.9290 
 1100   0.0000       2.094056        56.9822 
 1101   0.0000       2.098799        57.1112 
 1102   0.0000       2.100750        57.1643 
 1103   0.0000       2.104676        57.2712 
 1104   0.0000       2.109774        57.4099 
 1105   0.0000       2.113425        57.5092 
 1106   0.0000       2.120945        57.7138 
 1107   0.0000       2.124401        57.8079 
 1108   0.0000       2.129578        57.9488 
 1109   0.0000       2.131274        57.9949 
 1110   0.0000       2.137014        58.1511 
 1111   0.0000       2.139488        58.2184 
 1112   0.0000       2.141395        58.2703 
 1113   0.0000       2.144818        58.3635 
 1114   0.0000       2.147161        58.4272 
 1115   0.0000       2.155395        58.6513 
 1116   0.0000       2.160212        58.7824 
 1117   0.0000       2.161393        58.8145 
 1118   0.0000       2.164541        58.9001 
 1119   0.0000       2.171432        59.0877 
 1120   0.0000       2.176003        59.2120 
 1121   0.0000       2.178833        59.2891 
 1122   0.0000       2.182506        59.3890 
 1123   0.0000       2.185297        59.4650 
 1124   0.0000       2.186035        59.4850 
 1125   0.0000       2.192458        59.6598 
 1126   0.0000       2.198881        59.8346 
 1127   0.0000       2.205263        60.0083 
 1128   0.0000       2.210701        60.1562 
 1129   0.0000       2.213099        60.2215 
 1130   0.0000       2.218100        60.3576 
 1131   0.0000       2.222536        60.4783 
 1132   0.0000       2.225735        60.5653 
 1133   0.0000       2.228764        60.6477 
 1134   0.0000       2.236142        60.8485 
 1135   0.0000       2.236881        60.8686 
 1136   0.0000       2.246578        61.1325 
 1137   0.0000       2.247327        61.1529 
 1138   0.0000       2.253450        61.3195 
 1139   0.0000       2.263258        61.5864 
 1140   0.0000       2.265498        61.6473 
 1141   0.0000       2.266502        61.6747 
 1142   0.0000       2.274629        61.8958 
 1143   0.0000       2.276612        61.9498 
 1144   0.0000       2.278687        62.0062 
 1145   0.0000       2.281890        62.0934 
 1146   0.0000       2.286722        62.2249 
 1147   0.0000       2.289744        62.3071 
 1148   0.0000       2.293975        62.4222 
 1149   0.0000       2.295388        62.4607 
 1150   0.0000       2.303203        62.6734 
 1151   0.0000       2.311222        62.8915 
 1152   0.0000       2.314120        62.9704 
 1153   0.0000       2.316374        63.0317 
 1154   0.0000       2.320371        63.1405 
 1155   0.0000       2.329267        63.3826 
 1156   0.0000       2.332566        63.4723 
 1157   0.0000       2.334943        63.5370 
 1158   0.0000       2.335556        63.5537 
 1159   0.0000       2.342101        63.7318 
 1160   0.0000       2.345241        63.8172 
 1161   0.0000       2.348576        63.9080 
 1162   0.0000       2.357010        64.1375 
 1163   0.0000       2.362817        64.2955 
 1164   0.0000       2.366137        64.3859 
 1165   0.0000       2.369191        64.4690 
 1166   0.0000       2.370996        64.5181 
 1167   0.0000       2.375689        64.6458 
 1168   0.0000       2.380602        64.7795 
 1169   0.0000       2.385975        64.9257 
 1170   0.0000       2.389897        65.0324 
 1171   0.0000       2.390456        65.0476 
 1172   0.0000       2.397569        65.2412 
 1173   0.0000       2.399459        65.2926 
 1174   0.0000       2.403576        65.4046 
 1175   0.0000       2.408312        65.5335 
 1176   0.0000       2.414142        65.6921 
 1177   0.0000       2.418611        65.8138 
 1178   0.0000       2.428325        66.0781 
 1179   0.0000       2.434229        66.2387 
 1180   0.0000       2.440749        66.4161 
 1181   0.0000       2.453341        66.7588 
 1182   0.0000       2.455372        66.8141 
 1183   0.0000       2.459759        66.9334 
 1184   0.0000       2.461955        66.9932 
 1185   0.0000       2.473417        67.3051 
 1186   0.0000       2.480089        67.4866 
 1187   0.0000       2.483846        67.5889 
 1188   0.0000       2.493371        67.8481 
 1189   0.0000       2.495547        67.9073 
 1190   0.0000       2.498416        67.9853 
 1191   0.0000       2.503806        68.1320 
 1192   0.0000       2.510768        68.3215 
 1193   0.0000       2.514616        68.4262 
 1194   0.0000       2.516223        68.4699 
 1195   0.0000       2.525145        68.7127 
 1196   0.0000       2.531308        68.8804 
 1197   0.0000       2.532537        68.9138 
 1198   0.0000       2.538738        69.0826 
 1199   0.0000       2.541987        69.1710 
 1200   0.0000       2.546420        69.2916 
 1201   0.0000       2.553450        69.4829 
 1202   0.0000       2.554768        69.5188 
 1203   0.0000       2.558911        69.6315 
 1204   0.0000       2.565670        69.8154 
 1205   0.0000       2.567707        69.8709 
 1206   0.0000       2.573554        70.0300 
 1207   0.0000       2.580691        70.2242 
 1208   0.0000       2.591208        70.5104 
 1209   0.0000       2.597219        70.6739 
 1210   0.0000       2.599274        70.7298 
 1211   0.0000       2.605836        70.9084 
 1212   0.0000       2.608534        70.9818 
 1213   0.0000       2.610232        71.0280 
 1214   0.0000       2.622971        71.3747 
 1215   0.0000       2.624792        71.4242 
 1216   0.0000       2.628217        71.5174 
 1217   0.0000       2.632222        71.6264 
 1218   0.0000       2.635919        71.7270 
 1219   0.0000       2.636498        71.7428 
 1220   0.0000       2.639506        71.8246 
 1221   0.0000       2.642134        71.8961 
 1222   0.0000       2.644625        71.9639 
 1223   0.0000       2.649578        72.0987 
 1224   0.0000       2.652967        72.1909 
 1225   0.0000       2.655238        72.2527 
 1226   0.0000       2.661930        72.4348 
 1227   0.0000       2.663710        72.4832 
 1228   0.0000       2.667672        72.5910 
 1229   0.0000       2.676164        72.8221 
 1230   0.0000       2.680192        72.9317 
 1231   0.0000       2.685221        73.0686 
 1232   0.0000       2.687919        73.1420 
 1233   0.0000       2.692292        73.2610 
 1234   0.0000       2.696176        73.3667 
 1235   0.0000       2.699639        73.4609 
 1236   0.0000       2.700891        73.4950 
 1237   0.0000       2.704656        73.5974 
 1238   0.0000       2.705714        73.6262 
 1239   0.0000       2.712487        73.8105 
 1240   0.0000       2.719158        73.9921 
 1241   0.0000       2.721310        74.0506 
 1242   0.0000       2.728525        74.2469 
 1243   0.0000       2.729888        74.2840 
 1244   0.0000       2.730788        74.3085 
 1245   0.0000       2.732456        74.3539 
 1246   0.0000       2.735989        74.4500 
 1247   0.0000       2.739118        74.5352 
 1248   0.0000       2.741608        74.6030 
 1249   0.0000       2.747728        74.7695 
 1250   0.0000       2.752465        74.8984 
 1251   0.0000       2.753586        74.9289 
 1252   0.0000       2.755568        74.9828 
 1253   0.0000       2.761501        75.1443 
 1254   0.0000       2.762444        75.1699 
 1255   0.0000       2.763534        75.1996 
 1256   0.0000       2.766207        75.2723 
 1257   0.0000       2.770576        75.3912 
 1258   0.0000       2.775877        75.5354 
 1259   0.0000       2.777408        75.5771 
 1260   0.0000       2.782465        75.7147 
 1261   0.0000       2.783922        75.7544 
 1262   0.0000       2.788483        75.8785 
 1263   0.0000       2.789068        75.8944 
 1264   0.0000       2.790819        75.9420 
 1265   0.0000       2.795895        76.0802 
 1266   0.0000       2.800244        76.1985 
 1267   0.0000       2.802681        76.2648 
 1268   0.0000       2.804096        76.3033 
 1269   0.0000       2.807295        76.3904 
 1270   0.0000       2.808297        76.4176 
 1271   0.0000       2.813025        76.5463 
 1272   0.0000       2.816015        76.6277 
 1273   0.0000       2.817646        76.6720 
 1274   0.0000       2.820625        76.7531 
 1275   0.0000       2.824037        76.8460 
 1276   0.0000       2.828335        76.9629 
 1277   0.0000       2.832168        77.0672 
 1278   0.0000       2.835596        77.1605 
 1279   0.0000       2.839764        77.2739 
 1280   0.0000       2.844147        77.3932 
 1281   0.0000       2.847548        77.4857 
 1282   0.0000       2.850410        77.5636 
 1283   0.0000       2.855182        77.6935 
 1284   0.0000       2.859226        77.8035 
 1285   0.0000       2.862422        77.8905 
 1286   0.0000       2.866714        78.0073 
 1287   0.0000       2.870729        78.1165 
 1288   0.0000       2.876692        78.2788 
 1289   0.0000       2.877862        78.3106 
 1290   0.0000       2.879595        78.3578 
 1291   0.0000       2.885521        78.5190 
 1292   0.0000       2.888105        78.5893 
 1293   0.0000       2.890177        78.6457 
 1294   0.0000       2.893895        78.7469 
 1295   0.0000       2.897364        78.8413 
 1296   0.0000       2.900505        78.9268 
 1297   0.0000       2.905744        79.0693 
 1298   0.0000       2.907203        79.1090 
 1299   0.0000       2.909032        79.1588 
 1300   0.0000       2.912671        79.2578 
 1301   0.0000       2.914649        79.3116 
 1302   0.0000       2.921284        79.4922 
 1303   0.0000       2.923341        79.5482 
 1304   0.0000       2.925112        79.5963 
 1305   0.0000       2.929143        79.7060 
 1306   0.0000       2.931058        79.7582 
 1307   0.0000       2.936711        79.9120 
 1308   0.0000       2.938367        79.9570 
 1309   0.0000       2.940104        80.0043 
 1310   0.0000       2.942483        80.0690 
 1311   0.0000       2.949193        80.2516 
 1312   0.0000       2.951935        80.3262 
 1313   0.0000       2.960060        80.5473 
 1314   0.0000       2.963245        80.6340 
 1315   0.0000       2.966607        80.7255 
 1316   0.0000       2.968360        80.7732 
 1317   0.0000       2.973255        80.9064 
 1318   0.0000       2.976484        80.9942 
 1319   0.0000       2.981703        81.1363 
 1320   0.0000       2.985400        81.2369 
 1321   0.0000       2.990476        81.3750 
 1322   0.0000       2.992833        81.4391 
 1323   0.0000       2.996375        81.5355 
 1324   0.0000       2.999585        81.6229 
 1325   0.0000       3.000849        81.6572 
 1326   0.0000       3.006090        81.7999 
 1327   0.0000       3.008792        81.8734 
 1328   0.0000       3.010753        81.9268 
 1329   0.0000       3.014560        82.0304 
 1330   0.0000       3.016548        82.0844 
 1331   0.0000       3.022012        82.2331 
 1332   0.0000       3.024558        82.3024 
 1333   0.0000       3.028870        82.4197 
 1334   0.0000       3.035233        82.5929 
 1335   0.0000       3.038816        82.6904 
 1336   0.0000       3.040367        82.7326 
 1337   0.0000       3.040956        82.7486 
 1338   0.0000       3.043208        82.8099 
 1339   0.0000       3.047041        82.9142 
 1340   0.0000       3.048323        82.9491 
 1341   0.0000       3.048865        82.9638 
 1342   0.0000       3.051083        83.0242 
 1343   0.0000       3.055558        83.1460 
 1344   0.0000       3.059774        83.2607 
 1345   0.0000       3.062253        83.3281 
 1346   0.0000       3.064743        83.3959 
 1347   0.0000       3.066637        83.4474 
 1348   0.0000       3.069419        83.5232 
 1349   0.0000       3.071342        83.5755 
 1350   0.0000       3.073117        83.6238 
 1351   0.0000       3.075029        83.6758 
 1352   0.0000       3.078351        83.7662 
 1353   0.0000       3.081116        83.8414 
 1354   0.0000       3.082367        83.8755 
 1355   0.0000       3.084809        83.9419 
 1356   0.0000       3.085176        83.9519 
 1357   0.0000       3.086972        84.0008 
 1358   0.0000       3.091117        84.1136 
 1359   0.0000       3.093481        84.1779 
 1360   0.0000       3.095295        84.2272 
 1361   0.0000       3.097807        84.2956 
 1362   0.0000       3.100646        84.3729 
 1363   0.0000       3.101025        84.3832 
 1364   0.0000       3.105317        84.5000 
 1365   0.0000       3.109146        84.6042 
 1366   0.0000       3.111990        84.6816 
 1367   0.0000       3.112431        84.6936 
 1368   0.0000       3.115025        84.7641 
 1369   0.0000       3.117296        84.8259 
 1370   0.0000       3.119161        84.8767 
 1371   0.0000       3.120752        84.9200 
 1372   0.0000       3.125890        85.0598 
 1373   0.0000       3.130685        85.1903 
 1374   0.0000       3.133735        85.2733 
 1375   0.0000       3.136217        85.3408 
 1376   0.0000       3.138686        85.4080 
 1377   0.0000       3.143218        85.5313 
 1378   0.0000       3.147067        85.6360 
 1379   0.0000       3.150237        85.7223 
 1380   0.0000       3.151125        85.7465 
 1381   0.0000       3.152867        85.7939 
 1382   0.0000       3.153941        85.8231 
 1383   0.0000       3.158708        85.9528 
 1384   0.0000       3.161008        86.0154 
 1385   0.0000       3.166468        86.1640 
 1386   0.0000       3.168890        86.2299 
 1387   0.0000       3.171364        86.2972 
 1388   0.0000       3.172758        86.3351 
 1389   0.0000       3.173114        86.3448 
 1390   0.0000       3.173722        86.3614 
 1391   0.0000       3.178393        86.4885 
 1392   0.0000       3.180893        86.5565 
 1393   0.0000       3.184539        86.6557 
 1394   0.0000       3.185713        86.6877 
 1395   0.0000       3.191122        86.8349 
 1396   0.0000       3.192278        86.8663 
 1397   0.0000       3.198268        87.0293 
 1398   0.0000       3.200966        87.1027 
 1399   0.0000       3.202998        87.1580 
 1400   0.0000       3.206880        87.2636 
 1401   0.0000       3.209901        87.3459 
 1402   0.0000       3.212412        87.4142 
 1403   0.0000       3.213418        87.4415 
 1404   0.0000       3.214160        87.4617 
 1405   0.0000       3.217823        87.5614 
 1406   0.0000       3.221227        87.6540 
 1407   0.0000       3.224925        87.7547 
 1408   0.0000       3.227740        87.8313 
 1409   0.0000       3.229024        87.8662 
 1410   0.0000       3.233496        87.9879 
 1411   0.0000       3.237165        88.0877 
 1412   0.0000       3.237462        88.0958 
 1413   0.0000       3.240581        88.1807 
 1414   0.0000       3.245605        88.3174 
 1415   0.0000       3.248138        88.3863 
 1416   0.0000       3.248455        88.3950 
 1417   0.0000       3.252699        88.5104 
 1418   0.0000       3.256049        88.6016 
 1419   0.0000       3.260580        88.7249 
 1420   0.0000       3.264222        88.8240 
 1421   0.0000       3.264950        88.8438 
 1422   0.0000       3.266863        88.8959 
 1423   0.0000       3.268126        88.9302 
 1424   0.0000       3.274736        89.1101 
 1425   0.0000       3.278054        89.2004 
 1426   0.0000       3.278202        89.2044 
 1427   0.0000       3.281339        89.2898 
 1428   0.0000       3.284784        89.3835 
 1429   0.0000       3.285396        89.4002 
 1430   0.0000       3.287188        89.4489 
 1431   0.0000       3.289967        89.5246 
 1432   0.0000       3.292301        89.5881 
 1433   0.0000       3.295058        89.6631 
 1434   0.0000       3.298028        89.7439 
 1435   0.0000       3.299146        89.7743 
 1436   0.0000       3.301511        89.8387 
 1437   0.0000       3.305818        89.9559 
 1438   0.0000       3.307333        89.9971 
 1439   0.0000       3.307451        90.0003 
 1440   0.0000       3.309702        90.0616 
 1441   0.0000       3.312517        90.1382 
 1442   0.0000       3.315819        90.2280 
 1443   0.0000       3.316521        90.2471 
 1444   0.0000       3.318392        90.2980 
 1445   0.0000       3.321761        90.3897 
 1446   0.0000       3.324731        90.4705 
 1447   0.0000       3.328055        90.5610 
 1448   0.0000       3.330740        90.6341 
 1449   0.0000       3.332977        90.6949 
 1450   0.0000       3.335683        90.7686 
 1451   0.0000       3.337248        90.8111 
 1452   0.0000       3.338759        90.8523 
 1453   0.0000       3.341033        90.9141 
 1454   0.0000       3.342772        90.9614 
 1455   0.0000       3.343020        90.9682 
 1456   0.0000       3.345951        91.0480 
 1457   0.0000       3.347244        91.0831 
 1458   0.0000       3.349749        91.1513 
 1459   0.0000       3.350895        91.1825 
 1460   0.0000       3.351313        91.1939 
 1461   0.0000       3.353571        91.2553 
 1462   0.0000       3.358539        91.3905 
 1463   0.0000       3.359541        91.4177 
 1464   0.0000       3.362545        91.4995 
 1465   0.0000       3.367801        91.6425 
 1466   0.0000       3.369327        91.6840 
 1467   0.0000       3.370207        91.7080 
 1468   0.0000       3.373444        91.7961 
 1469   0.0000       3.374378        91.8215 
 1470   0.0000       3.377247        91.8996 
 1471   0.0000       3.379386        91.9578 
 1472   0.0000       3.381308        92.0101 
 1473   0.0000       3.384029        92.0841 
 1474   0.0000       3.388987        92.2190 
 1475   0.0000       3.392231        92.3073 
 1476   0.0000       3.393017        92.3287 
 1477   0.0000       3.397741        92.4572 
 1478   0.0000       3.400217        92.5246 
 1479   0.0000       3.401492        92.5593 
 1480   0.0000       3.404538        92.6422 
 1481   0.0000       3.406506        92.6958 
 1482   0.0000       3.408957        92.7624 
 1483   0.0000       3.411751        92.8385 
 1484   0.0000       3.413891        92.8967 
 1485   0.0000       3.418279        93.0161 
 1486   0.0000       3.419335        93.0448 
 1487   0.0000       3.423998        93.1717 
 1488   0.0000       3.425093        93.2015 
 1489   0.0000       3.429517        93.3219 
 1490   0.0000       3.431460        93.3748 
 1491   0.0000       3.433269        93.4240 
 1492   0.0000       3.435315        93.4797 
 1493   0.0000       3.439184        93.5850 
 1494   0.0000       3.440633        93.6244 
 1495   0.0000       3.441852        93.6576 
 1496   0.0000       3.445137        93.7470 
 1497   0.0000       3.445839        93.7661 
 1498   0.0000       3.453285        93.9687 
 1499   0.0000       3.454559        94.0033 
 1500   0.0000       3.457463        94.0824 
 1501   0.0000       3.458018        94.0974 
 1502   0.0000       3.459571        94.1397 
 1503   0.0000       3.463732        94.2529 
 1504   0.0000       3.465903        94.3120 
 1505   0.0000       3.467658        94.3598 
 1506   0.0000       3.471840        94.4736 
 1507   0.0000       3.474200        94.5378 
 1508   0.0000       3.478196        94.6465 
 1509   0.0000       3.482879        94.7739 
 1510   0.0000       3.483756        94.7978 
 1511   0.0000       3.486282        94.8666 
 1512   0.0000       3.489561        94.9558 
 1513   0.0000       3.492669        95.0403 
 1514   0.0000       3.495388        95.1143 
 1515   0.0000       3.498993        95.2125 
 1516   0.0000       3.499953        95.2386 
 1517   0.0000       3.502942        95.3199 
 1518   0.0000       3.507391        95.4410 
 1519   0.0000       3.512723        95.5860 
 1520   0.0000       3.516846        95.6982 
 1521   0.0000       3.518545        95.7445 
 1522   0.0000       3.518959        95.7557 
 1523   0.0000       3.520791        95.8056 
 1524   0.0000       3.523028        95.8665 
 1525   0.0000       3.525990        95.9471 
 1526   0.0000       3.533554        96.1529 
 1527   0.0000       3.534946        96.1908 
 1528   0.0000       3.537832        96.2693 
 1529   0.0000       3.539401        96.3120 
 1530   0.0000       3.543047        96.4112 
 1531   0.0000       3.545592        96.4805 
 1532   0.0000       3.547267        96.5261 
 1533   0.0000       3.551307        96.6360 
 1534   0.0000       3.552665        96.6729 
 1535   0.0000       3.555206        96.7421 
 1536   0.0000       3.556624        96.7807 
 1537   0.0000       3.562813        96.9491 
 1538   0.0000       3.565190        97.0138 
 1539   0.0000       3.567175        97.0678 
 1540   0.0000       3.568352        97.0998 
 1541   0.0000       3.570556        97.1598 
 1542   0.0000       3.573536        97.2409 
 1543   0.0000       3.578599        97.3786 
 1544   0.0000       3.580515        97.4308 
 1545   0.0000       3.581555        97.4591 
 1546   0.0000       3.586948        97.6058 
 1547   0.0000       3.592240        97.7498 
 1548   0.0000       3.598023        97.9072 
 1549   0.0000       3.600483        97.9741 
 1550   0.0000       3.605062        98.0987 
 1551   0.0000       3.607498        98.1650 
 1552   0.0000       3.609218        98.2118 
 1553   0.0000       3.613209        98.3204 
 1554   0.0000       3.616880        98.4203 
 1555   0.0000       3.617897        98.4480 
 1556   0.0000       3.621787        98.5538 
 1557   0.0000       3.625678        98.6597 
 1558   0.0000       3.628717        98.7424 
 1559   0.0000       3.635029        98.9142 
 1560   0.0000       3.636002        98.9407 
 1561   0.0000       3.639908        99.0469 
 1562   0.0000       3.642359        99.1136 
 1563   0.0000       3.648198        99.2725 
 1564   0.0000       3.651603        99.3652 
 1565   0.0000       3.657024        99.5127 
 1566   0.0000       3.657742        99.5322 
 1567   0.0000       3.662846        99.6711 
 1568   0.0000       3.663890        99.6995 
 1569   0.0000       3.665522        99.7439 
 1570   0.0000       3.670009        99.8660 
 1571   0.0000       3.672570        99.9357 
 1572   0.0000       3.675867       100.0254 
 1573   0.0000       3.683406       100.2306 
 1574   0.0000       3.686680       100.3197 
 1575   0.0000       3.688340       100.3648 
 1576   0.0000       3.690916       100.4349 
 1577   0.0000       3.694918       100.5438 
 1578   0.0000       3.697215       100.6063 
 1579   0.0000       3.699655       100.6727 
 1580   0.0000       3.702828       100.7591 
 1581   0.0000       3.704076       100.7930 
 1582   0.0000       3.705789       100.8396 
 1583   0.0000       3.707891       100.8969 
 1584   0.0000       3.710878       100.9781 
 1585   0.0000       3.714556       101.0782 
 1586   0.0000       3.716885       101.1416 
 1587   0.0000       3.720664       101.2444 
 1588   0.0000       3.722885       101.3049 
 1589   0.0000       3.723458       101.3204 
 1590   0.0000       3.731764       101.5464 
 1591   0.0000       3.733424       101.5916 
 1592   0.0000       3.738498       101.7297 
 1593   0.0000       3.739400       101.7543 
 1594   0.0000       3.742309       101.8334 
 1595   0.0000       3.745182       101.9116 
 1596   0.0000       3.746611       101.9505 
 1597   0.0000       3.753087       102.1267 
 1598   0.0000       3.754796       102.1732 
 1599   0.0000       3.757669       102.2514 
 1600   0.0000       3.758966       102.2867 
 1601   0.0000       3.760079       102.3170 
 1602   0.0000       3.760318       102.3234 
 1603   0.0000       3.765378       102.4612 
 1604   0.0000       3.765536       102.4654 
 1605   0.0000       3.768621       102.5494 
 1606   0.0000       3.769284       102.5674 
 1607   0.0000       3.772727       102.6611 
 1608   0.0000       3.774415       102.7071 
 1609   0.0000       3.775422       102.7345 
 1610   0.0000       3.778713       102.8240 
 1611   0.0000       3.781259       102.8933 
 1612   0.0000       3.786301       103.0305 
 1613   0.0000       3.789943       103.1296 
 1614   0.0000       3.791762       103.1791 
 1615   0.0000       3.794578       103.2557 
 1616   0.0000       3.797627       103.3387 
 1617   0.0000       3.802040       103.4588 
 1618   0.0000       3.802616       103.4744 
 1619   0.0000       3.806481       103.5796 
 1620   0.0000       3.807914       103.6186 
 1621   0.0000       3.813258       103.7640 
 1622   0.0000       3.814679       103.8027 
 1623   0.0000       3.816956       103.8647 
 1624   0.0000       3.819342       103.9296 
 1625   0.0000       3.821973       104.0012 
 1626   0.0000       3.823236       104.0355 
 1627   0.0000       3.825094       104.0861 
 1628   0.0000       3.828649       104.1828 
 1629   0.0000       3.831844       104.2698 
 1630   0.0000       3.833732       104.3212 
 1631   0.0000       3.836355       104.3925 
 1632   0.0000       3.839065       104.4663 
 1633   0.0000       3.843619       104.5902 
 1634   0.0000       3.847559       104.6974 
 1635   0.0000       3.849902       104.7612 
 1636   0.0000       3.850025       104.7645 
 1637   0.0000       3.854995       104.8998 
 1638   0.0000       3.861070       105.0651 
 1639   0.0000       3.863834       105.1403 
 1640   0.0000       3.866048       105.2005 
 1641   0.0000       3.867865       105.2499 
 1642   0.0000       3.872151       105.3666 
 1643   0.0000       3.873589       105.4057 
 1644   0.0000       3.880935       105.6056 
 1645   0.0000       3.883724       105.6815 
 1646   0.0000       3.887191       105.7758 
 1647   0.0000       3.889045       105.8263 
 1648   0.0000       3.893628       105.9510 
 1649   0.0000       3.895824       106.0108 
 1650   0.0000       3.900042       106.1255 
 1651   0.0000       3.902412       106.1900 
 1652   0.0000       3.906163       106.2921 
 1653   0.0000       3.908345       106.3515 
 1654   0.0000       3.910464       106.4091 
 1655   0.0000       3.912542       106.4657 
 1656   0.0000       3.915849       106.5557 
 1657   0.0000       3.923198       106.7556 
 1658   0.0000       3.924455       106.7898 
 1659   0.0000       3.928490       106.8996 
 1660   0.0000       3.929735       106.9335 
 1661   0.0000       3.934943       107.0753 
 1662   0.0000       3.938455       107.1708 
 1663   0.0000       3.943106       107.2974 
 1664   0.0000       3.954106       107.5967 
 1665   0.0000       3.955689       107.6398 
 1666   0.0000       3.961233       107.7906 
 1667   0.0000       3.962122       107.8148 
 1668   0.0000       3.965261       107.9002 
 1669   0.0000       3.967821       107.9699 
 1670   0.0000       3.972030       108.0844 
 1671   0.0000       3.974692       108.1569 
 1672   0.0000       3.978181       108.2518 
 1673   0.0000       3.982611       108.3724 
 1674   0.0000       3.984047       108.4114 
 1675   0.0000       3.985255       108.4443 
 1676   0.0000       3.988964       108.5452 
 1677   0.0000       3.994726       108.7020 
 1678   0.0000       4.003387       108.9377 
 1679   0.0000       4.003882       108.9512 
 1680   0.0000       4.007648       109.0537 
 1681   0.0000       4.010128       109.1211 
 1682   0.0000       4.014003       109.2266 
 1683   0.0000       4.017226       109.3143 
 1684   0.0000       4.019033       109.3635 
 1685   0.0000       4.020229       109.3960 
 1686   0.0000       4.023422       109.4829 
 1687   0.0000       4.028895       109.6318 
 1688   0.0000       4.033586       109.7594 
 1689   0.0000       4.039218       109.9127 
 1690   0.0000       4.043687       110.0343 
 1691   0.0000       4.046704       110.1164 
 1692   0.0000       4.048254       110.1586 
 1693   0.0000       4.049241       110.1854 
 1694   0.0000       4.054192       110.3202 
 1695   0.0000       4.056853       110.3926 
 1696   0.0000       4.058785       110.4452 
 1697   0.0000       4.063024       110.5605 
 1698   0.0000       4.066937       110.6670 
 1699   0.0000       4.070155       110.7545 
 1700   0.0000       4.073729       110.8518 
 1701   0.0000       4.075380       110.8967 
 1702   0.0000       4.079660       111.0132 
 1703   0.0000       4.084389       111.1419 
 1704   0.0000       4.088079       111.2423 
 1705   0.0000       4.091197       111.3271 
 1706   0.0000       4.091491       111.3351 
 1707   0.0000       4.094509       111.4173 
 1708   0.0000       4.098183       111.5172 
 1709   0.0000       4.100022       111.5673 
 1710   0.0000       4.103638       111.6657 
 1711   0.0000       4.107758       111.7778 
 1712   0.0000       4.109662       111.8296 
 1713   0.0000       4.114187       111.9527 
 1714   0.0000       4.115769       111.9958 
 1715   0.0000       4.118352       112.0661 
 1716   0.0000       4.121310       112.1466 
 1717   0.0000       4.125010       112.2472 
 1718   0.0000       4.127371       112.3115 
 1719   0.0000       4.129486       112.3690 
 1720   0.0000       4.138116       112.6039 
 1721   0.0000       4.140887       112.6793 
 1722   0.0000       4.143338       112.7460 
 1723   0.0000       4.148715       112.8923 
 1724   0.0000       4.151603       112.9709 
 1725   0.0000       4.153505       113.0226 
 1726   0.0000       4.158401       113.1558 
 1727   0.0000       4.159444       113.1842 
 1728   0.0000       4.161456       113.2390 
 1729   0.0000       4.162904       113.2784 
 1730   0.0000       4.171414       113.5099 
 1731   0.0000       4.172771       113.5469 
 1732   0.0000       4.175075       113.6096 
 1733   0.0000       4.178879       113.7131 
 1734   0.0000       4.179507       113.7302 
 1735   0.0000       4.185300       113.8878 
 1736   0.0000       4.186547       113.9217 
 1737   0.0000       4.188463       113.9739 
 1738   0.0000       4.194766       114.1454 
 1739   0.0000       4.196431       114.1907 
 1740   0.0000       4.198488       114.2467 
 1741   0.0000       4.201881       114.3390 
 1742   0.0000       4.205366       114.4338 
 1743   0.0000       4.206577       114.4668 
 1744   0.0000       4.210500       114.5735 
 1745   0.0000       4.215641       114.7134 
 1746   0.0000       4.217585       114.7663 
 1747   0.0000       4.222381       114.8968 
 1748   0.0000       4.222892       114.9107 
 1749   0.0000       4.226071       114.9972 
 1750   0.0000       4.228839       115.0725 
 1751   0.0000       4.232051       115.1600 
 1752   0.0000       4.234337       115.2222 
 1753   0.0000       4.236053       115.2689 
 1754   0.0000       4.236931       115.2928 
 1755   0.0000       4.240746       115.3966 
 1756   0.0000       4.241055       115.4050 
 1757   0.0000       4.242766       115.4515 
 1758   0.0000       4.244932       115.5105 
 1759   0.0000       4.248990       115.6209 
 1760   0.0000       4.251089       115.6780 
 1761   0.0000       4.252989       115.7297 
 1762   0.0000       4.255160       115.7888 
 1763   0.0000       4.258414       115.8773 
 1764   0.0000       4.261421       115.9592 
 1765   0.0000       4.266995       116.1108 
 1766   0.0000       4.271732       116.2397 
 1767   0.0000       4.272750       116.2674 
 1768   0.0000       4.275889       116.3529 
 1769   0.0000       4.279948       116.4633 
 1770   0.0000       4.280640       116.4821 
 1771   0.0000       4.283978       116.5730 
 1772   0.0000       4.288535       116.6970 
 1773   0.0000       4.291922       116.7891 
 1774   0.0000       4.295647       116.8905 
 1775   0.0000       4.299941       117.0073 
 1776   0.0000       4.304547       117.1327 
 1777   0.0000       4.305492       117.1584 
 1778   0.0000       4.309107       117.2568 
 1779   0.0000       4.309890       117.2781 
 1780   0.0000       4.312524       117.3497 
 1781   0.0000       4.316753       117.4648 
 1782   0.0000       4.321483       117.5935 
 1783   0.0000       4.323082       117.6370 
 1784   0.0000       4.327064       117.7454 
 1785   0.0000       4.327993       117.7707 
 1786   0.0000       4.336626       118.0056 
 1787   0.0000       4.338245       118.0496 
 1788   0.0000       4.341627       118.1417 
 1789   0.0000       4.347977       118.3145 
 1790   0.0000       4.350046       118.3708 
 1791   0.0000       4.354461       118.4909 
 1792   0.0000       4.357621       118.5769 
 1793   0.0000       4.359270       118.6218 
 1794   0.0000       4.365002       118.7778 
 1795   0.0000       4.372190       118.9733 
 1796   0.0000       4.379851       119.1818 
 1797   0.0000       4.382527       119.2546 
 1798   0.0000       4.384442       119.3067 
 1799   0.0000       4.386607       119.3656 
 1800   0.0000       4.391196       119.4905 
 1801   0.0000       4.398908       119.7004 
 1802   0.0000       4.401083       119.7595 
 1803   0.0000       4.405041       119.8673 
 1804   0.0000       4.411034       120.0303 
 1805   0.0000       4.415911       120.1630 
 1806   0.0000       4.419880       120.2711 
 1807   0.0000       4.422783       120.3500 
 1808   0.0000       4.432451       120.6131 
 1809   0.0000       4.434352       120.6649 
 1810   0.0000       4.436738       120.7298 
 1811   0.0000       4.440133       120.8222 
 1812   0.0000       4.447657       121.0269 
 1813   0.0000       4.457227       121.2873 
 1814   0.0000       4.459848       121.3586 
 1815   0.0000       4.475626       121.7880 
 1816   0.0000       4.479875       121.9036 
 1817   0.0000       4.483085       121.9909 
 1818   0.0000       4.487298       122.1056 
 1819   0.0000       4.489603       122.1683 
 1820   0.0000       4.493088       122.2631 
 1821   0.0000       4.498873       122.4206 
 1822   0.0000       4.499922       122.4491 
 1823   0.0000       4.508277       122.6765 
 1824   0.0000       4.515883       122.8834 
 1825   0.0000       4.520773       123.0165 
 1826   0.0000       4.524676       123.1227 
 1827   0.0000       4.530914       123.2924 
 1828   0.0000       4.533186       123.3543 
 1829   0.0000       4.537792       123.4796 
 1830   0.0000       4.544448       123.6607 
 1831   0.0000       4.550394       123.8225 
 1832   0.0000       4.551834       123.8617 
 1833   0.0000       4.558009       124.0297 
 1834   0.0000       4.561803       124.1330 
 1835   0.0000       4.563084       124.1678 
 1836   0.0000       4.566316       124.2558 
 1837   0.0000       4.572884       124.4345 
 1838   0.0000       4.580340       124.6374 
 1839   0.0000       4.583132       124.7134 
 1840   0.0000       4.599007       125.1453 
 1841   0.0000       4.603707       125.2732 
 1842   0.0000       4.607556       125.3780 
 1843   0.0000       4.611627       125.4888 
 1844   0.0000       4.616228       125.6139 
 1845   0.0000       4.622874       125.7948 
 1846   0.0000       4.626189       125.8850 
 1847   0.0000       4.628770       125.9552 
 1848   0.0000       4.635103       126.1276 
 1849   0.0000       4.637562       126.1945 
 1850   0.0000       4.638201       126.2119 
 1851   0.0000       4.640566       126.2762 
 1852   0.0000       4.643580       126.3582 
 1853   0.0000       4.646770       126.4451 
 1854   0.0000       4.651019       126.5607 
 1855   0.0000       4.655133       126.6726 
 1856   0.0000       4.655291       126.6769 
 1857   0.0000       4.662482       126.8726 
 1858   0.0000       4.666764       126.9891 
 1859   0.0000       4.672922       127.1567 
 1860   0.0000       4.674761       127.2067 
 1861   0.0000       4.677274       127.2751 
 1862   0.0000       4.681383       127.3869 
 1863   0.0000       4.685555       127.5004 
 1864   0.0000       4.690248       127.6281 
 1865   0.0000       4.692633       127.6930 
 1866   0.0000       4.694341       127.7395 
 1867   0.0000       4.697226       127.8180 
 1868   0.0000       4.702391       127.9586 
 1869   0.0000       4.706860       128.0802 
 1870   0.0000       4.708046       128.1125 
 1871   0.0000       4.712490       128.2334 
 1872   0.0000       4.714150       128.2785 
 1873   0.0000       4.720212       128.4435 
 1874   0.0000       4.722832       128.5148 
 1875   0.0000       4.726234       128.6074 
 1876   0.0000       4.730275       128.7173 
 1877   0.0000       4.731728       128.7569 
 1878   0.0000       4.733585       128.8074 
 1879   0.0000       4.736709       128.8924 
 1880   0.0000       4.743306       129.0719 
 1881   0.0000       4.745986       129.1449 
 1882   0.0000       4.749936       129.2523 
 1883   0.0000       4.751901       129.3058 
 1884   0.0000       4.753872       129.3594 
 1885   0.0000       4.759798       129.5207 
 1886   0.0000       4.762664       129.5987 
 1887   0.0000       4.765344       129.6716 
 1888   0.0000       4.769628       129.7882 
 1889   0.0000       4.772420       129.8642 
 1890   0.0000       4.776996       129.9887 
 1891   0.0000       4.783038       130.1531 
 1892   0.0000       4.786318       130.2423 
 1893   0.0000       4.791219       130.3757 
 1894   0.0000       4.794466       130.4641 
 1895   0.0000       4.797974       130.5595 
 1896   0.0000       4.803545       130.7111 
 1897   0.0000       4.807241       130.8117 
 1898   0.0000       4.811452       130.9263 
 1899   0.0000       4.819253       131.1385 
 1900   0.0000       4.822342       131.2226 
 1901   0.0000       4.824656       131.2856 
 1902   0.0000       4.834099       131.5425 
 1903   0.0000       4.839397       131.6867 
 1904   0.0000       4.841129       131.7338 
 1905   0.0000       4.843751       131.8052 
 1906   0.0000       4.848102       131.9236 
 1907   0.0000       4.851622       132.0193 
 1908   0.0000       4.854723       132.1037 
 1909   0.0000       4.855677       132.1297 
 1910   0.0000       4.860556       132.2625 
 1911   0.0000       4.866440       132.4226 
 1912   0.0000       4.873120       132.6043 
 1913   0.0000       4.882869       132.8696 
 1914   0.0000       4.887638       132.9994 
 1915   0.0000       4.898643       133.2988 
 1916   0.0000       4.905297       133.4799 
 1917   0.0000       4.907261       133.5334 
 1918   0.0000       4.913327       133.6984 
 1919   0.0000       4.920024       133.8807 
 1920   0.0000       4.922556       133.9496 
 1921   0.0000       4.929431       134.1366 
 1922   0.0000       4.933178       134.2386 
 1923   0.0000       4.939488       134.4103 
 1924   0.0000       4.945489       134.5736 
 1925   0.0000       4.951687       134.7422 
 1926   0.0000       4.953430       134.7897 
 1927   0.0000       4.963278       135.0577 
 1928   0.0000       4.967207       135.1646 
 1929   0.0000       4.969588       135.2294 
 1930   0.0000       4.976465       135.4165 
 1931   0.0000       4.977651       135.4488 
 1932   0.0000       4.980142       135.5166 
 1933   0.0000       4.981382       135.5503 
 1934   0.0000       4.986984       135.7027 
 1935   0.0000       4.991041       135.8131 
 1936   0.0000       4.994781       135.9149 
 1937   0.0000       4.999687       136.0484 
 1938   0.0000       5.008248       136.2813 
 1939   0.0000       5.009032       136.3027 
 1940   0.0000       5.011227       136.3624 
 1941   0.0000       5.014135       136.4416 
 1942   0.0000       5.019892       136.5982 
 1943   0.0000       5.021047       136.6296 
 1944   0.0000       5.032831       136.9503 
 1945   0.0000       5.038117       137.0941 
 1946   0.0000       5.041545       137.1874 
 1947   0.0000       5.052283       137.4796 
 1948   0.0000       5.057177       137.6128 
 1949   0.0000       5.060854       137.7128 
 1950   0.0000       5.067577       137.8958 
 1951   0.0000       5.070574       137.9773 
 1952   0.0000       5.076197       138.1303 
 1953   0.0000       5.079717       138.2261 
 1954   0.0000       5.082715       138.3077 
 1955   0.0000       5.088755       138.4721 
 1956   0.0000       5.090673       138.5242 
 1957   0.0000       5.094398       138.6256 
 1958   0.0000       5.100194       138.7833 
 1959   0.0000       5.106623       138.9583 
 1960   0.0000       5.110451       139.0624 
 1961   0.0000       5.113315       139.1404 
 1962   0.0000       5.116883       139.2375 
 1963   0.0000       5.121696       139.3684 
 1964   0.0000       5.127955       139.5387 
 1965   0.0000       5.129899       139.5916 
 1966   0.0000       5.134720       139.7228 
 1967   0.0000       5.142134       139.9246 
 1968   0.0000       5.143471       139.9610 
 1969   0.0000       5.155359       140.2844 
 1970   0.0000       5.158651       140.3740 
 1971   0.0000       5.161361       140.4478 
 1972   0.0000       5.171312       140.7186 
 1973   0.0000       5.179319       140.9364 
 1974   0.0000       5.182481       141.0225 
 1975   0.0000       5.186363       141.1281 
 1976   0.0000       5.191025       141.2550 
 1977   0.0000       5.194036       141.3369 
 1978   0.0000       5.194611       141.3525 
 1979   0.0000       5.201415       141.5377 
 1980   0.0000       5.204685       141.6267 
 1981   0.0000       5.208675       141.7353 
 1982   0.0000       5.209061       141.7458 
 1983   0.0000       5.215092       141.9099 
 1984   0.0000       5.218580       142.0048 
 1985   0.0000       5.227867       142.2575 
 1986   0.0000       5.237680       142.5245 
 1987   0.0000       5.240976       142.6142 
 1988   0.0000       5.246360       142.7607 
 1989   0.0000       5.250869       142.8834 
 1990   0.0000       5.253166       142.9459 
 1991   0.0000       5.254721       142.9882 
 1992   0.0000       5.260919       143.1569 
 1993   0.0000       5.272938       143.4839 
 1994   0.0000       5.275454       143.5524 
 1995   0.0000       5.280411       143.6873 
 1996   0.0000       5.284136       143.7887 
 1997   0.0000       5.288140       143.8976 
 1998   0.0000       5.291227       143.9816 
 1999   0.0000       5.295454       144.0966 
 2000   0.0000       5.297632       144.1559 
 2001   0.0000       5.299973       144.2196 
 2002   0.0000       5.305789       144.3779 
 2003   0.0000       5.319158       144.7416 
 2004   0.0000       5.324489       144.8867 
 2005   0.0000       5.332701       145.1102 
 2006   0.0000       5.341552       145.3510 
 2007   0.0000       5.348662       145.5445 
 2008   0.0000       5.353471       145.6754 
 2009   0.0000       5.357052       145.7728 
 2010   0.0000       5.357611       145.7880 
 2011   0.0000       5.358766       145.8194 
 2012   0.0000       5.361970       145.9066 
 2013   0.0000       5.365493       146.0025 
 2014   0.0000       5.376905       146.3130 
 2015   0.0000       5.385696       146.5522 
 2016   0.0000       5.389647       146.6598 
 2017   0.0000       5.394213       146.7840 
 2018   0.0000       5.402002       146.9959 
 2019   0.0000       5.403224       147.0292 
 2020   0.0000       5.410023       147.2142 
 2021   0.0000       5.416129       147.3804 
 2022   0.0000       5.422528       147.5545 
 2023   0.0000       5.423901       147.5919 
 2024   0.0000       5.429438       147.7425 
 2025   0.0000       5.434359       147.8764 
 2026   0.0000       5.443869       148.1352 
 2027   0.0000       5.450493       148.3155 
 2028   0.0000       5.453485       148.3969 
 2029   0.0000       5.458588       148.5357 
 2030   0.0000       5.464557       148.6982 
 2031   0.0000       5.465617       148.7270 
 2032   0.0000       5.480687       149.1371 
 2033   0.0000       5.483755       149.2206 
 2034   0.0000       5.490260       149.3976 
 2035   0.0000       5.491256       149.4247 
 2036   0.0000       5.499027       149.6361 
 2037   0.0000       5.510333       149.9438 
 2038   0.0000       5.511936       149.9874 
 2039   0.0000       5.520093       150.2094 
 2040   0.0000       5.527898       150.4217 
 2041   0.0000       5.534402       150.5987 
 2042   0.0000       5.542823       150.8279 
 2043   0.0000       5.549587       151.0120 
 2044   0.0000       5.556016       151.1869 
 2045   0.0000       5.559880       151.2920 
 2046   0.0000       5.560306       151.3036 
 2047   0.0000       5.570656       151.5853 
 2048   0.0000       5.573690       151.6678 
 2049   0.0000       5.578726       151.8049 
 2050   0.0000       5.586446       152.0149 
 2051   0.0000       5.586588       152.0188 
 2052   0.0000       5.591631       152.1560 
 2053   0.0000       5.594830       152.2431 
 2054   0.0000       5.601793       152.4325 
 2055   0.0000       5.601996       152.4381 
 2056   0.0000       5.608708       152.6207 
 2057   0.0000       5.609787       152.6501 
 2058   0.0000       5.615561       152.8072 
 2059   0.0000       5.619176       152.9056 
 2060   0.0000       5.621648       152.9728 
 2061   0.0000       5.622749       153.0028 
 2062   0.0000       5.628923       153.1708 
 2063   0.0000       5.634322       153.3177 
 2064   0.0000       5.638033       153.4187 
 2065   0.0000       5.640906       153.4969 
 2066   0.0000       5.645039       153.6093 
 2067   0.0000       5.656533       153.9221 
 2068   0.0000       5.663299       154.1062 
 2069   0.0000       5.667954       154.2329 
 2070   0.0000       5.671203       154.3213 
 2071   0.0000       5.673735       154.3902 
 2072   0.0000       5.683418       154.6537 
 2073   0.0000       5.686386       154.7344 
 2074   0.0000       5.700019       155.1054 
 2075   0.0000       5.704199       155.2192 
 2076   0.0000       5.712966       155.4577 
 2077   0.0000       5.715054       155.5145 
 2078   0.0000       5.724031       155.7588 
 2079   0.0000       5.732660       155.9936 
 2080   0.0000       5.746603       156.3730 
 2081   0.0000       5.754769       156.5952 
 2082   0.0000       5.761618       156.7816 
 2083   0.0000       5.771979       157.0635 
 2084   0.0000       5.777620       157.2170 
 2085   0.0000       5.786948       157.4708 
 2086   0.0000       5.788115       157.5026 
 2087   0.0000       5.802832       157.9031 
 2088   0.0000       5.829352       158.6247 
 2089   0.0000       5.832692       158.7156 
 2090   0.0000       5.840132       158.9181 
 2091   0.0000       5.848690       159.1510 
 2092   0.0000       5.852567       159.2564 
 2093   0.0000       5.876222       159.9001 
 2094   0.0000       5.879087       159.9781 
 2095   0.0000       5.895848       160.4342 
 2096   0.0000       5.909429       160.8037 
 2097   0.0000       5.911393       160.8572 
 2098   0.0000       5.912133       160.8773 
 2099   0.0000       5.921622       161.1355 
 2100   0.0000       5.926007       161.2549 
 2101   0.0000       5.930459       161.3760 
 2102   0.0000       5.935851       161.5227 
 2103   0.0000       5.936842       161.5497 
 2104   0.0000       5.949128       161.8840 
 2105   0.0000       5.954507       162.0304 
 2106   0.0000       5.972021       162.5070 
 2107   0.0000       5.979233       162.7032 
 2108   0.0000       5.988435       162.9536 
 2109   0.0000       6.010971       163.5668 
 2110   0.0000       6.032046       164.1403 
 2111   0.0000       6.034018       164.1940 
 2112   0.0000       6.044174       164.4703 
 2113   0.0000       6.047425       164.5588 
 2114   0.0000       6.059028       164.8745 
 2115   0.0000       6.077807       165.3855 
 2116   0.0000       6.078510       165.4047 
 2117   0.0000       6.092025       165.7724 
 2118   0.0000       6.104932       166.1236 
 2119   0.0000       6.108045       166.2084 
 2120   0.0000       6.118550       166.4942 
 2121   0.0000       6.128686       166.7700 
 2122   0.0000       6.139655       167.0685 
 2123   0.0000       6.171478       167.9345 
 2124   0.0000       6.172423       167.9602 
 2125   0.0000       6.174285       168.0108 
 2126   0.0000       6.196989       168.6287 
 2127   0.0000       6.216437       169.1579 
 2128   0.0000       6.227834       169.4680 
 2129   0.0000       6.237967       169.7437 
 2130   0.0000       6.243754       169.9012 
 2131   0.0000       6.245379       169.9454 
 2132   0.0000       6.252924       170.1507 
 2133   0.0000       6.262898       170.4221 
 2134   0.0000       6.266995       170.5336 
 2135   0.0000       6.278076       170.8351 
 2136   0.0000       6.290285       171.1674 
 2137   0.0000       6.313207       171.7911 
 2138   0.0000       6.326041       172.1403 
 2139   0.0000       6.343697       172.6208 
 2140   0.0000       6.353764       172.8947 
 2141   0.0000       6.367982       173.2816 
 2142   0.0000       6.379656       173.5993 
 2143   0.0000       6.386311       173.7803 
 2144   0.0000       6.390306       173.8891 
 2145   0.0000       6.397866       174.0948 
 2146   0.0000       6.402555       174.2224 
 2147   0.0000       6.410544       174.4398 
 2148   0.0000       6.416530       174.6027 
 2149   0.0000       6.423471       174.7915 
 2150   0.0000       6.433398       175.0616 
 2151   0.0000       6.435897       175.1297 
 2152   0.0000       6.453158       175.5993 
 2153   0.0000       6.462673       175.8583 
 2154   0.0000       6.470363       176.0675 
 2155   0.0000       6.476812       176.2430 
 2156   0.0000       6.483435       176.4232 
 2157   0.0000       6.485820       176.4881 
 2158   0.0000       6.499011       176.8471 
 2159   0.0000       6.502864       176.9519 
 2160   0.0000       6.505186       177.0151 
 2161   0.0000       6.512215       177.2064 
 2162   0.0000       6.516015       177.3098 
 2163   0.0000       6.524239       177.5336 
 2164   0.0000       6.531242       177.7241 
 2165   0.0000       6.534834       177.8219 
 2166   0.0000       6.547172       178.1576 
 2167   0.0000       6.555857       178.3939 
 2168   0.0000       6.557245       178.4317 
 2169   0.0000       6.560247       178.5134 
 2170   0.0000       6.579715       179.0431 
 2171   0.0000       6.596341       179.4956 
 2172   0.0000       6.605345       179.7406 
 2173   0.0000       6.646810       180.8689 
 2174   0.0000       6.663757       181.3301 
 2175   0.0000       6.690700       182.0632 
 2176   0.0000       6.695470       182.1930 
 2177   0.0000       6.696768       182.2283 
 2178   0.0000       6.697919       182.2597 
 2179   0.0000       6.709044       182.5624 
 2180   0.0000       6.715377       182.7347 
 2181   0.0000       6.725763       183.0173 
 2182   0.0000       6.733334       183.2233 
 2183   0.0000       6.734848       183.2645 
 2184   0.0000       6.754106       183.7886 
 2185   0.0000       6.765421       184.0965 
 2186   0.0000       6.776353       184.3940 
 2187   0.0000       6.778035       184.4397 
 2188   0.0000       6.780710       184.5125 
 2189   0.0000       6.780946       184.5189 
 2190   0.0000       6.788981       184.7376 
 2191   0.0000       6.795911       184.9261 
 2192   0.0000       6.805876       185.1973 
 2193   0.0000       6.810941       185.3351 
 2194   0.0000       6.814632       185.4356 
 2195   0.0000       6.825042       185.7188 
 2196   0.0000       6.830286       185.8615 
 2197   0.0000       6.835462       186.0024 
 2198   0.0000       6.846221       186.2951 
 2199   0.0000       6.848868       186.3672 
 2200   0.0000       6.853035       186.4806 
 2201   0.0000       6.857442       186.6005 
 2202   0.0000       6.864250       186.7857 
 2203   0.0000       6.868722       186.9074 
 2204   0.0000       6.879488       187.2004 
 2205   0.0000       6.886179       187.3825 
 2206   0.0000       6.890451       187.4987 
 2207   0.0000       6.895658       187.6404 
 2208   0.0000       6.907225       187.9551 
 2209   0.0000       6.924899       188.4361 
 2210   0.0000       6.926895       188.4904 
 2211   0.0000       6.930333       188.5839 
 2212   0.0000       6.932018       188.6298 
 2213   0.0000       6.932733       188.6493 
 2214   0.0000       6.941600       188.8905 
 2215   0.0000       6.946594       189.0264 
 2216   0.0000       6.959861       189.3875 
 2217   0.0000       6.965273       189.5347 
 2218   0.0000       6.971409       189.7017 
 2219   0.0000       6.975478       189.8124 
 2220   0.0000       6.986479       190.1118 
 2221   0.0000       6.995358       190.3534 
 2222   0.0000       7.006320       190.6517 
 2223   0.0000       7.008019       190.6979 
 2224   0.0000       7.011765       190.7998 
 2225   0.0000       7.019550       191.0117 
 2226   0.0000       7.029258       191.2758 
 2227   0.0000       7.041276       191.6029 
 2228   0.0000       7.053982       191.9486 
 2229   0.0000       7.065613       192.2651 
 2230   0.0000       7.077976       192.6015 
 2231   0.0000       7.130497       194.0307 
 2232   0.0000       7.130923       194.0423 
 2233   0.0000       7.146020       194.4531 
 2234   0.0000       7.152480       194.6289 
 2235   0.0000       7.164148       194.9464 
 2236   0.0000       7.186838       195.5638 
 2237   0.0000       7.198247       195.8742 
 2238   0.0000       7.238399       196.9669 
 2239   0.0000       7.256102       197.4486 
 2240   0.0000       7.292997       198.4525 
 2241   0.0000       7.311170       198.9470 
 2242   0.0000       7.363897       200.3818 
 2243   0.0000       7.370431       200.5596 
 2244   0.0000       7.384503       200.9425 
 2245   0.0000       7.389392       201.0756 
 2246   0.0000       7.409834       201.6318 
 2247   0.0000       7.411942       201.6892 
 2248   0.0000       7.419975       201.9078 
 2249   0.0000       7.426966       202.0980 
 2250   0.0000       7.436543       202.3586 
 2251   0.0000       7.447646       202.6607 
 2252   0.0000       7.462055       203.0528 
 2253   0.0000       7.474066       203.3797 
 2254   0.0000       7.484466       203.6627 
 2255   0.0000       7.493401       203.9058 
 2256   0.0000       7.497695       204.0226 
 2257   0.0000       7.498934       204.0564 
 2258   0.0000       7.515770       204.5145 
 2259   0.0000       7.529841       204.8974 
 2260   0.0000       7.532719       204.9757 
 2261   0.0000       7.538577       205.1351 
 2262   0.0000       7.548825       205.4140 
 2263   0.0000       7.555948       205.6078 
 2264   0.0000       7.560346       205.7275 
 2265   0.0000       7.568822       205.9581 
 2266   0.0000       7.586621       206.4424 
 2267   0.0000       7.613377       207.1705 
 2268   0.0000       7.627224       207.5473 
 2269   0.0000       7.652865       208.2450 
 2270   0.0000       7.667119       208.6329 
 2271   0.0000       7.710707       209.8190 
 2272   0.0000       7.740208       210.6218 
 2273   0.0000       7.745065       210.7539 
 2274   0.0000       7.746363       210.7892 
 2275   0.0000       7.807725       212.4590 
 2276   0.0000      22.800732       620.4395 
 2277   0.0000      22.880094       622.5990 
 2278   0.0000      23.068567       627.7276 
 2279   0.0000      23.072515       627.8350 
 2280   0.0000      23.082744       628.1134 
 2281   0.0000      23.110108       628.8580 
 2282   0.0000      23.135107       629.5383 
 2283   0.0000      23.144471       629.7931 
 2284   0.0000      23.154783       630.0737 
 2285   0.0000      23.174419       630.6080 
 2286   0.0000      23.181480       630.8001 
 2287   0.0000      23.187164       630.9548 
 2288   0.0000      23.196113       631.1983 
 2289   0.0000      23.232405       632.1859 
 2290   0.0000      23.238309       632.3465 
 2291   0.0000      23.249715       632.6569 
 2292   0.0000      23.253668       632.7645 
 2293   0.0000      23.257053       632.8566 
 2294   0.0000      23.306648       634.2061 
 2295   0.0000      23.332525       634.9103 
 2296   0.0000      23.361854       635.7084 
 2297   0.0000      23.405167       636.8870 
 2298   0.0000      23.418957       637.2622 
 2299   0.0000      23.462227       638.4397 
 2300   0.0000      23.480965       638.9495 
 2301   0.0000      23.543981       640.6643 
 2302   0.0000      23.557367       641.0285 
 2303   0.0000      23.765620       646.6954 
 2304   0.0000      24.010867       653.3689 
 2305   0.0000      24.014451       653.4664 
 2306   0.0000      43.849785      1193.2133 
 2307   0.0000      43.870636      1193.7807 
 2308   0.0000      43.884545      1194.1592 
 2309   0.0000      44.014371      1197.6919 
 2310   0.0000      44.112756      1200.3691 
 2311   0.0000      44.204303      1202.8602 
 2312   0.0000      44.251384      1204.1414 
 2313   0.0000      44.352565      1206.8946 
 2314   0.0000      44.384356      1207.7597 
 2315   0.0000      44.408441      1208.4151 
 2316   0.0000      44.447832      1209.4870 
 2317   0.0000      44.456703      1209.7284 
 2318   0.0000      44.537353      1211.9230 
 2319   0.0000      44.598843      1213.5962 
 2320   0.0000      44.632353      1214.5081 
 2321   0.0000      44.641539      1214.7580 
 2322   0.0000      44.772870      1218.3317 
 2323   0.0000      44.790316      1218.8065 
Total SCF time: 0 days 1 hours 13 min 39 sec 

Maximum memory used throughout the entire SCF-calculation: 952.2 MB


-------------------------------------------------------------------------------
                          DFT DISPERSION CORRECTION                            
                                                                               
                              DFTD3 V3.1  Rev 1                                
                          USING Becke-Johnson damping                          
-------------------------------------------------------------------------------
-------------------------   ----------------
Dispersion correction           -0.201054909
-------------------------   ----------------


-------------------------   --------------------
FINAL SINGLE POINT ENERGY     -2526.117416663212
-------------------------   --------------------


                            ***************************************
                            *     ORCA property calculations      *
                            ***************************************

                                    ---------------------
                                    Active property flags
                                    ---------------------
   (+) Dipole Moment


------------------------------------------------------------------------------
                       ORCA ELECTRIC PROPERTIES CALCULATION
------------------------------------------------------------------------------

Dipole Moment Calculation                       ... on
Quadrupole Moment Calculation                   ... off
Polarizability Calculation                      ... off
GBWName                                         ... CPaE_water.gbw
Electron density                                ... CPaE_water.scfp
The origin for moment calculation is the CENTER OF MASS  = ( 1.611802, -0.019052  0.117150)

-------------
DIPOLE MOMENT
-------------
                                X             Y             Z
Electronic contribution:     -3.41472      -3.05414       1.09272
Nuclear contribution   :      1.38989       4.85838      -0.72758
                        -----------------------------------------
Total Dipole Moment    :     -2.02482       1.80424       0.36514
                        -----------------------------------------
Magnitude (a.u.)       :      2.73651
Magnitude (Debye)      :      6.95567


--------------------
Rotational spectrum 
--------------------
 
Rotational constants in cm-1:     0.002354     0.001411     0.001111 
Rotational constants in MHz :    70.570848    42.297544    33.302159 

 Dipole components along the rotational axes: 
x,y,z [a.u.] :     1.002531    -1.727700     1.870426 
x,y,z [Debye]:     2.548231    -4.391465     4.754244 

 

Timings for individual modules:

Sum of individual times         ...     4433.072 sec (=  73.885 min)
GTO integral calculation        ...       11.666 sec (=   0.194 min)   0.3 %
SCF iterations                  ...     4421.406 sec (=  73.690 min)  99.7 %
                             ****ORCA TERMINATED NORMALLY****
TOTAL RUN TIME: 0 days 1 hours 13 minutes 58 seconds 759 msec
