# Supplementary material for: Water training initiates spatially regulated microstructures with competitive mechanics in hydroadaptive polymers
Source: Nat Commun. 2024 Jul 19;15:6093. doi: 10.1038/s41467-024-50328-7 (PMC11271527; doi:10.1038/s41467-024-50328-7)
Supplement: Supplementary file 9 — Source data [file 41467_2024_50328_MOESM9_ESM.zip › Quantum chemistry calculations-input files/Calculation onsingle point energy/CPaE_water.xyz]

94
Coordinates from ORCA-job CPaE_water
  C   -2.74772887004837     -2.79422623808559     -1.17197119375057
  C   -1.96802257270518     -2.31761599651025      0.06073698201816
  C   -0.85189048174712     -3.31682525159409      0.43415227560845
  C   0.44842363121469     -3.11966637175017     -0.36710111427273
  C   0.82404904987068     -1.66698622068000     -0.66929651522504
  O   -0.27882139260121     -0.85510298140187     -1.00884065790510
  C   -1.46447892628078     -0.88316152216888     -0.17951119264028
  C   -1.38424590862937      0.03817371945295      1.02593891265600
  O   -0.58005260897970     -3.36852839256206      1.83792308383388
  O   0.33737846476744     -3.71353237717171     -1.67161873613805
  C   2.96250500834154      0.45714694790918      1.44802314718037
  C   2.22713315837035      0.15418276048629      0.14061408785198
  C   3.15824065754099      0.11939695201864     -1.09840103860331
  O   4.13402611246024      1.16689676554159     -1.03795320466454
  C   4.94470006926373      1.14386593166101      0.13797300168712
  C   4.05712601664491      1.50709171893621      1.31448892152508
  O   4.78894456743684      1.50240411636654      2.54477183206134
  O   1.98516740625987      0.87158857173104      2.39895676333109
  O   5.93208883651988      2.12247199882650      0.00158450911530
  C   6.97412259921592      1.76224032387702     -0.92785495491441
  O   1.60356919621980     -1.13323472841992      0.38777552287023
  O   -0.74289786484675     -0.61842382352545      2.15804790247812
  C   2.42144518963125      0.37019046392241     -2.42176587246685
  O   2.81898663944991     -0.66518286578356     -3.36819528908984
  O   -0.49998274285081      1.95015609004689      4.65678099187668
  C   -0.76026043079028      3.27370502218402      4.93824948494861
  C   -0.23982159645446      3.73498897579319      6.15055184934776
  C   -0.45427934128561      5.05238265815145      6.53156454513991
  C   -1.18239135363224      5.91770058873968      5.71372012219328
  C   -1.69147547690439      5.44710620155368      4.50812930963033
  C   -1.48823301340475      4.12509354114971      4.10721002200228
  C   -0.52706729682028      0.01321851168028      3.31699130504857
  O   -0.02576800408386     -0.60795383527018      4.23553232203080
  C   -0.95876243110928      1.45328285315205      3.41130705325961
  O   -0.20342189938867     -1.63830600648375     -5.08986465610441
  C   -1.56899011179083     -1.62807200936930     -4.88219317665582
  C   -2.25357312751521     -2.76381701849839     -5.31621812132167
  C   -3.63029738452631     -2.83924999808581     -5.14691731020714
  C   -4.32979760785535     -1.79133984225428     -4.54849122808703
  C   -3.63629204919575     -0.66193014731173     -4.12768182172021
  C   -2.25422434990069     -0.56668738559017     -4.29041164986850
  C   1.97068365441625     -1.24469196453534     -4.22922476974239
  O   2.39598126979664     -2.13785426382096     -4.94166767477790
  C   0.55001362205302     -0.74319297757384     -4.28421846179791
  H   -3.63442484497063     -2.16937036421885     -1.31740215105267
  H   -2.13967580613090     -2.73559156520371     -2.08032582669322
  H   -3.07645425820386     -3.83091761200427     -1.04744677320519
  H   -2.65949657104549     -2.29036085879487      0.91308039958539
  H   -1.21714160349659     -4.32220453789851      0.18911238272483
  H   1.27257333682267     -3.57916305364535      0.19624424068856
  H   1.42855485608608     -1.71038216181079     -1.58176064627862
  H   -2.20210415799389     -0.37968209969402     -0.81880425373771
  H   -0.82271167942667      0.93825238677626      0.75648423308004
  H   -2.40416517062882      0.30630186223328      1.32109707365759
  H   -0.45623201861874     -2.45777826649143      2.15162871194925
  H   0.06359239782499     -4.63287384754352     -1.55600941855857
  H   3.45120907548550     -0.47240733060882      1.78291769584860
  H   1.45278469451646      0.92231354248395     -0.00860464344551
  H   3.66221314347523     -0.86057973634447     -1.13083949441786
  H   5.39777641747662      0.14188509570783      0.25945116338288
  H   3.61677900997518      2.49790105704188      1.12338789165274
  H   5.36925956462303      2.27414051012677      2.54643460077290
  H   2.30196331214221      0.60749311261070      3.28838814995646
  H   7.71127235233959      2.56587559825978     -0.89157444406972
  H   7.44144095010835      0.81750593124635     -0.62486880626004
  H   6.58150835514302      1.67180046927246     -1.94662800985381
  H   2.73979095073672      1.33129293642198     -2.83907271330405
  H   1.34059802431952      0.39777403381675     -2.28053135376950
  H   0.32575869734847      3.05300518206175      6.77785414801112
  H   -0.04764728605269      5.40583281540327      7.47532076866582
  H   -1.34781541137317      6.94779310617970      6.01516764295701
  H   -2.25901755072627      6.10937654076159      3.86026306857069
  H   -1.89888333900549      3.78464086619421      3.16324801530366
  H   -0.53561636004888      2.02565343423039      2.57496853838717
  H   -2.05812689404641      1.49471666926139      3.33816460947362
  H   -1.69699275971673     -3.57730822145536     -5.77150071328130
  H   -4.15891658970982     -3.72799249537183     -5.47978001707769
  H   -5.40514437691308     -1.85703234898540     -4.41319065603935
  H   -4.16892149923474      0.16414612496182     -3.66488032194711
  H   -1.73718995388266      0.32962129056999     -3.96428369873845
  H   0.11758917017385     -0.70141538221070     -3.27864211881224
  H   0.56012213881306      0.27847776394062     -4.69693450652260
  O   5.35633586152905     -2.15855938910138     -4.87504139341641
  H   5.57839041473051     -1.45496714807134     -4.25349463493119
  H   4.38391740774332     -2.16779864771090     -4.86221255286442
  O   4.26904067368165      4.14491792660777     -1.48731696193258
  H   4.95948744759568      3.75932512014997     -0.92390217680264
  H   3.72076914227540      3.36929672178429     -1.66791781873988
  O   3.21119992936839      0.61954559177901      4.90622085136935
  H   3.95499845572346      0.93975718493441      4.36982036064333
  H   3.44718139335564     -0.29657067120363      5.09963809512351
  O   2.13056818333628     -2.40306694936031      3.23212255898097
  H   1.40661248322042     -1.90876545682563      3.65070385575475
  H   2.02129687512815     -2.17998613499623      2.29560074147093
