# Supplementary material for: Water training initiates spatially regulated microstructures with competitive mechanics in hydroadaptive polymers
Source: Nat Commun. 2024 Jul 19;15:6093. doi: 10.1038/s41467-024-50328-7 (PMC11271527; doi:10.1038/s41467-024-50328-7)
Supplement: Supplementary file 9 — Source data [file 41467_2024_50328_MOESM9_ESM.zip › Quantum chemistry calculations-input files/Geometry optimization/CPaE.out]

Job running at gibyl1:/tmp/xds/29427

                                 *****************
                                 * O   R   C   A *
                                 *****************

                                            #,                                       
                                            ###                                      
                                            ####                                     
                                            #####                                    
                                            ######                                   
                                           ########,                                 
                                     ,,################,,,,,                         
                               ,,#################################,,                 
                          ,,##########################################,,             
                       ,#########################################, ''#####,          
                    ,#############################################,,   '####,        
                  ,##################################################,,,,####,       
                ,###########''''           ''''###############################       
              ,#####''   ,,,,##########,,,,          '''####'''          '####       
            ,##' ,,,,###########################,,,                        '##       
           ' ,,###''''                  '''############,,,                           
         ,,##''                                '''############,,,,        ,,,,,,###''
      ,#''                                            '''#######################'''  
     '                                                          ''''####''''         
             ,#######,   #######,   ,#######,      ##                                
            ,#'     '#,  ##    ##  ,#'     '#,    #''#        ######   ,####,        
            ##       ##  ##   ,#'  ##            #'  '#       #        #'  '#        
            ##       ##  #######   ##           ,######,      #####,   #    #        
            '#,     ,#'  ##    ##  '#,     ,#' ,#      #,         ##   #,  ,#        
             '#######'   ##     ##  '#######'  #'      '#     #####' # '####'        


                  #######################################################
                  #                        -***-                        #
                  #          Department of theory and spectroscopy      #
                  #    Directorship and core code : Frank Neese         #
                  #        Max Planck Institute fuer Kohlenforschung    #
                  #                Kaiser Wilhelm Platz 1               #
                  #                 D-45470 Muelheim/Ruhr               #
                  #                      Germany                        #
                  #                                                     #
                  #                  All rights reserved                #
                  #                        -***-                        #
                  #######################################################


                         Program Version 5.0.3 -  RELEASE  -


 With contributions from (in alphabetic order):
   Daniel Aravena         : Magnetic Suceptibility
   Michael Atanasov       : Ab Initio Ligand Field Theory (pilot matlab implementation)
   Alexander A. Auer      : GIAO ZORA, VPT2 properties, NMR spectrum
   Ute Becker             : Parallelization
   Giovanni Bistoni       : ED, misc. LED, open-shell LED, HFLD
   Martin Brehm           : Molecular dynamics
   Dmytro Bykov           : SCF Hessian
   Vijay G. Chilkuri      : MRCI spin determinant printing, contributions to CSF-ICE
   Dipayan Datta          : RHF DLPNO-CCSD density
   Achintya Kumar Dutta   : EOM-CC, STEOM-CC
   Dmitry Ganyushin       : Spin-Orbit,Spin-Spin,Magnetic field MRCI
   Miquel Garcia          : C-PCM and meta-GGA Hessian, CC/C-PCM, Gaussian charge scheme
   Yang Guo               : DLPNO-NEVPT2, F12-NEVPT2, CIM, IAO-localization
   Andreas Hansen         : Spin unrestricted coupled pair/coupled cluster methods
   Benjamin Helmich-Paris : MC-RPA, TRAH-SCF, COSX integrals
   Lee Huntington         : MR-EOM, pCC
   Robert Izsak           : Overlap fitted RIJCOSX, COSX-SCS-MP3, EOM
   Marcus Kettner         : VPT2
   Christian Kollmar      : KDIIS, OOCD, Brueckner-CCSD(T), CCSD density, CASPT2, CASPT2-K
   Simone Kossmann        : Meta GGA functionals, TD-DFT gradient, OOMP2, MP2 Hessian
   Martin Krupicka        : Initial AUTO-CI
   Lucas Lang             : DCDCAS
   Marvin Lechner         : AUTO-CI (C++ implementation), FIC-MRCC
   Dagmar Lenk            : GEPOL surface, SMD
   Dimitrios Liakos       : Extrapolation schemes; Compound Job, initial MDCI parallelization
   Dimitrios Manganas     : Further ROCIS development; embedding schemes
   Dimitrios Pantazis     : SARC Basis sets
   Anastasios Papadopoulos: AUTO-CI, single reference methods and gradients
   Taras Petrenko         : DFT Hessian,TD-DFT gradient, ASA, ECA, R-Raman, ABS, FL, XAS/XES, NRVS
   Peter Pinski           : DLPNO-MP2, DLPNO-MP2 Gradient
   Christoph Reimann      : Effective Core Potentials
   Marius Retegan         : Local ZFS, SOC
   Christoph Riplinger    : Optimizer, TS searches, QM/MM, DLPNO-CCSD(T), (RO)-DLPNO pert. Triples
   Tobias Risthaus        : Range-separated hybrids, TD-DFT gradient, RPA, STAB
   Michael Roemelt        : Original ROCIS implementation
   Masaaki Saitow         : Open-shell DLPNO-CCSD energy and density
   Barbara Sandhoefer     : DKH picture change effects
   Avijit Sen             : IP-ROCIS
   Kantharuban Sivalingam : CASSCF convergence, NEVPT2, FIC-MRCI
   Bernardo de Souza      : ESD, SOC TD-DFT
   Georgi Stoychev        : AutoAux, RI-MP2 NMR, DLPNO-MP2 response
   Willem Van den Heuvel  : Paramagnetic NMR
   Boris Wezisla          : Elementary symmetry handling
   Frank Wennmohs         : Technical directorship


 We gratefully acknowledge several colleagues who have allowed us to
 interface, adapt or use parts of their codes:
   Stefan Grimme, W. Hujo, H. Kruse, P. Pracht,  : VdW corrections, initial TS optimization,
                  C. Bannwarth, S. Ehlert          DFT functionals, gCP, sTDA/sTD-DF
   Ed Valeev, F. Pavosevic, A. Kumar             : LibInt (2-el integral package), F12 methods
   Garnet Chan, S. Sharma, J. Yang, R. Olivares  : DMRG
   Ulf Ekstrom                                   : XCFun DFT Library
   Mihaly Kallay                                 : mrcc  (arbitrary order and MRCC methods)
   Jiri Pittner, Ondrej Demel                    : Mk-CCSD
   Frank Weinhold                                : gennbo (NPA and NBO analysis)
   Christopher J. Cramer and Donald G. Truhlar   : smd solvation model
   Lars Goerigk                                  : TD-DFT with DH, B97 family of functionals
   V. Asgeirsson, H. Jonsson                     : NEB implementation
   FAccTs GmbH                                   : IRC, NEB, NEB-TS, DLPNO-Multilevel, CI-OPT
                                                   MM, QMMM, 2- and 3-layer-ONIOM, Crystal-QMMM,
                                                   LR-CPCM, SF, NACMEs, symmetry and pop. for TD-DFT,
                                                   nearIR, NL-DFT gradient (VV10), updates on ESD,
                                                   ML-optimized integration grids
   S Lehtola, MJT Oliveira, MAL Marques          : LibXC Library
   Liviu Ungur et al                             : ANISO software


 Your calculation uses the libint2 library for the computation of 2-el integrals
 For citations please refer to: http://libint.valeyev.net

 Your ORCA version has been built with support for libXC version: 5.1.0
 For citations please refer to: https://tddft.org/programs/libxc/

 This ORCA versions uses:
   CBLAS   interface :  Fast vector & matrix operations
   LAPACKE interface :  Fast linear algebra routines
   SCALAPACK package :  Parallel linear algebra routines
   Shared memory     :  Shared parallel matrices
   BLAS/LAPACK       :  OpenBLAS 0.3.15  USE64BITINT DYNAMIC_ARCH NO_AFFINITY Haswell SINGLE_THREADED
        Core in use  :  Haswell
   Copyright (c) 2011-2014, The OpenBLAS Project


Your calculation utilizes the geometrical counterpoise correction gCP
Please cite in your paper:
H.Kruse, S. Grimme J.Chem.Phys., 136, (2012), 154101 
   

Your calculation utilizes the atom-pairwise dispersion correction
based on tight binding partial charges (D4)
Cite in your paper:
E.Caldeweyher, C.Bannwarth, S.Grimme, J.Chem.Phys., (2017), 147, 034112.
E.Caldeweyher, S.Ehlert, A.Hansen, H.Neugebauer, S.Grimme, J.Chem.Phys., (2018), in progress.
   

Your calculation utilizes the SMD solvation module
Please cite in your paper:
A.V. Marenich, C.J. Cramer, D.G. Truhlar J. Phys. Chem. B, 113, (2009), 6378 

================================================================================

----- Orbital basis set information -----
Your calculation utilizes the basis: def2-mTZVPP
   Stefan Grimme, Andreas Hansen, Sebastian Ehlert, and Jan-Michael Mewes 
   J. Chem. Phys. 154, 000000 (2021). DOI: 10.1063/5.0040021

----- AuxJ basis set information -----
Your calculation utilizes the basis: def2-mTZVPP/J
   Stefan Grimme, Andreas Hansen, Sebastian Ehlert, and Jan-Michael Mewes 
   J. Chem. Phys. 154, 000000 (2021). DOI: 10.1063/5.0040021

================================================================================
                                        WARNINGS
                       Please study these warnings very carefully!
================================================================================

Using LibXC functional ID 497 : Re-regularized SCAN exchange by Furness et al
[ 1]  J. W. Furness, A. D. Kaplan, J. Ning, J. P. Perdew, and J. Sun, J. Phys. Chem. Lett. 11, 8208 (2020)
[ 2]  J. W. Furness, A. D. Kaplan, J. Ning, J. P. Perdew, and J. Sun, J. Phys. Chem. Lett. 11, 9248 (2020)
Using LibXC functional ID 498 : Re-regularized SCAN correlation by Furness et al
[ 1]  J. W. Furness, A. D. Kaplan, J. Ning, J. P. Perdew, and J. Sun, J. Phys. Chem. Lett. 11, 8208 (2020)
[ 2]  J. W. Furness, A. D. Kaplan, J. Ning, J. P. Perdew, and J. Sun, J. Phys. Chem. Lett. 11, 9248 (2020)
Using LibXC functional ID 497 : Re-regularized SCAN exchange by Furness et al
[ 1]  J. W. Furness, A. D. Kaplan, J. Ning, J. P. Perdew, and J. Sun, J. Phys. Chem. Lett. 11, 8208 (2020)
[ 2]  J. W. Furness, A. D. Kaplan, J. Ning, J. P. Perdew, and J. Sun, J. Phys. Chem. Lett. 11, 9248 (2020)
Using LibXC functional ID 498 : Re-regularized SCAN correlation by Furness et al
[ 1]  J. W. Furness, A. D. Kaplan, J. Ning, J. P. Perdew, and J. Sun, J. Phys. Chem. Lett. 11, 8208 (2020)
[ 2]  J. W. Furness, A. D. Kaplan, J. Ning, J. P. Perdew, and J. Sun, J. Phys. Chem. Lett. 11, 9248 (2020)

INFO   : the flag for use of the SHARK integral package has been found!

================================================================================
                                       INPUT FILE
================================================================================
NAME = CPaE.inp
|  1> ! r2SCAN-3c noautostart miniprint nopop looseopt
|  2> %maxcore  2000
|  3> %pal nprocs   28 end
|  4> %cpcm
|  5> smd true
|  6> SMDsolvent "water"
|  7> end
|  8> * xyz   0   1
|  9> C        -2.63267629840331   -2.94756148274804   -1.11819905253565
| 10> C        -1.90670793853823   -2.38206494617077    0.10526888066330
| 11> C        -0.76661569919522   -3.34378808429972    0.51663846671571
| 12> C         0.50962964808663   -3.13447475451385   -0.32456161075782
| 13> C         0.82075841676516   -1.67551927764589   -0.68632466733080
| 14> O        -0.29529456702971   -0.90896983983368   -1.05106398073244
| 15> C        -1.43960154371489   -0.95072912171402   -0.21127029405630
| 16> C        -1.31488484809351   -0.02882589589363    1.02101288641038
| 17> O        -0.49002411881014   -3.36855113614442    1.88365771199034
| 18> O         0.43739338085903   -3.80222014061050   -1.56417112164840
| 19> C         2.65119766683700    0.68722713905051    1.41735669903898
| 20> C         2.12019168098914    0.19160658104577    0.05976825354668
| 21> C         3.17613868623189    0.11499640786979   -1.07788763332826
| 22> O         4.17701936103234    1.09994527820163   -0.97640109142030
| 23> C         4.83802558388537    1.10750702906240    0.26862985946522
| 24> C         3.85730766050425    1.62659768830736    1.32180731838949
| 25> O         4.43746768180219    1.70883663470282    2.59543957906372
| 26> O         1.58710154712336    1.35556617742269    2.05181922726986
| 27> O         5.91292425393607    1.97674925770374    0.22755810482045
| 28> C         6.95315980688020    1.57122900172052   -0.64668887305622
| 29> O         1.57312575050450   -1.08722529622944    0.34023880641903
| 30> O        -0.56385779485441   -0.65446827265194    2.03802114338898
| 31> C         2.55895223569531    0.31628777974909   -2.48106613692791
| 32> O         2.82700339715778   -0.81285553732662   -3.29123888918661
| 33> O        -0.03709488962763    1.87518240971459    4.52038594782972
| 34> C        -0.39380412707313    3.10174419062197    5.00479118863028
| 35> C         0.44464306183597    3.62335631667966    5.99030387804321
| 36> C         0.17955580104680    4.85628330934432    6.54772779815812
| 37> C        -0.92212067949592    5.58965780605491    6.13261759285463
| 38> C        -1.75314439778772    5.07376799118434    5.15718579485435
| 39> C        -1.49779454906938    3.83493447224402    4.58895409524337
| 40> C        -0.19414907824102   -0.05755284444293    3.18289963960306
| 41> O         0.52138643156812   -0.65247068676300    3.93292028590554
| 42> C        -0.81193047998345    1.30241122352469    3.50202388841952
| 43> O        -0.18442817400392   -1.55435568725974   -5.15289206135286
| 44> C        -1.54136543726503   -1.60496150375842   -5.02939280106078
| 45> C        -2.18294329893444   -2.54818922179226   -5.83333514655888
| 46> C        -3.55467288090522   -2.67999591040139   -5.79473901887287
| 47> C        -4.31192441077062   -1.87701542622313   -4.95482565366925
| 48> C        -3.67948639180562   -0.93733569468158   -4.16420300064885
| 49> C        -2.30127653975184   -0.79087414760253   -4.19699619531680
| 50> C         1.95883247909420   -1.37585793572629   -4.16013253300876
| 51> O         2.32907292286874   -2.29883727701413   -4.81797882562792
| 52> C         0.54609389397213   -0.79687718408918   -4.22453308446935
| 53> H        -3.46728668972468   -2.31063057603261   -1.40127650879605
| 54> H        -1.94941029782400   -3.01360672222806   -1.96131468666080
| 55> H        -3.01911035940696   -3.94051160796428   -0.90423414508949
| 56> H        -2.60143182286683   -2.33164876071061    0.94957724132459
| 57> H        -1.12152466298017   -4.36294892957564    0.30481248952464
| 58> H         1.36227885910929   -3.49775414922503    0.26841334601696
| 59> H         1.41817776539024   -1.74311576786254   -1.60481170297646
| 60> H        -2.20702675453903   -0.47956574105910   -0.84087474236462
| 61> H        -0.82489559713668    0.89994919206440    0.70878365659642
| 62> H        -2.32582218609783    0.19688768969673    1.38390232638318
| 63> H        -0.12235317433800   -2.51632533709698    2.16084760403268
| 64> H         0.33432813097420   -4.74848337681424   -1.41016468481041
| 65> H         2.94528391073284   -0.19475649126720    2.00338298441641
| 66> H         1.32439619067832    0.88721959056243   -0.24331651763609
| 67> H         3.64101360342704   -0.88404075794822   -1.03164238231719
| 68> H         5.16832546578796    0.07707573886223    0.51942250246679
| 69> H         3.51736508486333    2.61873595832944    0.98299231414732
| 70> H         5.27940081755503    2.17265232330969    2.50527750583685
| 71> H         1.87883426271586    1.58320455743555    2.94667298050004
| 72> H         7.71818162986562    2.34044615149577   -0.57605431187133
| 73> H         7.36327337745844    0.60503069971541   -0.33398912602687
| 74> H         6.58900114955980    1.49648365017217   -1.67287831014944
| 75> H         3.06147623549547    1.18203512365073   -2.92767252408261
| 76> H         1.49165870603485    0.52273458628461   -2.39970544718965
| 77> H         1.29309978629668    3.03512151276626    6.29971097988906
| 78> H         0.83493828182035    5.24920356647782    7.31041097807751
| 79> H        -1.12930535055102    6.55478652118101    6.56834814608161
| 80> H        -2.61484210901315    5.63554859650938    4.82765029906684
| 81> H        -2.16695489100979    3.45855451115722    3.83038252589303
| 82> H        -0.82122482472162    1.94663318009533    2.61461294790002
| 83> H        -1.84813377926436    1.12708508084791    3.83656460626215
| 84> H        -1.57403294666571   -3.16389735366370   -6.47528973133209
| 85> H        -4.03836972601879   -3.41463351340767   -6.42075272537991
| 86> H        -5.38560261982772   -1.98170273780304   -4.92262565576674
| 87> H        -4.26109028399301   -0.29812118133236   -3.51502932627310
| 88> H        -1.84050562751989   -0.03773551403201   -3.57635273395807
| 89> H         0.09129388827265   -0.86769506140201   -3.22758049466393
| 90> H         0.59132963216401    0.25890181016151   -4.53686033227454
| 91>  *
| 92> 
| 93>                          ****END OF INPUT****
================================================================================

                       *****************************
                       * Geometry Optimization Run *
                       *****************************

Geometry optimization settings:
Update method            Update   .... BFGS
Choice of coordinates    CoordSys .... Z-matrix Internals
Initial Hessian          InHess   .... Almoef's Model

Convergence Tolerances:
Energy Change            TolE     ....  3.0000e-05 Eh
Max. Gradient            TolMAXG  ....  2.0000e-03 Eh/bohr
RMS Gradient             TolRMSG  ....  5.0000e-04 Eh/bohr
Max. Displacement        TolMAXD  ....  1.0000e-02 bohr
RMS Displacement         TolRMSD  ....  7.0000e-03 bohr
Strict Convergence                ....  False
------------------------------------------------------------------------------
                        ORCA OPTIMIZATION COORDINATE SETUP
------------------------------------------------------------------------------

The optimization will be done in new redundant internal coordinates
Making redundant internal coordinates   ...  (new redundants) done
Evaluating the initial hessian          ...  (Almloef) done
Evaluating the coordinates              ...  done
Calculating the B-matrix                .... done
Calculating the G-matrix                .... done
Diagonalizing the G-matrix              .... done
Small eigenvalue found = 4.002e-04
Small eigenvalue found = 9.126e-04
Small eigenvalue found = 2.365e-03
Small eigenvalue found = 3.274e-03
Small eigenvalue found = 3.752e-03
Small eigenvalue found = 4.374e-03
Small eigenvalue found = 7.467e-03
Small eigenvalue found = 9.269e-03
Small eigenvalue found = 9.849e-03
Small eigenvalue found = 1.156e-02
Small eigenvalue found = 1.446e-02
Small eigenvalue found = 1.653e-02
Small eigenvalue found = 2.034e-02
Small eigenvalue found = 2.763e-02
The first mode is                       ....  213
The number of degrees of freedom        ....  240

    -----------------------------------------------------------------
                    Redundant Internal Coordinates


    -----------------------------------------------------------------
         Definition                    Initial Value    Approx d2E/dq
    -----------------------------------------------------------------
      1. B(C   1,C   0)                  1.5309         0.372326   
      2. B(C   2,C   1)                  1.5472         0.350651   
      3. B(C   3,C   2)                  1.5428         0.356415   
      4. B(C   4,C   3)                  1.5350         0.366776   
      5. B(O   5,C   4)                  1.4022         0.535041   
      6. B(C   6,O   5)                  1.4200         0.501178   
      7. B(C   6,C   1)                  1.5385         0.362036   
      8. B(C   7,C   6)                  1.5440         0.354828   
      9. B(O   8,C   2)                  1.3949         0.549533   
     10. B(O   9,C   3)                  1.4099         0.520204   
     11. B(C  11,C  10)                  1.5397         0.360507   
     12. B(C  12,C  11)                  1.5541         0.341952   
     13. B(O  13,C  12)                  1.4079         0.523981   
     14. B(C  14,O  13)                  1.4096         0.520642   
     15. B(C  15,C  10)                  1.5317         0.371185   
     16. B(C  15,C  14)                  1.5299         0.373779   
     17. B(O  16,C  15)                  1.4020         0.535545   
     18. B(O  17,C  10)                  1.4077         0.524436   
     19. B(O  18,C  14)                  1.3830         0.574184   
     20. B(C  19,O  18)                  1.4180         0.504819   
     21. B(O  20,C   4)                  1.4021         0.535201   
     22. B(O  20,C  11)                  1.4189         0.503180   
     23. B(O  21,C   7)                  1.4106         0.518823   
     24. B(C  22,C  12)                  1.5461         0.352153   
     25. B(O  23,C  22)                  1.4153         0.509850   
     26. B(C  25,O  24)                  1.3661         0.610857   
     27. B(C  26,C  25)                  1.3951         0.613196   
     28. B(C  27,C  26)                  1.3788         0.651029   
     29. B(C  28,C  27)                  1.3870         0.631656   
     30. B(C  29,C  28)                  1.3814         0.644899   
     31. B(C  30,C  25)                  1.3890         0.627127   
     32. B(C  30,C  29)                  1.3867         0.632532   
     33. B(C  31,O  21)                  1.3430         0.664978   
     34. B(O  32,C  31)                  1.1952         1.144728   
     35. B(C  33,C  31)                  1.5274         0.377139   
     36. B(C  33,O  24)                  1.4020         0.535538   
     37. B(C  35,O  34)                  1.3635         0.616848   
     38. B(C  36,C  35)                  1.3956         0.612135   
     39. B(C  37,C  36)                  1.3786         0.651547   
     40. B(C  38,C  37)                  1.3870         0.631810   
     41. B(C  39,C  38)                  1.3813         0.645027   
     42. B(C  40,C  39)                  1.3864         0.633212   
     43. B(C  40,C  35)                  1.3904         0.623982   
     44. B(C  41,O  23)                  1.3512         0.645389   
     45. B(O  42,C  41)                  1.1924         1.156623   
     46. B(C  43,C  41)                  1.5281         0.376143   
     47. B(C  43,O  34)                  1.4033         0.532888   
     48. B(H  44,C   0)                  1.0874         0.363587   
     49. B(H  45,C   0)                  1.0872         0.363790   
     50. B(H  46,C   0)                  1.0868         0.364403   
     51. B(H  47,C   1)                  1.0945         0.354131   
     52. B(H  48,C   2)                  1.0998         0.347390   
     53. B(H  49,C   3)                  1.1003         0.346763   
     54. B(H  50,C   4)                  1.0978         0.349967   
     55. B(H  51,C   6)                  1.0988         0.348658   
     56. B(H  52,C   7)                  1.0955         0.352850   
     57. B(H  53,C   7)                  1.0976         0.350242   
     58. B(H  54,O   8)                  0.9687         0.503672   
     59. B(H  55,O   9)                  0.9642         0.511924   
     60. B(H  56,C  10)                  1.0990         0.348384   
     61. B(H  57,C  11)                  1.0996         0.347675   
     62. B(H  58,C  12)                  1.1029         0.343471   
     63. B(H  59,C  14)                  1.1108         0.333661   
     64. B(H  60,C  15)                  1.1021         0.344403   
     65. B(H  61,O  16)                  0.9655         0.509638   
     66. B(H  62,O  24)                  2.4965         0.001839   
     67. B(H  62,O  17)                  0.9683         0.504260   
     68. B(H  63,C  19)                  1.0872         0.363861   
     69. B(H  64,C  19)                  1.0952         0.353256   
     70. B(H  65,C  19)                  1.0915         0.358187   
     71. B(H  66,C  22)                  1.0961         0.352078   
     72. B(H  67,C  22)                  1.0901         0.359945   
     73. B(H  68,C  26)                  1.0778         0.376620   
     74. B(H  69,C  27)                  1.0796         0.374085   
     75. B(H  70,C  28)                  1.0790         0.374937   
     76. B(H  71,C  29)                  1.0801         0.373375   
     77. B(H  72,C  30)                  1.0793         0.374550   
     78. B(H  73,C  33)                  1.0966         0.351430   
     79. B(H  74,C  33)                  1.1029         0.343441   
     80. B(H  75,C  36)                  1.0779         0.376400   
     81. B(H  76,C  37)                  1.0796         0.374116   
     82. B(H  77,C  38)                  1.0793         0.374605   
     83. B(H  78,C  39)                  1.0809         0.372380   
     84. B(H  79,H  51)                  2.7951         0.000131   
     85. B(H  79,C  40)                  1.0792         0.374640   
     86. B(H  80,H  55)                  4.2922         0.000001   
     87. B(H  80,C  43)                  1.0981         0.349572   
     88. B(H  81,C  43)                  1.1019         0.344651   
     89. A(H  45,C   0,H  46)          108.7016         0.291850   
     90. A(H  44,C   0,H  46)          108.2711         0.291825   
     91. A(C   1,C   0,H  46)          110.4123         0.324773   
     92. A(C   1,C   0,H  44)          110.8337         0.324654   
     93. A(H  44,C   0,H  45)          108.4252         0.291747   
     94. A(C   1,C   0,H  45)          110.1308         0.324684   
     95. A(C   0,C   1,H  47)          109.4202         0.323253   
     96. A(C   2,C   1,H  47)          106.9318         0.320094   
     97. A(C   6,C   1,H  47)          107.9720         0.321771   
     98. A(C   0,C   1,C   6)          108.8563         0.361204   
     99. A(C   2,C   1,C   6)          114.1578         0.357533   
    100. A(C   0,C   1,C   2)          109.4085         0.359242   
    101. A(C   1,C   2,C   3)          112.3493         0.356584   
    102. A(O   8,C   2,H  48)          103.6676         0.341624   
    103. A(C   1,C   2,H  48)          106.6790         0.319091   
    104. A(C   3,C   2,O   8)          111.8830         0.382788   
    105. A(C   1,C   2,O   8)          114.6889         0.381706   
    106. A(C   3,C   2,H  48)          106.7180         0.319942   
    107. A(O   9,C   3,H  49)          110.9271         0.338405   
    108. A(C   2,C   3,O   9)          111.8857         0.379164   
    109. A(C   4,C   3,H  49)          106.4845         0.321349   
    110. A(C   2,C   3,H  49)          107.6023         0.319847   
    111. A(C   2,C   3,C   4)          115.1583         0.359321   
    112. A(C   4,C   3,O   9)          104.6746         0.381052   
    113. A(O   5,C   4,O  20)          112.8399         0.406528   
    114. A(O  20,C   4,H  50)          110.2668         0.340538   
    115. A(O   5,C   4,H  50)          104.4288         0.340521   
    116. A(C   3,C   4,H  50)          104.4164         0.321834   
    117. A(C   3,C   4,O   5)          114.8072         0.382917   
    118. A(C   3,C   4,O  20)          109.5723         0.382937   
    119. A(C   4,O   5,C   6)          118.1303         0.401842   
    120. A(O   5,C   6,H  51)          102.2010         0.336616   
    121. A(C   1,C   6,O   5)          113.1843         0.377748   
    122. A(C   1,C   6,C   7)          114.5697         0.358254   
    123. A(C   7,C   6,H  51)          104.9334         0.319899   
    124. A(O   5,C   6,C   7)          112.9139         0.376437   
    125. A(C   1,C   6,H  51)          107.7441         0.320952   
    126. A(H  52,C   7,H  53)          109.3809         0.288654   
    127. A(O  21,C   7,H  53)          110.0740         0.338819   
    128. A(C   6,C   7,H  53)          108.1961         0.320136   
    129. A(C   6,C   7,H  52)          108.3524         0.320524   
    130. A(O  21,C   7,H  52)          110.0822         0.339239   
    131. A(C   6,C   7,O  21)          110.7075         0.378696   
    132. A(C   2,O   8,H  54)          109.8813         0.360580   
    133. A(C   3,O   9,H  55)          109.2590         0.358218   
    134. A(O  17,C  10,H  56)          110.0581         0.339127   
    135. A(C  15,C  10,H  56)          108.3441         0.322225   
    136. A(C  11,C  10,H  56)          107.7054         0.320689   
    137. A(C  11,C  10,O  17)          106.8304         0.380448   
    138. A(C  11,C  10,C  15)          114.4542         0.360754   
    139. A(C  15,C  10,O  17)          109.4006         0.382380   
    140. A(C  12,C  11,O  20)          111.2377         0.374299   
    141. A(O  20,C  11,H  57)          110.2193         0.336681   
    142. A(C  10,C  11,H  57)          106.7983         0.320582   
    143. A(C  12,C  11,H  57)          108.7333         0.317829   
    144. A(C  10,C  11,C  12)          115.2773         0.355755   
    145. A(C  10,C  11,O  20)          104.4063         0.377732   
    146. A(C  22,C  12,H  58)          108.9208         0.318723   
    147. A(O  13,C  12,H  58)          109.3322         0.338275   
    148. A(C  11,C  12,H  58)          107.4795         0.317200   
    149. A(O  13,C  12,C  22)          104.9590         0.378849   
    150. A(C  11,C  12,C  22)          112.7510         0.354343   
    151. A(C  11,C  12,O  13)          113.3147         0.376927   
    152. A(C  12,O  13,C  14)          113.6266         0.403063   
    153. A(C  15,C  14,O  18)          107.7838         0.388933   
    154. A(O  18,C  14,H  59)          111.0176         0.341827   
    155. A(C  15,C  14,H  59)          110.4850         0.320321   
    156. A(O  13,C  14,H  59)          109.5046         0.336287   
    157. A(O  13,C  14,O  18)          109.9742         0.409635   
    158. A(O  13,C  14,C  15)          108.0138         0.382361   
    159. A(O  16,C  15,H  60)          110.7391         0.339663   
    160. A(C  14,C  15,H  60)          106.9502         0.321986   
    161. A(C  10,C  15,H  60)          109.1699         0.321619   
    162. A(C  14,C  15,O  16)          112.3353         0.384241   
    163. A(C  10,C  15,O  16)          107.7672         0.383776   
    164. A(C  10,C  15,C  14)          109.8542         0.362987   
    165. A(C  15,O  16,H  61)          107.7110         0.359721   
    166. A(C  10,O  17,H  62)          107.4809         0.357793   
    167. A(C  14,O  18,C  19)          114.1244         0.407403   
    168. A(H  64,C  19,H  65)          109.4487         0.289723   
    169. A(H  63,C  19,H  65)          110.1404         0.291071   
    170. A(O  18,C  19,H  65)          110.7618         0.338540   
    171. A(H  63,C  19,H  64)          110.0072         0.290438   
    172. A(O  18,C  19,H  64)          110.5454         0.337758   
    173. A(O  18,C  19,H  63)          105.8910         0.339429   
    174. A(C   4,O  20,C  11)          116.1235         0.402146   
    175. A(C   7,O  21,C  31)          124.3355         0.420205   
    176. A(C  12,C  22,H  67)          110.3502         0.321172   
    177. A(O  23,C  22,H  66)          108.0626         0.338129   
    178. A(C  12,C  22,H  66)          106.8340         0.320014   
    179. A(O  23,C  22,H  67)          112.2861         0.339378   
    180. A(C  12,C  22,O  23)          109.8795         0.377061   
    181. A(H  66,C  22,H  67)          109.2497         0.289793   
    182. A(C  22,O  23,C  41)          125.3687         0.416675   
    183. A(C  25,O  24,C  33)          118.6893         0.416242   
    184. A(C  26,C  25,C  30)          119.4593         0.434097   
    185. A(O  24,C  25,C  30)          125.1211         0.430961   
    186. A(O  24,C  25,C  26)          115.4195         0.429227   
    187. A(C  27,C  26,H  68)          121.5556         0.358565   
    188. A(C  25,C  26,H  68)          118.1542         0.354937   
    189. A(C  25,C  26,C  27)          120.2897         0.437031   
    190. A(C  28,C  27,H  69)          120.0761         0.356319   
    191. A(C  26,C  27,H  69)          119.6251         0.358153   
    192. A(C  26,C  27,C  28)          120.2988         0.439375   
    193. A(C  29,C  28,H  70)          120.2440         0.357716   
    194. A(C  27,C  28,H  70)          120.3041         0.356457   
    195. A(C  27,C  28,C  29)          119.4520         0.438626   
    196. A(C  28,C  29,H  71)          120.0740         0.357462   
    197. A(C  28,C  29,C  30)          120.8125         0.438735   
    198. A(C  30,C  29,H  71)          119.1135         0.356288   
    199. A(C  25,C  30,C  29)          119.6877         0.436530   
    200. A(C  29,C  30,H  72)          119.0386         0.356478   
    201. A(C  25,C  30,H  72)          121.2736         0.355959   
    202. A(O  32,C  31,C  33)          123.6576         0.440339   
    203. A(O  21,C  31,C  33)          117.5481         0.399695   
    204. A(O  21,C  31,O  32)          118.5889         0.485174   
    205. A(O  24,C  33,C  31)          106.9769         0.384838   
    206. A(H  73,C  33,H  74)          109.3224         0.287589   
    207. A(C  31,C  33,H  74)          107.5681         0.322310   
    208. A(O  24,C  33,H  74)          111.3382         0.339504   
    209. A(C  31,C  33,H  73)          110.9412         0.323528   
    210. A(O  24,C  33,H  73)          110.6390         0.340811   
    211. A(C  35,O  34,C  43)          118.5668         0.416598   
    212. A(C  36,C  35,C  40)          119.2986         0.433569   
    213. A(O  34,C  35,C  40)          125.1998         0.431328   
    214. A(O  34,C  35,C  36)          115.4944         0.429846   
    215. A(C  35,C  36,C  37)          120.3930         0.436957   
    216. A(C  37,C  36,H  75)          121.6097         0.358578   
    217. A(C  35,C  36,H  75)          117.9970         0.354797   
    218. A(C  36,C  37,C  38)          120.3223         0.439458   
    219. A(C  38,C  37,H  76)          120.0323         0.356339   
    220. A(C  36,C  37,H  76)          119.6452         0.358207   
    221. A(C  37,C  38,C  39)          119.3722         0.438661   
    222. A(C  39,C  38,H  77)          120.2912         0.357674   
    223. A(C  37,C  38,H  77)          120.3360         0.356418   
    224. A(C  38,C  39,C  40)          120.8963         0.438836   
    225. A(C  40,C  39,H  78)          119.1209         0.356192   
    226. A(C  38,C  39,H  78)          119.9806         0.357312   
    227. A(C  35,C  40,C  39)          119.7127         0.436220   
    228. A(C  39,C  40,H  79)          118.9835         0.356558   
    229. A(C  35,C  40,H  79)          121.3025         0.355670   
    230. A(O  42,C  41,C  43)          123.8550         0.440951   
    231. A(O  23,C  41,C  43)          117.5964         0.397415   
    232. A(O  23,C  41,O  42)          118.5429         0.483423   
    233. A(H  80,C  43,H  81)          109.6411         0.287508   
    234. A(C  41,C  43,H  81)          109.6944         0.322356   
    235. A(O  34,C  43,H  81)          110.5505         0.339422   
    236. A(C  41,C  43,H  80)          108.6753         0.323107   
    237. A(O  34,C  43,H  80)          110.4998         0.340227   
    238. A(O  34,C  43,C  41)          107.7357         0.384329   
    239. D(C   2,C   1,C   0,H  46)     57.5613         0.011074   
    240. D(H  47,C   1,C   0,H  45)   -179.3389         0.011074   
    241. D(H  47,C   1,C   0,H  44)     60.6829         0.011074   
    242. D(H  47,C   1,C   0,H  46)    -59.2864         0.011074   
    243. D(C   6,C   1,C   0,H  45)     62.8780         0.011074   
    244. D(C   6,C   1,C   0,H  44)    -57.1001         0.011074   
    245. D(C   2,C   1,C   0,H  45)    -62.4912         0.011074   
    246. D(C   2,C   1,C   0,H  44)    177.5306         0.011074   
    247. D(C   6,C   1,C   0,H  46)   -177.0694         0.011074   
    248. D(O   8,C   2,C   1,C   6)     89.1013         0.009903   
    249. D(H  48,C   2,C   1,H  47)     83.9141         0.009903   
    250. D(H  48,C   2,C   1,C   0)    -34.4947         0.009903   
    251. D(C   3,C   2,C   1,C   6)    -40.1359         0.009903   
    252. D(C   3,C   2,C   1,H  47)   -159.4790         0.009903   
    253. D(O   8,C   2,C   1,H  47)    -30.2418         0.009903   
    254. D(C   3,C   2,C   1,C   0)     82.1122         0.009903   
    255. D(H  48,C   2,C   1,C   6)   -156.7428         0.009903   
    256. D(O   8,C   2,C   1,C   0)   -148.6506         0.009903   
    257. D(H  49,C   3,C   2,C   1)    155.8697         0.010206   
    258. D(H  49,C   3,C   2,O   8)     25.1910         0.010206   
    259. D(O   9,C   3,C   2,O   8)    147.2827         0.010206   
    260. D(C   4,C   3,C   2,H  48)    153.9046         0.010206   
    261. D(H  49,C   3,C   2,H  48)    -87.5467         0.010206   
    262. D(C   4,C   3,C   2,C   1)     37.3210         0.010206   
    263. D(O   9,C   3,C   2,H  48)     34.5450         0.010206   
    264. D(C   4,C   3,C   2,O   8)    -93.3577         0.010206   
    265. D(O   9,C   3,C   2,C   1)    -82.0386         0.010206   
    266. D(O  20,C   4,C   3,C   2)     87.2574         0.010766   
    267. D(O   5,C   4,C   3,H  49)   -160.0961         0.010766   
    268. D(O   5,C   4,C   3,C   2)    -40.9256         0.010766   
    269. D(O   5,C   4,C   3,O   9)     82.3526         0.010766   
    270. D(H  50,C   4,C   3,H  49)     86.1850         0.010766   
    271. D(H  50,C   4,C   3,C   2)   -154.6445         0.010766   
    272. D(H  50,C   4,C   3,O   9)    -31.3663         0.010766   
    273. D(O  20,C   4,C   3,H  49)    -31.9131         0.010766   
    274. D(O  20,C   4,C   3,O   9)   -149.4644         0.010766   
    275. D(C   6,O   5,C   4,H  50)    162.3974         0.022753   
    276. D(C   6,O   5,C   4,O  20)    -77.8359         0.022753   
    277. D(C   6,O   5,C   4,C   3)     48.6858         0.022753   
    278. D(C   7,C   6,O   5,C   4)     80.8585         0.019861   
    279. D(C   1,C   6,O   5,C   4)    -51.3717         0.019861   
    280. D(H  51,C   6,O   5,C   4)   -166.9541         0.019861   
    281. D(H  51,C   6,C   1,H  47)    -82.7015         0.010507   
    282. D(H  51,C   6,C   1,C   2)    158.5442         0.010507   
    283. D(H  51,C   6,C   1,C   0)     35.9941         0.010507   
    284. D(C   7,C   6,C   1,C   0)    152.3409         0.010507   
    285. D(C   7,C   6,C   1,H  47)     33.6453         0.010507   
    286. D(C   7,C   6,C   1,C   2)    -85.1090         0.010507   
    287. D(O   5,C   6,C   1,H  47)    165.0616         0.010507   
    288. D(O   5,C   6,C   1,C   2)     46.3073         0.010507   
    289. D(O   5,C   6,C   1,C   0)    -76.2428         0.010507   
    290. D(H  53,C   7,C   6,H  51)     47.2981         0.010122   
    291. D(H  53,C   7,C   6,C   1)    -70.6556         0.010122   
    292. D(H  52,C   7,C   6,H  51)    -71.1966         0.010122   
    293. D(H  52,C   7,C   6,O   5)     39.3033         0.010122   
    294. D(H  52,C   7,C   6,C   1)    170.8497         0.010122   
    295. D(O  21,C   7,C   6,H  51)    167.9960         0.010122   
    296. D(H  53,C   7,C   6,O   5)    157.7980         0.010122   
    297. D(O  21,C   7,C   6,C   1)     50.0423         0.010122   
    298. D(O  21,C   7,C   6,O   5)    -81.5042         0.010122   
    299. D(H  54,O   8,C   2,C   3)     62.4160         0.024067   
    300. D(H  54,O   8,C   2,H  48)    177.0427         0.024067   
    301. D(H  54,O   8,C   2,C   1)    -67.0523         0.024067   
    302. D(H  55,O   9,C   3,H  49)     59.6850         0.021455   
    303. D(H  55,O   9,C   3,C   4)    174.1526         0.021455   
    304. D(H  55,O   9,C   3,C   2)    -60.4824         0.021455   
    305. D(H  57,C  11,C  10,O  17)     28.2867         0.010425   
    306. D(H  57,C  11,C  10,C  15)    -92.9650         0.010425   
    307. D(O  20,C  11,C  10,H  56)     29.7349         0.010425   
    308. D(O  20,C  11,C  10,O  17)    -88.4753         0.010425   
    309. D(O  20,C  11,C  10,C  15)    150.2729         0.010425   
    310. D(C  12,C  11,C  10,O  17)    149.1876         0.010425   
    311. D(C  12,C  11,C  10,C  15)     27.9359         0.010425   
    312. D(H  57,C  11,C  10,H  56)    146.4970         0.010425   
    313. D(C  12,C  11,C  10,H  56)    -92.6021         0.010425   
    314. D(H  58,C  12,C  11,H  57)   -151.4199         0.009458   
    315. D(H  58,C  12,C  11,O  20)    -29.8637         0.009458   
    316. D(H  58,C  12,C  11,C  10)     88.7372         0.009458   
    317. D(C  22,C  12,C  11,H  57)    -31.3738         0.009458   
    318. D(C  22,C  12,C  11,O  20)     90.1825         0.009458   
    319. D(C  22,C  12,C  11,C  10)   -151.2167         0.009458   
    320. D(O  13,C  12,C  11,H  57)     87.6731         0.009458   
    321. D(O  13,C  12,C  11,O  20)   -150.7706         0.009458   
    322. D(O  13,C  12,C  11,C  10)    -32.1698         0.009458   
    323. D(C  14,O  13,C  12,H  58)    -65.2087         0.021781   
    324. D(C  14,O  13,C  12,C  22)    178.0846         0.021781   
    325. D(C  14,O  13,C  12,C  11)     54.6466         0.021781   
    326. D(H  59,C  14,O  13,C  12)     49.9982         0.021493   
    327. D(O  18,C  14,O  13,C  12)    172.2460         0.021493   
    328. D(C  15,C  14,O  13,C  12)    -70.3722         0.021493   
    329. D(H  60,C  15,C  14,H  59)   -176.2993         0.011155   
    330. D(H  60,C  15,C  14,O  13)    -56.5452         0.011155   
    331. D(O  16,C  15,C  14,H  59)     62.0029         0.011155   
    332. D(O  16,C  15,C  14,O  18)    -59.4574         0.011155   
    333. D(C  10,C  15,C  14,H  59)    -57.9379         0.011155   
    334. D(C  10,C  15,C  14,O  18)   -179.3982         0.011155   
    335. D(C  10,C  15,C  14,O  13)     61.8161         0.011155   
    336. D(H  60,C  15,C  10,H  56)   -164.8899         0.011010   
    337. D(H  60,C  15,C  10,O  17)    -44.8995         0.011010   
    338. D(H  60,C  15,C  10,C  11)     74.9268         0.011010   
    339. D(O  16,C  15,C  10,H  56)    -44.5535         0.011010   
    340. D(O  16,C  15,C  14,O  13)   -178.2431         0.011155   
    341. D(O  16,C  15,C  10,O  17)     75.4369         0.011010   
    342. D(O  16,C  15,C  10,C  11)   -164.7368         0.011010   
    343. D(H  60,C  15,C  14,O  18)     62.2404         0.011155   
    344. D(C  14,C  15,C  10,H  56)     78.1291         0.011010   
    345. D(C  14,C  15,C  10,O  17)   -161.8805         0.011010   
    346. D(C  14,C  15,C  10,C  11)    -42.0541         0.011010   
    347. D(H  61,O  16,C  15,H  60)    -70.3264         0.022798   
    348. D(H  61,O  16,C  15,C  14)     49.1847         0.022798   
    349. D(H  61,O  16,C  15,C  10)    170.3304         0.022798   
    350. D(H  62,O  17,C  10,H  56)     57.0174         0.021821   
    351. D(H  62,O  17,C  10,C  15)    -61.9163         0.021821   
    352. D(H  62,O  17,C  10,C  11)    173.6774         0.021821   
    353. D(C  19,O  18,C  14,H  59)     54.8221         0.026409   
    354. D(C  19,O  18,C  14,C  15)    175.9504         0.026409   
    355. D(C  19,O  18,C  14,O  13)    -66.5249         0.026409   
    356. D(H  65,C  19,O  18,C  14)     60.5699         0.020160   
    357. D(H  64,C  19,O  18,C  14)    -60.9205         0.020160   
    358. D(H  63,C  19,O  18,C  14)    179.9625         0.020160   
    359. D(C   4,O  20,C  11,H  57)     55.5251         0.020025   
    360. D(C   4,O  20,C  11,C  12)    -65.1607         0.020025   
    361. D(C   4,O  20,C  11,C  10)    169.8927         0.020025   
    362. D(C  11,O  20,C   4,H  50)     55.8983         0.022767   
    363. D(C  11,O  20,C   4,O   5)    -60.4445         0.022767   
    364. D(C  11,O  20,C   4,C   3)    170.2891         0.022767   
    365. D(C  31,O  21,C   7,C   6)    174.2498         0.021337   
    366. D(C  31,O  21,C   7,H  53)    -66.1747         0.021337   
    367. D(C  31,O  21,C   7,H  52)     54.4745         0.021337   
    368. D(H  67,C  22,C  12,H  58)    121.8742         0.009982   
    369. D(H  67,C  22,C  12,O  13)   -121.1372         0.009982   
    370. D(H  67,C  22,C  12,C  11)      2.6612         0.009982   
    371. D(H  66,C  22,C  12,H  58)   -119.4665         0.009982   
    372. D(H  66,C  22,C  12,O  13)     -2.4779         0.009982   
    373. D(H  66,C  22,C  12,C  11)    121.3205         0.009982   
    374. D(O  23,C  22,C  12,H  58)     -2.4743         0.009982   
    375. D(O  23,C  22,C  12,O  13)    114.5143         0.009982   
    376. D(O  23,C  22,C  12,C  11)   -121.6873         0.009982   
    377. D(C  41,O  23,C  22,H  67)     16.9677         0.020578   
    378. D(C  41,O  23,C  22,H  66)   -103.5918         0.020578   
    379. D(C  41,O  23,C  22,C  12)    140.1870         0.020578   
    380. D(C  30,C  25,O  24,C  33)      1.5303         0.030147   
    381. D(C  26,C  25,O  24,C  33)   -178.3231         0.030147   
    382. D(H  68,C  26,C  25,C  30)    179.7791         0.025985   
    383. D(H  68,C  26,C  25,O  24)     -0.3586         0.025985   
    384. D(C  27,C  26,C  25,C  30)      0.0330         0.025985   
    385. D(C  27,C  26,C  25,O  24)    179.8953         0.025985   
    386. D(H  69,C  27,C  26,H  68)      0.1960         0.029517   
    387. D(H  69,C  27,C  26,C  25)    179.9333         0.029517   
    388. D(C  28,C  27,C  26,H  68)   -179.8116         0.029517   
    389. D(C  28,C  27,C  26,C  25)     -0.0743         0.029517   
    390. D(H  70,C  28,C  27,H  69)      0.0303         0.027673   
    391. D(H  70,C  28,C  27,C  26)   -179.9621         0.027673   
    392. D(C  29,C  28,C  27,H  69)   -179.9114         0.027673   
    393. D(C  29,C  28,C  27,C  26)      0.0962         0.027673   
    394. D(H  71,C  29,C  28,H  70)     -0.0494         0.028926   
    395. D(H  71,C  29,C  28,C  27)    179.8924         0.028926   
    396. D(C  30,C  29,C  28,H  70)    179.9803         0.028926   
    397. D(C  30,C  29,C  28,C  27)     -0.0779         0.028926   
    398. D(H  72,C  30,C  29,C  28)    179.8873         0.027755   
    399. D(C  25,C  30,C  29,H  71)   -179.9332         0.027755   
    400. D(C  25,C  30,C  29,C  28)      0.0374         0.027755   
    401. D(H  72,C  30,C  25,C  26)   -179.8609         0.027253   
    402. D(H  72,C  30,C  25,O  24)      0.2912         0.027253   
    403. D(C  29,C  30,C  25,C  26)     -0.0144         0.027253   
    404. D(H  72,C  30,C  29,H  71)     -0.0832         0.027755   
    405. D(C  29,C  30,C  25,O  24)   -179.8623         0.027253   
    406. D(C  33,C  31,O  21,C   7)     10.2347         0.032806   
    407. D(O  32,C  31,O  21,C   7)   -174.7807         0.032806   
    408. D(H  74,C  33,C  31,O  32)    -99.1154         0.010624   
    409. D(H  74,C  33,C  31,O  21)     75.5930         0.010624   
    410. D(H  73,C  33,C  31,O  32)    141.3613         0.010624   
    411. D(H  73,C  33,C  31,O  21)    -43.9303         0.010624   
    412. D(O  24,C  33,C  31,O  32)     20.6019         0.010624   
    413. D(O  24,C  33,C  31,O  21)   -164.6897         0.010624   
    414. D(H  74,C  33,O  24,C  25)    -61.9030         0.024754   
    415. D(H  73,C  33,O  24,C  25)     59.8823         0.024754   
    416. D(C  31,C  33,O  24,C  25)   -179.1663         0.024754   
    417. D(C  40,C  35,O  34,C  43)     11.5098         0.027896   
    418. D(C  36,C  35,O  34,C  43)   -169.4789         0.027896   
    419. D(H  75,C  36,C  35,C  40)    179.6123         0.025890   
    420. D(H  75,C  36,C  35,O  34)      0.5387         0.025890   
    421. D(C  37,C  36,C  35,C  40)     -0.5555         0.025890   
    422. D(C  37,C  36,C  35,O  34)   -179.6291         0.025890   
    423. D(H  76,C  37,C  36,H  75)     -0.0839         0.029567   
    424. D(H  76,C  37,C  36,C  35)   -179.9099         0.029567   
    425. D(C  38,C  37,C  36,H  75)    179.7544         0.029567   
    426. D(C  38,C  37,C  36,C  35)     -0.0716         0.029567   
    427. D(H  77,C  38,C  37,H  76)     -0.0097         0.027688   
    428. D(H  77,C  38,C  37,C  36)   -179.8473         0.027688   
    429. D(C  39,C  38,C  37,H  76)   -179.7068         0.027688   
    430. D(C  39,C  38,C  37,C  36)      0.4555         0.027688   
    431. D(H  78,C  39,C  38,H  77)     -0.4463         0.028938   
    432. D(H  78,C  39,C  38,C  37)    179.2510         0.028938   
    433. D(C  40,C  39,C  38,H  77)   -179.9083         0.028938   
    434. D(C  40,C  39,C  38,C  37)     -0.2110         0.028938   
    435. D(H  79,C  40,C  39,H  78)     -0.2949         0.027819   
    436. D(H  79,C  40,C  39,C  38)    179.1717         0.027819   
    437. D(C  35,C  40,C  39,H  78)   -179.8837         0.027819   
    438. D(C  35,C  40,C  39,C  38)     -0.4171         0.027819   
    439. D(H  79,C  40,C  35,C  36)   -178.7846         0.026963   
    440. D(H  79,C  40,C  35,O  34)      0.1922         0.026963   
    441. D(C  39,C  40,C  35,C  36)      0.7944         0.026963   
    442. D(C  39,C  40,C  35,O  34)    179.7712         0.026963   
    443. D(C  43,C  41,O  23,C  22)     -3.4399         0.030748   
    444. D(O  42,C  41,O  23,C  22)    177.3907         0.030748   
    445. D(H  81,C  43,C  41,O  23)     61.3976         0.010571   
    446. D(H  80,C  43,C  41,O  42)    120.6620         0.010571   
    447. D(H  80,C  43,C  41,O  23)    -58.4594         0.010571   
    448. D(O  34,C  43,C  41,O  42)      0.9120         0.010571   
    449. D(O  34,C  43,C  41,O  23)   -178.2094         0.010571   
    450. D(H  81,C  43,O  34,C  35)    -85.4127         0.022562   
    451. D(H  80,C  43,O  34,C  35)     36.1481         0.022562   
    452. D(H  81,C  43,C  41,O  42)   -119.4810         0.010571   
    453. D(C  41,C  43,O  34,C  35)    154.7349         0.022562   
    -----------------------------------------------------------------

Number of atoms                         .... 82
Number of degrees of freedom            .... 453

         *************************************************************
         *                GEOMETRY OPTIMIZATION CYCLE   1            *
         *************************************************************
---------------------------------
CARTESIAN COORDINATES (ANGSTROEM)
---------------------------------
  C     -2.632676   -2.947561   -1.118199
  C     -1.906708   -2.382065    0.105269
  C     -0.766616   -3.343788    0.516638
  C      0.509630   -3.134475   -0.324562
  C      0.820758   -1.675519   -0.686325
  O     -0.295295   -0.908970   -1.051064
  C     -1.439602   -0.950729   -0.211270
  C     -1.314885   -0.028826    1.021013
  O     -0.490024   -3.368551    1.883658
  O      0.437393   -3.802220   -1.564171
  C      2.651198    0.687227    1.417357
  C      2.120192    0.191607    0.059768
  C      3.176139    0.114996   -1.077888
  O      4.177019    1.099945   -0.976401
  C      4.838026    1.107507    0.268630
  C      3.857308    1.626598    1.321807
  O      4.437468    1.708837    2.595440
  O      1.587102    1.355566    2.051819
  O      5.912924    1.976749    0.227558
  C      6.953160    1.571229   -0.646689
  O      1.573126   -1.087225    0.340239
  O     -0.563858   -0.654468    2.038021
  C      2.558952    0.316288   -2.481066
  O      2.827003   -0.812856   -3.291239
  O     -0.037095    1.875182    4.520386
  C     -0.393804    3.101744    5.004791
  C      0.444643    3.623356    5.990304
  C      0.179556    4.856283    6.547728
  C     -0.922121    5.589658    6.132618
  C     -1.753144    5.073768    5.157186
  C     -1.497795    3.834934    4.588954
  C     -0.194149   -0.057553    3.182900
  O      0.521386   -0.652471    3.932920
  C     -0.811930    1.302411    3.502024
  O     -0.184428   -1.554356   -5.152892
  C     -1.541365   -1.604962   -5.029393
  C     -2.182943   -2.548189   -5.833335
  C     -3.554673   -2.679996   -5.794739
  C     -4.311924   -1.877015   -4.954826
  C     -3.679486   -0.937336   -4.164203
  C     -2.301277   -0.790874   -4.196996
  C      1.958832   -1.375858   -4.160133
  O      2.329073   -2.298837   -4.817979
  C      0.546094   -0.796877   -4.224533
  H     -3.467287   -2.310631   -1.401277
  H     -1.949410   -3.013607   -1.961315
  H     -3.019110   -3.940512   -0.904234
  H     -2.601432   -2.331649    0.949577
  H     -1.121525   -4.362949    0.304812
  H      1.362279   -3.497754    0.268413
  H      1.418178   -1.743116   -1.604812
  H     -2.207027   -0.479566   -0.840875
  H     -0.824896    0.899949    0.708784
  H     -2.325822    0.196888    1.383902
  H     -0.122353   -2.516325    2.160848
  H      0.334328   -4.748483   -1.410165
  H      2.945284   -0.194756    2.003383
  H      1.324396    0.887220   -0.243317
  H      3.641014   -0.884041   -1.031642
  H      5.168325    0.077076    0.519423
  H      3.517365    2.618736    0.982992
  H      5.279401    2.172652    2.505278
  H      1.878834    1.583205    2.946673
  H      7.718182    2.340446   -0.576054
  H      7.363273    0.605031   -0.333989
  H      6.589001    1.496484   -1.672878
  H      3.061476    1.182035   -2.927673
  H      1.491659    0.522735   -2.399705
  H      1.293100    3.035122    6.299711
  H      0.834938    5.249204    7.310411
  H     -1.129305    6.554787    6.568348
  H     -2.614842    5.635549    4.827650
  H     -2.166955    3.458555    3.830383
  H     -0.821225    1.946633    2.614613
  H     -1.848134    1.127085    3.836565
  H     -1.574033   -3.163897   -6.475290
  H     -4.038370   -3.414634   -6.420753
  H     -5.385603   -1.981703   -4.922626
  H     -4.261090   -0.298121   -3.515029
  H     -1.840506   -0.037736   -3.576353
  H      0.091294   -0.867695   -3.227580
  H      0.591330    0.258902   -4.536860

----------------------------
CARTESIAN COORDINATES (A.U.)
----------------------------
  NO LB      ZA    FRAG     MASS         X           Y           Z
   0 C     6.0000    0    12.011   -4.975037   -5.570084   -2.113090
   1 C     6.0000    0    12.011   -3.603156   -4.501450    0.198929
   2 C     6.0000    0    12.011   -1.448694   -6.318844    0.976305
   3 C     6.0000    0    12.011    0.963060   -5.923299   -0.613333
   4 C     6.0000    0    12.011    1.551009   -3.166273   -1.296966
   5 O     8.0000    0    15.999   -0.558026   -1.717704   -1.986223
   6 C     6.0000    0    12.011   -2.720453   -1.796618   -0.399243
   7 C     6.0000    0    12.011   -2.484772   -0.054473    1.929435
   8 O     8.0000    0    15.999   -0.926011   -6.365639    3.559597
   9 O     8.0000    0    15.999    0.826554   -7.185155   -2.955855
  10 C     6.0000    0    12.011    5.010038    1.298671    2.678416
  11 C     6.0000    0    12.011    4.006582    0.362084    0.112946
  12 C     6.0000    0    12.011    6.002032    0.217312   -2.036912
  13 O     8.0000    0    15.999    7.893423    2.078595   -1.845131
  14 C     6.0000    0    12.011    9.142543    2.092885    0.507637
  15 C     6.0000    0    12.011    7.289255    3.073824    2.497854
  16 O     8.0000    0    15.999    8.385599    3.229233    4.904670
  17 O     8.0000    0    15.999    2.999187    2.561649    3.877376
  18 O     8.0000    0    15.999   11.173807    3.735515    0.430022
  19 C     6.0000    0    12.011   13.139568    2.969193   -1.222065
  20 O     8.0000    0    15.999    2.972777   -2.054558    0.642958
  21 O     8.0000    0    15.999   -1.065537   -1.236766    3.851302
  22 C     6.0000    0    12.011    4.835719    0.597697   -4.688536
  23 O     8.0000    0    15.999    5.342262   -1.536074   -6.219540
  24 O     8.0000    0    15.999   -0.070099    3.543581    8.542291
  25 C     6.0000    0    12.011   -0.744182    5.861447    9.457685
  26 C     6.0000    0    12.011    0.840254    6.847151   11.320034
  27 C     6.0000    0    12.011    0.339311    9.177045   12.373412
  28 C     6.0000    0    12.011   -1.742556   10.562922   11.588968
  29 C     6.0000    0    12.011   -3.312963    9.588032    9.745669
  30 C     6.0000    0    12.011   -2.830422    7.246976    8.671866
  31 C     6.0000    0    12.011   -0.366889   -0.108759    6.014809
  32 O     8.0000    0    15.999    0.985278   -1.232991    7.432142
  33 C     6.0000    0    12.011   -1.534326    2.461201    6.617866
  34 O     8.0000    0    15.999   -0.348519   -2.937307   -9.737555
  35 C     6.0000    0    12.011   -2.912759   -3.032938   -9.504175
  36 C     6.0000    0    12.011   -4.125165   -4.815380  -11.023406
  37 C     6.0000    0    12.011   -6.717358   -5.064458  -10.950470
  38 C     6.0000    0    12.011   -8.148356   -3.547045   -9.363264
  39 C     6.0000    0    12.011   -6.953222   -1.771308   -7.869203
  40 C     6.0000    0    12.011   -4.348782   -1.494536   -7.931173
  41 C     6.0000    0    12.011    3.701657   -2.599995   -7.861511
  42 O     8.0000    0    15.999    4.401310   -4.344173   -9.104660
  43 C     6.0000    0    12.011    1.031968   -1.505880   -7.983211
  44 H     1.0000    0     1.008   -6.552222   -4.366459   -2.648029
  45 H     1.0000    0     1.008   -3.683852   -5.694891   -3.706348
  46 H     1.0000    0     1.008   -5.705292   -7.446488   -1.708755
  47 H     1.0000    0     1.008   -4.915994   -4.406178    1.794441
  48 H     1.0000    0     1.008   -2.119374   -8.244779    0.576012
  49 H     1.0000    0     1.008    2.574334   -6.609797    0.507228
  50 H     1.0000    0     1.008    2.679968   -3.294011   -3.032655
  51 H     1.0000    0     1.008   -4.170676   -0.906248   -1.589023
  52 H     1.0000    0     1.008   -1.558827    1.700658    1.339407
  53 H     1.0000    0     1.008   -4.395167    0.372064    2.615196
  54 H     1.0000    0     1.008   -0.231214   -4.755166    4.083410
  55 H     1.0000    0     1.008    0.631789   -8.973333   -2.664825
  56 H     1.0000    0     1.008    5.565780   -0.368036    3.785845
  57 H     1.0000    0     1.008    2.502746    1.676602   -0.459802
  58 H     1.0000    0     1.008    6.880519   -1.670595   -1.949522
  59 H     1.0000    0     1.008    9.766720    0.145652    0.981566
  60 H     1.0000    0     1.008    6.646857    4.948694    1.857586
  61 H     1.0000    0     1.008    9.976622    4.105718    4.734288
  62 H     1.0000    0     1.008    3.550482    2.991823    5.568405
  63 H     1.0000    0     1.008   14.585250    4.422802   -1.088585
  64 H     1.0000    0     1.008   13.914570    1.143342   -0.631148
  65 H     1.0000    0     1.008   12.451408    2.827944   -3.161282
  66 H     1.0000    0     1.008    5.785352    2.233723   -5.532499
  67 H     1.0000    0     1.008    2.818826    0.987825   -4.534786
  68 H     1.0000    0     1.008    2.443604    5.735548   11.904728
  69 H     1.0000    0     1.008    1.577805    9.919557   13.814675
  70 H     1.0000    0     1.008   -2.134078   12.386751   12.412379
  71 H     1.0000    0     1.008   -4.941335   10.649643    9.122937
  72 H     1.0000    0     1.008   -4.094951    6.535721    7.238374
  73 H     1.0000    0     1.008   -1.551890    3.678604    4.940902
  74 H     1.0000    0     1.008   -3.492467    2.129882    7.250056
  75 H     1.0000    0     1.008   -2.974491   -5.978900  -12.236524
  76 H     1.0000    0     1.008   -7.631413   -6.452722  -12.133464
  77 H     1.0000    0     1.008  -10.177314   -3.744875   -9.302414
  78 H     1.0000    0     1.008   -8.052294   -0.563367   -6.642443
  79 H     1.0000    0     1.008   -3.478052   -0.071310   -6.758327
  80 H     1.0000    0     1.008    0.172520   -1.639706   -6.099243
  81 H     1.0000    0     1.008    1.117451    0.489254   -8.573424


           ************************************************************
           *        Program running with 28 parallel MPI-processes    *
           *              working on a common directory               *
           ************************************************************
------------------------------------------------------------------------------
                   ___                                                        
                  /   \      - P O W E R E D   B Y -                         
                 /     \                                                     
                 |  |  |   _    _      __       _____    __    __             
                 |  |  |  | |  | |    /  \     |  _  \  |  |  /  |          
                  \  \/   | |  | |   /    \    | | | |  |  | /  /          
                 / \  \   | |__| |  /  /\  \   | |_| |  |  |/  /          
                |  |  |   |  __  | /  /__\  \  |    /   |      \           
                |  |  |   | |  | | |   __   |  |    \   |  |\   \          
                \     /   | |  | | |  |  |  |  | |\  \  |  | \   \       
                 \___/    |_|  |_| |__|  |__|  |_| \__\ |__|  \__/        
                                                                              
                      - O R C A' S   B I G   F R I E N D -                    
                                      &                                       
                       - I N T E G R A L  F E E D E R -                       
                                                                              
 v1 FN, 2020, v2 2021                                                         
------------------------------------------------------------------------------


Reading SHARK input file CPaE.SHARKINP.tmp ... ok
----------------------
SHARK INTEGRAL PACKAGE
----------------------

Number of atoms                             ...     82
Number of basis functions                   ...   1096
Number of shells                            ...    524
Maximum angular momentum                    ...      2
Integral batch strategy                     ... SHARK/LIBINT Hybrid
RI-J (if used) integral strategy            ... SPLIT-RIJ (Revised 2003 algorithm where possible)
Printlevel                                  ...      1
Contraction scheme used                     ... SEGMENTED contraction
Coulomb Range Separation                    ... NOT USED
Exchange Range Separation                   ... NOT USED
Finite Nucleus Model                        ... NOT USED
Auxiliary Coulomb fitting basis             ... AVAILABLE
   # of basis functions in Aux-J            ...   1738
   # of shells in Aux-J                     ...    718
   Maximum angular momentum in Aux-J        ...      2
Auxiliary J/K fitting basis                 ... NOT available
Auxiliary Correlation fitting basis         ... NOT available
Auxiliary 'external' fitting basis          ... NOT available
Integral threshold                          ...     2.500000e-11
Primitive cut-off                           ...     2.500000e-12
Primitive pair pre-selection threshold      ...     2.500000e-12

Calculating pre-screening integrals         ... done (  0.1 sec) Dimension = 524
Organizing shell pair data                  ... done (  0.6 sec)
Shell pair information
Total number of shell pairs                 ...    137550
Shell pairs after pre-screening             ...     71466
Total number of primitive shell pairs       ...    497588
Primitive shell pairs kept                  ...    150091
          la=0 lb=0:  21325 shell pairs
          la=1 lb=0:  26874 shell pairs
          la=1 lb=1:   8470 shell pairs
          la=2 lb=0:   8514 shell pairs
          la=2 lb=1:   5397 shell pairs
          la=2 lb=2:    886 shell pairs

Calculating one electron integrals          ... done (  0.2 sec)
Calculating RI/J V-Matrix + Cholesky decomp.... done (  0.5 sec)
Calculating Nuclear repulsion               ... done (  0.0 sec) ENN=   5957.002664079727 Eh

SHARK setup successfully completed in   2.6 seconds

Maximum memory used throughout the entire GTOINT-calculation: 102.7 MB


           ************************************************************
           *        Program running with 28 parallel MPI-processes    *
           *              working on a common directory               *
           ************************************************************

Diagonalization of the overlap matrix:
Smallest eigenvalue                        ... 1.846e-05
Time for diagonalization                   ...    1.140 sec
Threshold for overlap eigenvalues          ... 1.000e-08
Number of eigenvalues below threshold      ... 0
Time for construction of square roots      ...    0.256 sec
Total time needed                          ...    1.411 sec

Time for model grid setup =    0.740 sec

Loading Hartree-Fock densities                     ... done
Calculating cut-offs                               ... done
Initializing the effective Hamiltonian             ... done
Setting up the integral package (SHARK)            ... done
Starting the Coulomb interaction                   ... done (   0.9 sec)
Reading the grid                                   ... done
Mapping shells                                     ... done
Starting the XC term evaluation                    ... done (   0.3 sec)
  promolecular density results
     # of electrons  =    329.971586925
     EX              =   -279.100005642
     EC              =    -11.237866071
     EX+EC           =   -290.337871713
Transforming the Hamiltonian                       ... done (   0.2 sec)
Diagonalizing the Hamiltonian                      ... done (   1.2 sec)
Back transforming the eigenvectors                 ... done (   0.2 sec)
Now organizing SCF variables                       ... done
-------------------
DFT GRID GENERATION
-------------------

General Integration Accuracy     IntAcc      ... 4.388
Radial Grid Type                 RadialGrid  ... OptM3 with GC (2021)
Angular Grid (max. ang.)         AngularGrid ... 4 (Lebedev-302)
Angular grid pruning method      GridPruning ... 4 (adaptive)
Weight generation scheme         WeightScheme... Becke
Basis function cutoff            BFCut       ... 1.0000e-11
Integration weight cutoff        WCut        ... 1.0000e-14
Angular grids for H and He will be reduced by one unit
Partially contracted basis set               ... off
Rotationally invariant grid construction     ... off

Total number of grid points                  ...   385011
Total number of batches                      ...     6056
Average number of points per batch           ...       63
Average number of grid points per atom       ...     4695
Time for grid setup =    3.097 sec


--------------------
CPCM SOLVATION MODEL
--------------------
CPCM parameters:
  Epsilon                                         ...      78.3550
  Refrac                                          ...       1.3328
  Rsolv                                           ...       1.3000
  Surface type                                    ... GAUSSIAN VDW
  Epsilon function type                           ...         CPCM
Solvent:                                     ... WATER
SMD-CDS solvent descriptors:
  Soln                                       ...    1.3328
  Soln25                                     ...    1.3323
  Sola                                       ...    0.0000
  Solb                                       ...    0.0000
  Solg                                       ...    0.0000
  Solc                                       ...    0.0000
  Solh                                       ...    0.0000
Radii:
 Radius for C  used is    3.4960 Bohr (=   1.8500 Ang.)
 Radius for O  used is    2.8724 Bohr (=   1.5200 Ang.)
 Radius for H  used is    2.2677 Bohr (=   1.2000 Ang.)
Calculating surface                               ...        done! (  0.0s)
GEPOL surface points                              ...         4797
GEPOL Volume                                      ...    3810.3704
GEPOL Surface-area                                ...    2142.8344
Calculating surface distance matrix               ...        done! (  0.5s)
Performing Cholesky decomposition & store         ...        done! (  3.5s)
Overall time for CPCM initialization              ...                 4.0s
--------------
SCF ITERATIONS
--------------
ITER       Energy         Delta-E        Max-DP      RMS-DP      [F,P]     Damp
               ***  Starting incremental Fock matrix formation  ***
  0  -2217.9004907878   0.000000000000 0.22872737  0.00098592  0.2605744 0.7000
  1  -2218.3524371648  -0.451946376983 0.17977460  0.00077582  0.1006850 0.7000
                               ***Turning on DIIS***
  2  -2218.5180043236  -0.165567158851 0.23904931  0.00122635  0.0304608 0.0000
  3  -2218.7978994652  -0.279895141609 0.17938015  0.00064549  0.0546229 0.0000
  4  -2218.8519781603  -0.054078695080 0.04273363  0.00019687  0.0190554 0.0000
  5  -2218.8558809489  -0.003902788589 0.02607634  0.00009593  0.0071366 0.0000
                      *** Initiating the SOSCF procedure ***
                           *** Shutting down DIIS ***
                      *** Re-Reading the Fockian *** 
                      *** Removing any level shift *** 
ITER      Energy       Delta-E        Grad      Rot      Max-DP    RMS-DP
  6  -2218.85614047  -0.0002595195  0.000423  0.000423  0.008459  0.000034
               *** Restarting incremental Fock matrix formation ***
  7  -2218.85616384  -0.0000233685  0.000249  0.000963  0.002741  0.000017
  8  -2218.85615259   0.0000112456  0.000559  0.000703  0.001760  0.000008
  9  -2218.85616958  -0.0000169911  0.000062  0.000174  0.000567  0.000003
 10  -2218.85616884   0.0000007465  0.000087  0.000098  0.000474  0.000002
 11  -2218.85616986  -0.0000010233  0.000007  0.000039  0.000666  0.000001
 12  -2218.85616985   0.0000000076  0.000013  0.000028  0.000160  0.000001
 13  -2218.85616976   0.0000000879  0.000003  0.000013  0.000251  0.000001
 14  -2218.85616985  -0.0000000815  0.000005  0.000008  0.000199  0.000001
                  ***Gradient check signals convergence***
              ***Rediagonalizing the Fockian in SOSCF/NRSCF***

               *****************************************************
               *                     SUCCESS                       *
               *           SCF CONVERGED AFTER  15 CYCLES          *
               *****************************************************


SMD CDS free energy correction energy :                14.11972     Kcal/mol
Total Energy after SMD CDS correction =             -2218.833668693 Eh
Total Energy       :        -2218.83366869 Eh          -60377.53366 eV
  Last Energy change         ...   -5.0444e-08  Tolerance :   1.0000e-08
  Last MAX-Density change    ...    1.4884e-04  Tolerance :   1.0000e-07
             **** THE GBW FILE WAS UPDATED (CPaE.gbw) ****
             **** DENSITY CPaE.scfp WAS UPDATED ****
             **** ENERGY FILE WAS UPDATED (CPaE.en.tmp) ****
             **** THE GBW FILE WAS UPDATED (CPaE.gbw) ****
             **** DENSITY CPaE.scfp WAS UPDATED ****
----------------
ORBITAL ENERGIES
----------------

  NO   OCC          E(Eh)            E(eV) 
   0   2.0000     -19.014022      -517.3978 
   1   2.0000     -19.010029      -517.2892 
   2   2.0000     -18.999874      -517.0129 
   3   2.0000     -18.998629      -516.9790 
   4   2.0000     -18.978370      -516.4277 
   5   2.0000     -18.978192      -516.4229 
   6   2.0000     -18.976360      -516.3730 
   7   2.0000     -18.975815      -516.3582 
   8   2.0000     -18.963627      -516.0265 
   9   2.0000     -18.963482      -516.0226 
  10   2.0000     -18.961036      -515.9560 
  11   2.0000     -18.957519      -515.8603 
  12   2.0000     -18.951913      -515.7078 
  13   2.0000     -18.948860      -515.6247 
  14   2.0000     -10.180931      -277.0372 
  15   2.0000     -10.178739      -276.9776 
  16   2.0000     -10.136636      -275.8319 
  17   2.0000     -10.135506      -275.8011 
  18   2.0000     -10.105323      -274.9798 
  19   2.0000     -10.103843      -274.9395 
  20   2.0000     -10.102003      -274.8895 
  21   2.0000     -10.101240      -274.8687 
  22   2.0000     -10.101170      -274.8668 
  23   2.0000     -10.098629      -274.7977 
  24   2.0000     -10.096748      -274.7465 
  25   2.0000     -10.093743      -274.6647 
  26   2.0000     -10.093164      -274.6490 
  27   2.0000     -10.092020      -274.6178 
  28   2.0000     -10.087238      -274.4877 
  29   2.0000     -10.086927      -274.4792 
  30   2.0000     -10.082911      -274.3700 
  31   2.0000     -10.068490      -273.9775 
  32   2.0000     -10.038515      -273.1619 
  33   2.0000     -10.036365      -273.1034 
  34   2.0000     -10.036153      -273.0976 
  35   2.0000     -10.036084      -273.0957 
  36   2.0000     -10.036008      -273.0937 
  37   2.0000     -10.034890      -273.0632 
  38   2.0000     -10.034590      -273.0551 
  39   2.0000     -10.032753      -273.0051 
  40   2.0000     -10.032397      -272.9954 
  41   2.0000     -10.027891      -272.8728 
  42   2.0000     -10.027741      -272.8687 
  43   2.0000     -10.012093      -272.4429 
  44   2.0000      -1.090760       -29.6811 
  45   2.0000      -1.090435       -29.6723 
  46   2.0000      -1.061370       -28.8813 
  47   2.0000      -1.055377       -28.7183 
  48   2.0000      -1.050092       -28.5745 
  49   2.0000      -1.050089       -28.5744 
  50   2.0000      -1.015202       -27.6251 
  51   2.0000      -1.012576       -27.5536 
  52   2.0000      -1.008217       -27.4350 
  53   2.0000      -1.005021       -27.3480 
  54   2.0000      -1.002005       -27.2659 
  55   2.0000      -0.994243       -27.0547 
  56   2.0000      -0.991047       -26.9678 
  57   2.0000      -0.990272       -26.9467 
  58   2.0000      -0.828454       -22.5434 
  59   2.0000      -0.828062       -22.5327 
  60   2.0000      -0.779082       -21.1999 
  61   2.0000      -0.768738       -20.9184 
  62   2.0000      -0.757006       -20.5992 
  63   2.0000      -0.744376       -20.2555 
  64   2.0000      -0.743849       -20.2412 
  65   2.0000      -0.734196       -19.9785 
  66   2.0000      -0.720685       -19.6108 
  67   2.0000      -0.720424       -19.6037 
  68   2.0000      -0.709633       -19.3101 
  69   2.0000      -0.695754       -18.9324 
  70   2.0000      -0.685586       -18.6557 
  71   2.0000      -0.684287       -18.6204 
  72   2.0000      -0.658868       -17.9287 
  73   2.0000      -0.646522       -17.5928 
  74   2.0000      -0.627063       -17.0633 
  75   2.0000      -0.613584       -16.6965 
  76   2.0000      -0.598845       -16.2954 
  77   2.0000      -0.591474       -16.0948 
  78   2.0000      -0.588878       -16.0242 
  79   2.0000      -0.588326       -16.0092 
  80   2.0000      -0.577556       -15.7161 
  81   2.0000      -0.576585       -15.6897 
  82   2.0000      -0.555011       -15.1026 
  83   2.0000      -0.551868       -15.0171 
  84   2.0000      -0.542918       -14.7736 
  85   2.0000      -0.531961       -14.4754 
  86   2.0000      -0.521340       -14.1864 
  87   2.0000      -0.515401       -14.0248 
  88   2.0000      -0.512366       -13.9422 
  89   2.0000      -0.505762       -13.7625 
  90   2.0000      -0.502853       -13.6833 
  91   2.0000      -0.498942       -13.5769 
  92   2.0000      -0.497760       -13.5447 
  93   2.0000      -0.487538       -13.2666 
  94   2.0000      -0.485863       -13.2210 
  95   2.0000      -0.479677       -13.0527 
  96   2.0000      -0.474547       -12.9131 
  97   2.0000      -0.471995       -12.8436 
  98   2.0000      -0.465567       -12.6687 
  99   2.0000      -0.463897       -12.6233 
 100   2.0000      -0.462152       -12.5758 
 101   2.0000      -0.454118       -12.3572 
 102   2.0000      -0.451372       -12.2825 
 103   2.0000      -0.448154       -12.1949 
 104   2.0000      -0.444633       -12.0991 
 105   2.0000      -0.441148       -12.0043 
 106   2.0000      -0.436580       -11.8799 
 107   2.0000      -0.433075       -11.7846 
 108   2.0000      -0.432658       -11.7732 
 109   2.0000      -0.428435       -11.6583 
 110   2.0000      -0.417922       -11.3722 
 111   2.0000      -0.413734       -11.2583 
 112   2.0000      -0.411761       -11.2046 
 113   2.0000      -0.407183       -11.0800 
 114   2.0000      -0.406056       -11.0493 
 115   2.0000      -0.403011       -10.9665 
 116   2.0000      -0.397606       -10.8194 
 117   2.0000      -0.394043       -10.7225 
 118   2.0000      -0.391129       -10.6432 
 119   2.0000      -0.390037       -10.6134 
 120   2.0000      -0.389659       -10.6032 
 121   2.0000      -0.384179       -10.4540 
 122   2.0000      -0.380630       -10.3575 
 123   2.0000      -0.380181       -10.3452 
 124   2.0000      -0.374427       -10.1887 
 125   2.0000      -0.361420        -9.8347 
 126   2.0000      -0.358977        -9.7683 
 127   2.0000      -0.357063        -9.7162 
 128   2.0000      -0.355009        -9.6603 
 129   2.0000      -0.353692        -9.6244 
 130   2.0000      -0.350023        -9.5246 
 131   2.0000      -0.348275        -9.4771 
 132   2.0000      -0.341315        -9.2877 
 133   2.0000      -0.338286        -9.2052 
 134   2.0000      -0.335163        -9.1203 
 135   2.0000      -0.333049        -9.0627 
 136   2.0000      -0.332459        -9.0467 
 137   2.0000      -0.326499        -8.8845 
 138   2.0000      -0.325581        -8.8595 
 139   2.0000      -0.321231        -8.7411 
 140   2.0000      -0.313891        -8.5414 
 141   2.0000      -0.309483        -8.4215 
 142   2.0000      -0.308683        -8.3997 
 143   2.0000      -0.306241        -8.3333 
 144   2.0000      -0.304328        -8.2812 
 145   2.0000      -0.302553        -8.2329 
 146   2.0000      -0.300476        -8.1764 
 147   2.0000      -0.299419        -8.1476 
 148   2.0000      -0.284214        -7.7339 
 149   2.0000      -0.280659        -7.6371 
 150   2.0000      -0.273960        -7.4548 
 151   2.0000      -0.270183        -7.3520 
 152   2.0000      -0.268693        -7.3115 
 153   2.0000      -0.263130        -7.1601 
 154   2.0000      -0.260676        -7.0934 
 155   2.0000      -0.255818        -6.9612 
 156   2.0000      -0.254317        -6.9203 
 157   2.0000      -0.251921        -6.8551 
 158   2.0000      -0.245930        -6.6921 
 159   2.0000      -0.243231        -6.6186 
 160   2.0000      -0.242272        -6.5926 
 161   2.0000      -0.229454        -6.2437 
 162   2.0000      -0.229139        -6.2352 
 163   2.0000      -0.212042        -5.7699 
 164   2.0000      -0.211413        -5.7528 
 165   0.0000      -0.040042        -1.0896 
 166   0.0000      -0.038295        -1.0421 
 167   0.0000      -0.030394        -0.8271 
 168   0.0000      -0.026207        -0.7131 
 169   0.0000      -0.022844        -0.6216 
 170   0.0000      -0.022095        -0.6012 
 171   0.0000       0.030214         0.8222 
 172   0.0000       0.039796         1.0829 
 173   0.0000       0.046812         1.2738 
 174   0.0000       0.051175         1.3925 
 175   0.0000       0.058945         1.6040 
 176   0.0000       0.062102         1.6899 
 177   0.0000       0.068212         1.8561 
 178   0.0000       0.075061         2.0425 
 179   0.0000       0.080134         2.1806 
 180   0.0000       0.084476         2.2987 
 181   0.0000       0.085759         2.3336 
 182   0.0000       0.089435         2.4336 
 183   0.0000       0.092780         2.5247 
 184   0.0000       0.096110         2.6153 
 185   0.0000       0.101313         2.7569 
 186   0.0000       0.103463         2.8154 
 187   0.0000       0.106438         2.8963 
 188   0.0000       0.110127         2.9967 
 189   0.0000       0.113482         3.0880 
 190   0.0000       0.114860         3.1255 
 191   0.0000       0.117109         3.1867 
 192   0.0000       0.120672         3.2837 
 193   0.0000       0.121917         3.3175 
 194   0.0000       0.122758         3.3404 
 195   0.0000       0.126214         3.4345 
 196   0.0000       0.128283         3.4908 
 197   0.0000       0.129972         3.5367 
 198   0.0000       0.132853         3.6151 
 199   0.0000       0.136131         3.7043 
 200   0.0000       0.136632         3.7180 
 201   0.0000       0.140322         3.8184 
 202   0.0000       0.141449         3.8490 
 203   0.0000       0.142635         3.8813 
 204   0.0000       0.146522         3.9871 
 205   0.0000       0.147635         4.0173 
 206   0.0000       0.149450         4.0667 
 207   0.0000       0.151784         4.1302 
 208   0.0000       0.153657         4.1812 
 209   0.0000       0.155163         4.2222 
 210   0.0000       0.155957         4.2438 
 211   0.0000       0.160339         4.3631 
 212   0.0000       0.162187         4.4133 
 213   0.0000       0.164728         4.4825 
 214   0.0000       0.168879         4.5954 
 215   0.0000       0.170340         4.6352 
 216   0.0000       0.173286         4.7154 
 217   0.0000       0.175114         4.7651 
 218   0.0000       0.177060         4.8181 
 219   0.0000       0.179342         4.8801 
 220   0.0000       0.182865         4.9760 
 221   0.0000       0.187514         5.1025 
 222   0.0000       0.188197         5.1211 
 223   0.0000       0.190339         5.1794 
 224   0.0000       0.191474         5.2103 
 225   0.0000       0.193468         5.2645 
 226   0.0000       0.195909         5.3310 
 227   0.0000       0.200255         5.4492 
 228   0.0000       0.202159         5.5010 
 229   0.0000       0.205458         5.5908 
 230   0.0000       0.207107         5.6357 
 231   0.0000       0.208526         5.6743 
 232   0.0000       0.210405         5.7254 
 233   0.0000       0.210692         5.7332 
 234   0.0000       0.214324         5.8321 
 235   0.0000       0.216955         5.9036 
 236   0.0000       0.218429         5.9437 
 237   0.0000       0.219016         5.9597 
 238   0.0000       0.220826         6.0090 
 239   0.0000       0.222613         6.0576 
 240   0.0000       0.223575         6.0838 
 241   0.0000       0.226781         6.1710 
 242   0.0000       0.228796         6.2259 
 243   0.0000       0.229873         6.2551 
 244   0.0000       0.232604         6.3295 
 245   0.0000       0.234252         6.3743 
 246   0.0000       0.237607         6.4656 
 247   0.0000       0.238312         6.4848 
 248   0.0000       0.243145         6.6163 
 249   0.0000       0.247964         6.7474 
 250   0.0000       0.249522         6.7898 
 251   0.0000       0.252678         6.8757 
 252   0.0000       0.255474         6.9518 
 253   0.0000       0.257556         7.0084 
 254   0.0000       0.260379         7.0853 
 255   0.0000       0.261380         7.1125 
 256   0.0000       0.265213         7.2168 
 257   0.0000       0.266228         7.2444 
 258   0.0000       0.268817         7.3149 
 259   0.0000       0.272397         7.4123 
 260   0.0000       0.274105         7.4588 
 261   0.0000       0.275168         7.4877 
 262   0.0000       0.277594         7.5537 
 263   0.0000       0.279549         7.6069 
 264   0.0000       0.284425         7.7396 
 265   0.0000       0.287748         7.8300 
 266   0.0000       0.289903         7.8887 
 267   0.0000       0.295467         8.0401 
 268   0.0000       0.297328         8.0907 
 269   0.0000       0.300443         8.1755 
 270   0.0000       0.301478         8.2036 
 271   0.0000       0.302801         8.2396 
 272   0.0000       0.306382         8.3371 
 273   0.0000       0.308338         8.3903 
 274   0.0000       0.310324         8.4443 
 275   0.0000       0.311743         8.4830 
 276   0.0000       0.313089         8.5196 
 277   0.0000       0.317027         8.6267 
 278   0.0000       0.319008         8.6807 
 279   0.0000       0.320775         8.7287 
 280   0.0000       0.323324         8.7981 
 281   0.0000       0.325552         8.8587 
 282   0.0000       0.327216         8.9040 
 283   0.0000       0.330351         8.9893 
 284   0.0000       0.332936         9.0597 
 285   0.0000       0.335474         9.1287 
 286   0.0000       0.339214         9.2305 
 287   0.0000       0.340730         9.2717 
 288   0.0000       0.340896         9.2763 
 289   0.0000       0.344560         9.3759 
 290   0.0000       0.347531         9.4568 
 291   0.0000       0.348269         9.4769 
 292   0.0000       0.349707         9.5160 
 293   0.0000       0.355562         9.6753 
 294   0.0000       0.357767         9.7353 
 295   0.0000       0.359421         9.7803 
 296   0.0000       0.361851         9.8465 
 297   0.0000       0.363527         9.8921 
 298   0.0000       0.364477         9.9179 
 299   0.0000       0.371118        10.0986 
 300   0.0000       0.376959        10.2576 
 301   0.0000       0.378132        10.2895 
 302   0.0000       0.383186        10.4270 
 303   0.0000       0.384206        10.4548 
 304   0.0000       0.387456        10.5432 
 305   0.0000       0.389592        10.6013 
 306   0.0000       0.394460        10.7338 
 307   0.0000       0.395119        10.7517 
 308   0.0000       0.399191        10.8625 
 309   0.0000       0.400975        10.9111 
 310   0.0000       0.406297        11.0559 
 311   0.0000       0.408663        11.1203 
 312   0.0000       0.410574        11.1723 
 313   0.0000       0.416319        11.3286 
 314   0.0000       0.419591        11.4177 
 315   0.0000       0.420779        11.4500 
 316   0.0000       0.425812        11.5869 
 317   0.0000       0.428223        11.6526 
 318   0.0000       0.430741        11.7211 
 319   0.0000       0.432667        11.7735 
 320   0.0000       0.435062        11.8386 
 321   0.0000       0.439029        11.9466 
 322   0.0000       0.440174        11.9777 
 323   0.0000       0.442250        12.0342 
 324   0.0000       0.447479        12.1765 
 325   0.0000       0.450152        12.2493 
 326   0.0000       0.450627        12.2622 
 327   0.0000       0.455599        12.3975 
 328   0.0000       0.458268        12.4701 
 329   0.0000       0.462446        12.5838 
 330   0.0000       0.466505        12.6942 
 331   0.0000       0.471095        12.8191 
 332   0.0000       0.473308        12.8794 
 333   0.0000       0.477419        12.9912 
 334   0.0000       0.480188        13.0666 
 335   0.0000       0.483647        13.1607 
 336   0.0000       0.486283        13.2324 
 337   0.0000       0.489626        13.3234 
 338   0.0000       0.492424        13.3995 
 339   0.0000       0.494864        13.4659 
 340   0.0000       0.499335        13.5876 
 341   0.0000       0.502028        13.6609 
 342   0.0000       0.504623        13.7315 
 343   0.0000       0.506205        13.7745 
 344   0.0000       0.509852        13.8738 
 345   0.0000       0.513135        13.9631 
 346   0.0000       0.514565        14.0020 
 347   0.0000       0.514993        14.0137 
 348   0.0000       0.518396        14.1063 
 349   0.0000       0.523026        14.2323 
 350   0.0000       0.524043        14.2599 
 351   0.0000       0.527156        14.3446 
 352   0.0000       0.531311        14.4577 
 353   0.0000       0.534520        14.5450 
 354   0.0000       0.535588        14.5741 
 355   0.0000       0.539633        14.6841 
 356   0.0000       0.540373        14.7043 
 357   0.0000       0.545826        14.8527 
 358   0.0000       0.548772        14.9328 
 359   0.0000       0.552184        15.0257 
 360   0.0000       0.553373        15.0580 
 361   0.0000       0.557211        15.1625 
 362   0.0000       0.559238        15.2176 
 363   0.0000       0.560819        15.2607 
 364   0.0000       0.563613        15.3367 
 365   0.0000       0.567929        15.4541 
 366   0.0000       0.571615        15.5544 
 367   0.0000       0.573068        15.5940 
 368   0.0000       0.577060        15.7026 
 369   0.0000       0.578646        15.7458 
 370   0.0000       0.585538        15.9333 
 371   0.0000       0.587124        15.9765 
 372   0.0000       0.589509        16.0414 
 373   0.0000       0.591089        16.0843 
 374   0.0000       0.593077        16.1384 
 375   0.0000       0.595422        16.2022 
 376   0.0000       0.596652        16.2357 
 377   0.0000       0.602590        16.3973 
 378   0.0000       0.605104        16.4657 
 379   0.0000       0.606456        16.5025 
 380   0.0000       0.609168        16.5763 
 381   0.0000       0.612240        16.6599 
 382   0.0000       0.619354        16.8535 
 383   0.0000       0.622218        16.9314 
 384   0.0000       0.623980        16.9794 
 385   0.0000       0.627533        17.0760 
 386   0.0000       0.630361        17.1530 
 387   0.0000       0.634362        17.2619 
 388   0.0000       0.636012        17.3068 
 389   0.0000       0.644133        17.5278 
 390   0.0000       0.646319        17.5872 
 391   0.0000       0.651728        17.7344 
 392   0.0000       0.652054        17.7433 
 393   0.0000       0.653770        17.7900 
 394   0.0000       0.658399        17.9160 
 395   0.0000       0.665460        18.1081 
 396   0.0000       0.669006        18.2046 
 397   0.0000       0.672410        18.2972 
 398   0.0000       0.675752        18.3881 
 399   0.0000       0.681546        18.5458 
 400   0.0000       0.683735        18.6054 
 401   0.0000       0.687625        18.7112 
 402   0.0000       0.691555        18.8182 
 403   0.0000       0.695341        18.9212 
 404   0.0000       0.697948        18.9921 
 405   0.0000       0.702892        19.1267 
 406   0.0000       0.707710        19.2578 
 407   0.0000       0.709408        19.3040 
 408   0.0000       0.712419        19.3859 
 409   0.0000       0.716259        19.4904 
 410   0.0000       0.719469        19.5777 
 411   0.0000       0.723583        19.6897 
 412   0.0000       0.725781        19.7495 
 413   0.0000       0.727831        19.8053 
 414   0.0000       0.734245        19.9798 
 415   0.0000       0.738455        20.0944 
 416   0.0000       0.741329        20.1726 
 417   0.0000       0.745775        20.2936 
 418   0.0000       0.746882        20.3237 
 419   0.0000       0.751268        20.4430 
 420   0.0000       0.752308        20.4713 
 421   0.0000       0.756001        20.5718 
 422   0.0000       0.762973        20.7616 
 423   0.0000       0.767195        20.8764 
 424   0.0000       0.771251        20.9868 
 425   0.0000       0.774633        21.0788 
 426   0.0000       0.776665        21.1341 
 427   0.0000       0.781331        21.2611 
 428   0.0000       0.783765        21.3273 
 429   0.0000       0.788234        21.4489 
 430   0.0000       0.797900        21.7120 
 431   0.0000       0.803782        21.8720 
 432   0.0000       0.809229        22.0202 
 433   0.0000       0.812454        22.1080 
 434   0.0000       0.816818        22.2267 
 435   0.0000       0.819269        22.2934 
 436   0.0000       0.822462        22.3803 
 437   0.0000       0.825996        22.4765 
 438   0.0000       0.831367        22.6226 
 439   0.0000       0.837425        22.7875 
 440   0.0000       0.840850        22.8807 
 441   0.0000       0.847266        23.0553 
 442   0.0000       0.849740        23.1226 
 443   0.0000       0.851557        23.1720 
 444   0.0000       0.857623        23.3371 
 445   0.0000       0.858895        23.3717 
 446   0.0000       0.866460        23.5776 
 447   0.0000       0.869475        23.6596 
 448   0.0000       0.874370        23.7928 
 449   0.0000       0.884141        24.0587 
 450   0.0000       0.888594        24.1799 
 451   0.0000       0.896335        24.3905 
 452   0.0000       0.899387        24.4736 
 453   0.0000       0.905428        24.6380 
 454   0.0000       0.907891        24.7050 
 455   0.0000       0.912144        24.8207 
 456   0.0000       0.921894        25.0860 
 457   0.0000       0.931732        25.3537 
 458   0.0000       0.934665        25.4335 
 459   0.0000       0.939971        25.5779 
 460   0.0000       0.945148        25.7188 
 461   0.0000       0.948149        25.8004 
 462   0.0000       0.951079        25.8802 
 463   0.0000       0.955241        25.9934 
 464   0.0000       0.960224        26.1290 
 465   0.0000       0.962443        26.1894 
 466   0.0000       0.967885        26.3375 
 467   0.0000       0.974887        26.5280 
 468   0.0000       0.980287        26.6750 
 469   0.0000       0.986353        26.8400 
 470   0.0000       0.996678        27.1210 
 471   0.0000       0.999820        27.2065 
 472   0.0000       1.000599        27.2277 
 473   0.0000       1.010003        27.4836 
 474   0.0000       1.017833        27.6966 
 475   0.0000       1.022812        27.8321 
 476   0.0000       1.027160        27.9504 
 477   0.0000       1.036238        28.1975 
 478   0.0000       1.040886        28.3240 
 479   0.0000       1.048228        28.5237 
 480   0.0000       1.050997        28.5991 
 481   0.0000       1.055228        28.7142 
 482   0.0000       1.064198        28.9583 
 483   0.0000       1.072745        29.1909 
 484   0.0000       1.075411        29.2634 
 485   0.0000       1.081943        29.4412 
 486   0.0000       1.089369        29.6432 
 487   0.0000       1.090924        29.6856 
 488   0.0000       1.101271        29.9671 
 489   0.0000       1.107066        30.1248 
 490   0.0000       1.110339        30.2139 
 491   0.0000       1.111163        30.2363 
 492   0.0000       1.119799        30.4713 
 493   0.0000       1.123080        30.5606 
 494   0.0000       1.127952        30.6931 
 495   0.0000       1.131432        30.7878 
 496   0.0000       1.137603        30.9558 
 497   0.0000       1.146032        31.1851 
 498   0.0000       1.149831        31.2885 
 499   0.0000       1.152493        31.3609 
 500   0.0000       1.154902        31.4265 
 501   0.0000       1.162530        31.6341 
 502   0.0000       1.170073        31.8393 
 503   0.0000       1.174728        31.9660 
 504   0.0000       1.178443        32.0671 
 505   0.0000       1.181546        32.1515 
 506   0.0000       1.187930        32.3252 
 507   0.0000       1.192210        32.4417 
 508   0.0000       1.202650        32.7258 
 509   0.0000       1.205498        32.8033 
 510   0.0000       1.210049        32.9271 
 511   0.0000       1.216711        33.1084 
 512   0.0000       1.220296        33.2060 
 513   0.0000       1.221031        33.2260 
 514   0.0000       1.225664        33.3520 
 515   0.0000       1.235464        33.6187 
 516   0.0000       1.238489        33.7010 
 517   0.0000       1.241636        33.7866 
 518   0.0000       1.250984        34.0410 
 519   0.0000       1.257375        34.2149 
 520   0.0000       1.264182        34.4001 
 521   0.0000       1.265486        34.4356 
 522   0.0000       1.272900        34.6374 
 523   0.0000       1.275936        34.7200 
 524   0.0000       1.276701        34.7408 
 525   0.0000       1.280552        34.8456 
 526   0.0000       1.286791        35.0154 
 527   0.0000       1.293563        35.1996 
 528   0.0000       1.298525        35.3347 
 529   0.0000       1.302685        35.4479 
 530   0.0000       1.306187        35.5431 
 531   0.0000       1.308462        35.6051 
 532   0.0000       1.310877        35.6708 
 533   0.0000       1.316863        35.8337 
 534   0.0000       1.321829        35.9688 
 535   0.0000       1.328968        36.1631 
 536   0.0000       1.329996        36.1910 
 537   0.0000       1.336623        36.3714 
 538   0.0000       1.339564        36.4514 
 539   0.0000       1.340246        36.4700 
 540   0.0000       1.345649        36.6170 
 541   0.0000       1.347884        36.6778 
 542   0.0000       1.350110        36.7384 
 543   0.0000       1.351960        36.7887 
 544   0.0000       1.352740        36.8099 
 545   0.0000       1.357919        36.9508 
 546   0.0000       1.362920        37.0869 
 547   0.0000       1.366218        37.1767 
 548   0.0000       1.370194        37.2849 
 549   0.0000       1.372827        37.3565 
 550   0.0000       1.376827        37.4654 
 551   0.0000       1.378623        37.5142 
 552   0.0000       1.383529        37.6477 
 553   0.0000       1.385972        37.7142 
 554   0.0000       1.387518        37.7563 
 555   0.0000       1.395413        37.9711 
 556   0.0000       1.395776        37.9810 
 557   0.0000       1.404767        38.2257 
 558   0.0000       1.408893        38.3379 
 559   0.0000       1.423591        38.7379 
 560   0.0000       1.427739        38.8507 
 561   0.0000       1.432545        38.9815 
 562   0.0000       1.435637        39.0657 
 563   0.0000       1.436976        39.1021 
 564   0.0000       1.441650        39.2293 
 565   0.0000       1.443835        39.2888 
 566   0.0000       1.457665        39.6651 
 567   0.0000       1.459465        39.7141 
 568   0.0000       1.463573        39.8258 
 569   0.0000       1.466492        39.9053 
 570   0.0000       1.467751        39.9395 
 571   0.0000       1.468689        39.9651 
 572   0.0000       1.472455        40.0675 
 573   0.0000       1.477402        40.2021 
 574   0.0000       1.480404        40.2838 
 575   0.0000       1.481977        40.3266 
 576   0.0000       1.485604        40.4254 
 577   0.0000       1.487378        40.4736 
 578   0.0000       1.492465        40.6120 
 579   0.0000       1.494204        40.6594 
 580   0.0000       1.494662        40.6718 
 581   0.0000       1.503379        40.9090 
 582   0.0000       1.506264        40.9875 
 583   0.0000       1.509651        41.0797 
 584   0.0000       1.512617        41.1604 
 585   0.0000       1.516682        41.2710 
 586   0.0000       1.520477        41.3743 
 587   0.0000       1.522828        41.4383 
 588   0.0000       1.524236        41.4766 
 589   0.0000       1.531055        41.6621 
 590   0.0000       1.533718        41.7346 
 591   0.0000       1.537270        41.8312 
 592   0.0000       1.543327        41.9961 
 593   0.0000       1.546033        42.0697 
 594   0.0000       1.548304        42.1315 
 595   0.0000       1.550926        42.2028 
 596   0.0000       1.554853        42.3097 
 597   0.0000       1.558536        42.4099 
 598   0.0000       1.567233        42.6466 
 599   0.0000       1.569193        42.6999 
 600   0.0000       1.573612        42.8202 
 601   0.0000       1.574621        42.8476 
 602   0.0000       1.576989        42.9120 
 603   0.0000       1.581890        43.0454 
 604   0.0000       1.583782        43.0969 
 605   0.0000       1.593055        43.3492 
 606   0.0000       1.596880        43.4533 
 607   0.0000       1.598513        43.4977 
 608   0.0000       1.600390        43.5488 
 609   0.0000       1.605255        43.6812 
 610   0.0000       1.607148        43.7327 
 611   0.0000       1.610057        43.8119 
 612   0.0000       1.616485        43.9868 
 613   0.0000       1.621918        44.1346 
 614   0.0000       1.623854        44.1873 
 615   0.0000       1.627096        44.2755 
 616   0.0000       1.628078        44.3022 
 617   0.0000       1.632838        44.4318 
 618   0.0000       1.636902        44.5424 
 619   0.0000       1.644814        44.7577 
 620   0.0000       1.650470        44.9116 
 621   0.0000       1.667679        45.3799 
 622   0.0000       1.667848        45.3845 
 623   0.0000       1.673742        45.5448 
 624   0.0000       1.676730        45.6261 
 625   0.0000       1.677607        45.6500 
 626   0.0000       1.682723        45.7892 
 627   0.0000       1.695427        46.1349 
 628   0.0000       1.696401        46.1614 
 629   0.0000       1.703337        46.3502 
 630   0.0000       1.719447        46.7885 
 631   0.0000       1.720224        46.8097 
 632   0.0000       1.721047        46.8321 
 633   0.0000       1.725081        46.9418 
 634   0.0000       1.737521        47.2804 
 635   0.0000       1.741226        47.3812 
 636   0.0000       1.748960        47.5916 
 637   0.0000       1.757945        47.8361 
 638   0.0000       1.760273        47.8995 
 639   0.0000       1.762596        47.9627 
 640   0.0000       1.765567        48.0435 
 641   0.0000       1.774108        48.2759 
 642   0.0000       1.780410        48.4474 
 643   0.0000       1.787625        48.6437 
 644   0.0000       1.795563        48.8598 
 645   0.0000       1.802389        49.0455 
 646   0.0000       1.805318        49.1252 
 647   0.0000       1.810439        49.2645 
 648   0.0000       1.818090        49.4727 
 649   0.0000       1.822477        49.5921 
 650   0.0000       1.834212        49.9115 
 651   0.0000       1.836667        49.9783 
 652   0.0000       1.837006        49.9875 
 653   0.0000       1.848833        50.3093 
 654   0.0000       1.852061        50.3972 
 655   0.0000       1.860686        50.6318 
 656   0.0000       1.871820        50.9348 
 657   0.0000       1.875254        51.0283 
 658   0.0000       1.877518        51.0899 
 659   0.0000       1.882587        51.2278 
 660   0.0000       1.883336        51.2482 
 661   0.0000       1.893503        51.5248 
 662   0.0000       1.898197        51.6526 
 663   0.0000       1.902662        51.7741 
 664   0.0000       1.911210        52.0067 
 665   0.0000       1.913262        52.0625 
 666   0.0000       1.919668        52.2368 
 667   0.0000       1.927288        52.4442 
 668   0.0000       1.940948        52.8159 
 669   0.0000       1.949025        53.0357 
 670   0.0000       1.952235        53.1230 
 671   0.0000       1.955536        53.2128 
 672   0.0000       1.961532        53.3760 
 673   0.0000       1.970675        53.6248 
 674   0.0000       1.971560        53.6489 
 675   0.0000       1.978588        53.8401 
 676   0.0000       1.979265        53.8585 
 677   0.0000       1.987265        54.0762 
 678   0.0000       1.997446        54.3533 
 679   0.0000       2.004702        54.5507 
 680   0.0000       2.009944        54.6933 
 681   0.0000       2.011783        54.7434 
 682   0.0000       2.017692        54.9042 
 683   0.0000       2.024037        55.0768 
 684   0.0000       2.029089        55.2143 
 685   0.0000       2.032792        55.3151 
 686   0.0000       2.042661        55.5836 
 687   0.0000       2.048149        55.7330 
 688   0.0000       2.052329        55.8467 
 689   0.0000       2.061195        56.0880 
 690   0.0000       2.070353        56.3372 
 691   0.0000       2.071630        56.3719 
 692   0.0000       2.073026        56.4099 
 693   0.0000       2.077892        56.5423 
 694   0.0000       2.079973        56.5989 
 695   0.0000       2.082013        56.6545 
 696   0.0000       2.085835        56.7584 
 697   0.0000       2.089748        56.8649 
 698   0.0000       2.091666        56.9171 
 699   0.0000       2.095813        57.0300 
 700   0.0000       2.100424        57.1554 
 701   0.0000       2.103105        57.2284 
 702   0.0000       2.112441        57.4824 
 703   0.0000       2.116280        57.5869 
 704   0.0000       2.119955        57.6869 
 705   0.0000       2.122737        57.7626 
 706   0.0000       2.125159        57.8285 
 707   0.0000       2.132534        58.0292 
 708   0.0000       2.134007        58.0693 
 709   0.0000       2.137141        58.1546 
 710   0.0000       2.146457        58.4081 
 711   0.0000       2.149731        58.4972 
 712   0.0000       2.151997        58.5588 
 713   0.0000       2.154115        58.6164 
 714   0.0000       2.159101        58.7521 
 715   0.0000       2.167424        58.9786 
 716   0.0000       2.175650        59.2024 
 717   0.0000       2.179152        59.2978 
 718   0.0000       2.186826        59.5066 
 719   0.0000       2.188105        59.5414 
 720   0.0000       2.199802        59.8597 
 721   0.0000       2.206355        60.0380 
 722   0.0000       2.209235        60.1163 
 723   0.0000       2.212914        60.2165 
 724   0.0000       2.217901        60.3522 
 725   0.0000       2.221659        60.4544 
 726   0.0000       2.230781        60.7026 
 727   0.0000       2.232255        60.7428 
 728   0.0000       2.238947        60.9248 
 729   0.0000       2.243005        61.0353 
 730   0.0000       2.248868        61.1948 
 731   0.0000       2.260234        61.5041 
 732   0.0000       2.262149        61.5562 
 733   0.0000       2.264958        61.6327 
 734   0.0000       2.269900        61.7671 
 735   0.0000       2.270885        61.7939 
 736   0.0000       2.273606        61.8680 
 737   0.0000       2.275478        61.9189 
 738   0.0000       2.280425        62.0535 
 739   0.0000       2.284390        62.1614 
 740   0.0000       2.288752        62.2801 
 741   0.0000       2.290121        62.3174 
 742   0.0000       2.291389        62.3519 
 743   0.0000       2.294985        62.4497 
 744   0.0000       2.299138        62.5627 
 745   0.0000       2.299757        62.5796 
 746   0.0000       2.303833        62.6905 
 747   0.0000       2.307524        62.7909 
 748   0.0000       2.311671        62.9038 
 749   0.0000       2.319696        63.1221 
 750   0.0000       2.321759        63.1783 
 751   0.0000       2.322645        63.2024 
 752   0.0000       2.328113        63.3512 
 753   0.0000       2.331437        63.4416 
 754   0.0000       2.335653        63.5563 
 755   0.0000       2.341589        63.7179 
 756   0.0000       2.343442        63.7683 
 757   0.0000       2.345033        63.8116 
 758   0.0000       2.346245        63.8446 
 759   0.0000       2.354699        64.0746 
 760   0.0000       2.357908        64.1620 
 761   0.0000       2.364414        64.3390 
 762   0.0000       2.365209        64.3606 
 763   0.0000       2.368462        64.4491 
 764   0.0000       2.372387        64.5559 
 765   0.0000       2.372796        64.5671 
 766   0.0000       2.373782        64.5939 
 767   0.0000       2.376903        64.6788 
 768   0.0000       2.377868        64.7051 
 769   0.0000       2.381762        64.8110 
 770   0.0000       2.383097        64.8474 
 771   0.0000       2.386295        64.9344 
 772   0.0000       2.390676        65.0536 
 773   0.0000       2.391252        65.0693 
 774   0.0000       2.396468        65.2112 
 775   0.0000       2.404207        65.4218 
 776   0.0000       2.406846        65.4936 
 777   0.0000       2.414234        65.6946 
 778   0.0000       2.417146        65.7739 
 779   0.0000       2.421489        65.8921 
 780   0.0000       2.427325        66.0509 
 781   0.0000       2.434727        66.2523 
 782   0.0000       2.436017        66.2874 
 783   0.0000       2.440027        66.3965 
 784   0.0000       2.442610        66.4668 
 785   0.0000       2.447216        66.5921 
 786   0.0000       2.449685        66.6593 
 787   0.0000       2.454711        66.7961 
 788   0.0000       2.458975        66.9121 
 789   0.0000       2.464239        67.0554 
 790   0.0000       2.466845        67.1263 
 791   0.0000       2.473691        67.3125 
 792   0.0000       2.477327        67.4115 
 793   0.0000       2.485648        67.6379 
 794   0.0000       2.495200        67.8978 
 795   0.0000       2.498147        67.9780 
 796   0.0000       2.504105        68.1402 
 797   0.0000       2.515496        68.4501 
 798   0.0000       2.521258        68.6069 
 799   0.0000       2.525290        68.7166 
 800   0.0000       2.531946        68.8978 
 801   0.0000       2.539261        69.0968 
 802   0.0000       2.543861        69.2220 
 803   0.0000       2.548424        69.3461 
 804   0.0000       2.554350        69.5074 
 805   0.0000       2.556463        69.5649 
 806   0.0000       2.559835        69.6567 
 807   0.0000       2.570410        69.9444 
 808   0.0000       2.576184        70.1015 
 809   0.0000       2.583442        70.2990 
 810   0.0000       2.591927        70.5299 
 811   0.0000       2.597005        70.6681 
 812   0.0000       2.603955        70.8572 
 813   0.0000       2.606625        70.9299 
 814   0.0000       2.607578        70.9558 
 815   0.0000       2.610629        71.0388 
 816   0.0000       2.619529        71.2810 
 817   0.0000       2.626835        71.4798 
 818   0.0000       2.628851        71.5347 
 819   0.0000       2.640070        71.8400 
 820   0.0000       2.644506        71.9607 
 821   0.0000       2.650515        72.1242 
 822   0.0000       2.661193        72.4147 
 823   0.0000       2.670926        72.6796 
 824   0.0000       2.673409        72.7472 
 825   0.0000       2.679386        72.9098 
 826   0.0000       2.684757        73.0559 
 827   0.0000       2.688122        73.1475 
 828   0.0000       2.691077        73.2279 
 829   0.0000       2.697120        73.3924 
 830   0.0000       2.700470        73.4835 
 831   0.0000       2.702114        73.5282 
 832   0.0000       2.710062        73.7445 
 833   0.0000       2.712112        73.8003 
 834   0.0000       2.717008        73.9336 
 835   0.0000       2.720738        74.0350 
 836   0.0000       2.723960        74.1227 
 837   0.0000       2.725084        74.1533 
 838   0.0000       2.729019        74.2604 
 839   0.0000       2.736182        74.4553 
 840   0.0000       2.740832        74.5818 
 841   0.0000       2.753435        74.9248 
 842   0.0000       2.757795        75.0434 
 843   0.0000       2.759780        75.0974 
 844   0.0000       2.764671        75.2305 
 845   0.0000       2.771176        75.4075 
 846   0.0000       2.772701        75.4490 
 847   0.0000       2.781899        75.6993 
 848   0.0000       2.785222        75.7898 
 849   0.0000       2.789360        75.9023 
 850   0.0000       2.791410        75.9581 
 851   0.0000       2.795916        76.0807 
 852   0.0000       2.799756        76.1852 
 853   0.0000       2.802018        76.2468 
 854   0.0000       2.808124        76.4129 
 855   0.0000       2.814007        76.5730 
 856   0.0000       2.814913        76.5977 
 857   0.0000       2.819542        76.7236 
 858   0.0000       2.820707        76.7553 
 859   0.0000       2.822297        76.7986 
 860   0.0000       2.826396        76.9101 
 861   0.0000       2.828500        76.9674 
 862   0.0000       2.846556        77.4587 
 863   0.0000       2.852422        77.6183 
 864   0.0000       2.854465        77.6739 
 865   0.0000       2.856590        77.7318 
 866   0.0000       2.861607        77.8683 
 867   0.0000       2.862040        77.8801 
 868   0.0000       2.866239        77.9943 
 869   0.0000       2.868818        78.0645 
 870   0.0000       2.876075        78.2620 
 871   0.0000       2.877981        78.3139 
 872   0.0000       2.884804        78.4995 
 873   0.0000       2.887386        78.5698 
 874   0.0000       2.891775        78.6892 
 875   0.0000       2.898806        78.8805 
 876   0.0000       2.900405        78.9240 
 877   0.0000       2.901192        78.9455 
 878   0.0000       2.902682        78.9860 
 879   0.0000       2.912708        79.2588 
 880   0.0000       2.921052        79.4859 
 881   0.0000       2.924689        79.5848 
 882   0.0000       2.929925        79.7273 
 883   0.0000       2.934024        79.8389 
 884   0.0000       2.937374        79.9300 
 885   0.0000       2.941578        80.0444 
 886   0.0000       2.950389        80.2842 
 887   0.0000       2.964265        80.6617 
 888   0.0000       2.970649        80.8355 
 889   0.0000       2.973526        80.9138 
 890   0.0000       2.978845        81.0585 
 891   0.0000       2.987822        81.3028 
 892   0.0000       2.993610        81.4603 
 893   0.0000       2.996105        81.5282 
 894   0.0000       3.002757        81.7092 
 895   0.0000       3.005683        81.7888 
 896   0.0000       3.013824        82.0103 
 897   0.0000       3.014813        82.0372 
 898   0.0000       3.016231        82.0758 
 899   0.0000       3.026571        82.3572 
 900   0.0000       3.036032        82.6146 
 901   0.0000       3.038729        82.6880 
 902   0.0000       3.044237        82.8379 
 903   0.0000       3.056933        83.1834 
 904   0.0000       3.062881        83.3452 
 905   0.0000       3.069081        83.5139 
 906   0.0000       3.074562        83.6631 
 907   0.0000       3.077406        83.7405 
 908   0.0000       3.080069        83.8129 
 909   0.0000       3.090408        84.0943 
 910   0.0000       3.092205        84.1432 
 911   0.0000       3.096283        84.2541 
 912   0.0000       3.101795        84.4041 
 913   0.0000       3.105992        84.5184 
 914   0.0000       3.109962        84.6264 
 915   0.0000       3.112214        84.6877 
 916   0.0000       3.118934        84.8705 
 917   0.0000       3.124736        85.0284 
 918   0.0000       3.129415        85.1557 
 919   0.0000       3.135366        85.3176 
 920   0.0000       3.138956        85.4153 
 921   0.0000       3.145214        85.5856 
 922   0.0000       3.153087        85.7999 
 923   0.0000       3.154364        85.8346 
 924   0.0000       3.158296        85.9416 
 925   0.0000       3.161730        86.0351 
 926   0.0000       3.162972        86.0688 
 927   0.0000       3.166944        86.1769 
 928   0.0000       3.174347        86.3784 
 929   0.0000       3.178344        86.4871 
 930   0.0000       3.184559        86.6563 
 931   0.0000       3.187404        86.7337 
 932   0.0000       3.193627        86.9030 
 933   0.0000       3.197897        87.0192 
 934   0.0000       3.204510        87.1992 
 935   0.0000       3.210421        87.3600 
 936   0.0000       3.214142        87.4612 
 937   0.0000       3.221047        87.6491 
 938   0.0000       3.222761        87.6958 
 939   0.0000       3.230059        87.8944 
 940   0.0000       3.235782        88.0501 
 941   0.0000       3.237857        88.1066 
 942   0.0000       3.245461        88.3135 
 943   0.0000       3.249657        88.4277 
 944   0.0000       3.256782        88.6216 
 945   0.0000       3.259521        88.6961 
 946   0.0000       3.261909        88.7611 
 947   0.0000       3.273643        89.0803 
 948   0.0000       3.280773        89.2744 
 949   0.0000       3.288756        89.4916 
 950   0.0000       3.290489        89.5387 
 951   0.0000       3.297544        89.7307 
 952   0.0000       3.303549        89.8941 
 953   0.0000       3.306701        89.9799 
 954   0.0000       3.313036        90.1523 
 955   0.0000       3.313731        90.1712 
 956   0.0000       3.317915        90.2851 
 957   0.0000       3.324286        90.4584 
 958   0.0000       3.329725        90.6064 
 959   0.0000       3.334336        90.7319 
 960   0.0000       3.342571        90.9560 
 961   0.0000       3.347007        91.0767 
 962   0.0000       3.356676        91.3398 
 963   0.0000       3.365928        91.5916 
 964   0.0000       3.372830        91.7794 
 965   0.0000       3.374416        91.8225 
 966   0.0000       3.385975        92.1371 
 967   0.0000       3.391826        92.2963 
 968   0.0000       3.397551        92.4521 
 969   0.0000       3.402560        92.5884 
 970   0.0000       3.413323        92.8813 
 971   0.0000       3.416867        92.9777 
 972   0.0000       3.418317        93.0171 
 973   0.0000       3.430199        93.3404 
 974   0.0000       3.436688        93.5170 
 975   0.0000       3.442981        93.6883 
 976   0.0000       3.447231        93.8039 
 977   0.0000       3.456632        94.0597 
 978   0.0000       3.468606        94.3856 
 979   0.0000       3.475463        94.5722 
 980   0.0000       3.481426        94.7344 
 981   0.0000       3.485098        94.8343 
 982   0.0000       3.493568        95.0648 
 983   0.0000       3.498451        95.1977 
 984   0.0000       3.515395        95.6588 
 985   0.0000       3.521321        95.8200 
 986   0.0000       3.526153        95.9515 
 987   0.0000       3.539311        96.3096 
 988   0.0000       3.544486        96.4504 
 989   0.0000       3.549646        96.5908 
 990   0.0000       3.550372        96.6105 
 991   0.0000       3.554261        96.7164 
 992   0.0000       3.560874        96.8963 
 993   0.0000       3.568444        97.1023 
 994   0.0000       3.579256        97.3965 
 995   0.0000       3.590835        97.7116 
 996   0.0000       3.599032        97.9346 
 997   0.0000       3.615104        98.3720 
 998   0.0000       3.619733        98.4979 
 999   0.0000       3.622041        98.5607 
 1000   0.0000       3.632255        98.8387 
 1001   0.0000       3.634941        98.9118 
 1002   0.0000       3.647570        99.2554 
 1003   0.0000       3.655556        99.4727 
 1004   0.0000       3.657572        99.5276 
 1005   0.0000       3.660346        99.6031 
 1006   0.0000       3.666838        99.7797 
 1007   0.0000       3.679051       100.1121 
 1008   0.0000       3.688212       100.3613 
 1009   0.0000       3.698565       100.6431 
 1010   0.0000       3.711965       101.0077 
 1011   0.0000       3.726817       101.4119 
 1012   0.0000       3.733391       101.5907 
 1013   0.0000       3.749926       102.0407 
 1014   0.0000       3.758456       102.2728 
 1015   0.0000       3.763931       102.4218 
 1016   0.0000       3.774004       102.6959 
 1017   0.0000       3.778446       102.8167 
 1018   0.0000       3.799456       103.3884 
 1019   0.0000       3.829433       104.2042 
 1020   0.0000       3.834566       104.3439 
 1021   0.0000       3.852326       104.8271 
 1022   0.0000       3.872979       105.3891 
 1023   0.0000       3.931441       106.9799 
 1024   0.0000       3.966987       107.9472 
 1025   0.0000       3.969073       108.0040 
 1026   0.0000       4.048485       110.1649 
 1027   0.0000       4.116512       112.0160 
 1028   0.0000       4.158055       113.1464 
 1029   0.0000       4.161078       113.2287 
 1030   0.0000       4.167822       113.4122 
 1031   0.0000       4.182403       113.8090 
 1032   0.0000       4.191988       114.0698 
 1033   0.0000       4.203480       114.3825 
 1034   0.0000       4.239979       115.3757 
 1035   0.0000       4.248637       115.6113 
 1036   0.0000       4.266077       116.0858 
 1037   0.0000       4.271884       116.2439 
 1038   0.0000       4.290029       116.7376 
 1039   0.0000       4.301129       117.0397 
 1040   0.0000       4.338237       118.0494 
 1041   0.0000       4.340643       118.1149 
 1042   0.0000       4.349349       118.3518 
 1043   0.0000       4.359615       118.6312 
 1044   0.0000       4.399296       119.7109 
 1045   0.0000       4.417507       120.2065 
 1046   0.0000       4.480648       121.9246 
 1047   0.0000       4.499290       122.4319 
 1048   0.0000       4.619212       125.6951 
 1049   0.0000       4.642681       126.3338 
 1050   0.0000       4.662988       126.8864 
 1051   0.0000       4.687248       127.5465 
 1052   0.0000      21.431241       583.1737 
 1053   0.0000      21.514275       585.4332 
 1054   0.0000      21.964289       597.6787 
 1055   0.0000      22.002547       598.7197 
 1056   0.0000      22.004818       598.7815 
 1057   0.0000      22.007927       598.8661 
 1058   0.0000      22.020912       599.2195 
 1059   0.0000      22.141340       602.4965 
 1060   0.0000      22.155237       602.8747 
 1061   0.0000      22.167144       603.1986 
 1062   0.0000      22.174969       603.4116 
 1063   0.0000      22.194548       603.9443 
 1064   0.0000      22.216524       604.5424 
 1065   0.0000      22.221922       604.6892 
 1066   0.0000      22.227948       604.8532 
 1067   0.0000      22.243617       605.2796 
 1068   0.0000      22.257551       605.6588 
 1069   0.0000      22.272008       606.0521 
 1070   0.0000      22.286226       606.4390 
 1071   0.0000      22.300780       606.8351 
 1072   0.0000      22.316535       607.2638 
 1073   0.0000      22.337288       607.8285 
 1074   0.0000      22.361019       608.4743 
 1075   0.0000      22.378471       608.9491 
 1076   0.0000      22.394732       609.3916 
 1077   0.0000      22.414305       609.9243 
 1078   0.0000      22.438659       610.5869 
 1079   0.0000      22.457930       611.1113 
 1080   0.0000      22.472255       611.5011 
 1081   0.0000      22.534092       613.1838 
 1082   0.0000      43.712467      1189.4767 
 1083   0.0000      43.782246      1191.3755 
 1084   0.0000      43.803534      1191.9548 
 1085   0.0000      43.843752      1193.0491 
 1086   0.0000      43.863872      1193.5966 
 1087   0.0000      43.915579      1195.0036 
 1088   0.0000      43.927964      1195.3407 
 1089   0.0000      43.945824      1195.8267 
 1090   0.0000      43.956086      1196.1059 
 1091   0.0000      43.971069      1196.5136 
 1092   0.0000      43.996549      1197.2070 
 1093   0.0000      44.034141      1198.2299 
 1094   0.0000      44.161224      1201.6880 
 1095   0.0000      44.222288      1203.3496 
Total SCF time: 0 days 0 hours 2 min 14 sec 

Maximum memory used throughout the entire SCF-calculation: 516.8 MB


-------------------------------------------------------------------------------
                          DFT DISPERSION CORRECTION                            
                                                                               
                                 DFTD4 V2.5                                    
-------------------------------------------------------------------------------
Starting D4
-------------------------   ----------------
Dispersion correction           -0.042253313
-------------------------   ----------------

------------------   -----------------
gCP correction             0.057712608
------------------   -----------------

-------------------------   --------------------
FINAL SINGLE POINT ENERGY     -2218.818209397353
-------------------------   --------------------


           ************************************************************
           *        Program running with 28 parallel MPI-processes    *
           *              working on a common directory               *
           ************************************************************
------------------------------------------------------------------------------
                         ORCA SCF GRADIENT CALCULATION
------------------------------------------------------------------------------

Gradient of the Kohn-Sham DFT energy:
Kohn-Sham wavefunction type      ... RKS
Hartree-Fock exchange scaling    ...    0.000
Number of operators              ...    1
Number of atoms                  ...   82
Basis set dimensions             ... 1096
Integral neglect threshold       ... 2.5e-11
Integral primitive cutoff        ... 2.5e-12
SHARK Integral package           ... ON

Nuc. rep. gradient       (SHARK) ... done (  0.0 sec)
HCore & Overlap gradient (SHARK) ... done (  1.3 sec)
RI-J gradient            (SHARK) ... done (  3.0 sec)
Exchange-correlation gradient    ... done
Dispersion correction            ... Starting D4
Starting D4
Starting D4
Starting D4
Starting D4
Starting D4
Starting D4
Starting D4
Starting D4
Starting D4
Starting D4
Starting D4
Starting D4
Starting D4
Starting D4
Starting D4
Starting D4
Starting D4
Starting D4
Starting D4
Starting D4
Starting D4
Starting D4
Starting D4
Starting D4
Starting D4
Starting D4
Starting D4


------------------- 
Dispersion Gradient 
------------------- 
   1  :   -0.000168625   -0.000134164    0.000051646
   2  :   -0.000144887   -0.000106675    0.000068569
   3  :   -0.000043929   -0.000177321    0.000043857
   4  :    0.000037399   -0.000233263    0.000055742
   5  :    0.000050796   -0.000108796    0.000013063
   6  :   -0.000061759    0.000049945   -0.000017131
   7  :   -0.000190526    0.000019633    0.000047617
   8  :   -0.000180169    0.000096336    0.000037776
   9  :   -0.000000911   -0.000144746    0.000123440
  10  :    0.000057427   -0.000249015    0.000004264
  11  :    0.000138286    0.000055657    0.000076711
  12  :    0.000114670    0.000088345   -0.000011704
  13  :    0.000103473    0.000017928   -0.000063971
  14  :    0.000085504    0.000065357   -0.000057789
  15  :    0.000118285    0.000030043    0.000029584
  16  :    0.000092710    0.000090901    0.000055552
  17  :    0.000107982    0.000054345    0.000107363
  18  :    0.000053528    0.000098023    0.000081454
  19  :    0.000112840    0.000066574    0.000011374
  20  :    0.000163565    0.000014603   -0.000052930
  21  :    0.000093488   -0.000072074    0.000038014
  22  :   -0.000085162   -0.000021600    0.000116934
  23  :    0.000063583    0.000093919   -0.000138020
  24  :    0.000100873   -0.000012856   -0.000131255
  25  :   -0.000010729   -0.000012806    0.000092154
  26  :   -0.000036614    0.000077291    0.000097401
  27  :    0.000053297    0.000048030    0.000118203
  28  :    0.000026575    0.000075791    0.000073699
  29  :   -0.000004284    0.000074869    0.000039377
  30  :   -0.000068580    0.000107216    0.000014059
  31  :   -0.000076904    0.000070892    0.000020485
  32  :   -0.000042394   -0.000030639    0.000199481
  33  :    0.000019639   -0.000092252    0.000189362
  34  :   -0.000100131    0.000011796    0.000070859
  35  :    0.000029827   -0.000000060   -0.000150697
  36  :   -0.000061598    0.000013464   -0.000182292
  37  :   -0.000056402   -0.000071754   -0.000148051
  38  :   -0.000076908   -0.000050902   -0.000090002
  39  :   -0.000126243   -0.000012629   -0.000076549
  40  :   -0.000153113    0.000080308   -0.000071815
  41  :   -0.000117878    0.000102072   -0.000147116
  42  :    0.000131860   -0.000025441   -0.000188554
  43  :    0.000111064   -0.000077499   -0.000121817
  44  :    0.000063061    0.000076076   -0.000166971
  45  :   -0.000081709   -0.000029309    0.000031262
  46  :   -0.000044003   -0.000073190    0.000029461
  47  :   -0.000058269   -0.000063426    0.000018351
  48  :   -0.000062678   -0.000036138    0.000022050
  49  :   -0.000010866   -0.000072105    0.000019522
  50  :    0.000039426   -0.000097431    0.000018751
  51  :    0.000063231   -0.000050827   -0.000034862
  52  :   -0.000076071    0.000047944    0.000016870
  53  :   -0.000056764    0.000067229   -0.000012391
  54  :   -0.000086673    0.000032935    0.000012834
  55  :   -0.000018568   -0.000094861    0.000049096
  56  :    0.000026752   -0.000067119   -0.000009341
  57  :    0.000058916   -0.000013744    0.000062330
  58  :    0.000006419    0.000069281   -0.000013312
  59  :    0.000061109   -0.000029765   -0.000021497
  60  :    0.000065657   -0.000018699    0.000021457
  61  :    0.000022999    0.000065104    0.000017564
  62  :    0.000015254    0.000013855    0.000039224
  63  :    0.000026966    0.000009057    0.000005546
  64  :    0.000042607    0.000020892   -0.000010936
  65  :    0.000057769   -0.000006616   -0.000007543
  66  :    0.000058833    0.000018905   -0.000024036
  67  :    0.000028212    0.000049086   -0.000058574
  68  :    0.000028265    0.000062692   -0.000060034
  69  :    0.000033924    0.000004810    0.000050890
  70  :    0.000027060    0.000018170    0.000028952
  71  :   -0.000006043    0.000039808    0.000013739
  72  :   -0.000030695    0.000030079   -0.000010076
  73  :   -0.000053017    0.000033259   -0.000003735
  74  :   -0.000033265    0.000036364    0.000004099
  75  :   -0.000051801   -0.000013430    0.000036823
  76  :    0.000001623   -0.000037338   -0.000044656
  77  :   -0.000022493   -0.000033146   -0.000026061
  78  :   -0.000046745   -0.000003559   -0.000008034
  79  :   -0.000060808    0.000041381   -0.000014850
  80  :   -0.000045395    0.000075496   -0.000055412
  81  :    0.000016222    0.000021294   -0.000077293
  82  :    0.000018050    0.000049828   -0.000071189

  |G| =    0.014802075

done
gCP correction                   ... done

------------------
CARTESIAN GRADIENT
------------------

   1   C   :   -0.000838383   -0.001960263   -0.004209228
   2   C   :   -0.002684904    0.000457782    0.003882559
   3   C   :    0.006570885    0.001657801    0.022083793
   4   C   :   -0.003340432   -0.005814634   -0.014653915
   5   C   :   -0.003481201    0.008220630    0.009555335
   6   O   :   -0.003513714    0.000917858    0.007057652
   7   C   :    0.009969348   -0.006047702   -0.016940184
   8   C   :    0.012006135   -0.008268958    0.020315760
   9   O   :   -0.007739109    0.002446519   -0.026683800
  10   O   :   -0.000010570    0.003554833    0.015542138
  11   C   :   -0.012989213    0.001311731    0.010912800
  12   C   :   -0.005529122   -0.014501765   -0.001961472
  13   C   :    0.007746479    0.014506589    0.003964638
  14   O   :   -0.003837149   -0.014431135    0.005647132
  15   C   :    0.006232259    0.010708893   -0.016810665
  16   C   :    0.004543830    0.004099823    0.020418531
  17   O   :   -0.005901258    0.002274373   -0.016552284
  18   O   :    0.007869895   -0.008291612   -0.006790633
  19   O   :    0.005555087   -0.010931825   -0.003964342
  20   C   :   -0.005601695    0.003738440    0.003348402
  21   O   :   -0.001149797    0.008929054   -0.007347098
  22   O   :   -0.006899175    0.009175005   -0.015700695
  23   C   :    0.002667933   -0.015448562   -0.012915953
  24   O   :   -0.009051234    0.015997363    0.011005297
  25   O   :   -0.009409333    0.001408370   -0.008923064
  26   C   :   -0.000035562   -0.005601379   -0.002763530
  27   C   :   -0.001755117    0.006347250    0.002188941
  28   C   :   -0.001155624   -0.000521697   -0.001256789
  29   C   :    0.001170477   -0.004720006   -0.002021698
  30   C   :    0.001162377   -0.001483269   -0.000080553
  31   C   :    0.003677307    0.006123815    0.006581127
  32   C   :    0.021810052   -0.022589930    0.016320212
  33   O   :   -0.017543646    0.016762584   -0.020126967
  34   C   :    0.006060109    0.007679564    0.010665332
  35   O   :   -0.003538127    0.008992249    0.009377834
  36   C   :    0.009907264    0.000928444    0.000622931
  37   C   :   -0.007583327   -0.000170102    0.000617407
  38   C   :    0.001164607    0.001382942    0.000944447
  39   C   :    0.005106440    0.000308664   -0.000385770
  40   C   :    0.001980467   -0.001375730   -0.001083509
  41   C   :   -0.007230169   -0.004644038   -0.003320127
  42   C   :    0.017341964   -0.028050284   -0.016023418
  43   O   :   -0.009967703    0.024557942    0.016923912
  44   C   :   -0.008666102   -0.004983467   -0.005924288
  45   H   :    0.003702299   -0.002879964    0.001106685
  46   H   :   -0.001119318    0.000900272    0.004814034
  47   H   :    0.001439681    0.005230947   -0.000020073
  48   H   :    0.001745607   -0.000526617   -0.000885692
  49   H   :   -0.000882580   -0.000853528    0.002574041
  50   H   :   -0.000091147    0.001189957    0.000021309
  51   H   :   -0.000563194   -0.001014278   -0.001805264
  52   H   :    0.001197552   -0.001244669   -0.003672934
  53   H   :    0.000490380   -0.000770879    0.000218126
  54   H   :    0.000002772    0.000302043    0.000136580
  55   H   :    0.002065045   -0.001380179    0.001521735
  56   H   :    0.001135394    0.001396001   -0.002186172
  57   H   :   -0.002905421    0.001341104   -0.000260005
  58   H   :   -0.000289630   -0.000752464    0.000459978
  59   H   :    0.000146924    0.001194135   -0.000264979
  60   H   :   -0.000969409   -0.000188562    0.001342350
  61   H   :    0.000957448   -0.000466051    0.001341569
  62   H   :   -0.001042066   -0.002478151   -0.000668603
  63   H   :    0.000923644   -0.000601824   -0.000643288
  64   H   :   -0.003474430   -0.000853382    0.001481505
  65   H   :   -0.001586181    0.001870824   -0.000282458
  66   H   :   -0.001314605   -0.000379903    0.003238936
  67   H   :    0.002995014    0.000422545    0.002217370
  68   H   :    0.001481928   -0.000633133    0.001351013
  69   H   :   -0.005449468    0.002359967   -0.002570026
  70   H   :   -0.003170631   -0.001289828   -0.003285550
  71   H   :    0.000863600   -0.004337005   -0.002021597
  72   H   :    0.003553446   -0.001902500    0.001649411
  73   H   :    0.002255500    0.001948351    0.003040680
  74   H   :    0.002303580    0.000895065   -0.000281967
  75   H   :    0.000336765    0.000149757    0.001443507
  76   H   :   -0.002209431    0.004281170    0.004180453
  77   H   :    0.001555957    0.003474318    0.002943255
  78   H   :    0.004639859    0.000482631   -0.000072334
  79   H   :    0.001553532   -0.002410881   -0.002720495
  80   H   :   -0.002236861   -0.003182572   -0.002259279
  81   H   :   -0.000642317   -0.002061713    0.000037586
  82   H   :   -0.000515069    0.000128527   -0.002759236

Difference to translation invariance:
           :   -0.0000245850    0.0000116866   -0.0000036318

Difference to rotation invariance:
           :   -0.0006735883   -0.0012748286    0.0014736085

Norm of the cartesian gradient     ...    0.1160376836
RMS gradient                       ...    0.0073982925
MAX gradient                       ...    0.0280502836

-------
TIMINGS
-------

Total SCF gradient time            ...       22.304 sec

One electron gradient       ....       1.316 sec  (  5.9%)
RI-J Coulomb gradient       ....       3.011 sec  ( 13.5%)
XC gradient                 ....       8.700 sec  ( 39.0%)
CPCM gradient               ....       3.653 sec  ( 16.4%)
   A-Matrix (El+Nuc)        ....       1.751 sec  (  7.8%)
   Potential                ....       1.903 sec  (  8.5%)

Maximum memory used throughout the entire SCFGRAD-calculation: 167.5 MB
------------------------------------------------------------------------------
                         ORCA GEOMETRY RELAXATION STEP
------------------------------------------------------------------------------

Reading the OPT-File                    .... done
Getting information on internals        .... done
Copying old internal coords+grads       .... done
Making the new internal coordinates     .... (new redundants).... done
Validating the new internal coordinates .... (new redundants).... done
Calculating the B-matrix                .... done
Calculating the G,G- and P matrices     .... done
Transforming gradient to internals      .... done
Projecting the internal gradient        .... done
Number of atoms                         ....  82
Number of internal coordinates          .... 453
Current Energy                          .... -2218.818209397 Eh
Current gradient norm                   ....     0.116037684 Eh/bohr
Maximum allowed component of the step   ....  0.300
Current trust radius                    ....  0.300
Evaluating the initial hessian          ....  (Almloef) done
Projecting the Hessian                  .... done
Forming the augmented Hessian           .... done
Diagonalizing the augmented Hessian     .... done
Last element of RFO vector              ....  0.915042179
Lowest eigenvalues of augmented Hessian:
 -0.021182064  0.000393617  0.000913771  0.003048828  0.010211812
Length of the computed step             ....  0.440808278
Warning: the length of the step is outside the trust region - taking restricted step instead
The input lambda is                     ....    -0.021182
   iter:   1  x=   -0.031761  g=    9.859904 f(x)=     0.104312
   iter:   2  x=   -0.040176  g=    4.241165 f(x)=     0.035688
   iter:   3  x=   -0.043229  g=    2.573237 f(x)=     0.007857
   iter:   4  x=   -0.043499  g=    2.199357 f(x)=     0.000592
   iter:   5  x=   -0.043500  g=    2.170223 f(x)=     0.000004
   iter:   6  x=   -0.043500  g=    2.170029 f(x)=     0.000000
   iter:   7  x=   -0.043500  g=    2.170029 f(x)=     0.000000
The output lambda is                    ....    -0.043500 (7 iterations)
The final length of the internal step   ....  0.300000000
Converting the step to cartesian space:
 Initial RMS(Int)=    0.0140952296
Transforming coordinates:
 Iter   0:  RMS(Cart)=    0.1625692082 RMS(Int)=    0.4174186301
 Iter   1:  RMS(Cart)=    0.0125532190 RMS(Int)=    0.0022579259
 Iter   2:  RMS(Cart)=    0.0008094522 RMS(Int)=    0.0001894462
 Iter   3:  RMS(Cart)=    0.0000480898 RMS(Int)=    0.0000061113
 Iter   4:  RMS(Cart)=    0.0000056761 RMS(Int)=    0.0000010524
 Iter   5:  RMS(Cart)=    0.0000002760 RMS(Int)=    0.0000000434
 Iter   6:  RMS(Cart)=    0.0000000373 RMS(Int)=    0.0000000070
done
Storing new coordinates                 .... done

                                .--------------------.
          ----------------------|Geometry convergence|-------------------------
          Item                value                   Tolerance       Converged
          ---------------------------------------------------------------------
          RMS gradient        0.0043795938            0.0005000000      NO
          MAX gradient        0.0314762943            0.0020000000      NO
          RMS step            0.0140952296            0.0070000000      NO
          MAX step            0.1086835386            0.0100000000      NO
          ........................................................
          Max(Bonds)      0.0575      Max(Angles)    1.52
          Max(Dihed)        3.08      Max(Improp)    0.00
          ---------------------------------------------------------------------

The optimization has not yet converged - more geometry cycles are needed


    ---------------------------------------------------------------------------
                         Redundant Internal Coordinates
                            (Angstroem and degrees)

        Definition                    Value    dE/dq     Step     New-Value
    ----------------------------------------------------------------------------
     1. B(C   1,C   0)                1.5309 -0.003339  0.0042    1.5352   
     2. B(C   2,C   1)                1.5472 -0.005062  0.0064    1.5536   
     3. B(C   3,C   2)                1.5428 -0.003374  0.0039    1.5467   
     4. B(C   4,C   3)                1.5350 -0.000591  0.0014    1.5364   
     5. B(O   5,C   4)                1.4022 -0.009014  0.0087    1.4109   
     6. B(C   6,O   5)                1.4200 -0.017635  0.0177    1.4377   
     7. B(C   6,C   1)                1.5385 -0.001605  0.0018    1.5403   
     8. B(C   7,C   6)                1.5440  0.007310 -0.0095    1.5345   
     9. B(O   8,C   2)                1.3949 -0.025804  0.0230    1.4180   
    10. B(O   9,C   3)                1.4099 -0.014135  0.0133    1.4232   
    11. B(C  11,C  10)                1.5397 -0.001807  0.0022    1.5419   
    12. B(C  12,C  11)                1.5541 -0.003395  0.0049    1.5590   
    13. B(O  13,C  12)                1.4079 -0.012723  0.0120    1.4199   
    14. B(C  14,O  13)                1.4096 -0.007972  0.0076    1.4173   
    15. B(C  15,C  10)                1.5317  0.002852 -0.0040    1.5278   
    16. B(C  15,C  14)                1.5299  0.004499 -0.0062    1.5236   
    17. B(O  16,C  15)                1.4020 -0.018530  0.0169    1.4189   
    18. B(O  17,C  10)                1.4077 -0.019003  0.0175    1.4251   
    19. B(O  18,C  14)                1.3830 -0.009232  0.0079    1.3909   
    20. B(C  19,O  18)                1.4180 -0.014828  0.0143    1.4324   
    21. B(O  20,C   4)                1.4021 -0.011465  0.0106    1.4128   
    22. B(O  20,C  11)                1.4189 -0.017460  0.0171    1.4360   
    23. B(O  21,C   7)                1.4106 -0.018140  0.0171    1.4277   
    24. B(C  22,C  12)                1.5461 -0.001343  0.0016    1.5477   
    25. B(O  23,C  22)                1.4153 -0.019086  0.0180    1.4333   
    26. B(C  25,O  24)                1.3661 -0.003260  0.0026    1.3688   
    27. B(C  26,C  25)                1.3951 -0.003985  0.0031    1.3982   
    28. B(C  27,C  26)                1.3788 -0.007775  0.0059    1.3847   
    29. B(C  28,C  27)                1.3870 -0.009026  0.0072    1.3942   
    30. B(C  29,C  28)                1.3814 -0.008845  0.0069    1.3883   
    31. B(C  30,C  25)                1.3890 -0.005527  0.0043    1.3933   
    32. B(C  30,C  29)                1.3867 -0.008302  0.0065    1.3932   
    33. B(C  31,O  21)                1.3430  0.002594 -0.0019    1.3412   
    34. B(O  32,C  31)                1.1952 -0.031476  0.0140    1.2092   
    35. B(C  33,C  31)                1.5274  0.009421 -0.0117    1.5157   
    36. B(C  33,O  24)                1.4020 -0.011680  0.0107    1.4127   
    37. B(C  35,O  34)                1.3635 -0.006825  0.0055    1.3690   
    38. B(C  36,C  35)                1.3956 -0.003803  0.0030    1.3986   
    39. B(C  37,C  36)                1.3786 -0.008127  0.0062    1.3848   
    40. B(C  38,C  37)                1.3870 -0.009143  0.0072    1.3942   
    41. B(C  39,C  38)                1.3813 -0.008770  0.0068    1.3882   
    42. B(C  40,C  39)                1.3864 -0.007991  0.0063    1.3926   
    43. B(C  40,C  35)                1.3904 -0.005694  0.0046    1.3949   
    44. B(C  41,O  23)                1.3512  0.000297 -0.0004    1.3508   
    45. B(O  42,C  41)                1.1924 -0.031442  0.0139    1.2062   
    46. B(C  43,C  41)                1.5281  0.006720 -0.0083    1.5198   
    47. B(C  43,O  34)                1.4033 -0.011359  0.0103    1.4136   
    48. B(H  44,C   0)                1.0874 -0.004815  0.0063    1.0936   
    49. B(H  45,C   0)                1.0872 -0.004493  0.0058    1.0931   
    50. B(H  46,C   0)                1.0868 -0.005296  0.0069    1.0936   
    51. B(H  47,C   1)                1.0945 -0.001815  0.0024    1.0970   
    52. B(H  48,C   2)                1.0998  0.000580 -0.0008    1.0990   
    53. B(H  49,C   3)                1.1003 -0.000453  0.0006    1.1009   
    54. B(H  50,C   4)                1.0978  0.001266 -0.0017    1.0961   
    55. B(H  51,C   6)                1.0988  0.000218 -0.0001    1.0987   
    56. B(H  52,C   7)                1.0955 -0.000496  0.0007    1.0962   
    57. B(H  53,C   7)                1.0976  0.000104 -0.0001    1.0974   
    58. B(H  54,O   8)                0.9687  0.000004 -0.0000    0.9687   
    59. B(H  55,O   9)                0.9642 -0.001688  0.0018    0.9661   
    60. B(H  56,C  10)                1.0990 -0.001991  0.0027    1.1017   
    61. B(H  57,C  11)                1.0996 -0.000394  0.0005    1.1001   
    62. B(H  58,C  12)                1.1029 -0.001030  0.0014    1.1043   
    63. B(H  59,C  14)                1.1108  0.000192 -0.0003    1.1105   
    64. B(H  60,C  15)                1.1021 -0.001130  0.0015    1.1037   
    65. B(H  61,O  16)                0.9655 -0.002036  0.0019    0.9674   
    66. B(H  62,O  24)                2.4965 -0.005196  0.0575    2.5540   
    67. B(H  62,O  17)                0.9683 -0.002426  0.0022    0.9706   
    68. B(H  63,C  19)                1.0872 -0.002954  0.0038    1.0910   
    69. B(H  64,C  19)                1.0952 -0.002322  0.0031    1.0983   
    70. B(H  65,C  19)                1.0915 -0.002579  0.0034    1.0948   
    71. B(H  66,C  22)                1.0961  0.000803 -0.0011    1.0951   
    72. B(H  67,C  22)                1.0901 -0.001470  0.0019    1.0920   
    73. B(H  68,C  26)                1.0778 -0.006312  0.0079    1.0857   
    74. B(H  69,C  27)                1.0796 -0.004712  0.0060    1.0856   
    75. B(H  70,C  28)                1.0790 -0.004863  0.0061    1.0852   
    76. B(H  71,C  29)                1.0801 -0.004332  0.0055    1.0856   
    77. B(H  72,C  30)                1.0793 -0.004218  0.0053    1.0846   
    78. B(H  73,C  33)                1.0966  0.000734 -0.0010    1.0957   
    79. B(H  74,C  33)                1.1029  0.000096 -0.0001    1.1028   
    80. B(H  75,C  36)                1.0779 -0.006186  0.0078    1.0857   
    81. B(H  76,C  37)                1.0796 -0.004769  0.0060    1.0856   
    82. B(H  77,C  38)                1.0793 -0.004663  0.0059    1.0852   
    83. B(H  78,C  39)                1.0809 -0.003893  0.0050    1.0858   
    84. B(H  79,H  51)                2.7951 -0.000962  0.0155    2.8106   
    85. B(H  79,C  40)                1.0792 -0.004855  0.0063    1.0855   
    86. B(H  80,H  55)                4.2922 -0.000161 -0.0011    4.2910   
    87. B(H  80,C  43)                1.0981  0.000366 -0.0006    1.0974   
    88. B(H  81,C  43)                1.1019  0.000885 -0.0012    1.1007   
    89. A(H  45,C   0,H  46)          108.70  0.001780   -0.26    108.44   
    90. A(H  44,C   0,H  46)          108.27  0.000068   -0.04    108.23   
    91. A(C   1,C   0,H  46)          110.41 -0.000697    0.11    110.53   
    92. A(C   1,C   0,H  44)          110.83  0.000916   -0.15    110.68   
    93. A(H  44,C   0,H  45)          108.43  0.001133   -0.18    108.24   
    94. A(C   1,C   0,H  45)          110.13 -0.003091    0.50    110.64   
    95. A(C   0,C   1,H  47)          109.42  0.001252   -0.45    108.97   
    96. A(C   2,C   1,H  47)          106.93 -0.000759    0.05    106.98   
    97. A(C   6,C   1,H  47)          107.97  0.000406   -0.14    107.83   
    98. A(C   0,C   1,C   6)          108.86 -0.000785    0.28    109.14   
    99. A(C   2,C   1,C   6)          114.16  0.000095   -0.17    113.99   
   100. A(C   0,C   1,C   2)          109.41 -0.000116    0.40    109.81   
   101. A(C   1,C   2,C   3)          112.35 -0.002463    0.38    112.73   
   102. A(O   8,C   2,H  48)          103.67 -0.001577    0.35    104.02   
   103. A(C   1,C   2,H  48)          106.68  0.000967   -0.16    106.52   
   104. A(C   3,C   2,O   8)          111.88  0.000846   -0.08    111.80   
   105. A(C   1,C   2,O   8)          114.69  0.000284    0.04    114.73   
   106. A(C   3,C   2,H  48)          106.72  0.002257   -0.60    106.12   
   107. A(O   9,C   3,H  49)          110.93 -0.000783   -0.03    110.90   
   108. A(C   2,C   3,O   9)          111.89  0.002766   -0.66    111.22   
   109. A(C   4,C   3,H  49)          106.48  0.000544    0.28    106.77   
   110. A(C   2,C   3,H  49)          107.60 -0.000207    0.25    107.86   
   111. A(C   2,C   3,C   4)          115.16 -0.003882    0.61    115.77   
   112. A(C   4,C   3,O   9)          104.67  0.001462   -0.43    104.25   
   113. A(O   5,C   4,O  20)          112.84 -0.000362    0.50    113.34   
   114. A(O  20,C   4,H  50)          110.27  0.003636   -0.91    109.36   
   115. A(O   5,C   4,H  50)          104.43 -0.003336    0.38    104.81   
   116. A(C   3,C   4,H  50)          104.42  0.000182   -0.20    104.22   
   117. A(C   3,C   4,O   5)          114.81  0.005929   -0.87    113.94   
   118. A(C   3,C   4,O  20)          109.57 -0.005666    0.94    110.51   
   119. A(C   4,O   5,C   6)          118.13 -0.004386    1.21    119.34   
   120. A(O   5,C   6,H  51)          102.20 -0.001619    0.01    102.21   
   121. A(C   1,C   6,O   5)          113.18  0.005318   -0.79    112.40   
   122. A(C   1,C   6,C   7)          114.57 -0.003994    0.47    115.04   
   123. A(C   7,C   6,H  51)          104.93  0.004065   -0.96    103.98   
   124. A(O   5,C   6,C   7)          112.91 -0.002467    0.90    113.82   
   125. A(C   1,C   6,H  51)          107.74 -0.001015    0.25    107.99   
   126. A(H  52,C   7,H  53)          109.38  0.000300   -0.02    109.36   
   127. A(O  21,C   7,H  53)          110.07  0.001306   -0.43    109.64   
   128. A(C   6,C   7,H  53)          108.20 -0.002120    0.15    108.35   
   129. A(C   6,C   7,H  52)          108.35  0.001351   -0.10    108.25   
   130. A(O  21,C   7,H  52)          110.08 -0.002895    0.63    110.71   
   131. A(C   6,C   7,O  21)          110.71  0.002065   -0.23    110.48   
   132. A(C   2,O   8,H  54)          109.88  0.003744   -0.53    109.35   
   133. A(C   3,O   9,H  55)          109.26  0.003414   -0.51    108.75   
   134. A(O  17,C  10,H  56)          110.06 -0.001246    0.26    110.32   
   135. A(C  15,C  10,H  56)          108.34  0.002266   -0.43    107.91   
   136. A(C  11,C  10,H  56)          107.71 -0.000042   -0.08    107.62   
   137. A(C  11,C  10,O  17)          106.83  0.002594   -0.25    106.58   
   138. A(C  11,C  10,C  15)          114.45 -0.002807    0.34    114.80   
   139. A(C  15,C  10,O  17)          109.40 -0.000812    0.18    109.58   
   140. A(C  12,C  11,O  20)          111.24  0.002630   -0.56    110.68   
   141. A(O  20,C  11,H  57)          110.22 -0.000502    0.18    110.40   
   142. A(C  10,C  11,H  57)          106.80  0.001232   -0.17    106.63   
   143. A(C  12,C  11,H  57)          108.73 -0.000698   -0.05    108.69   
   144. A(C  10,C  11,C  12)          115.28  0.000125   -0.03    115.25   
   145. A(C  10,C  11,O  20)          104.41 -0.002902    0.66    105.06   
   146. A(C  22,C  12,H  58)          108.92  0.001000    0.11    109.03   
   147. A(O  13,C  12,H  58)          109.33 -0.001238    0.15    109.48   
   148. A(C  11,C  12,H  58)          107.48  0.000070    0.13    107.61   
   149. A(O  13,C  12,C  22)          104.96  0.000701   -0.16    104.80   
   150. A(C  11,C  12,C  22)          112.75 -0.003588    0.34    113.09   
   151. A(C  11,C  12,O  13)          113.31  0.003037   -0.54    112.77   
   152. A(C  12,O  13,C  14)          113.63  0.001707   -0.19    113.43   
   153. A(C  15,C  14,O  18)          107.78 -0.001203    0.14    107.92   
   154. A(O  18,C  14,H  59)          111.02  0.000422   -0.01    111.01   
   155. A(C  15,C  14,H  59)          110.49 -0.001047    0.44    110.93   
   156. A(O  13,C  14,H  59)          109.50 -0.000871    0.29    109.79   
   157. A(O  13,C  14,O  18)          109.97  0.002096   -0.54    109.43   
   158. A(O  13,C  14,C  15)          108.01  0.000630   -0.34    107.67   
   159. A(O  16,C  15,H  60)          110.74 -0.000720    0.18    110.92   
   160. A(C  14,C  15,H  60)          106.95 -0.000049    0.08    107.03   
   161. A(C  10,C  15,H  60)          109.17  0.000566   -0.14    109.03   
   162. A(C  14,C  15,O  16)          112.34 -0.000169    0.16    112.50   
   163. A(C  10,C  15,O  16)          107.77  0.001623   -0.33    107.44   
   164. A(C  10,C  15,C  14)          109.85 -0.001272    0.05    109.90   
   165. A(C  15,O  16,H  61)          107.71 -0.001081    0.15    107.86   
   166. A(C  10,O  17,H  62)          107.48 -0.010218    1.40    108.88   
   167. A(C  14,O  18,C  19)          114.12 -0.000853    0.11    114.23   
   168. A(H  64,C  19,H  65)          109.45  0.000958   -0.11    109.34   
   169. A(H  63,C  19,H  65)          110.14  0.002710   -0.45    109.69   
   170. A(O  18,C  19,H  65)          110.76 -0.002539    0.41    111.17   
   171. A(H  63,C  19,H  64)          110.01  0.001890   -0.33    109.68   
   172. A(O  18,C  19,H  64)          110.55 -0.000205    0.05    110.60   
   173. A(O  18,C  19,H  63)          105.89 -0.002863    0.43    106.32   
   174. A(C   4,O  20,C  11)          116.12  0.000764   -0.11    116.02   
   175. A(C   7,O  21,C  31)          124.34  0.001097   -0.16    124.17   
   176. A(C  12,C  22,H  67)          110.35 -0.001197    0.18    110.53   
   177. A(O  23,C  22,H  66)          108.06  0.001920   -0.38    107.68   
   178. A(C  12,C  22,H  66)          106.83 -0.002926    0.62    107.46   
   179. A(O  23,C  22,H  67)          112.29  0.000327   -0.15    112.14   
   180. A(C  12,C  22,O  23)          109.88 -0.000019    0.22    110.09   
   181. A(H  66,C  22,H  67)          109.25  0.001812   -0.47    108.78   
   182. A(C  22,O  23,C  41)          125.37  0.010267   -1.52    123.85   
   183. A(C  25,O  24,C  33)          118.69  0.006962   -0.87    117.82   
   184. A(C  26,C  25,C  30)          119.46 -0.004979    0.58    120.04   
   185. A(O  24,C  25,C  30)          125.12  0.005147   -0.61    124.51   
   186. A(O  24,C  25,C  26)          115.42 -0.000169    0.03    115.45   
   187. A(C  27,C  26,H  68)          121.56  0.000189   -0.04    121.51   
   188. A(C  25,C  26,H  68)          118.15 -0.002648    0.37    118.52   
   189. A(C  25,C  26,C  27)          120.29  0.002459   -0.32    119.97   
   190. A(C  28,C  27,H  69)          120.08 -0.000185    0.03    120.10   
   191. A(C  26,C  27,H  69)          119.63  0.000882   -0.13    119.50   
   192. A(C  26,C  27,C  28)          120.30 -0.000697    0.10    120.40   
   193. A(C  29,C  28,H  70)          120.24 -0.000546    0.05    120.30   
   194. A(C  27,C  28,H  70)          120.30 -0.000371    0.03    120.33   
   195. A(C  27,C  28,C  29)          119.45  0.000917   -0.08    119.37   
   196. A(C  28,C  29,H  71)          120.07 -0.000294    0.03    120.11   
   197. A(C  28,C  29,C  30)          120.81 -0.000415    0.08    120.89   
   198. A(C  30,C  29,H  71)          119.11  0.000710   -0.11    119.00   
   199. A(C  25,C  30,C  29)          119.69  0.002715   -0.35    119.34   
   200. A(C  29,C  30,H  72)          119.04 -0.001969    0.26    119.30   
   201. A(C  25,C  30,H  72)          121.27 -0.000746    0.09    121.36   
   202. A(O  32,C  31,C  33)          123.66 -0.001089    0.18    123.84   
   203. A(O  21,C  31,C  33)          117.55  0.000807   -0.07    117.48   
   204. A(O  21,C  31,O  32)          118.59  0.000093    0.05    118.63   
   205. A(O  24,C  33,C  31)          106.98  0.006785   -0.91    106.07   
   206. A(H  73,C  33,H  74)          109.32  0.001700   -0.25    109.07   
   207. A(C  31,C  33,H  74)          107.57 -0.001110    0.17    107.74   
   208. A(O  24,C  33,H  74)          111.34 -0.004324    0.80    112.14   
   209. A(C  31,C  33,H  73)          110.94 -0.001784    0.13    111.07   
   210. A(O  24,C  33,H  73)          110.64 -0.001264    0.07    110.70   
   211. A(C  35,O  34,C  43)          118.57  0.009597   -1.25    117.32   
   212. A(C  36,C  35,C  40)          119.30 -0.005048    0.59    119.88   
   213. A(O  34,C  35,C  40)          125.20  0.005635   -0.66    124.54   
   214. A(O  34,C  35,C  36)          115.49 -0.000593    0.08    115.57   
   215. A(C  35,C  36,C  37)          120.39  0.002675   -0.35    120.05   
   216. A(C  37,C  36,H  75)          121.61  0.000257   -0.06    121.55   
   217. A(C  35,C  36,H  75)          118.00 -0.002932    0.40    118.40   
   218. A(C  36,C  37,C  38)          120.32 -0.000664    0.10    120.42   
   219. A(C  38,C  37,H  76)          120.03 -0.000330    0.04    120.08   
   220. A(C  36,C  37,H  76)          119.65  0.000994   -0.15    119.50   
   221. A(C  37,C  38,C  39)          119.37  0.000742   -0.06    119.31   
   222. A(C  39,C  38,H  77)          120.29 -0.000444    0.04    120.33   
   223. A(C  37,C  38,H  77)          120.34 -0.000299    0.02    120.36   
   224. A(C  38,C  39,C  40)          120.90 -0.000211    0.05    120.95   
   225. A(C  40,C  39,H  78)          119.12  0.000739   -0.12    119.01   
   226. A(C  38,C  39,H  78)          119.98 -0.000530    0.07    120.05   
   227. A(C  35,C  40,C  39)          119.71  0.002504   -0.33    119.38   
   228. A(C  39,C  40,H  79)          118.98 -0.001240    0.14    119.13   
   229. A(C  35,C  40,H  79)          121.30 -0.001266    0.19    121.49   
   230. A(O  42,C  41,C  43)          123.85 -0.002415    0.37    124.22   
   231. A(O  23,C  41,C  43)          117.60  0.004012   -0.62    116.97   
   232. A(O  23,C  41,O  42)          118.54 -0.001595    0.25    118.79   
   233. A(H  80,C  43,H  81)          109.64  0.001410   -0.53    109.11   
   234. A(C  41,C  43,H  81)          109.69  0.000987   -0.11    109.58   
   235. A(O  34,C  43,H  81)          110.55 -0.001762    0.46    111.01   
   236. A(C  41,C  43,H  80)          108.68  0.000302   -0.16    108.51   
   237. A(O  34,C  43,H  80)          110.50 -0.000052    0.02    110.52   
   238. A(O  34,C  43,C  41)          107.74 -0.000881    0.32    108.06   
   239. D(C   2,C   1,C   0,H  46)     57.56  0.000174   -0.28     57.28   
   240. D(H  47,C   1,C   0,H  45)   -179.34  0.000653   -0.38   -179.72   
   241. D(H  47,C   1,C   0,H  44)     60.68  0.000661   -0.38     60.30   
   242. D(H  47,C   1,C   0,H  46)    -59.29  0.000437   -0.31    -59.60   
   243. D(C   6,C   1,C   0,H  45)     62.88 -0.000098   -0.11     62.77   
   244. D(C   6,C   1,C   0,H  44)    -57.10 -0.000090   -0.11    -57.21   
   245. D(C   2,C   1,C   0,H  45)    -62.49  0.000390   -0.35    -62.84   
   246. D(C   2,C   1,C   0,H  44)    177.53  0.000398   -0.35    177.18   
   247. D(C   6,C   1,C   0,H  46)   -177.07 -0.000314   -0.04   -177.11   
   248. D(O   8,C   2,C   1,C   6)     89.10  0.000586   -0.24     88.87   
   249. D(H  48,C   2,C   1,H  47)     83.91 -0.000618    0.36     84.28   
   250. D(H  48,C   2,C   1,C   0)    -34.49 -0.001615    0.66    -33.83   
   251. D(C   3,C   2,C   1,C   6)    -40.14  0.001412   -0.50    -40.64   
   252. D(C   3,C   2,C   1,H  47)   -159.48  0.001368   -0.26   -159.74   
   253. D(O   8,C   2,C   1,H  47)    -30.24  0.000542    0.01    -30.23   
   254. D(C   3,C   2,C   1,C   0)     82.11  0.000371    0.04     82.15   
   255. D(H  48,C   2,C   1,C   6)   -156.74 -0.000574    0.12   -156.63   
   256. D(O   8,C   2,C   1,C   0)   -148.65 -0.000455    0.31   -148.34   
   257. D(H  49,C   3,C   2,C   1)    155.87 -0.002146    0.87    156.74   
   258. D(H  49,C   3,C   2,O   8)     25.19 -0.001118    0.56     25.75   
   259. D(O   9,C   3,C   2,O   8)    147.28 -0.000500    0.28    147.56   
   260. D(C   4,C   3,C   2,H  48)    153.90  0.000917   -0.40    153.51   
   261. D(H  49,C   3,C   2,H  48)    -87.55 -0.000934    0.52    -87.03   
   262. D(C   4,C   3,C   2,C   1)     37.32 -0.000295   -0.04     37.28   
   263. D(O   9,C   3,C   2,H  48)     34.54 -0.000316    0.24     34.78   
   264. D(C   4,C   3,C   2,O   8)    -93.36  0.000733   -0.36    -93.71   
   265. D(O   9,C   3,C   2,C   1)    -82.04 -0.001528    0.59    -81.45   
   266. D(O  20,C   4,C   3,C   2)     87.26 -0.003348    2.03     89.29   
   267. D(O   5,C   4,C   3,H  49)   -160.10 -0.000562    0.34   -159.75   
   268. D(O   5,C   4,C   3,C   2)    -40.93 -0.002772    1.23    -39.70   
   269. D(O   5,C   4,C   3,O   9)     82.35 -0.000605    0.45     82.80   
   270. D(H  50,C   4,C   3,H  49)     86.18  0.000471    0.43     86.62   
   271. D(H  50,C   4,C   3,C   2)   -154.64 -0.001740    1.32   -153.33   
   272. D(H  50,C   4,C   3,O   9)    -31.37  0.000427    0.54    -30.83   
   273. D(O  20,C   4,C   3,H  49)    -31.91 -0.001137    1.14    -30.77   
   274. D(O  20,C   4,C   3,O   9)   -149.46 -0.001181    1.25   -148.22   
   275. D(C   6,O   5,C   4,H  50)    162.40  0.001090   -1.25    161.15   
   276. D(C   6,O   5,C   4,O  20)    -77.84  0.003188   -1.84    -79.68   
   277. D(C   6,O   5,C   4,C   3)     48.69  0.000062   -0.82     47.86   
   278. D(C   7,C   6,O   5,C   4)     80.86 -0.000347    0.71     81.56   
   279. D(C   1,C   6,O   5,C   4)    -51.37  0.002718   -0.09    -51.46   
   280. D(H  51,C   6,O   5,C   4)   -166.95  0.002482   -0.03   -166.98   
   281. D(H  51,C   6,C   1,H  47)    -82.70 -0.000091   -0.35    -83.05   
   282. D(H  51,C   6,C   1,C   2)    158.54  0.000525   -0.21    158.33   
   283. D(H  51,C   6,C   1,C   0)     35.99  0.001199   -0.82     35.18   
   284. D(C   7,C   6,C   1,C   0)    152.34  0.003250   -1.57    150.77   
   285. D(C   7,C   6,C   1,H  47)     33.65  0.001961   -1.11     32.54   
   286. D(C   7,C   6,C   1,C   2)    -85.11  0.002576   -0.96    -86.07   
   287. D(O   5,C   6,C   1,H  47)    165.06 -0.000305   -0.10    164.96   
   288. D(O   5,C   6,C   1,C   2)     46.31  0.000310    0.04     46.35   
   289. D(O   5,C   6,C   1,C   0)    -76.24  0.000984   -0.56    -76.81   
   290. D(H  53,C   7,C   6,H  51)     47.30  0.000836   -1.29     46.01   
   291. D(H  53,C   7,C   6,C   1)    -70.66  0.001577   -1.22    -71.88   
   292. D(H  52,C   7,C   6,H  51)    -71.20  0.000908   -1.29    -72.49   
   293. D(H  52,C   7,C   6,O   5)     39.30  0.000158   -1.41     37.89   
   294. D(H  52,C   7,C   6,C   1)    170.85  0.001649   -1.22    169.63   
   295. D(O  21,C   7,C   6,H  51)    168.00  0.002348   -1.86    166.13   
   296. D(H  53,C   7,C   6,O   5)    157.80  0.000085   -1.41    156.39   
   297. D(O  21,C   7,C   6,C   1)     50.04  0.003090   -1.79     48.25   
   298. D(O  21,C   7,C   6,O   5)    -81.50  0.001598   -1.98    -83.48   
   299. D(H  54,O   8,C   2,C   3)     62.42 -0.002726    1.36     63.77   
   300. D(H  54,O   8,C   2,H  48)    177.04 -0.000579    0.81    177.85   
   301. D(H  54,O   8,C   2,C   1)    -67.05 -0.000265    0.86    -66.19   
   302. D(H  55,O   9,C   3,H  49)     59.68 -0.000571    0.41     60.09   
   303. D(H  55,O   9,C   3,C   4)    174.15  0.000491    0.50    174.65   
   304. D(H  55,O   9,C   3,C   2)    -60.48 -0.001639    0.55    -59.93   
   305. D(H  57,C  11,C  10,O  17)     28.29 -0.000505    0.15     28.44   
   306. D(H  57,C  11,C  10,C  15)    -92.97  0.000434   -0.11    -93.07   
   307. D(O  20,C  11,C  10,H  56)     29.73  0.000763   -0.16     29.57   
   308. D(O  20,C  11,C  10,O  17)    -88.48  0.000879   -0.29    -88.76   
   309. D(O  20,C  11,C  10,C  15)    150.27  0.001819   -0.55    149.72   
   310. D(C  12,C  11,C  10,O  17)    149.19 -0.000415   -0.05    149.14   
   311. D(C  12,C  11,C  10,C  15)     27.94  0.000525   -0.31     27.63   
   312. D(H  57,C  11,C  10,H  56)    146.50 -0.000622    0.28    146.78   
   313. D(C  12,C  11,C  10,H  56)    -92.60 -0.000532    0.08    -92.52   
   314. D(H  58,C  12,C  11,H  57)   -151.42  0.000565    0.01   -151.41   
   315. D(H  58,C  12,C  11,O  20)    -29.86  0.001150   -0.14    -30.01   
   316. D(H  58,C  12,C  11,C  10)     88.74 -0.000589    0.28     89.02   
   317. D(C  22,C  12,C  11,H  57)    -31.37 -0.000321    0.44    -30.94   
   318. D(C  22,C  12,C  11,O  20)     90.18  0.000263    0.28     90.46   
   319. D(C  22,C  12,C  11,C  10)   -151.22 -0.001476    0.70   -150.51   
   320. D(O  13,C  12,C  11,H  57)     87.67  0.000173    0.08     87.75   
   321. D(O  13,C  12,C  11,O  20)   -150.77  0.000757   -0.08   -150.85   
   322. D(O  13,C  12,C  11,C  10)    -32.17 -0.000982    0.35    -31.82   
   323. D(C  14,O  13,C  12,H  58)    -65.21 -0.000499    0.26    -64.95   
   324. D(C  14,O  13,C  12,C  22)    178.08 -0.001441    0.15    178.24   
   325. D(C  14,O  13,C  12,C  11)     54.65  0.000705    0.17     54.82   
   326. D(H  59,C  14,O  13,C  12)     50.00 -0.000350   -0.25     49.75   
   327. D(O  18,C  14,O  13,C  12)    172.25  0.000966   -0.42    171.83   
   328. D(C  15,C  14,O  13,C  12)    -70.37  0.001049   -0.75    -71.12   
   329. D(H  60,C  15,C  14,H  59)   -176.30 -0.000263    0.26   -176.04   
   330. D(H  60,C  15,C  14,O  13)    -56.55 -0.001552    0.67    -55.88   
   331. D(O  16,C  15,C  14,H  59)     62.00  0.000768   -0.11     61.89   
   332. D(O  16,C  15,C  14,O  18)    -59.46  0.001646   -0.46    -59.91   
   333. D(C  10,C  15,C  14,H  59)    -57.94 -0.000304    0.17    -57.77   
   334. D(C  10,C  15,C  14,O  18)   -179.40  0.000574   -0.18   -179.58   
   335. D(C  10,C  15,C  14,O  13)     61.82 -0.001594    0.57     62.39   
   336. D(H  60,C  15,C  10,H  56)   -164.89  0.000354   -0.35   -165.24   
   337. D(H  60,C  15,C  10,O  17)    -44.90 -0.000276   -0.19    -45.09   
   338. D(H  60,C  15,C  10,C  11)     74.93  0.000597   -0.15     74.77   
   339. D(O  16,C  15,C  10,H  56)    -44.55  0.000770   -0.41    -44.96   
   340. D(O  16,C  15,C  14,O  13)   -178.24 -0.000521    0.29   -177.95   
   341. D(O  16,C  15,C  10,O  17)     75.44  0.000140   -0.25     75.19   
   342. D(O  16,C  15,C  10,C  11)   -164.74  0.001013   -0.22   -164.95   
   343. D(H  60,C  15,C  14,O  18)     62.24  0.000616   -0.09     62.16   
   344. D(C  14,C  15,C  10,H  56)     78.13  0.000815   -0.39     77.74   
   345. D(C  14,C  15,C  10,O  17)   -161.88  0.000185   -0.23   -162.11   
   346. D(C  14,C  15,C  10,C  11)    -42.05  0.001058   -0.19    -42.25   
   347. D(H  61,O  16,C  15,H  60)    -70.33 -0.000389    0.69    -69.63   
   348. D(H  61,O  16,C  15,C  14)     49.18 -0.001058    1.02     50.21   
   349. D(H  61,O  16,C  15,C  10)    170.33 -0.001657    0.96    171.29   
   350. D(H  62,O  17,C  10,H  56)     57.02  0.001404   -1.01     56.01   
   351. D(H  62,O  17,C  10,C  15)    -61.92 -0.000120   -0.74    -62.66   
   352. D(H  62,O  17,C  10,C  11)    173.68  0.002159   -1.11    172.56   
   353. D(C  19,O  18,C  14,H  59)     54.82  0.002473   -1.58     53.24   
   354. D(C  19,O  18,C  14,C  15)    175.95  0.000667   -0.95    175.00   
   355. D(C  19,O  18,C  14,O  13)    -66.52  0.001883   -1.58    -68.10   
   356. D(H  65,C  19,O  18,C  14)     60.57 -0.000790    0.55     61.12   
   357. D(H  64,C  19,O  18,C  14)    -60.92 -0.000155    0.38    -60.54   
   358. D(H  63,C  19,O  18,C  14)    179.96 -0.000621    0.49    180.45   
   359. D(C   4,O  20,C  11,H  57)     55.53  0.002116   -0.77     54.76   
   360. D(C   4,O  20,C  11,C  12)    -65.16  0.001598   -0.46    -65.62   
   361. D(C   4,O  20,C  11,C  10)    169.89  0.001804   -0.53    169.36   
   362. D(C  11,O  20,C   4,H  50)     55.90  0.003439   -2.86     53.04   
   363. D(C  11,O  20,C   4,O   5)    -60.44  0.005460   -3.05    -63.50   
   364. D(C  11,O  20,C   4,C   3)    170.29  0.002475   -3.07    167.21   
   365. D(C  31,O  21,C   7,C   6)    174.25  0.004323   -2.76    171.49   
   366. D(C  31,O  21,C   7,H  53)    -66.17  0.003837   -2.99    -69.16   
   367. D(C  31,O  21,C   7,H  52)     54.47  0.003191   -2.89     51.59   
   368. D(H  67,C  22,C  12,H  58)    121.87  0.000125   -0.27    121.60   
   369. D(H  67,C  22,C  12,O  13)   -121.14 -0.000470   -0.14   -121.27   
   370. D(H  67,C  22,C  12,C  11)      2.66  0.001616   -0.72      1.94   
   371. D(H  66,C  22,C  12,H  58)   -119.47 -0.000078   -0.37   -119.84   
   372. D(H  66,C  22,C  12,O  13)     -2.48 -0.000673   -0.23     -2.71   
   373. D(H  66,C  22,C  12,C  11)    121.32  0.001413   -0.81    120.51   
   374. D(O  23,C  22,C  12,H  58)     -2.47  0.000551   -0.36     -2.83   
   375. D(O  23,C  22,C  12,O  13)    114.51 -0.000045   -0.22    114.30   
   376. D(O  23,C  22,C  12,C  11)   -121.69  0.002041   -0.80   -122.49   
   377. D(C  41,O  23,C  22,H  67)     16.97  0.000936   -0.12     16.85   
   378. D(C  41,O  23,C  22,H  66)   -103.59 -0.002809    0.81   -102.78   
   379. D(C  41,O  23,C  22,C  12)    140.19 -0.000390    0.16    140.35   
   380. D(C  30,C  25,O  24,C  33)      1.53 -0.000192    0.15      1.68   
   381. D(C  26,C  25,O  24,C  33)   -178.32 -0.000065    0.05   -178.27   
   382. D(H  68,C  26,C  25,C  30)    179.78 -0.000070    0.06    179.84   
   383. D(H  68,C  26,C  25,O  24)     -0.36 -0.000174    0.15     -0.21   
   384. D(C  27,C  26,C  25,C  30)      0.03  0.000008   -0.01      0.03   
   385. D(C  27,C  26,C  25,O  24)    179.90 -0.000096    0.08    179.98   
   386. D(H  69,C  27,C  26,H  68)      0.20  0.000055   -0.04      0.15   
   387. D(H  69,C  27,C  26,C  25)    179.93 -0.000033    0.03    179.96   
   388. D(C  28,C  27,C  26,H  68)   -179.81  0.000065   -0.05   -179.86   
   389. D(C  28,C  27,C  26,C  25)     -0.07 -0.000022    0.02     -0.06   
   390. D(H  70,C  28,C  27,H  69)      0.03  0.000016   -0.01      0.02   
   391. D(H  70,C  28,C  27,C  26)   -179.96  0.000006   -0.00   -179.97   
   392. D(C  29,C  28,C  27,H  69)   -179.91  0.000033   -0.03   -179.94   
   393. D(C  29,C  28,C  27,C  26)      0.10  0.000023   -0.02      0.08   
   394. D(H  71,C  29,C  28,H  70)     -0.05 -0.000000    0.00     -0.05   
   395. D(H  71,C  29,C  28,C  27)    179.89 -0.000017    0.01    179.91   
   396. D(C  30,C  29,C  28,H  70)    179.98  0.000007   -0.01    179.97   
   397. D(C  30,C  29,C  28,C  27)     -0.08 -0.000010    0.01     -0.07   
   398. D(H  72,C  30,C  29,C  28)    179.89  0.000013   -0.01    179.88   
   399. D(C  25,C  30,C  29,H  71)   -179.93  0.000003   -0.00   -179.94   
   400. D(C  25,C  30,C  29,C  28)      0.04 -0.000004    0.00      0.04   
   401. D(H  72,C  30,C  25,C  26)   -179.86 -0.000010    0.01   -179.85   
   402. D(H  72,C  30,C  25,O  24)      0.29  0.000115   -0.09      0.20   
   403. D(C  29,C  30,C  25,C  26)     -0.01  0.000005   -0.00     -0.02   
   404. D(H  72,C  30,C  29,H  71)     -0.08  0.000019   -0.01     -0.10   
   405. D(C  29,C  30,C  25,O  24)   -179.86  0.000130   -0.10   -179.97   
   406. D(C  33,C  31,O  21,C   7)     10.23  0.004058   -2.94      7.29   
   407. D(O  32,C  31,O  21,C   7)   -174.78  0.001700   -0.98   -175.76   
   408. D(H  74,C  33,C  31,O  32)    -99.12  0.000271    0.47    -98.64   
   409. D(H  74,C  33,C  31,O  21)     75.59 -0.002146    2.54     78.13   
   410. D(H  73,C  33,C  31,O  32)    141.36 -0.000076    0.60    141.96   
   411. D(H  73,C  33,C  31,O  21)    -43.93 -0.002494    2.66    -41.27   
   412. D(O  24,C  33,C  31,O  32)     20.60 -0.001749    1.02     21.62   
   413. D(O  24,C  33,C  31,O  21)   -164.69 -0.004167    3.08   -161.61   
   414. D(H  74,C  33,O  24,C  25)    -61.90  0.000634   -0.02    -61.92   
   415. D(H  73,C  33,O  24,C  25)     59.88 -0.001040    0.25     60.13   
   416. D(C  31,C  33,O  24,C  25)   -179.17  0.000276   -0.12   -179.29   
   417. D(C  40,C  35,O  34,C  43)     11.51  0.000795   -1.08     10.43   
   418. D(C  36,C  35,O  34,C  43)   -169.48  0.000358   -0.69   -170.17   
   419. D(H  75,C  36,C  35,C  40)    179.61 -0.000153    0.18    179.79   
   420. D(H  75,C  36,C  35,O  34)      0.54  0.000147   -0.18      0.36   
   421. D(C  37,C  36,C  35,C  40)     -0.56 -0.000108    0.16     -0.40   
   422. D(C  37,C  36,C  35,O  34)   -179.63  0.000192   -0.20   -179.83   
   423. D(H  76,C  37,C  36,H  75)     -0.08  0.000017   -0.01     -0.10   
   424. D(H  76,C  37,C  36,C  35)   -179.91 -0.000025    0.01   -179.90   
   425. D(C  38,C  37,C  36,H  75)    179.75  0.000047   -0.04    179.71   
   426. D(C  38,C  37,C  36,C  35)     -0.07  0.000005   -0.02     -0.09   
   427. D(H  77,C  38,C  37,H  76)     -0.01 -0.000003    0.01     -0.00   
   428. D(H  77,C  38,C  37,C  36)   -179.85 -0.000035    0.04   -179.81   
   429. D(C  39,C  38,C  37,H  76)   -179.71  0.000133   -0.12   -179.83   
   430. D(C  39,C  38,C  37,C  36)      0.46  0.000100   -0.09      0.36   
   431. D(H  78,C  39,C  38,H  77)     -0.45 -0.000158    0.14     -0.31   
   432. D(H  78,C  39,C  38,C  37)    179.25 -0.000294    0.27    179.52   
   433. D(C  40,C  39,C  38,H  77)   -179.91  0.000072   -0.06   -179.97   
   434. D(C  40,C  39,C  38,C  37)     -0.21 -0.000063    0.07     -0.14   
   435. D(H  79,C  40,C  39,H  78)     -0.29 -0.000135    0.18     -0.12   
   436. D(H  79,C  40,C  39,C  38)    179.17 -0.000370    0.38    179.55   
   437. D(C  35,C  40,C  39,H  78)   -179.88  0.000136   -0.13   -180.01   
   438. D(C  35,C  40,C  39,C  38)     -0.42 -0.000099    0.07     -0.35   
   439. D(H  79,C  40,C  35,C  36)   -178.78  0.000428   -0.49   -179.28   
   440. D(H  79,C  40,C  35,O  34)      0.19  0.000021   -0.09      0.10   
   441. D(C  39,C  40,C  35,C  36)      0.79  0.000152   -0.18      0.61   
   442. D(C  39,C  40,C  35,O  34)    179.77 -0.000256    0.22    179.99   
   443. D(C  43,C  41,O  23,C  22)     -3.44 -0.001382    0.62     -2.82   
   444. D(O  42,C  41,O  23,C  22)    177.39 -0.001556    1.06    178.45   
   445. D(H  81,C  43,C  41,O  23)     61.40  0.001087    0.16     61.56   
   446. D(H  80,C  43,C  41,O  42)    120.66 -0.001205    0.51    121.17   
   447. D(H  80,C  43,C  41,O  23)    -58.46 -0.001401    0.97    -57.49   
   448. D(O  34,C  43,C  41,O  42)      0.91 -0.000809    0.39      1.30   
   449. D(O  34,C  43,C  41,O  23)   -178.21 -0.001004    0.85   -177.36   
   450. D(H  81,C  43,O  34,C  35)    -85.41 -0.000408   -0.04    -85.45   
   451. D(H  80,C  43,O  34,C  35)     36.15  0.000155   -0.38     35.77   
   452. D(H  81,C  43,C  41,O  42)   -119.48  0.001282   -0.30   -119.79   
   453. D(C  41,C  43,O  34,C  35)    154.73 -0.000038   -0.37    154.37   
    ----------------------------------------------------------------------------

         *************************************************************
         *                GEOMETRY OPTIMIZATION CYCLE   2            *
         *************************************************************
---------------------------------
CARTESIAN COORDINATES (ANGSTROEM)
---------------------------------
  C     -2.601991   -3.071492   -1.167174
  C     -1.908989   -2.505698    0.080361
  C     -0.721778   -3.422726    0.484628
  C      0.559630   -3.136867   -0.333072
  C      0.822406   -1.660534   -0.667852
  O     -0.338116   -0.936532   -1.013668
  C     -1.507691   -1.042349   -0.184712
  C     -1.468409   -0.144004    1.058653
  O     -0.457919   -3.472004    1.876956
  O      0.516082   -3.781471   -1.601127
  C      2.661905    0.782693    1.388207
  C      2.136508    0.238340    0.044688
  C      3.201817    0.119202   -1.086987
  O      4.210518    1.114697   -0.999432
  C      4.860312    1.149179    0.259641
  C      3.871642    1.708978    1.274998
  O      4.435595    1.832144    2.571163
  O      1.578892    1.483098    1.994633
  O      5.946024    2.016275    0.196478
  C      7.015450    1.559362   -0.639699
  O      1.580405   -1.048619    0.355476
  O     -0.741991   -0.779383    2.110715
  C      2.601537    0.287065   -2.503516
  O      2.882263   -0.871668   -3.298914
  O     -0.136310    1.777645    4.518096
  C     -0.438840    3.041480    4.947925
  C      0.423074    3.570142    5.913655
  C      0.204107    4.842643    6.413873
  C     -0.872051    5.603751    5.959641
  C     -1.724651    5.073279    5.001014
  C     -1.517286    3.794520    4.488478
  C     -0.397763   -0.177700    3.258820
  O      0.284929   -0.786399    4.049749
  C     -0.952832    1.209207    3.515225
  O     -0.168005   -1.552169   -5.123211
  C     -1.525420   -1.531470   -4.946336
  C     -2.248361   -2.448815   -5.715616
  C     -3.628134   -2.504989   -5.612525
  C     -4.306421   -1.652218   -4.742766
  C     -3.584900   -0.739608   -3.985463
  C     -2.197435   -0.667687   -4.081246
  C      1.998803   -1.423771   -4.158662
  O      2.339133   -2.383199   -4.805700
  C      0.615003   -0.798229   -4.219597
  H     -3.471029   -2.464078   -1.435240
  H     -1.915794   -3.081232   -2.017952
  H     -2.942555   -4.094798   -0.985781
  H     -2.618761   -2.513121    0.916723
  H     -1.020869   -4.450059    0.233781
  H      1.421118   -3.487128    0.256089
  H      1.415768   -1.694593   -1.588788
  H     -2.282626   -0.587156   -0.816893
  H     -0.997219    0.805971    0.780845
  H     -2.500031    0.042784    1.382980
  H     -0.151765   -2.603209    2.176556
  H      0.436970   -4.734364   -1.462547
  H      2.953187   -0.080979    2.007037
  H      1.345979    0.927735   -0.286973
  H      3.663580   -0.880736   -1.007430
  H      5.184200    0.125713    0.543890
  H      3.539162    2.690425    0.895114
  H      5.277144    2.301494    2.485282
  H      1.835322    1.739684    2.894916
  H      7.792171    2.323866   -0.589294
  H      7.412577    0.603811   -0.271569
  H      6.683291    1.438775   -1.675953
  H      3.100576    1.141361   -2.972868
  H      1.531135    0.494799   -2.443109
  H      1.254016    2.960954    6.256083
  H      0.877674    5.245360    7.163976
  H     -1.042311    6.601060    6.352014
  H     -2.567257    5.654866    4.639915
  H     -2.200553    3.404739    3.741725
  H     -0.928145    1.817880    2.604533
  H     -1.999060    1.096848    3.845176
  H     -1.701234   -3.107255   -6.383411
  H     -4.180333   -3.221586   -6.212691
  H     -5.387432   -1.699299   -4.660585
  H     -4.101715   -0.064520   -3.310055
  H     -1.663520    0.062165   -3.480617
  H      0.175791   -0.825986   -3.214303
  H      0.697723    0.249137   -4.547909

----------------------------
CARTESIAN COORDINATES (A.U.)
----------------------------
  NO LB      ZA    FRAG     MASS         X           Y           Z
   0 C     6.0000    0    12.011   -4.917050   -5.804278   -2.205639
   1 C     6.0000    0    12.011   -3.607466   -4.735084    0.151861
   2 C     6.0000    0    12.011   -1.363962   -6.468015    0.915815
   3 C     6.0000    0    12.011    1.057547   -5.927820   -0.629414
   4 C     6.0000    0    12.011    1.554123   -3.137955   -1.262058
   5 O     8.0000    0    15.999   -0.638947   -1.769789   -1.915556
   6 C     6.0000    0    12.011   -2.849124   -1.969754   -0.349054
   7 C     6.0000    0    12.011   -2.774891   -0.272128    2.000564
   8 O     8.0000    0    15.999   -0.865342   -6.561137    3.546932
   9 O     8.0000    0    15.999    0.975253   -7.145945   -3.025692
  10 C     6.0000    0    12.011    5.030271    1.479075    2.623331
  11 C     6.0000    0    12.011    4.037414    0.450397    0.084449
  12 C     6.0000    0    12.011    6.050557    0.225258   -2.054108
  13 O     8.0000    0    15.999    7.956725    2.106472   -1.888653
  14 C     6.0000    0    12.011    9.184659    2.171634    0.490650
  15 C     6.0000    0    12.011    7.316342    3.229500    2.409397
  16 O     8.0000    0    15.999    8.382059    3.462250    4.858794
  17 O     8.0000    0    15.999    2.983673    2.802649    3.769310
  18 O     8.0000    0    15.999   11.236357    3.810208    0.371289
  19 C     6.0000    0    12.011   13.257279    2.946767   -1.208856
  20 O     8.0000    0    15.999    2.986533   -1.981603    0.671752
  21 O     8.0000    0    15.999   -1.402160   -1.472820    3.988673
  22 C     6.0000    0    12.011    4.916192    0.542475   -4.730960
  23 O     8.0000    0    15.999    5.446688   -1.647213   -6.234044
  24 O     8.0000    0    15.999   -0.257589    3.359263    8.537964
  25 C     6.0000    0    12.011   -0.829287    5.747564    9.350222
  26 C     6.0000    0    12.011    0.799494    6.746590   11.175188
  27 C     6.0000    0    12.011    0.385706    9.151270   12.120464
  28 C     6.0000    0    12.011   -1.647938   10.589555   11.262090
  29 C     6.0000    0    12.011   -3.259117    9.587107    9.450547
  30 C     6.0000    0    12.011   -2.867256    7.170605    8.481994
  31 C     6.0000    0    12.011   -0.751664   -0.335804    6.158277
  32 O     8.0000    0    15.999    0.538438   -1.486080    7.652917
  33 C     6.0000    0    12.011   -1.800592    2.285071    6.642812
  34 O     8.0000    0    15.999   -0.317484   -2.933173   -9.681467
  35 C     6.0000    0    12.011   -2.882625   -2.894059   -9.347220
  36 C     6.0000    0    12.011   -4.248786   -4.627590  -10.800949
  37 C     6.0000    0    12.011   -6.856179   -4.733744  -10.606134
  38 C     6.0000    0    12.011   -8.137956   -3.122239   -8.962529
  39 C     6.0000    0    12.011   -6.774479   -1.397657   -7.531433
  40 C     6.0000    0    12.011   -4.152550   -1.261746   -7.712437
  41 C     6.0000    0    12.011    3.777190   -2.690538   -7.858733
  42 O     8.0000    0    15.999    4.420320   -4.503594   -9.081457
  43 C     6.0000    0    12.011    1.162187   -1.508434   -7.973883
  44 H     1.0000    0     1.008   -6.559295   -4.656433   -2.712210
  45 H     1.0000    0     1.008   -3.620326   -5.822684   -3.813377
  46 H     1.0000    0     1.008   -5.560622   -7.738047   -1.862856
  47 H     1.0000    0     1.008   -4.948740   -4.749111    1.732356
  48 H     1.0000    0     1.008   -1.929163   -8.409392    0.441781
  49 H     1.0000    0     1.008    2.685524   -6.589717    0.483938
  50 H     1.0000    0     1.008    2.675414   -3.202316   -3.002375
  51 H     1.0000    0     1.008   -4.313538   -1.109564   -1.543703
  52 H     1.0000    0     1.008   -1.884470    1.523065    1.475583
  53 H     1.0000    0     1.008   -4.724374    0.080850    2.613454
  54 H     1.0000    0     1.008   -0.286794   -4.919351    4.113095
  55 H     1.0000    0     1.008    0.825754   -8.946651   -2.763813
  56 H     1.0000    0     1.008    5.580715   -0.153028    3.792751
  57 H     1.0000    0     1.008    2.543531    1.753165   -0.542301
  58 H     1.0000    0     1.008    6.923163   -1.664350   -1.903767
  59 H     1.0000    0     1.008    9.796719    0.237562    1.027803
  60 H     1.0000    0     1.008    6.688047    5.084167    1.691521
  61 H     1.0000    0     1.008    9.972357    4.349194    4.696502
  62 H     1.0000    0     1.008    3.468256    3.287527    5.470599
  63 H     1.0000    0     1.008   14.725068    4.391469   -1.113604
  64 H     1.0000    0     1.008   14.007740    1.141037   -0.513191
  65 H     1.0000    0     1.008   12.629590    2.718892   -3.167091
  66 H     1.0000    0     1.008    5.859240    2.156859   -5.617907
  67 H     1.0000    0     1.008    2.893425    0.935034   -4.616807
  68 H     1.0000    0     1.008    2.369747    5.595392   11.822284
  69 H     1.0000    0     1.008    1.658564    9.912293   13.537953
  70 H     1.0000    0     1.008   -1.969682   12.474195   12.003566
  71 H     1.0000    0     1.008   -4.851413   10.686149    8.768168
  72 H     1.0000    0     1.008   -4.158443    6.434024    7.070836
  73 H     1.0000    0     1.008   -1.753939    3.435295    4.921854
  74 H     1.0000    0     1.008   -3.777675    2.072743    7.266329
  75 H     1.0000    0     1.008   -3.214865   -5.871862  -12.062898
  76 H     1.0000    0     1.008   -7.899684   -6.087915  -11.740284
  77 H     1.0000    0     1.008  -10.180771   -3.211209   -8.807230
  78 H     1.0000    0     1.008   -7.751118   -0.121925   -6.255098
  79 H     1.0000    0     1.008   -3.143597    0.117474   -6.577413
  80 H     1.0000    0     1.008    0.332197   -1.560887   -6.074152
  81 H     1.0000    0     1.008    1.318505    0.470801   -8.594302

--------------------------------
INTERNAL COORDINATES (ANGSTROEM)
--------------------------------
 C      0   0   0     0.000000000000     0.00000000     0.00000000
 C      1   0   0     1.535160600535     0.00000000     0.00000000
 C      2   1   0     1.553654640588   109.80770154     0.00000000
 C      3   2   1     1.546723529377   112.73181546    82.15396384
 C      4   3   2     1.536453597035   115.75137386    37.27540745
 O      5   4   3     1.410879569814   113.94154155   320.29805873
 C      6   5   4     1.437453334549   119.34978134    47.86589047
 C      7   6   5     1.534445190530   113.78848045    81.56889161
 O      3   2   1     1.417965126867   114.72130408   211.65979475
 O      4   3   2     1.423157001423   111.22237892   278.54595329
 C      5   4   3     3.685171895492   126.93074804    88.41320913
 C     11   5   4     1.541883447674    27.08857505   154.04529229
 C     12  11   5     1.558771024796   115.25885598   229.89235761
 O     13  12  11     1.419913254644   112.77745172   328.17704014
 C     14  13  12     1.417281089175   113.42440674    54.82370585
 C     15  14  13     1.523743767343   107.66373337   288.87863796
 O     16  15  14     1.418892742184   112.50237324   182.05336557
 O     11   5   4     1.425214856654   100.59726898   259.80789208
 O     15  14  13     1.390904310964   109.43306022   171.82741821
 C     19  15  14     1.432352477152   114.23279984   291.89096874
 O      5   4   3     1.412870373473   110.49297559    89.28696495
 O      8   7   6     1.427663589842   110.46238579   276.51547893
 C     13  12  11     1.547601292871   113.02543723   209.48678495
 O     23  13  12     1.433222695644   110.13916967   237.52838442
 O     18  11   5     3.065377629782   145.35490858    99.51810298
 C     25  18  11     1.368778562725   118.09276930   137.19122368
 C     26  25  18     1.398217907276   115.45195270   265.85181525
 C     27  26  25     1.384711511022   119.96597891   179.97758372
 C     28  27  26     1.394176598642   120.40083789   359.94395251
 C     29  28  27     1.388269833584   119.36885111     0.07794600
 C     30  29  28     1.393167505599   120.88766421   359.92972758
 C     22   8   7     1.341141748727   124.17878014   171.46486177
 O     32  22   8     1.209195466587   118.62138910   184.23839869
 C     25  18  11     1.412650031522    72.56252994   249.95115763
 O     24  23  13     3.618740093533   105.46845984   138.35265896
 C     35  24  23     1.369045915703   140.15434770   321.44498163
 C     36  35  24     1.398555494587   115.56574353   209.10055443
 C     37  36  35     1.384758499526   120.04746830   180.17022047
 C     38  37  36     1.394192790973   120.42353999   359.90383089
 C     39  38  37     1.388148946203   119.31340976     0.36321430
 C     40  39  38     1.392625478731   120.94908453   359.85892203
 C     24  23  13     1.350735999322   123.75144410   140.30642132
 O     42  24  23     1.206227392459   118.81632442   178.43402016
 C     35  24  23     1.413522459563    27.19051777     1.42458737
 H      1   2   3     1.093635374225   110.68341057   177.17649097
 H      1   2   3     1.093062056420   110.63472053   297.15571438
 H      1   2   3     1.093637692990   110.52660795    57.27711651
 H      2   1   3     1.096965013637   108.96602855   243.12761112
 H      3   2   1     1.098996127995   106.52286968   326.16589163
 H      4   3   2     1.100888461155   107.85326787   156.73869747
 H      5   4   3     1.096066203558   104.22948900   206.67207259
 H      7   6   5     1.098807198957   102.21268899   193.01878698
 H      8   7   6     1.096198284735   108.24064126    37.88127936
 H      8   7   6     1.097415816090   108.36428914   156.37970156
 H      9   3   2     0.968657168287   109.35048665   293.80816858
 H     10   4   3     0.966161307009   108.74897559   300.07017703
 H     11   5   4     1.101692061397    85.73435049     9.69817670
 H     12  11   5     1.100091278934   106.63782220   109.19944956
 H     13  12  11     1.104278287962   107.61900999    89.02042758
 H     15  14  13     1.110488604640   109.79723069    49.75122720
 H     16  15  14     1.103672934181   107.02572298   304.12340746
 H     17  16  15     0.967404394689   107.86468529    50.20903480
 H     18  11   5     0.970619650273   108.89403678   145.35455767
 H     20  19  15     1.091009541843   106.32234596   180.44902705
 H     20  19  15     1.098320204747   110.59881684   299.45593872
 H     20  19  15     1.094848010805   111.17127617    61.11711342
 H     23  13  12     1.095058227064   107.46748240   120.50208355
 H     23  13  12     1.092045072914   110.49909633     1.94539041
 H     27  26  25     1.085740175713   118.51995172   359.78855864
 H     28  27  26     1.085599905160   119.49786651   179.95928763
 H     29  28  27     1.085158201398   120.33316975   180.03299680
 H     30  29  28     1.085643974995   120.10829105   179.90607084
 H     31  30  29     1.084630081552   119.29987376   179.87874856
 H     34  25  18     1.095651103342   110.70228787   307.03640723
 H     34  25  18     1.102762094459   112.14564121   184.97386071
 H     37  36  35     1.085744983158   118.39889060     0.35707558
 H     38  37  36     1.085648869291   119.50005519   180.09650144
 H     39  38  37     1.085152155889   120.35523385   180.19056068
 H     40  39  38     1.085825195567   120.04581725   179.52233004
 H     41  40  39     1.085589353103   119.12163833   179.55499702
 H     44  35  24     1.097403191589   110.51270103   243.34594379
 H     44  35  24     1.100730111457   111.00656622   122.14167231

---------------------------
INTERNAL COORDINATES (A.U.)
---------------------------
 C      0   0   0     0.000000000000     0.00000000     0.00000000
 C      1   0   0     2.901033106597     0.00000000     0.00000000
 C      2   1   0     2.935981777406   109.80770154     0.00000000
 C      3   2   1     2.922883875415   112.73181546    82.15396384
 C      4   3   2     2.903476515874   115.75137386    37.27540745
 O      5   4   3     2.666175994893   113.94154155   320.29805873
 C      6   5   4     2.716393132590   119.34978134    47.86589047
 C      7   6   5     2.899681177615   113.78848045    81.56889161
 O      3   2   1     2.679565757229   114.72130408   211.65979475
 O      4   3   2     2.689376978261   111.22237892   278.54595329
 C      5   4   3     6.963965638902   126.93074804    88.41320913
 C     11   5   4     2.913737446530    27.08857505   154.04529229
 C     12  11   5     2.945650342356   115.25885598   229.89235761
 O     13  12  11     2.683247185202   112.77745172   328.17704014
 C     14  13  12     2.678273113327   113.42440674    54.82370585
 C     15  14  13     2.879458418547   107.66373337   288.87863796
 O     16  15  14     2.681318696137   112.50237324   182.05336557
 O     11   5   4     2.693265761072   100.59726898   259.80789208
 O     15  14  13     2.628428226213   109.43306022   171.82741821
 C     19  15  14     2.706753909061   114.23279984   291.89096874
 O      5   4   3     2.669938068596   110.49297559    89.28696495
 O      8   7   6     2.697893196172   110.46238579   276.51547893
 C     13  12  11     2.924542608028   113.02543723   209.48678495
 O     23  13  12     2.708398383688   110.13916967   237.52838442
 O     18  11   5     5.792724217337   145.35490858    99.51810298
 C     25  18  11     2.586616621533   118.09276930   137.19122368
 C     26  25  18     2.642248920296   115.45195270   265.85181525
 C     27  26  25     2.616725530320   119.96597891   179.97758372
 C     28  27  26     2.634611953756   120.40083789   359.94395251
 C     29  28  27     2.623449785459   119.36885111     0.07794600
 C     30  29  28     2.632705044261   120.88766421   359.92972758
 C     22   8   7     2.534390611862   124.17878014   171.46486177
 O     32  22   8     2.285048274229   118.62138910   184.23839869
 C     25  18  11     2.669521682652    72.56252994   249.95115763
 O     24  23  13     6.838427726617   105.46845984   138.35265896
 C     35  24  23     2.587121845442   140.15434770   321.44498163
 C     36  35  24     2.642886867860   115.56574353   209.10055443
 C     37  36  35     2.616814325725   120.04746830   180.17022047
 C     38  37  36     2.634642552826   120.42353999   359.90383089
 C     39  38  37     2.623221341415   119.31340976     0.36321430
 C     40  39  38     2.631680761923   120.94908453   359.85892203
 C     24  23  13     2.552521117946   123.75144410   140.30642132
 O     42  24  23     2.279439426981   118.81632442   178.43402016
 C     35  24  23     2.671170332720    27.19051777     1.42458737
 H      1   2   3     2.066671347654   110.68341057   177.17649097
 H      1   2   3     2.065587934015   110.63472053   297.15571438
 H      1   2   3     2.066675729485   110.52660795    57.27711651
 H      2   1   3     2.072963454267   108.96602855   243.12761112
 H      3   2   1     2.076801704151   106.52286968   326.16589163
 H      4   3   2     2.080377695578   107.85326787   156.73869747
 H      5   4   3     2.071264949372   104.22948900   206.67207259
 H      7   6   5     2.076444680010   102.21268899   193.01878698
 H      8   7   6     2.071514546623   108.24064126    37.88127936
 H      8   7   6     2.073815347443   108.36428914   156.37970156
 H      9   3   2     1.830496765722   109.35048665   293.80816858
 H     10   4   3     1.825780271438   108.74897559   300.07017703
 H     11   5   4     2.081896279956    85.73435049     9.69817670
 H     12  11   5     2.078871239500   106.63782220   109.19944956
 H     13  12  11     2.086783539884   107.61900999    89.02042758
 H     15  14  13     2.098519337611   109.79723069    49.75122720
 H     16  15  14     2.085639587023   107.02572298   304.12340746
 H     17  16  15     1.828129366715   107.86468529    50.20903480
 H     18  11   5     1.834205319219   108.89403678   145.35455767
 H     20  19  15     2.061709243579   106.32234596   180.44902705
 H     20  19  15     2.075524394325   110.59881684   299.45593872
 H     20  19  15     2.068962898691   111.17127617    61.11711342
 H     23  13  12     2.069360149848   107.46748240   120.50208355
 H     23  13  12     2.063666113705   110.49909633     1.94539041
 H     27  26  25     2.051751584693   118.51995172   359.78855864
 H     28  27  26     2.051486511763   119.49786651   179.95928763
 H     29  28  27     2.050651812621   120.33316975   180.03299680
 H     30  29  28     2.051569791682   120.10829105   179.90607084
 H     31  30  29     2.049653810746   119.29987376   179.87874856
 H     34  25  18     2.070480523645   110.70228787   307.03640723
 H     34  25  18     2.083918349396   112.14564121   184.97386071
 H     37  36  35     2.051760669448   118.39889060     0.35707558
 H     38  37  36     2.051579040562   119.50005519   180.09650144
 H     39  38  37     2.050640388264   120.35523385   180.19056068
 H     40  39  38     2.051912248934   120.04581725   179.52233004
 H     41  40  39     2.051466571265   119.12163833   179.55499702
 H     44  35  24     2.073791490593   110.51270103   243.34594379
 H     44  35  24     2.080078458015   111.00656622   122.14167231


           ************************************************************
           *        Program running with 28 parallel MPI-processes    *
           *              working on a common directory               *
           ************************************************************
------------------------------------------------------------------------------
                   ___                                                        
                  /   \      - P O W E R E D   B Y -                         
                 /     \                                                     
                 |  |  |   _    _      __       _____    __    __             
                 |  |  |  | |  | |    /  \     |  _  \  |  |  /  |          
                  \  \/   | |  | |   /    \    | | | |  |  | /  /          
                 / \  \   | |__| |  /  /\  \   | |_| |  |  |/  /          
                |  |  |   |  __  | /  /__\  \  |    /   |      \           
                |  |  |   | |  | | |   __   |  |    \   |  |\   \          
                \     /   | |  | | |  |  |  |  | |\  \  |  | \   \       
                 \___/    |_|  |_| |__|  |__|  |_| \__\ |__|  \__/        
                                                                              
                      - O R C A' S   B I G   F R I E N D -                    
                                      &                                       
                       - I N T E G R A L  F E E D E R -                       
                                                                              
 v1 FN, 2020, v2 2021                                                         
------------------------------------------------------------------------------


Reading SHARK input file CPaE.SHARKINP.tmp ... ok
----------------------
SHARK INTEGRAL PACKAGE
----------------------

Number of atoms                             ...     82
Number of basis functions                   ...   1096
Number of shells                            ...    524
Maximum angular momentum                    ...      2
Integral batch strategy                     ... SHARK/LIBINT Hybrid
RI-J (if used) integral strategy            ... SPLIT-RIJ (Revised 2003 algorithm where possible)
Printlevel                                  ...      1
Contraction scheme used                     ... SEGMENTED contraction
Coulomb Range Separation                    ... NOT USED
Exchange Range Separation                   ... NOT USED
Finite Nucleus Model                        ... NOT USED
Auxiliary Coulomb fitting basis             ... AVAILABLE
   # of basis functions in Aux-J            ...   1738
   # of shells in Aux-J                     ...    718
   Maximum angular momentum in Aux-J        ...      2
Auxiliary J/K fitting basis                 ... NOT available
Auxiliary Correlation fitting basis         ... NOT available
Auxiliary 'external' fitting basis          ... NOT available
Integral threshold                          ...     2.500000e-11
Primitive cut-off                           ...     2.500000e-12
Primitive pair pre-selection threshold      ...     2.500000e-12

Calculating pre-screening integrals         ... done (  0.1 sec) Dimension = 524
Organizing shell pair data                  ... done (  0.7 sec)
Shell pair information
Total number of shell pairs                 ...    137550
Shell pairs after pre-screening             ...     71394
Total number of primitive shell pairs       ...    497588
Primitive shell pairs kept                  ...    149695
          la=0 lb=0:  21328 shell pairs
          la=1 lb=0:  26854 shell pairs
          la=1 lb=1:   8481 shell pairs
          la=2 lb=0:   8466 shell pairs
          la=2 lb=1:   5383 shell pairs
          la=2 lb=2:    882 shell pairs

Calculating one electron integrals          ... done (  0.2 sec)
Calculating RI/J V-Matrix + Cholesky decomp.... done (  0.3 sec)
Calculating Nuclear repulsion               ... done (  0.0 sec) ENN=   5935.334981221379 Eh

SHARK setup successfully completed in   2.0 seconds

Maximum memory used throughout the entire GTOINT-calculation: 102.5 MB


           ************************************************************
           *        Program running with 28 parallel MPI-processes    *
           *              working on a common directory               *
           ************************************************************

Diagonalization of the overlap matrix:
Smallest eigenvalue                        ... 1.964e-05
Time for diagonalization                   ...    1.108 sec
Threshold for overlap eigenvalues          ... 1.000e-08
Number of eigenvalues below threshold      ... 0
Time for construction of square roots      ...    0.261 sec
Total time needed                          ...    1.381 sec

-------------------
DFT GRID GENERATION
-------------------

General Integration Accuracy     IntAcc      ... 4.388
Radial Grid Type                 RadialGrid  ... OptM3 with GC (2021)
Angular Grid (max. ang.)         AngularGrid ... 4 (Lebedev-302)
Angular grid pruning method      GridPruning ... 4 (adaptive)
Weight generation scheme         WeightScheme... Becke
Basis function cutoff            BFCut       ... 1.0000e-11
Integration weight cutoff        WCut        ... 1.0000e-14
Angular grids for H and He will be reduced by one unit
Partially contracted basis set               ... off
Rotationally invariant grid construction     ... off

Total number of grid points                  ...   385153
Total number of batches                      ...     6062
Average number of points per batch           ...       63
Average number of grid points per atom       ...     4697
Time for grid setup =    3.172 sec


--------------------
CPCM SOLVATION MODEL
--------------------
CPCM parameters:
  Epsilon                                         ...      78.3550
  Refrac                                          ...       1.3328
  Rsolv                                           ...       1.3000
  Surface type                                    ... GAUSSIAN VDW
  Epsilon function type                           ...         CPCM
Solvent:                                     ... WATER
SMD-CDS solvent descriptors:
  Soln                                       ...    1.3328
  Soln25                                     ...    1.3323
  Sola                                       ...    0.0000
  Solb                                       ...    0.0000
  Solg                                       ...    0.0000
  Solc                                       ...    0.0000
  Solh                                       ...    0.0000
Radii:
 Radius for C  used is    3.4960 Bohr (=   1.8500 Ang.)
 Radius for O  used is    2.8724 Bohr (=   1.5200 Ang.)
 Radius for H  used is    2.2677 Bohr (=   1.2000 Ang.)
Calculating surface                               ...        done! (  0.0s)
GEPOL surface points                              ...         4808
GEPOL Volume                                      ...    3836.1502
GEPOL Surface-area                                ...    2176.2768
Calculating surface distance matrix               ...        done! (  0.6s)
Performing Cholesky decomposition & store         ...        done! (  3.5s)
Overall time for CPCM initialization              ...                 4.1s
--------------
SCF ITERATIONS
--------------
ITER       Energy         Delta-E        Max-DP      RMS-DP      [F,P]     Damp
               ***  Starting incremental Fock matrix formation  ***
  0  -2218.8214802826   0.000000000000 0.05610911  0.00023148  0.0346288 0.7000
                      *** Initiating the SOSCF procedure ***
                      *** Re-Reading the Fockian *** 
                      *** Removing any level shift *** 
ITER      Energy       Delta-E        Grad      Rot      Max-DP    RMS-DP
  1  -2218.83367873  -0.0121984456  0.002416  0.002416  0.138512  0.000668
               *** Restarting incremental Fock matrix formation ***
  2  -2218.86426291  -0.0305841821  0.000987  0.004041  0.023724  0.000099
  3  -2218.86439515  -0.0001322427  0.001181  0.001824  0.007429  0.000043
  4  -2218.86457179  -0.0001766338  0.000667  0.001338  0.006062  0.000031
  5  -2218.86460066  -0.0000288711  0.000567  0.001053  0.002520  0.000014
  6  -2218.86461480  -0.0000141443  0.000292  0.000475  0.002171  0.000013
  7  -2218.86462272  -0.0000079182  0.000089  0.000254  0.000459  0.000005
  8  -2218.86462460  -0.0000018845  0.000067  0.000186  0.000846  0.000004
  9  -2218.86462564  -0.0000010335  0.000030  0.000095  0.000379  0.000002
 10  -2218.86462570  -0.0000000576  0.000022  0.000043  0.000186  0.000001
 11  -2218.86462576  -0.0000000643  0.000006  0.000022  0.000353  0.000001
 12  -2218.86462578  -0.0000000203  0.000007  0.000018  0.000133  0.000001
 13  -2218.86462586  -0.0000000788  0.000004  0.000010  0.000341  0.000001
                  ***Gradient check signals convergence***
              ***Rediagonalizing the Fockian in SOSCF/NRSCF***

               *****************************************************
               *                     SUCCESS                       *
               *           SCF CONVERGED AFTER  14 CYCLES          *
               *****************************************************


SMD CDS free energy correction energy :                14.02788     Kcal/mol
Total Energy after SMD CDS correction =             -2218.842270958 Eh
Total Energy       :        -2218.84227096 Eh          -60377.76774 eV
  Last Energy change         ...    5.9936e-08  Tolerance :   1.0000e-08
  Last MAX-Density change    ...    2.2446e-04  Tolerance :   1.0000e-07
             **** THE GBW FILE WAS UPDATED (CPaE.gbw) ****
             **** DENSITY CPaE.scfp WAS UPDATED ****
             **** ENERGY FILE WAS UPDATED (CPaE.en.tmp) ****
             **** THE GBW FILE WAS UPDATED (CPaE.gbw) ****
             **** DENSITY CPaE.scfp WAS UPDATED ****
Total SCF time: 0 days 0 hours 2 min 0 sec 

Maximum memory used throughout the entire SCF-calculation: 514.9 MB


-------------------------------------------------------------------------------
                          DFT DISPERSION CORRECTION                            
                                                                               
                                 DFTD4 V2.5                                    
-------------------------------------------------------------------------------
Starting D4
-------------------------   ----------------
Dispersion correction           -0.041948493
-------------------------   ----------------

------------------   -----------------
gCP correction             0.056396189
------------------   -----------------

-------------------------   --------------------
FINAL SINGLE POINT ENERGY     -2218.827823261670
-------------------------   --------------------


           ************************************************************
           *        Program running with 28 parallel MPI-processes    *
           *              working on a common directory               *
           ************************************************************
------------------------------------------------------------------------------
                         ORCA SCF GRADIENT CALCULATION
------------------------------------------------------------------------------

Gradient of the Kohn-Sham DFT energy:
Kohn-Sham wavefunction type      ... RKS
Hartree-Fock exchange scaling    ...    0.000
Number of operators              ...    1
Number of atoms                  ...   82
Basis set dimensions             ... 1096
Integral neglect threshold       ... 2.5e-11
Integral primitive cutoff        ... 2.5e-12
SHARK Integral package           ... ON

Nuc. rep. gradient       (SHARK) ... done (  0.0 sec)
HCore & Overlap gradient (SHARK) ... done (  1.1 sec)
RI-J gradient            (SHARK) ... done (  2.9 sec)
Exchange-correlation gradient    ... done
Dispersion correction            ... Starting D4
Starting D4
Starting D4
Starting D4
Starting D4
Starting D4
Starting D4
Starting D4
Starting D4
Starting D4
Starting D4
Starting D4
Starting D4
Starting D4
Starting D4
Starting D4
Starting D4
Starting D4
Starting D4
Starting D4
Starting D4
Starting D4
Starting D4
Starting D4
Starting D4
Starting D4
Starting D4
Starting D4


------------------- 
Dispersion Gradient 
------------------- 
   1  :   -0.000161793   -0.000147600    0.000048097
   2  :   -0.000136404   -0.000114069    0.000070053
   3  :   -0.000034423   -0.000176456    0.000043378
   4  :    0.000045546   -0.000230671    0.000059059
   5  :    0.000059669   -0.000105230    0.000018032
   6  :   -0.000061742    0.000049813   -0.000009048
   7  :   -0.000180297    0.000010834    0.000053501
   8  :   -0.000181482    0.000085748    0.000043171
   9  :    0.000006518   -0.000141258    0.000121193
  10  :    0.000062796   -0.000246761    0.000003468
  11  :    0.000134442    0.000062608    0.000071144
  12  :    0.000111940    0.000090413   -0.000007982
  13  :    0.000098865    0.000016832   -0.000055808
  14  :    0.000081444    0.000063186   -0.000056165
  15  :    0.000111344    0.000028521    0.000032121
  16  :    0.000079435    0.000090203    0.000055714
  17  :    0.000098593    0.000055583    0.000106709
  18  :    0.000058841    0.000110061    0.000065302
  19  :    0.000112335    0.000067298    0.000010420
  20  :    0.000162136    0.000009782   -0.000049918
  21  :    0.000099257   -0.000063463    0.000041784
  22  :   -0.000091298   -0.000030596    0.000120607
  23  :    0.000063548    0.000088768   -0.000135742
  24  :    0.000102519   -0.000017664   -0.000129929
  25  :   -0.000012044   -0.000016685    0.000094877
  26  :   -0.000035906    0.000075590    0.000097222
  27  :    0.000052376    0.000048408    0.000120642
  28  :    0.000028130    0.000077611    0.000072319
  29  :   -0.000002015    0.000077619    0.000037028
  30  :   -0.000065729    0.000110603    0.000010137
  31  :   -0.000077528    0.000073628    0.000021368
  32  :   -0.000053439   -0.000039106    0.000200031
  33  :    0.000011654   -0.000097066    0.000186554
  34  :   -0.000102265    0.000007117    0.000073057
  35  :    0.000027781   -0.000002482   -0.000154514
  36  :   -0.000063912    0.000017102   -0.000188216
  37  :   -0.000064629   -0.000067743   -0.000152848
  38  :   -0.000083484   -0.000045629   -0.000095278
  39  :   -0.000134751   -0.000001671   -0.000077595
  40  :   -0.000153537    0.000094625   -0.000074346
  41  :   -0.000117590    0.000114195   -0.000149564
  42  :    0.000132060   -0.000030048   -0.000188419
  43  :    0.000109113   -0.000081404   -0.000122229
  44  :    0.000065089    0.000073852   -0.000167780
  45  :   -0.000080185   -0.000036589    0.000030418
  46  :   -0.000041595   -0.000077814    0.000025721
  47  :   -0.000055506   -0.000068199    0.000015699
  48  :   -0.000058952   -0.000038207    0.000022069
  49  :   -0.000007307   -0.000072810    0.000017741
  50  :    0.000041875   -0.000093786    0.000020559
  51  :    0.000064587   -0.000046948   -0.000031495
  52  :   -0.000074192    0.000043987    0.000019278
  53  :   -0.000057286    0.000061993   -0.000011392
  54  :   -0.000084456    0.000029133    0.000015069
  55  :   -0.000013341   -0.000092408    0.000048185
  56  :    0.000028212   -0.000067081   -0.000009081
  57  :    0.000058174   -0.000009800    0.000059520
  58  :    0.000007061    0.000071667   -0.000010452
  59  :    0.000059601   -0.000029962   -0.000017785
  60  :    0.000063630   -0.000019568    0.000023396
  61  :    0.000017578    0.000063275    0.000017222
  62  :    0.000013691    0.000014843    0.000038897
  63  :    0.000031094    0.000013855   -0.000002628
  64  :    0.000043031    0.000020419   -0.000010737
  65  :    0.000057258   -0.000007832   -0.000006159
  66  :    0.000058392    0.000016557   -0.000023908
  67  :    0.000029180    0.000047052   -0.000058183
  68  :    0.000029753    0.000061748   -0.000057371
  69  :    0.000033353    0.000003635    0.000051589
  70  :    0.000027572    0.000018647    0.000028277
  71  :   -0.000004248    0.000040579    0.000011480
  72  :   -0.000029346    0.000031177   -0.000011427
  73  :   -0.000052681    0.000034260   -0.000003612
  74  :   -0.000034415    0.000032797    0.000006362
  75  :   -0.000051463   -0.000013757    0.000034926
  76  :   -0.000000764   -0.000037705   -0.000046305
  77  :   -0.000025991   -0.000031809   -0.000026776
  78  :   -0.000048699    0.000000348   -0.000008118
  79  :   -0.000061030    0.000047945   -0.000015766
  80  :   -0.000043254    0.000079147   -0.000056006
  81  :    0.000017597    0.000021859   -0.000077805
  82  :    0.000019635    0.000047131   -0.000071294

  |G| =    0.014792683

done
gCP correction                   ... done

------------------
CARTESIAN GRADIENT
------------------

   1   C   :   -0.000182196   -0.000334884   -0.002178083
   2   C   :   -0.003088746    0.000695556    0.002063873
   3   C   :    0.002793833   -0.001013173    0.009118669
   4   C   :   -0.002292243   -0.003126456   -0.010960091
   5   C   :    0.000292486    0.003888178    0.005233352
   6   O   :   -0.003029841   -0.001221462    0.001787258
   7   C   :    0.004296903   -0.000318719   -0.009798418
   8   C   :    0.005138381   -0.005554110    0.015034882
   9   O   :   -0.003522853    0.002759117   -0.006847915
  10   O   :   -0.000851835    0.000943795    0.007024086
  11   C   :   -0.004855965    0.001428545    0.003590344
  12   C   :   -0.003171472   -0.008617791    0.000194649
  13   C   :    0.003551249    0.009732127    0.002580214
  14   O   :   -0.000810472   -0.007134942    0.003025202
  15   C   :    0.001850699    0.007176892   -0.010330622
  16   C   :    0.001247638    0.000529814    0.008799850
  17   O   :   -0.001475619    0.002032801   -0.004568546
  18   O   :    0.004364049   -0.000585654   -0.004110065
  19   O   :    0.002038819   -0.005777976    0.000835026
  20   C   :   -0.002371226    0.003222166    0.000682848
  21   O   :    0.002279403    0.003221087   -0.005622326
  22   O   :   -0.006079740    0.004345484   -0.009334537
  23   C   :    0.001322861   -0.010785877   -0.009474945
  24   O   :   -0.005506535    0.009731427    0.005717679
  25   O   :   -0.002151994    0.000348015   -0.005084751
  26   C   :    0.000436833   -0.005100496   -0.001775083
  27   C   :   -0.001480288    0.004144759    0.000875501
  28   C   :   -0.000040100   -0.000711051   -0.000337911
  29   C   :    0.000454968   -0.001981267   -0.000734048
  30   C   :   -0.000092155   -0.000705736   -0.000478526
  31   C   :    0.002563898    0.002505492    0.003144732
  32   C   :    0.007143169   -0.009345372    0.007157192
  33   O   :   -0.005054481    0.004663298   -0.004330359
  34   C   :   -0.000581462    0.004140457    0.004384442
  35   O   :   -0.003753095    0.003971793    0.002894449
  36   C   :    0.008396988   -0.000172002   -0.000439565
  37   C   :   -0.005111608    0.000247089    0.000889762
  38   C   :    0.001166119    0.000188005   -0.000208368
  39   C   :    0.001984478    0.000194331   -0.000110992
  40   C   :    0.000928202   -0.000057683    0.000128167
  41   C   :   -0.003469632   -0.002872566   -0.001804779
  42   C   :    0.008106940   -0.011403543   -0.006670423
  43   O   :   -0.003433359    0.007020906    0.004709223
  44   C   :   -0.005094731    0.000019323   -0.000240889
  45   H   :    0.000726445   -0.000398791   -0.000216640
  46   H   :    0.000759425    0.000272189    0.001471804
  47   H   :   -0.000159590    0.000986789    0.000413789
  48   H   :    0.000398646   -0.000160172   -0.000020593
  49   H   :   -0.000490970   -0.000763458    0.000124105
  50   H   :    0.000620848    0.001331643    0.000633284
  51   H   :    0.000618529   -0.000971037   -0.001120149
  52   H   :    0.000212154   -0.000159309   -0.001720953
  53   H   :   -0.000510789    0.000221582   -0.001207331
  54   H   :   -0.000632362    0.000711156   -0.000356646
  55   H   :    0.002177207   -0.000792825    0.001762813
  56   H   :    0.000711415   -0.000029946   -0.001492312
  57   H   :   -0.000848500   -0.000366955    0.000018295
  58   H   :    0.000336736    0.000702036    0.000298470
  59   H   :    0.000306789   -0.000308165   -0.000297623
  60   H   :   -0.000568469   -0.000632964    0.001776363
  61   H   :   -0.000352454    0.000243862   -0.000187652
  62   H   :    0.000864167   -0.001484023    0.000372879
  63   H   :   -0.000015983    0.002298813    0.002140297
  64   H   :   -0.000527122    0.000150377    0.000331419
  65   H   :   -0.000006868   -0.000109049   -0.000156988
  66   H   :   -0.000486682   -0.000601753    0.000466667
  67   H   :    0.001918823    0.000493633    0.001759474
  68   H   :   -0.000877836   -0.000178306    0.000510471
  69   H   :   -0.000789368   -0.000437221   -0.000671515
  70   H   :   -0.000479415    0.000040930   -0.000361995
  71   H   :    0.000013138   -0.000385284   -0.000202258
  72   H   :    0.000437586   -0.000107257    0.000323850
  73   H   :   -0.000002696   -0.000027514    0.000018877
  74   H   :    0.001384092    0.000106866   -0.000390227
  75   H   :   -0.000294251   -0.000218524    0.000162492
  76   H   :    0.000698372    0.000824382    0.000667863
  77   H   :   -0.000045424    0.000501711    0.000372638
  78   H   :    0.000422103    0.000053895    0.000039182
  79   H   :   -0.000114190   -0.000316659   -0.000533172
  80   H   :    0.000703085   -0.000153482    0.000938586
  81   H   :    0.000615061   -0.000571263    0.000910451
  82   H   :    0.000399804   -0.000093428   -0.001016457

Difference to translation invariance:
           :   -0.0000222765    0.0000021779   -0.0000082875

Difference to rotation invariance:
           :   -0.0001499183   -0.0025948621    0.0009415327

Norm of the cartesian gradient     ...    0.0549063522
RMS gradient                       ...    0.0035007012
MAX gradient                       ...    0.0150348820

-------
TIMINGS
-------

Total SCF gradient time            ...       22.423 sec

One electron gradient       ....       1.141 sec  (  5.1%)
RI-J Coulomb gradient       ....       2.902 sec  ( 12.9%)
XC gradient                 ....       9.146 sec  ( 40.8%)
CPCM gradient               ....       3.757 sec  ( 16.8%)
   A-Matrix (El+Nuc)        ....       1.771 sec  (  7.9%)
   Potential                ....       1.986 sec  (  8.9%)

Maximum memory used throughout the entire SCFGRAD-calculation: 165.1 MB
------------------------------------------------------------------------------
                         ORCA GEOMETRY RELAXATION STEP
------------------------------------------------------------------------------

Reading the OPT-File                    .... done
Getting information on internals        .... done
Copying old internal coords+grads       .... done
Making the new internal coordinates     .... (new redundants).... done
Validating the new internal coordinates .... (new redundants).... done
Calculating the B-matrix                .... done
Calculating the G,G- and P matrices     .... done
Transforming gradient to internals      .... done
Projecting the internal gradient        .... done
Number of atoms                         ....  82
Number of internal coordinates          .... 453
Current Energy                          .... -2218.827823262 Eh
Current gradient norm                   ....     0.054906352 Eh/bohr
Maximum allowed component of the step   ....  0.300
Current trust radius                    ....  0.300
Updating the Hessian (BFGS)             .... done
Forming the augmented Hessian           .... done
Diagonalizing the augmented Hessian     .... done
Last element of RFO vector              ....  0.909782082
Lowest eigenvalues of augmented Hessian:
 -0.010722622  0.000435983  0.000925448  0.002423791  0.010257148
Length of the computed step             ....  0.456247952
Warning: the length of the step is outside the trust region - taking restricted step instead
The input lambda is                     ....    -0.010723
   iter:   1  x=   -0.018547  g=   15.100933 f(x)=     0.118162
   iter:   2  x=   -0.024933  g=    6.425986 f(x)=     0.041033
   iter:   3  x=   -0.027320  g=    3.856671 f(x)=     0.009206
   iter:   4  x=   -0.027542  g=    3.271049 f(x)=     0.000727
   iter:   5  x=   -0.027544  g=    3.223206 f(x)=     0.000005
   iter:   6  x=   -0.027544  g=    3.222853 f(x)=     0.000000
   iter:   7  x=   -0.027544  g=    3.222853 f(x)=     0.000000
The output lambda is                    ....    -0.027544 (7 iterations)
The final length of the internal step   ....  0.300000000
Converting the step to cartesian space:
 Initial RMS(Int)=    0.0140952296
Transforming coordinates:
 Iter   0:  RMS(Cart)=    0.2690367079 RMS(Int)=    0.7229426080
 Iter   1:  RMS(Cart)=    0.0519852941 RMS(Int)=    0.0091255239
 Iter   2:  RMS(Cart)=    0.0033844292 RMS(Int)=    0.0006383016
 Iter   3:  RMS(Cart)=    0.0001616840 RMS(Int)=    0.0000474429
 Iter   4:  RMS(Cart)=    0.0000140788 RMS(Int)=    0.0000026937
 Iter   5:  RMS(Cart)=    0.0000012893 RMS(Int)=    0.0000003412
 Iter   6:  RMS(Cart)=    0.0000001930 RMS(Int)=    0.0000000344
 Iter   7:  RMS(Cart)=    0.0000000144 RMS(Int)=    0.0000000043
done
Storing new coordinates                 .... done

                                .--------------------.
          ----------------------|Geometry convergence|-------------------------
          Item                value                   Tolerance       Converged
          ---------------------------------------------------------------------
          Energy change      -0.0096138643            0.0000300000      NO
          RMS gradient        0.0019006472            0.0005000000      NO
          MAX gradient        0.0101768426            0.0020000000      NO
          RMS step            0.0140952296            0.0070000000      NO
          MAX step            0.0613968560            0.0100000000      NO
          ........................................................
          Max(Bonds)      0.0204      Max(Angles)    2.95
          Max(Dihed)        3.52      Max(Improp)    0.00
          ---------------------------------------------------------------------

The optimization has not yet converged - more geometry cycles are needed


    ---------------------------------------------------------------------------
                         Redundant Internal Coordinates
                            (Angstroem and degrees)

        Definition                    Value    dE/dq     Step     New-Value
    ----------------------------------------------------------------------------
     1. B(C   1,C   0)                1.5352 -0.000302  0.0026    1.5378   
     2. B(C   2,C   1)                1.5537  0.000675  0.0017    1.5554   
     3. B(C   3,C   2)                1.5467  0.001955 -0.0007    1.5461   
     4. B(C   4,C   3)                1.5365  0.002669 -0.0041    1.5323   
     5. B(O   5,C   4)                1.4109 -0.002019  0.0067    1.4176   
     6. B(C   6,O   5)                1.4375 -0.003530  0.0123    1.4498   
     7. B(C   6,C   1)                1.5404 -0.001999  0.0045    1.5449   
     8. B(C   7,C   6)                1.5344  0.002802 -0.0097    1.5248   
     9. B(O   8,C   2)                1.4180 -0.005311  0.0176    1.4356   
    10. B(O   9,C   3)                1.4232 -0.005311  0.0127    1.4359   
    11. B(C  11,C  10)                1.5419  0.004258 -0.0056    1.5362   
    12. B(C  12,C  11)                1.5588  0.000819  0.0012    1.5600   
    13. B(O  13,C  12)                1.4199 -0.004405  0.0117    1.4316   
    14. B(C  14,O  13)                1.4173 -0.003554  0.0080    1.4253   
    15. B(C  15,C  10)                1.5278  0.002147 -0.0059    1.5219   
    16. B(C  15,C  14)                1.5237  0.002679 -0.0066    1.5171   
    17. B(O  16,C  15)                1.4189 -0.004032  0.0132    1.4321   
    18. B(O  17,C  10)                1.4252 -0.003349  0.0134    1.4386   
    19. B(O  18,C  14)                1.3909 -0.003098  0.0072    1.3981   
    20. B(C  19,O  18)                1.4324 -0.004142  0.0121    1.4445   
    21. B(O  20,C   4)                1.4129 -0.000279  0.0058    1.4187   
    22. B(O  20,C  11)                1.4360 -0.001851  0.0107    1.4467   
    23. B(O  21,C   7)                1.4277 -0.008471  0.0182    1.4458   
    24. B(C  22,C  12)                1.5476  0.002013 -0.0022    1.5454   
    25. B(O  23,C  22)                1.4332 -0.009726  0.0204    1.4536   
    26. B(C  25,O  24)                1.3688 -0.002855  0.0040    1.3728   
    27. B(C  26,C  25)                1.3982 -0.000264  0.0019    1.4001   
    28. B(C  27,C  26)                1.3847 -0.002102  0.0050    1.3897   
    29. B(C  28,C  27)                1.3942 -0.001948  0.0056    1.3997   
    30. B(C  29,C  28)                1.3883 -0.001879  0.0054    1.3936   
    31. B(C  30,C  25)                1.3933 -0.001760  0.0039    1.3971   
    32. B(C  30,C  29)                1.3932 -0.002148  0.0054    1.3986   
    33. B(C  31,O  21)                1.3411  0.000510 -0.0016    1.3395   
    34. B(O  32,C  31)                1.2092 -0.008031  0.0117    1.2209   
    35. B(C  33,C  31)                1.5157  0.001501 -0.0087    1.5070   
    36. B(C  33,O  24)                1.4127 -0.005329  0.0112    1.4238   
    37. B(C  35,O  34)                1.3690 -0.005878  0.0083    1.3773   
    38. B(C  36,C  35)                1.3986  0.000083  0.0015    1.4000   
    39. B(C  37,C  36)                1.3848 -0.002260  0.0053    1.3900   
    40. B(C  38,C  37)                1.3942 -0.001623  0.0053    1.3995   
    41. B(C  39,C  38)                1.3881 -0.001852  0.0053    1.3934   
    42. B(C  40,C  39)                1.3926 -0.002098  0.0052    1.3979   
    43. B(C  40,C  35)                1.3950 -0.001983  0.0041    1.3992   
    44. B(C  41,O  23)                1.3507 -0.000442  0.0003    1.3510   
    45. B(O  42,C  41)                1.2062 -0.009080  0.0121    1.2183   
    46. B(C  43,C  41)                1.5198  0.002931 -0.0087    1.5111   
    47. B(C  43,O  34)                1.4135 -0.003687  0.0094    1.4229   
    48. B(H  44,C   0)                1.0936 -0.000745  0.0043    1.0980   
    49. B(H  45,C   0)                1.0931 -0.000674  0.0040    1.0971   
    50. B(H  46,C   0)                1.0936 -0.000805  0.0047    1.0984   
    51. B(H  47,C   1)                1.0970 -0.000271  0.0017    1.0986   
    52. B(H  48,C   2)                1.0990  0.000819 -0.0017    1.0973   
    53. B(H  49,C   3)                1.1009  0.000401 -0.0003    1.1006   
    54. B(H  50,C   4)                1.0961  0.001306 -0.0029    1.0932   
    55. B(H  51,C   6)                1.0988  0.000222 -0.0006    1.0982   
    56. B(H  52,C   7)                1.0962  0.000278 -0.0001    1.0961   
    57. B(H  53,C   7)                1.0974  0.000610 -0.0010    1.0964   
    58. B(H  54,O   8)                0.9687  0.000523 -0.0006    0.9681   
    59. B(H  55,O   9)                0.9662  0.000299  0.0004    0.9666   
    60. B(H  56,C  10)                1.1017  0.000073  0.0013    1.1029   
    61. B(H  57,C  11)                1.1001  0.000108  0.0001    1.1002   
    62. B(H  58,C  12)                1.1043  0.000386  0.0001    1.1044   
    63. B(H  59,C  14)                1.1105  0.000872 -0.0016    1.1089   
    64. B(H  60,C  15)                1.1037  0.000388  0.0002    1.1038   
    65. B(H  61,O  16)                0.9674  0.000001  0.0010    0.9684   
    66. B(H  62,O  24)                2.5541 -0.000050  0.0046    2.5587   
    67. B(H  62,O  17)                0.9706  0.002569 -0.0014    0.9692   
    68. B(H  63,C  19)                1.0910 -0.000255  0.0024    1.0934   
    69. B(H  64,C  19)                1.0983  0.000038  0.0015    1.0998   
    70. B(H  65,C  19)                1.0948 -0.000223  0.0021    1.0969   
    71. B(H  66,C  22)                1.0951  0.000505 -0.0013    1.0937   
    72. B(H  67,C  22)                1.0920  0.000856 -0.0003    1.0917   
    73. B(H  68,C  26)                1.0857 -0.000566  0.0049    1.0907   
    74. B(H  69,C  27)                1.0856 -0.000528  0.0038    1.0894   
    75. B(H  70,C  28)                1.0852 -0.000430  0.0038    1.0889   
    76. B(H  71,C  29)                1.0856 -0.000510  0.0036    1.0892   
    77. B(H  72,C  30)                1.0846 -0.000006  0.0028    1.0874   
    78. B(H  73,C  33)                1.0957  0.000414 -0.0011    1.0945   
    79. B(H  74,C  33)                1.1028  0.000347 -0.0006    1.1021   
    80. B(H  75,C  36)                1.0857 -0.000563  0.0048    1.0906   
    81. B(H  76,C  37)                1.0856 -0.000514  0.0039    1.0895   
    82. B(H  77,C  38)                1.0852 -0.000416  0.0036    1.0888   
    83. B(H  78,C  39)                1.0858 -0.000470  0.0032    1.0891   
    84. B(H  79,H  51)                2.8108 -0.001136  0.0152    2.8260   
    85. B(H  79,C  40)                1.0856  0.000466  0.0024    1.0880   
    86. B(H  80,H  55)                4.2910 -0.000570  0.0186    4.3095   
    87. B(H  80,C  43)                1.0974  0.000391 -0.0008    1.0966   
    88. B(H  81,C  43)                1.1007  0.000245 -0.0010    1.0997   
    89. A(H  45,C   0,H  46)          108.44  0.001077   -0.30    108.13   
    90. A(H  44,C   0,H  46)          108.23 -0.000078   -0.05    108.18   
    91. A(C   1,C   0,H  46)          110.53 -0.000246    0.10    110.63   
    92. A(C   1,C   0,H  44)          110.68  0.000863   -0.25    110.44   
    93. A(H  44,C   0,H  45)          108.24  0.000648   -0.21    108.04   
    94. A(C   1,C   0,H  45)          110.63 -0.002197    0.68    111.32   
    95. A(C   0,C   1,H  47)          108.97  0.000418   -0.68    108.28   
    96. A(C   2,C   1,H  47)          106.98 -0.000297    0.26    107.24   
    97. A(C   6,C   1,H  47)          107.83  0.000490    0.05    107.88   
    98. A(C   0,C   1,C   6)          109.14  0.000204   -0.17    108.97   
    99. A(C   2,C   1,C   6)          113.98 -0.002061    0.76    114.74   
   100. A(C   0,C   1,C   2)          109.81  0.001308   -0.27    109.54   
   101. A(C   1,C   2,C   3)          112.73 -0.000971    0.50    113.24   
   102. A(O   8,C   2,H  48)          104.02 -0.000185    0.14    104.16   
   103. A(C   1,C   2,H  48)          106.52  0.000009    0.04    106.56   
   104. A(C   3,C   2,O   8)          111.80  0.000667   -0.36    111.44   
   105. A(C   1,C   2,O   8)          114.72 -0.000041   -0.04    114.68   
   106. A(C   3,C   2,H  48)          106.11  0.000620   -0.31    105.80   
   107. A(O   9,C   3,H  49)          110.90  0.000086    0.06    110.95   
   108. A(C   2,C   3,O   9)          111.22 -0.000586    0.05    111.27   
   109. A(C   4,C   3,H  49)          106.77 -0.001450    0.61    107.38   
   110. A(C   2,C   3,H  49)          107.85  0.000252   -0.03    107.82   
   111. A(C   2,C   3,C   4)          115.75  0.000108   -0.09    115.66   
   112. A(C   4,C   3,O   9)          104.26  0.001570   -0.57    103.69   
   113. A(O   5,C   4,O  20)          113.36 -0.003266    0.48    113.85   
   114. A(O  20,C   4,H  50)          109.37 -0.000574   -0.00    109.36   
   115. A(O   5,C   4,H  50)          104.79  0.001357   -0.01    104.78   
   116. A(C   3,C   4,H  50)          104.23 -0.001242    0.49    104.72   
   117. A(C   3,C   4,O   5)          113.94 -0.000383   -0.27    113.67   
   118. A(C   3,C   4,O  20)          110.49  0.004057   -0.64    109.85   
   119. A(C   4,O   5,C   6)          119.35 -0.000795    0.53    119.88   
   120. A(O   5,C   6,H  51)          102.21 -0.002638    0.29    102.50   
   121. A(C   1,C   6,O   5)          112.40  0.003912   -0.93    111.47   
   122. A(C   1,C   6,C   7)          115.05 -0.010177    2.95    118.00   
   123. A(C   7,C   6,H  51)          103.99  0.005057   -1.82    102.17   
   124. A(O   5,C   6,C   7)          113.79  0.003270   -0.32    113.47   
   125. A(C   1,C   6,H  51)          107.99  0.001607   -0.65    107.34   
   126. A(H  52,C   7,H  53)          109.36 -0.001003   -0.12    109.23   
   127. A(O  21,C   7,H  53)          109.65  0.002246   -0.28    109.37   
   128. A(C   6,C   7,H  53)          108.36  0.003531   -0.17    108.19   
   129. A(C   6,C   7,H  52)          108.24  0.000193   -0.17    108.07   
   130. A(O  21,C   7,H  52)          110.72  0.005038   -0.69    110.02   
   131. A(C   6,C   7,O  21)          110.46 -0.010012    1.45    111.91   
   132. A(C   2,O   8,H  54)          109.35  0.003863   -0.91    108.44   
   133. A(C   3,O   9,H  55)          108.75  0.002415   -0.64    108.11   
   134. A(O  17,C  10,H  56)          110.31  0.000956   -0.34    109.98   
   135. A(C  15,C  10,H  56)          107.91  0.000503   -0.35    107.57   
   136. A(C  11,C  10,H  56)          107.62 -0.000173   -0.06    107.56   
   137. A(C  11,C  10,O  17)          106.58  0.001438   -0.40    106.17   
   138. A(C  11,C  10,C  15)          114.79 -0.000450    0.16    114.95   
   139. A(C  15,C  10,O  17)          109.59 -0.002175    0.96    110.55   
   140. A(C  12,C  11,O  20)          110.69 -0.002361    0.37    111.06   
   141. A(O  20,C  11,H  57)          110.40  0.000498   -0.27    110.13   
   142. A(C  10,C  11,H  57)          106.64 -0.001507    0.35    106.99   
   143. A(C  12,C  11,H  57)          108.67  0.000937    0.12    108.79   
   144. A(C  10,C  11,C  12)          115.26 -0.001227    0.13    115.39   
   145. A(C  10,C  11,O  20)          105.06  0.003776   -0.75    104.31   
   146. A(C  22,C  12,H  58)          109.05 -0.000118    0.10    109.14   
   147. A(O  13,C  12,H  58)          109.47 -0.000065    0.21    109.69   
   148. A(C  11,C  12,H  58)          107.62 -0.000744    0.31    107.93   
   149. A(O  13,C  12,C  22)          104.83 -0.000890   -0.02    104.81   
   150. A(C  11,C  12,C  22)          113.03  0.000558    0.26    113.28   
   151. A(C  11,C  12,O  13)          112.78  0.001239   -0.84    111.94   
   152. A(C  12,O  13,C  14)          113.42  0.002672   -0.44    112.98   
   153. A(C  15,C  14,O  18)          107.92 -0.000826    0.21    108.13   
   154. A(O  18,C  14,H  59)          111.01  0.000406   -0.04    110.97   
   155. A(C  15,C  14,H  59)          110.93 -0.001202    0.60    111.53   
   156. A(O  13,C  14,H  59)          109.80 -0.000380    0.15    109.95   
   157. A(O  13,C  14,O  18)          109.43  0.001333   -0.66    108.77   
   158. A(O  13,C  14,C  15)          107.66  0.000707   -0.27    107.40   
   159. A(O  16,C  15,H  60)          110.91 -0.000143    0.09    111.00   
   160. A(C  14,C  15,H  60)          107.03 -0.000079    0.36    107.38   
   161. A(C  10,C  15,H  60)          109.03 -0.000084    0.04    109.07   
   162. A(C  14,C  15,O  16)          112.50 -0.000252    0.07    112.58   
   163. A(C  10,C  15,O  16)          107.44  0.001283   -0.45    106.98   
   164. A(C  10,C  15,C  14)          109.90 -0.000753   -0.10    109.80   
   165. A(C  15,O  16,H  61)          107.86  0.001061   -0.10    107.77   
   166. A(C  10,O  17,H  62)          108.89  0.002277    0.49    109.39   
   167. A(C  14,O  18,C  19)          114.23  0.002259   -0.28    113.96   
   168. A(H  64,C  19,H  65)          109.34 -0.000232    0.02    109.36   
   169. A(H  63,C  19,H  65)          109.69  0.000789   -0.40    109.29   
   170. A(O  18,C  19,H  65)          111.17 -0.000564    0.32    111.49   
   171. A(H  63,C  19,H  64)          109.68  0.000364   -0.25    109.43   
   172. A(O  18,C  19,H  64)          110.60  0.000286   -0.01    110.59   
   173. A(O  18,C  19,H  63)          106.32 -0.000625    0.32    106.64   
   174. A(C   4,O  20,C  11)          116.05  0.000111    0.03    116.08   
   175. A(C   7,O  21,C  31)          124.18  0.007811   -1.13    123.05   
   176. A(C  12,C  22,H  67)          110.50 -0.000676    0.32    110.82   
   177. A(O  23,C  22,H  66)          107.67  0.000677   -0.47    107.21   
   178. A(C  12,C  22,H  66)          107.47 -0.003434    1.00    108.47   
   179. A(O  23,C  22,H  67)          112.12 -0.001375    0.19    112.31   
   180. A(C  12,C  22,O  23)          110.14  0.003297   -0.59    109.54   
   181. A(H  66,C  22,H  67)          108.78  0.001419   -0.43    108.35   
   182. A(C  22,O  23,C  41)          123.75 -0.001418   -0.37    123.38   
   183. A(C  25,O  24,C  33)          117.82  0.002368   -0.79    117.03   
   184. A(C  26,C  25,C  30)          120.04 -0.002030    0.58    120.62   
   185. A(O  24,C  25,C  30)          124.51  0.001161   -0.48    124.03   
   186. A(O  24,C  25,C  26)          115.45  0.000869   -0.10    115.35   
   187. A(C  27,C  26,H  68)          121.51  0.000380   -0.09    121.42   
   188. A(C  25,C  26,H  68)          118.52 -0.001587    0.44    118.96   
   189. A(C  25,C  26,C  27)          119.97  0.001208   -0.35    119.62   
   190. A(C  28,C  27,H  69)          120.10 -0.000015    0.02    120.12   
   191. A(C  26,C  27,H  69)          119.50  0.000553   -0.15    119.35   
   192. A(C  26,C  27,C  28)          120.40 -0.000538    0.13    120.53   
   193. A(C  29,C  28,H  70)          120.30 -0.000247    0.06    120.36   
   194. A(C  27,C  28,H  70)          120.33 -0.000113    0.03    120.36   
   195. A(C  27,C  28,C  29)          119.37  0.000360   -0.09    119.28   
   196. A(C  28,C  29,H  71)          120.11 -0.000026    0.02    120.13   
   197. A(C  28,C  29,C  30)          120.89 -0.000423    0.11    121.00   
   198. A(C  30,C  29,H  71)          119.00  0.000450   -0.13    118.87   
   199. A(C  25,C  30,C  29)          119.34  0.001423   -0.39    118.95   
   200. A(C  29,C  30,H  72)          119.30 -0.000687    0.23    119.53   
   201. A(C  25,C  30,H  72)          121.36 -0.000736    0.15    121.51   
   202. A(O  32,C  31,C  33)          123.83 -0.001165    0.17    124.00   
   203. A(O  21,C  31,C  33)          117.47  0.000022   -0.06    117.41   
   204. A(O  21,C  31,O  32)          118.62  0.001211   -0.21    118.41   
   205. A(O  24,C  33,C  31)          106.06 -0.004097    0.20    106.26   
   206. A(H  73,C  33,H  74)          109.07  0.000383   -0.46    108.61   
   207. A(C  31,C  33,H  74)          107.75  0.001301   -0.19    107.55   
   208. A(O  24,C  33,H  74)          112.15  0.001994    0.02    112.16   
   209. A(C  31,C  33,H  73)          111.07  0.000200    0.22    111.29   
   210. A(O  24,C  33,H  73)          110.70  0.000171    0.22    110.93   
   211. A(C  35,O  34,C  43)          117.30  0.000087   -0.62    116.68   
   212. A(C  36,C  35,C  40)          119.88 -0.001774    0.55    120.43   
   213. A(O  34,C  35,C  40)          124.55 -0.000446   -0.29    124.26   
   214. A(O  34,C  35,C  36)          115.57  0.002219   -0.26    115.30   
   215. A(C  35,C  36,C  37)          120.05  0.000994   -0.33    119.72   
   216. A(C  37,C  36,H  75)          121.55  0.000670   -0.15    121.41   
   217. A(C  35,C  36,H  75)          118.40 -0.001663    0.48    118.88   
   218. A(C  36,C  37,C  38)          120.42 -0.000528    0.13    120.55   
   219. A(C  38,C  37,H  76)          120.08 -0.000103    0.04    120.12   
   220. A(C  36,C  37,H  76)          119.50  0.000631   -0.17    119.33   
   221. A(C  37,C  38,C  39)          119.31  0.000413   -0.09    119.23   
   222. A(C  39,C  38,H  77)          120.33 -0.000287    0.06    120.39   
   223. A(C  37,C  38,H  77)          120.36 -0.000126    0.02    120.38   
   224. A(C  38,C  39,C  40)          120.95 -0.000463    0.10    121.05   
   225. A(C  40,C  39,H  78)          119.00  0.000612   -0.16    118.85   
   226. A(C  38,C  39,H  78)          120.05 -0.000150    0.06    120.11   
   227. A(C  35,C  40,C  39)          119.38  0.001358   -0.36    119.02   
   228. A(C  39,C  40,H  79)          119.12  0.000184    0.04    119.16   
   229. A(C  35,C  40,H  79)          121.50 -0.001542    0.32    121.82   
   230. A(O  42,C  41,C  43)          124.25  0.001855   -0.15    124.09   
   231. A(O  23,C  41,C  43)          116.92 -0.005697    0.59    117.52   
   232. A(O  23,C  41,O  42)          118.82  0.003837   -0.43    118.38   
   233. A(H  80,C  43,H  81)          109.11  0.000611   -0.32    108.79   
   234. A(C  41,C  43,H  81)          109.58 -0.000449    0.05    109.63   
   235. A(O  34,C  43,H  81)          111.01 -0.000881    0.42    111.42   
   236. A(C  41,C  43,H  80)          108.50 -0.001014    0.12    108.62   
   237. A(O  34,C  43,H  80)          110.51  0.000640   -0.18    110.33   
   238. A(O  34,C  43,C  41)          108.09  0.001075   -0.09    108.00   
   239. D(C   2,C   1,C   0,H  46)     57.28  0.000827   -0.66     56.61   
   240. D(H  47,C   1,C   0,H  45)   -179.72  0.000443   -0.57   -180.28   
   241. D(H  47,C   1,C   0,H  44)     60.30  0.000502   -0.59     59.71   
   242. D(H  47,C   1,C   0,H  46)    -59.60  0.000199   -0.44    -60.03   
   243. D(C   6,C   1,C   0,H  45)     62.77 -0.000500   -0.14     62.63   
   244. D(C   6,C   1,C   0,H  44)    -57.21 -0.000440   -0.17    -57.38   
   245. D(C   2,C   1,C   0,H  45)    -62.84  0.001070   -0.79    -63.64   
   246. D(C   2,C   1,C   0,H  44)    177.18  0.001129   -0.82    176.35   
   247. D(C   6,C   1,C   0,H  46)   -177.11 -0.000743   -0.01   -177.12   
   248. D(O   8,C   2,C   1,C   6)     88.86 -0.000267    0.97     89.83   
   249. D(H  48,C   2,C   1,H  47)     84.28  0.000311    0.44     84.72   
   250. D(H  48,C   2,C   1,C   0)    -33.83 -0.000722    1.24    -32.59   
   251. D(C   3,C   2,C   1,C   6)    -40.64 -0.000273    1.05    -39.59   
   252. D(C   3,C   2,C   1,H  47)   -159.74  0.000548    0.35   -159.38   
   253. D(O   8,C   2,C   1,H  47)    -30.23  0.000554    0.27    -29.96   
   254. D(C   3,C   2,C   1,C   0)     82.15 -0.000485    1.16     83.31   
   255. D(H  48,C   2,C   1,C   6)   -156.63 -0.000510    1.14   -155.49   
   256. D(O   8,C   2,C   1,C   0)   -148.34 -0.000479    1.07   -147.27   
   257. D(H  49,C   3,C   2,C   1)    156.74 -0.000654    0.31    157.05   
   258. D(H  49,C   3,C   2,O   8)     25.75 -0.000331    0.25     26.00   
   259. D(O   9,C   3,C   2,O   8)    147.56 -0.000422    0.33    147.89   
   260. D(C   4,C   3,C   2,H  48)    153.51  0.000827   -0.26    153.25   
   261. D(H  49,C   3,C   2,H  48)    -87.03 -0.000778    0.44    -86.59   
   262. D(C   4,C   3,C   2,C   1)     37.28  0.000951   -0.38     36.89   
   263. D(O   9,C   3,C   2,H  48)     34.78 -0.000869    0.52     35.30   
   264. D(C   4,C   3,C   2,O   8)    -93.71  0.001274   -0.45    -94.16   
   265. D(O   9,C   3,C   2,C   1)    -81.45 -0.000745    0.40    -81.06   
   266. D(O  20,C   4,C   3,C   2)     89.29 -0.001215   -0.64     88.65   
   267. D(O   5,C   4,C   3,H  49)   -159.76  0.000740   -0.86   -160.62   
   268. D(O   5,C   4,C   3,C   2)    -39.70  0.000068   -0.52    -40.22   
   269. D(O   5,C   4,C   3,O   9)     82.80  0.000544   -0.93     81.86   
   270. D(H  50,C   4,C   3,H  49)     86.62  0.000044   -1.03     85.59   
   271. D(H  50,C   4,C   3,C   2)   -153.33 -0.000629   -0.69   -154.02   
   272. D(H  50,C   4,C   3,O   9)    -30.83 -0.000153   -1.10    -31.93   
   273. D(O  20,C   4,C   3,H  49)    -30.77 -0.000542   -0.98    -31.75   
   274. D(O  20,C   4,C   3,O   9)   -148.22 -0.000738   -1.05   -149.27   
   275. D(C   6,O   5,C   4,H  50)    161.16 -0.002735    1.49    162.65   
   276. D(C   6,O   5,C   4,O  20)    -79.66 -0.004338    1.74    -77.91   
   277. D(C   6,O   5,C   4,C   3)     47.87 -0.001878    1.03     48.90   
   278. D(C   7,C   6,O   5,C   4)     81.57 -0.008339    3.52     85.09   
   279. D(C   1,C   6,O   5,C   4)    -51.45 -0.000486    0.43    -51.02   
   280. D(H  51,C   6,O   5,C   4)   -166.98 -0.002590    1.44   -165.55   
   281. D(H  51,C   6,C   1,H  47)    -83.06 -0.000125   -1.33    -84.39   
   282. D(H  51,C   6,C   1,C   2)    158.33  0.001168   -2.16    156.17   
   283. D(H  51,C   6,C   1,C   0)     35.17  0.000764   -2.21     32.96   
   284. D(C   7,C   6,C   1,C   0)    150.78  0.002217   -3.19    147.60   
   285. D(C   7,C   6,C   1,H  47)     32.55  0.001329   -2.30     30.25   
   286. D(C   7,C   6,C   1,C   2)    -86.06  0.002621   -3.14    -89.19   
   287. D(O   5,C   6,C   1,H  47)    164.95  0.000091   -0.81    164.14   
   288. D(O   5,C   6,C   1,C   2)     46.34  0.001384   -1.64     44.70   
   289. D(O   5,C   6,C   1,C   0)    -76.82  0.000980   -1.69    -78.51   
   290. D(H  53,C   7,C   6,H  51)     46.01 -0.000614    1.45     47.46   
   291. D(H  53,C   7,C   6,C   1)    -71.88 -0.000536    1.84    -70.04   
   292. D(H  52,C   7,C   6,H  51)    -72.49 -0.001487    1.79    -70.70   
   293. D(H  52,C   7,C   6,O   5)     37.88 -0.000335    0.98     38.86   
   294. D(H  52,C   7,C   6,C   1)    169.63 -0.001409    2.18    171.80   
   295. D(O  21,C   7,C   6,H  51)    166.15 -0.001671    1.87    168.02   
   296. D(H  53,C   7,C   6,O   5)    156.38  0.000538    0.64    157.01   
   297. D(O  21,C   7,C   6,C   1)     48.26 -0.001593    2.26     50.52   
   298. D(O  21,C   7,C   6,O   5)    -83.48 -0.000519    1.06    -82.43   
   299. D(H  54,O   8,C   2,C   3)     63.77 -0.001690    1.82     65.59   
   300. D(H  54,O   8,C   2,H  48)    177.85 -0.000766    1.36    179.21   
   301. D(H  54,O   8,C   2,C   1)    -66.19 -0.000892    1.47    -64.72   
   302. D(H  55,O   9,C   3,H  49)     60.09 -0.000185    0.56     60.65   
   303. D(H  55,O   9,C   3,C   4)    174.65 -0.000990    0.99    175.64   
   304. D(H  55,O   9,C   3,C   2)    -59.93 -0.000170    0.52    -59.41   
   305. D(H  57,C  11,C  10,O  17)     28.44 -0.001569    1.54     29.99   
   306. D(H  57,C  11,C  10,C  15)    -93.08  0.000437    0.52    -92.56   
   307. D(O  20,C  11,C  10,H  56)     29.58 -0.001463    1.41     30.99   
   308. D(O  20,C  11,C  10,O  17)    -88.76 -0.003240    2.05    -86.71   
   309. D(O  20,C  11,C  10,C  15)    149.72 -0.001234    1.03    150.75   
   310. D(C  12,C  11,C  10,O  17)    149.14 -0.002242    2.04    151.18   
   311. D(C  12,C  11,C  10,C  15)     27.62 -0.000235    1.02     28.63   
   312. D(H  57,C  11,C  10,H  56)    146.78  0.000208    0.91    147.69   
   313. D(C  12,C  11,C  10,H  56)    -92.53 -0.000465    1.40    -91.12   
   314. D(H  58,C  12,C  11,H  57)   -151.40 -0.000478   -0.39   -151.79   
   315. D(H  58,C  12,C  11,O  20)    -30.01 -0.000732   -0.42    -30.42   
   316. D(H  58,C  12,C  11,C  10)     89.02  0.001577   -1.02     88.00   
   317. D(C  22,C  12,C  11,H  57)    -30.93 -0.000786    0.09    -30.84   
   318. D(C  22,C  12,C  11,O  20)     90.46 -0.001040    0.07     90.53   
   319. D(C  22,C  12,C  11,C  10)   -150.51  0.001268   -0.54   -151.05   
   320. D(O  13,C  12,C  11,H  57)     87.76 -0.000661   -0.35     87.41   
   321. D(O  13,C  12,C  11,O  20)   -150.85 -0.000914   -0.37   -151.22   
   322. D(O  13,C  12,C  11,C  10)    -31.82  0.001394   -0.98    -32.80   
   323. D(C  14,O  13,C  12,H  58)    -64.96 -0.000556    0.66    -64.29   
   324. D(C  14,O  13,C  12,C  22)    178.19  0.000084    0.46    178.65   
   325. D(C  14,O  13,C  12,C  11)     54.82 -0.000738    0.66     55.48   
   326. D(H  59,C  14,O  13,C  12)     49.75 -0.000442   -0.01     49.74   
   327. D(O  18,C  14,O  13,C  12)    171.83  0.000678   -0.39    171.44   
   328. D(C  15,C  14,O  13,C  12)    -71.12  0.000808   -0.66    -71.78   
   329. D(H  60,C  15,C  14,H  59)   -176.03 -0.000032   -0.01   -176.04   
   330. D(H  60,C  15,C  14,O  13)    -55.88 -0.000763    0.37    -55.51   
   331. D(O  16,C  15,C  14,H  59)     61.90  0.000357   -0.40     61.49   
   332. D(O  16,C  15,C  14,O  18)    -59.92  0.001135   -0.85    -60.76   
   333. D(C  10,C  15,C  14,H  59)    -57.77 -0.000587    0.19    -57.58   
   334. D(C  10,C  15,C  14,O  18)   -179.58  0.000192   -0.25   -179.83   
   335. D(C  10,C  15,C  14,O  13)     62.39 -0.001318    0.56     62.95   
   336. D(H  60,C  15,C  10,H  56)   -165.24 -0.000274   -0.62   -165.86   
   337. D(H  60,C  15,C  10,O  17)    -45.09 -0.000078   -0.67    -45.76   
   338. D(H  60,C  15,C  10,C  11)     74.78 -0.000127   -0.39     74.39   
   339. D(O  16,C  15,C  10,H  56)    -44.96  0.000255   -0.76    -45.72   
   340. D(O  16,C  15,C  14,O  13)   -177.95 -0.000374   -0.03   -177.98   
   341. D(O  16,C  15,C  10,O  17)     75.19  0.000451   -0.81     74.38   
   342. D(O  16,C  15,C  10,C  11)   -164.95  0.000402   -0.53   -165.48   
   343. D(H  60,C  15,C  14,O  18)     62.15  0.000746   -0.45     61.70   
   344. D(C  14,C  15,C  10,H  56)     77.74  0.000302   -1.02     76.73   
   345. D(C  14,C  15,C  10,O  17)   -162.11  0.000497   -1.07   -163.18   
   346. D(C  14,C  15,C  10,C  11)    -42.24  0.000448   -0.79    -43.03   
   347. D(H  61,O  16,C  15,H  60)    -69.63 -0.000638    1.11    -68.52   
   348. D(H  61,O  16,C  15,C  14)     50.21 -0.001010    1.68     51.89   
   349. D(H  61,O  16,C  15,C  10)    171.29 -0.001239    1.30    172.59   
   350. D(H  62,O  17,C  10,H  56)     56.01  0.000314   -1.10     54.91   
   351. D(H  62,O  17,C  10,C  15)    -62.67  0.000456   -1.06    -63.72   
   352. D(H  62,O  17,C  10,C  11)    172.56  0.001412   -1.58    170.99   
   353. D(C  19,O  18,C  14,H  59)     53.24  0.002184   -2.25     50.99   
   354. D(C  19,O  18,C  14,C  15)    175.00  0.000410   -1.40    173.60   
   355. D(C  19,O  18,C  14,O  13)    -68.11  0.001511   -1.97    -70.08   
   356. D(H  65,C  19,O  18,C  14)     61.12 -0.000675    0.75     61.87   
   357. D(H  64,C  19,O  18,C  14)    -60.54 -0.000193    0.52    -60.02   
   358. D(H  63,C  19,O  18,C  14)   -179.55 -0.000414    0.64   -178.92   
   359. D(C   4,O  20,C  11,H  57)     54.79 -0.002549    1.21     55.99   
   360. D(C   4,O  20,C  11,C  12)    -65.58 -0.002509    0.99    -64.59   
   361. D(C   4,O  20,C  11,C  10)    169.39 -0.002061    1.10    170.50   
   362. D(C  11,O  20,C   4,H  50)     53.07 -0.002318    2.00     55.07   
   363. D(C  11,O  20,C   4,O   5)    -63.46 -0.001646    1.71    -61.74   
   364. D(C  11,O  20,C   4,C   3)    167.24 -0.001894    2.21    169.46   
   365. D(C  31,O  21,C   7,C   6)    171.46 -0.002879    0.67    172.13   
   366. D(C  31,O  21,C   7,H  53)    -69.17 -0.003312    1.19    -67.98   
   367. D(C  31,O  21,C   7,H  52)     51.58  0.000130    0.41     51.99   
   368. D(H  67,C  22,C  12,H  58)    121.59  0.000601   -0.73    120.86   
   369. D(H  67,C  22,C  12,O  13)   -121.26  0.000004   -0.45   -121.71   
   370. D(H  67,C  22,C  12,C  11)      1.95  0.001263   -1.35      0.60   
   371. D(H  66,C  22,C  12,H  58)   -119.85 -0.000116   -0.49   -120.34   
   372. D(H  66,C  22,C  12,O  13)     -2.71 -0.000714   -0.20     -2.91   
   373. D(H  66,C  22,C  12,C  11)    120.50  0.000546   -1.10    119.40   
   374. D(O  23,C  22,C  12,H  58)     -2.82  0.000508   -0.79     -3.61   
   375. D(O  23,C  22,C  12,O  13)    114.32 -0.000089   -0.51    113.81   
   376. D(O  23,C  22,C  12,C  11)   -122.47  0.001171   -1.40   -123.87   
   377. D(C  41,O  23,C  22,H  67)     16.83  0.000440   -0.06     16.77   
   378. D(C  41,O  23,C  22,H  66)   -102.80 -0.000928    0.67   -102.13   
   379. D(C  41,O  23,C  22,C  12)    140.31  0.000999    0.06    140.37   
   380. D(C  30,C  25,O  24,C  33)      1.68 -0.000321    0.39      2.06   
   381. D(C  26,C  25,O  24,C  33)   -178.27 -0.000264    0.30   -177.97   
   382. D(H  68,C  26,C  25,C  30)    179.84 -0.000050    0.07    179.91   
   383. D(H  68,C  26,C  25,O  24)     -0.21 -0.000103    0.15     -0.06   
   384. D(C  27,C  26,C  25,C  30)      0.03  0.000006   -0.01      0.02   
   385. D(C  27,C  26,C  25,O  24)    179.98 -0.000047    0.07    180.05   
   386. D(H  69,C  27,C  26,H  68)      0.15  0.000046   -0.06      0.09   
   387. D(H  69,C  27,C  26,C  25)    179.96 -0.000015    0.02    179.98   
   388. D(C  28,C  27,C  26,H  68)   -179.86  0.000040   -0.05   -179.92   
   389. D(C  28,C  27,C  26,C  25)     -0.06 -0.000021    0.03     -0.03   
   390. D(H  70,C  28,C  27,H  69)      0.02  0.000003   -0.01      0.01   
   391. D(H  70,C  28,C  27,C  26)   -179.97  0.000009   -0.01   -179.98   
   392. D(C  29,C  28,C  27,H  69)   -179.94  0.000020   -0.03   -179.97   
   393. D(C  29,C  28,C  27,C  26)      0.08  0.000026   -0.03      0.04   
   394. D(H  71,C  29,C  28,H  70)     -0.05 -0.000004    0.00     -0.04   
   395. D(H  71,C  29,C  28,C  27)    179.91 -0.000021    0.03    179.93   
   396. D(C  30,C  29,C  28,H  70)    179.97  0.000001   -0.00    179.97   
   397. D(C  30,C  29,C  28,C  27)     -0.07 -0.000016    0.02     -0.05   
   398. D(H  72,C  30,C  29,C  28)    179.88  0.000005   -0.01    179.87   
   399. D(C  25,C  30,C  29,H  71)   -179.94  0.000007   -0.01   -179.94   
   400. D(C  25,C  30,C  29,C  28)      0.04  0.000001   -0.00      0.04   
   401. D(H  72,C  30,C  25,C  26)   -179.85 -0.000000    0.00   -179.85   
   402. D(H  72,C  30,C  25,O  24)      0.20  0.000058   -0.09      0.11   
   403. D(C  29,C  30,C  25,C  26)     -0.02  0.000004   -0.01     -0.02   
   404. D(H  72,C  30,C  29,H  71)     -0.10  0.000011   -0.01     -0.11   
   405. D(C  29,C  30,C  25,O  24)   -179.96  0.000063   -0.09   -180.06   
   406. D(C  33,C  31,O  21,C   7)      7.28 -0.003417    2.37      9.65   
   407. D(O  32,C  31,O  21,C   7)   -175.76 -0.002102    1.38   -174.38   
   408. D(H  74,C  33,C  31,O  32)    -98.65 -0.000103   -0.02    -98.66   
   409. D(H  74,C  33,C  31,O  21)     78.14  0.001368   -1.08     77.06   
   410. D(H  73,C  33,C  31,O  32)    141.96 -0.001497    0.54    142.50   
   411. D(H  73,C  33,C  31,O  21)    -41.26 -0.000026   -0.52    -41.78   
   412. D(O  24,C  33,C  31,O  32)     21.62  0.000704    0.01     21.63   
   413. D(O  24,C  33,C  31,O  21)   -161.60  0.002174   -1.05   -162.65   
   414. D(H  74,C  33,O  24,C  25)    -61.93 -0.000616    0.10    -61.82   
   415. D(H  73,C  33,O  24,C  25)     60.14  0.001397   -0.31     59.82   
   416. D(C  31,C  33,O  24,C  25)   -179.29 -0.000762    0.21   -179.08   
   417. D(C  40,C  35,O  34,C  43)     10.40 -0.000291    0.72     11.12   
   418. D(C  36,C  35,O  34,C  43)   -170.19 -0.000437    0.86   -169.33   
   419. D(H  75,C  36,C  35,C  40)    179.79 -0.000039    0.03    179.83   
   420. D(H  75,C  36,C  35,O  34)      0.36  0.000092   -0.10      0.26   
   421. D(C  37,C  36,C  35,C  40)     -0.40  0.000077   -0.13     -0.52   
   422. D(C  37,C  36,C  35,O  34)   -179.83  0.000209   -0.26   -180.09   
   423. D(H  76,C  37,C  36,H  75)     -0.10  0.000028   -0.04     -0.13   
   424. D(H  76,C  37,C  36,C  35)   -179.90 -0.000087    0.13   -179.77   
   425. D(C  38,C  37,C  36,H  75)    179.71  0.000045   -0.05    179.66   
   426. D(C  38,C  37,C  36,C  35)     -0.10 -0.000071    0.11      0.02   
   427. D(H  77,C  38,C  37,H  76)     -0.00  0.000014   -0.02     -0.02   
   428. D(H  77,C  38,C  37,C  36)   -179.81 -0.000004   -0.01   -179.81   
   429. D(C  39,C  38,C  37,H  76)   -179.83  0.000050   -0.05   -179.88   
   430. D(C  39,C  38,C  37,C  36)      0.36  0.000033   -0.03      0.33   
   431. D(H  78,C  39,C  38,H  77)     -0.31 -0.000090    0.11     -0.20   
   432. D(H  78,C  39,C  38,C  37)    179.52 -0.000126    0.14    179.66   
   433. D(C  40,C  39,C  38,H  77)   -179.97  0.000045   -0.06   -180.03   
   434. D(C  40,C  39,C  38,C  37)     -0.14  0.000009   -0.03     -0.17   
   435. D(H  79,C  40,C  39,H  78)     -0.11  0.000004   -0.07     -0.18   
   436. D(H  79,C  40,C  39,C  38)    179.55 -0.000132    0.10    179.65   
   437. D(C  35,C  40,C  39,H  78)    179.99  0.000114   -0.14    179.84   
   438. D(C  35,C  40,C  39,C  38)     -0.35 -0.000022    0.02     -0.32   
   439. D(H  79,C  40,C  35,C  36)   -179.29  0.000082   -0.02   -179.30   
   440. D(H  79,C  40,C  35,O  34)      0.09 -0.000048    0.12      0.22   
   441. D(C  39,C  40,C  35,C  36)      0.61 -0.000029    0.06      0.67   
   442. D(C  39,C  40,C  35,O  34)    179.99 -0.000158    0.20    180.19   
   443. D(C  43,C  41,O  23,C  22)     -2.85  0.000132    0.44     -2.41   
   444. D(O  42,C  41,O  23,C  22)    178.43  0.000283   -0.04    178.39   
   445. D(H  81,C  43,C  41,O  23)     61.57  0.000221   -0.56     61.00   
   446. D(H  80,C  43,C  41,O  42)    121.16  0.000204    0.24    121.40   
   447. D(H  80,C  43,C  41,O  23)    -57.47  0.000344   -0.27    -57.75   
   448. D(O  34,C  43,C  41,O  42)      1.30 -0.000602    0.43      1.73   
   449. D(O  34,C  43,C  41,O  23)   -177.34 -0.000461   -0.08   -177.42   
   450. D(H  81,C  43,O  34,C  35)    -85.46 -0.000708    1.06    -84.40   
   451. D(H  80,C  43,O  34,C  35)     35.75 -0.000095    0.80     36.55   
   452. D(H  81,C  43,C  41,O  42)   -119.80  0.000081   -0.05   -119.84   
   453. D(C  41,C  43,O  34,C  35)    154.34 -0.000307    0.80    155.14   
    ----------------------------------------------------------------------------

         *************************************************************
         *                GEOMETRY OPTIMIZATION CYCLE   3            *
         *************************************************************
---------------------------------
CARTESIAN COORDINATES (ANGSTROEM)
---------------------------------
  C     -2.613043   -3.100137   -1.092503
  C     -1.840063   -2.590445    0.135304
  C     -0.650090   -3.545844    0.435439
  C      0.604423   -3.245416   -0.416463
  C      0.878439   -1.763379   -0.691381
  O     -0.288979   -1.009744   -0.971165
  C     -1.442153   -1.116154   -0.099442
  C     -1.370600   -0.189227    1.108795
  O     -0.320021   -3.672933    1.826773
  O      0.495087   -3.819318   -1.728097
  C      2.797338    0.518662    1.474314
  C      2.211110    0.102887    0.116538
  C      3.218781    0.096927   -1.074316
  O      4.216446    1.114247   -0.935265
  C      4.926587    1.032476    0.297997
  C      3.979106    1.474461    1.397345
  O      4.598643    1.478570    2.688461
  O      1.714211    1.112003    2.213026
  O      5.997944    1.930024    0.260549
  C      7.053782    1.545509   -0.647125
  O      1.673712   -1.219440    0.349924
  O     -0.574629   -0.755516    2.174652
  C      2.553307    0.379812   -2.440059
  O      2.846605   -0.709339   -3.357239
  O     -0.088664    1.951915    4.449574
  C     -0.502387    3.205299    4.827077
  C      0.332871    3.863181    5.738026
  C     -0.002213    5.137076    6.180898
  C     -1.166009    5.765834    5.723169
  C     -1.989014    5.099997    4.816805
  C     -1.667990    3.817744    4.359860
  C     -0.232967   -0.071381    3.274208
  O      0.526944   -0.596534    4.072570
  C     -0.888198    1.268246    3.490077
  O     -0.238771   -1.348220   -5.149082
  C     -1.598641   -1.370141   -4.931737
  C     -2.319099   -2.260834   -5.736552
  C     -3.698169   -2.358562   -5.592470
  C     -4.372357   -1.573813   -4.649971
  C     -3.645792   -0.685541   -3.859549
  C     -2.258971   -0.570961   -3.992182
  C      1.945642   -1.212353   -4.229394
  O      2.300562   -2.106408   -4.977102
  C      0.548592   -0.637436   -4.200543
  H     -3.494514   -2.472429   -1.278305
  H     -1.987268   -3.082196   -1.993416
  H     -2.954351   -4.132014   -0.933892
  H     -2.511697   -2.624744    1.004037
  H     -0.975790   -4.552284    0.143756
  H      1.478229   -3.648243    0.117810
  H      1.446531   -1.754765   -1.625288
  H     -2.237518   -0.654455   -0.699629
  H     -0.936384    0.762214    0.780678
  H     -2.391137   -0.014927    1.469626
  H     -0.009966   -2.813834    2.147684
  H      0.388946   -4.774797   -1.630260
  H      3.142480   -0.397444    1.982372
  H      1.397223    0.807349   -0.110940
  H      3.701601   -0.895815   -1.106072
  H      5.283451   -0.004733    0.460977
  H      3.612118    2.480985    1.131455
  H      5.418653    1.989362    2.621152
  H      1.992675    1.263224    3.129180
  H      7.829622    2.311781   -0.567507
  H      7.472819    0.569521   -0.361628
  H      6.695852    1.498520   -1.682947
  H      2.997570    1.286203   -2.861147
  H      1.480709    0.545801   -2.322382
  H      1.235314    3.359289    6.086184
  H      0.650755    5.644768    6.889961
  H     -1.425692    6.764253    6.071787
  H     -2.898508    5.575837    4.452395
  H     -2.328304    3.319266    3.654237
  H     -0.949129    1.836018    2.556341
  H     -1.911064    1.083116    3.856395
  H     -1.778983   -2.869525   -6.462585
  H     -4.252090   -3.056443   -6.219497
  H     -5.452284   -1.654793   -4.537391
  H     -4.156557   -0.063935   -3.125531
  H     -1.722804    0.136620   -3.363243
  H      0.137926   -0.765710   -3.191731
  H      0.586166    0.436588   -4.433910

----------------------------
CARTESIAN COORDINATES (A.U.)
----------------------------
  NO LB      ZA    FRAG     MASS         X           Y           Z
   0 C     6.0000    0    12.011   -4.937935   -5.858410   -2.064532
   1 C     6.0000    0    12.011   -3.477215   -4.895231    0.255688
   2 C     6.0000    0    12.011   -1.228491   -6.700674    0.822860
   3 C     6.0000    0    12.011    1.142194   -6.132948   -0.787002
   4 C     6.0000    0    12.011    1.660010   -3.332302   -1.306521
   5 O     8.0000    0    15.999   -0.546090   -1.908140   -1.835237
   6 C     6.0000    0    12.011   -2.725273   -2.109226   -0.187918
   7 C     6.0000    0    12.011   -2.590059   -0.357587    2.095319
   8 O     8.0000    0    15.999   -0.604751   -6.940837    3.452101
   9 O     8.0000    0    15.999    0.935580   -7.217465   -3.265630
  10 C     6.0000    0    12.011    5.286203    0.980128    2.786050
  11 C     6.0000    0    12.011    4.178393    0.194428    0.220224
  12 C     6.0000    0    12.011    6.082615    0.183165   -2.030163
  13 O     8.0000    0    15.999    7.967928    2.105622   -1.767394
  14 C     6.0000    0    12.011    9.309900    1.951097    0.563132
  15 C     6.0000    0    12.011    7.519420    2.786327    2.640600
  16 O     8.0000    0    15.999    8.690175    2.794093    5.080456
  17 O     8.0000    0    15.999    3.239389    2.101380    4.182013
  18 O     8.0000    0    15.999   11.334471    3.647218    0.492367
  19 C     6.0000    0    12.011   13.329715    2.920590   -1.222888
  20 O     8.0000    0    15.999    3.162858   -2.304407    0.661261
  21 O     8.0000    0    15.999   -1.085892   -1.427717    4.109496
  22 C     6.0000    0    12.011    4.825051    0.717740   -4.611043
  23 O     8.0000    0    15.999    5.379305   -1.340457   -6.344262
  24 O     8.0000    0    15.999   -0.167550    3.688586    8.408476
  25 C     6.0000    0    12.011   -0.949375    6.057138    9.121853
  26 C     6.0000    0    12.011    0.629036    7.300353   10.843297
  27 C     6.0000    0    12.011   -0.004181    9.707666   11.680204
  28 C     6.0000    0    12.011   -2.203437   10.895848   10.815223
  29 C     6.0000    0    12.011   -3.758691    9.637598    9.102442
  30 C     6.0000    0    12.011   -3.152043    7.214490    8.238941
  31 C     6.0000    0    12.011   -0.440244   -0.134890    6.187357
  32 O     8.0000    0    15.999    0.995780   -1.127287    7.696042
  33 C     6.0000    0    12.011   -1.678451    2.396638    6.595289
  34 O     8.0000    0    15.999   -0.451211   -2.547766   -9.730355
  35 C     6.0000    0    12.011   -3.020993   -2.589192   -9.319633
  36 C     6.0000    0    12.011   -4.382462   -4.272357  -10.840512
  37 C     6.0000    0    12.011   -6.988527   -4.457036  -10.568236
  38 C     6.0000    0    12.011   -8.262558   -2.974075   -8.787171
  39 C     6.0000    0    12.011   -6.889549   -1.295485   -7.293490
  40 C     6.0000    0    12.011   -4.268837   -1.078960   -7.544130
  41 C     6.0000    0    12.011    3.676730   -2.291015   -7.992396
  42 O     8.0000    0    15.999    4.347432   -3.980534   -9.405359
  43 C     6.0000    0    12.011    1.036688   -1.204580   -7.937876
  44 H     1.0000    0     1.008   -6.603674   -4.672213   -2.415646
  45 H     1.0000    0     1.008   -3.755392   -5.824506   -3.767011
  46 H     1.0000    0     1.008   -5.582914   -7.808375   -1.764801
  47 H     1.0000    0     1.008   -4.746419   -4.960047    1.897354
  48 H     1.0000    0     1.008   -1.843977   -8.602569    0.271659
  49 H     1.0000    0     1.008    2.793448   -6.894179    0.222629
  50 H     1.0000    0     1.008    2.733548   -3.316025   -3.071350
  51 H     1.0000    0     1.008   -4.228296   -1.236741   -1.322108
  52 H     1.0000    0     1.008   -1.769510    1.440375    1.475267
  53 H     1.0000    0     1.008   -4.518594   -0.028207    2.777191
  54 H     1.0000    0     1.008   -0.018833   -5.317376    4.058534
  55 H     1.0000    0     1.008    0.735002   -9.023059   -3.080745
  56 H     1.0000    0     1.008    5.938427   -0.751061    3.746140
  57 H     1.0000    0     1.008    2.640369    1.525668   -0.209647
  58 H     1.0000    0     1.008    6.995012   -1.692845   -2.090174
  59 H     1.0000    0     1.008    9.984275   -0.008945    0.871119
  60 H     1.0000    0     1.008    6.825914    4.688383    2.138139
  61 H     1.0000    0     1.008   10.239770    3.759350    4.953259
  62 H     1.0000    0     1.008    3.765610    2.387147    5.913293
  63 H     1.0000    0     1.008   14.795840    4.368632   -1.072433
  64 H     1.0000    0     1.008   14.121581    1.076238   -0.683378
  65 H     1.0000    0     1.008   12.653327    2.831793   -3.180309
  66 H     1.0000    0     1.008    5.664586    2.430572   -5.406785
  67 H     1.0000    0     1.008    2.798134    1.031415   -4.388666
  68 H     1.0000    0     1.008    2.334406    6.348137   11.501222
  69 H     1.0000    0     1.008    1.229749   10.667065   13.020139
  70 H     1.0000    0     1.008   -2.694167   12.782586   11.474015
  71 H     1.0000    0     1.008   -5.477387   10.536805    8.413807
  72 H     1.0000    0     1.008   -4.399856    6.272503    6.905507
  73 H     1.0000    0     1.008   -1.793593    3.469572    4.830784
  74 H     1.0000    0     1.008   -3.611388    2.046793    7.287530
  75 H     1.0000    0     1.008   -3.361791   -5.422617  -12.212516
  76 H     1.0000    0     1.008   -8.035286   -5.775841  -11.753146
  77 H     1.0000    0     1.008  -10.303324   -3.127106   -8.574426
  78 H     1.0000    0     1.008   -7.854754   -0.120819   -5.906397
  79 H     1.0000    0     1.008   -3.255627    0.258174   -6.355608
  80 H     1.0000    0     1.008    0.260642   -1.446983   -6.031498
  81 H     1.0000    0     1.008    1.107693    0.825032   -8.378876

--------------------------------
INTERNAL COORDINATES (ANGSTROEM)
--------------------------------
 C      0   0   0     0.000000000000     0.00000000     0.00000000
 C      1   0   0     1.537788954525     0.00000000     0.00000000
 C      2   1   0     1.555283147811   109.57645542     0.00000000
 C      3   2   1     1.545896303791   113.27692188    83.36025911
 C      4   3   2     1.532024878211   115.59664121    36.87010321
 O      5   4   3     1.417430321392   113.73156841   319.75211292
 C      6   5   4     1.449494856892   119.83489056    48.95523539
 C      7   6   5     1.524516244058   113.24451409    85.09431400
 O      3   2   1     1.435586548674   114.66585372   212.73886116
 O      4   3   2     1.435862124862   111.34150148   278.93093848
 C      5   4   3     3.685120930338   125.92518173    87.29768116
 C     11   5   4     1.536257919139    27.66120651   157.85618158
 C     12  11   5     1.559989837073   115.41862557   230.70735731
 O     13  12  11     1.431646465239   111.91799866   327.19749847
 C     14  13  12     1.425454700284   112.98164176    55.46669195
 C     15  14  13     1.517115206600   107.40272625   288.21393129
 O     16  15  14     1.432069658712   112.57936762   182.02015692
 O     11   5   4     1.439066890026    99.50187023   264.59261021
 O     15  14  13     1.398141856888   108.76861886   171.42727319
 C     19  15  14     1.444478123846   113.95680529   289.92550498
 O      5   4   3     1.418677420097   109.84350070    88.53305719
 O      8   7   6     1.445788054383   111.83669735   277.59177041
 C     13  12  11     1.545358787395   113.31490469   208.92183235
 O     23  13  12     1.453785308656   109.48397667   236.10762267
 O     18  11   5     2.992984774465   162.30212030   118.27053097
 C     25  18  11     1.372824243952   130.03304497   124.43853752
 C     26  25  18     1.400104606351   115.34858664   271.38151335
 C     27  26  25     1.389685471695   119.61892348   180.04839589
 C     28  27  26     1.399740549925   120.53293992   359.97181550
 C     29  28  27     1.393618616252   119.27938263     0.04494326
 C     26  25  18     1.397142895876   124.03387919    91.41403252
 C     22   8   7     1.339327587856   123.06617404   171.95769967
 O     32  22   8     1.220914742727   118.41823468   185.58854991
 C     25  18  11     1.423830816645    72.53853770   235.41374866
 O     24  23  13     3.624695343167   105.79496728   138.59348609
 C     35  24  23     1.377303777788   139.92754126   323.06252862
 C     36  35  24     1.400043302775   115.30871956   209.36251688
 C     37  36  35     1.390015871833   119.71509242   179.91286762
 C     38  37  36     1.399523157577   120.55175765     0.00000000
 C     39  38  37     1.393445188511   119.22682618     0.32898009
 C     40  39  38     1.397852965376   121.04634536   359.82452328
 C     24  23  13     1.351078366850   123.47996264   140.35925644
 O     42  24  23     1.218346999359   118.36646968   178.37110557
 C     35  24  23     1.422982244935    27.30800780     1.64362825
 H      1   2   3     1.097966906502   110.43644094   176.35362856
 H      1   2   3     1.097069104104   111.31695301   296.35937271
 H      1   2   3     1.098370922676   110.62673571    56.61220900
 H      2   1   3     1.098618945533   108.28292344   243.36366147
 H      3   2   1     1.097306130041   106.56043316   327.41223217
 H      4   3   2     1.100570079974   107.79756793   157.01543010
 H      5   4   3     1.093153544414   104.70714448   205.94851628
 H      7   6   5     1.098179033701   102.51244095   194.43119971
 H      8   7   6     1.096104195865   108.00596713    38.81065621
 H      8   7   6     1.096391501377   108.28857171   156.97861851
 H      9   3   2     0.968073945402   108.44245764   295.27962776
 H     10   4   3     0.966322097659   108.12453066   300.57675304
 H     11   5   4     1.102948563304    85.37128898    14.09623626
 H     12  11   5     1.100193163880   106.96205135   109.49518125
 H     13  12  11     1.104382124340   107.92572954    87.98333783
 H     15  14  13     1.108926370347   109.94579481    49.73820463
 H     16  15  14     1.103842857606   107.38154504   304.49112556
 H     17  16  15     0.968429548189   107.76809793    51.88943161
 H     18  11   5     0.969406225055   109.46571253   143.40251380
 H     20  19  15     1.093360975224   106.63990249   181.08543671
 H     20  19  15     1.099843146991   110.58495622   299.97557807
 H     20  19  15     1.096927298140   111.48541603    61.86637039
 H     23  13  12     1.093723464386   108.48394798   119.40558847
 H     23  13  12     1.091726734521   110.83348451     0.58332731
 H     27  26  25     1.090653186635   118.96180826   359.93839629
 H     28  27  26     1.089444104854   119.34576832   179.98175572
 H     29  28  27     1.088949023983   120.36038165   180.02203907
 H     30  29  28     1.089219020951   120.13073587   179.93311033
 H     31  26  25     1.087381524415   121.51141528     0.11492544
 H     34  25  18     1.094504742440   110.92079648   293.21616222
 H     34  25  18     1.102142303417   112.19885504   171.55648586
 H     37  36  35     1.090575258881   118.87630355     0.26353021
 H     38  37  36     1.089509275549   119.32675020   180.22550936
 H     39  38  37     1.088794874099   120.37994702   180.18453897
 H     40  39  38     1.089062512915   120.10736925   179.65634124
 H     41  40  39     1.087984596920   119.16839311   179.65021722
 H     44  35  24     1.096723310373   110.33700294   243.27697368
 H     44  35  24     1.099727171954   111.42488382   122.30724796

---------------------------
INTERNAL COORDINATES (A.U.)
---------------------------
 C      0   0   0     0.000000000000     0.00000000     0.00000000
 C      1   0   0     2.905999975821     0.00000000     0.00000000
 C      2   1   0     2.939059210067   109.57645542     0.00000000
 C      3   2   1     2.921320645606   113.27692188    83.36025911
 C      4   3   2     2.895107450173   115.59664121    36.87010321
 O      5   4   3     2.678555121346   113.73156841   319.75211292
 C      6   5   4     2.739148312053   119.83489056    48.95523539
 C      7   6   5     2.880918187983   113.24451409    85.09431400
 O      3   2   1     2.712865418536   114.66585372   212.73886116
 O      4   3   2     2.713386182059   111.34150148   278.93093848
 C      5   4   3     6.963869328720   125.92518173    87.29768116
 C     11   5   4     2.903106738241    27.66120651   157.85618158
 C     12  11   5     2.947953563769   115.41862557   230.70735731
 O     13  12  11     2.705419739899   111.91799866   327.19749847
 C     14  13  12     2.693718999848   112.98164176    55.46669195
 C     15  14  13     2.866932254081   107.40272625   288.21393129
 O     16  15  14     2.706219459664   112.57936762   182.02015692
 O     11   5   4     2.719442310543    99.50187023   264.59261021
 O     15  14  13     2.642105205890   108.76861886   171.42727319
 C     19  15  14     2.729668060510   113.95680529   289.92550498
 O      5   4   3     2.680911796362   109.84350070    88.53305719
 O      8   7   6     2.732143470479   111.83669735   277.59177041
 C     13  12  11     2.920304886826   113.31490469   208.92183235
 O     23  13  12     2.747256090877   109.48397667   236.10762267
 O     18  11   5     5.655921546735   162.30212030   118.27053097
 C     25  18  11     2.594261851078   130.03304497   124.43853752
 C     26  25  18     2.645814264845   115.34858664   271.38151335
 C     27  26  25     2.626124953794   119.61892348   180.04839589
 C     28  27  26     2.645126297902   120.53293992   359.97181550
 C     29  28  27     2.633557519850   119.27938263     0.04494326
 C     26  25  18     2.640217443160   124.03387919    91.41403252
 C     22   8   7     2.530962344653   123.06617404   171.95769967
 O     32  22   8     2.307194496621   118.41823468   185.58854991
 C     25  18  11     2.690650304496    72.53853770   235.41374866
 O     24  23  13     6.849681517485   105.79496728   138.59348609
 C     35  24  23     2.602726943234   139.92754126   323.06252862
 C     36  35  24     2.645698417875   115.30871956   209.36251688
 C     37  36  35     2.626749319568   119.71509242   179.91286762
 C     38  37  36     2.644715485902   120.55175765     0.00000000
 C     39  38  37     2.633229788917   119.22682618     0.32898009
 C     40  39  38     2.641559280051   121.04634536   359.82452328
 C     24  23  13     2.553168098813   123.47996264   140.35925644
 O     42  24  23     2.302342164874   118.36646968   178.37110557
 C     35  24  23     2.689046736359    27.30800780     1.64362825
 H      1   2   3     2.074856757397   110.43644094   176.35362856
 H      1   2   3     2.073160156743   111.31695301   296.35937271
 H      1   2   3     2.075620237320   110.62673571    56.61220900
 H      2   1   3     2.076088932594   108.28292344   243.36366147
 H      3   2   1     2.073608070851   106.56043316   327.41223217
 H      4   3   2     2.079776042338   107.79756793   157.01543010
 H      5   4   3     2.065760821268   104.70714448   205.94851628
 H      7   6   5     2.075257619709   102.51244095   194.43119971
 H      8   7   6     2.071336744426   108.00596713    38.81065621
 H      8   7   6     2.071879673162   108.28857171   156.97861851
 H      9   3   2     1.829394634195   108.44245764   295.27962776
 H     10   4   3     1.826084121731   108.12453066   300.57675304
 H     11   5   4     2.084270724446    85.37128898    14.09623626
 H     12  11   5     2.079063774145   106.96205135   109.49518125
 H     13  12  11     2.086979762201   107.92572954    87.98333783
 H     15  14  13     2.095567142638   109.94579481    49.73820463
 H     16  15  14     2.085960695760   107.38154504   304.49112556
 H     17  16  15     1.830066626075   107.76809793    51.88943161
 H     18  11   5     1.831912277873   109.46571253   143.40251380
 H     20  19  15     2.066152808691   106.63990249   181.08543671
 H     20  19  15     2.078402338082   110.58495622   299.97557807
 H     20  19  15     2.072892182307   111.48541603    61.86637039
 H     23  13  12     2.066837813934   108.48394798   119.40558847
 H     23  13  12     2.063064541324   110.83348451     0.58332731
 H     27  26  25     2.061035829828   118.96180826   359.93839629
 H     28  27  26     2.058750996389   119.34576832   179.98175572
 H     29  28  27     2.057815429129   120.36038165   180.02203907
 H     30  29  28     2.058325649455   120.13073587   179.93311033
 H     31  26  25     2.054853284229   121.51141528     0.11492544
 H     34  25  18     2.068314215490   110.92079648   293.21616222
 H     34  25  18     2.082747114067   112.19885504   171.55648586
 H     37  36  35     2.060888567715   118.87630355     0.26353021
 H     38  37  36     2.058874151155   119.32675020   180.22550936
 H     39  38  37     2.057524128065   120.37994702   180.18453897
 H     40  39  38     2.058029892130   120.10736925   179.65634124
 H     41  40  39     2.055992926103   119.16839311   179.65021722
 H     44  35  24     2.072506701292   110.33700294   243.27697368
 H     44  35  24     2.078183177024   111.42488382   122.30724796


           ************************************************************
           *        Program running with 28 parallel MPI-processes    *
           *              working on a common directory               *
           ************************************************************
------------------------------------------------------------------------------
                   ___                                                        
                  /   \      - P O W E R E D   B Y -                         
                 /     \                                                     
                 |  |  |   _    _      __       _____    __    __             
                 |  |  |  | |  | |    /  \     |  _  \  |  |  /  |          
                  \  \/   | |  | |   /    \    | | | |  |  | /  /          
                 / \  \   | |__| |  /  /\  \   | |_| |  |  |/  /          
                |  |  |   |  __  | /  /__\  \  |    /   |      \           
                |  |  |   | |  | | |   __   |  |    \   |  |\   \          
                \     /   | |  | | |  |  |  |  | |\  \  |  | \   \       
                 \___/    |_|  |_| |__|  |__|  |_| \__\ |__|  \__/        
                                                                              
                      - O R C A' S   B I G   F R I E N D -                    
                                      &                                       
                       - I N T E G R A L  F E E D E R -                       
                                                                              
 v1 FN, 2020, v2 2021                                                         
------------------------------------------------------------------------------


Reading SHARK input file CPaE.SHARKINP.tmp ... ok
----------------------
SHARK INTEGRAL PACKAGE
----------------------

Number of atoms                             ...     82
Number of basis functions                   ...   1096
Number of shells                            ...    524
Maximum angular momentum                    ...      2
Integral batch strategy                     ... SHARK/LIBINT Hybrid
RI-J (if used) integral strategy            ... SPLIT-RIJ (Revised 2003 algorithm where possible)
Printlevel                                  ...      1
Contraction scheme used                     ... SEGMENTED contraction
Coulomb Range Separation                    ... NOT USED
Exchange Range Separation                   ... NOT USED
Finite Nucleus Model                        ... NOT USED
Auxiliary Coulomb fitting basis             ... AVAILABLE
   # of basis functions in Aux-J            ...   1738
   # of shells in Aux-J                     ...    718
   Maximum angular momentum in Aux-J        ...      2
Auxiliary J/K fitting basis                 ... NOT available
Auxiliary Correlation fitting basis         ... NOT available
Auxiliary 'external' fitting basis          ... NOT available
Integral threshold                          ...     2.500000e-11
Primitive cut-off                           ...     2.500000e-12
Primitive pair pre-selection threshold      ...     2.500000e-12

Calculating pre-screening integrals         ... done (  0.1 sec) Dimension = 524
Organizing shell pair data                  ... done (  0.7 sec)
Shell pair information
Total number of shell pairs                 ...    137550
Shell pairs after pre-screening             ...     71084
Total number of primitive shell pairs       ...    497588
Primitive shell pairs kept                  ...    148805
          la=0 lb=0:  21206 shell pairs
          la=1 lb=0:  26758 shell pairs
          la=1 lb=1:   8448 shell pairs
          la=2 lb=0:   8428 shell pairs
          la=2 lb=1:   5369 shell pairs
          la=2 lb=2:    875 shell pairs

Calculating one electron integrals          ... done (  0.2 sec)
Calculating RI/J V-Matrix + Cholesky decomp.... done (  0.3 sec)
Calculating Nuclear repulsion               ... done (  0.0 sec) ENN=   5915.858177791521 Eh

SHARK setup successfully completed in   1.9 seconds

Maximum memory used throughout the entire GTOINT-calculation: 102.1 MB


           ************************************************************
           *        Program running with 28 parallel MPI-processes    *
           *              working on a common directory               *
           ************************************************************

Diagonalization of the overlap matrix:
Smallest eigenvalue                        ... 1.964e-05
Time for diagonalization                   ...    1.133 sec
Threshold for overlap eigenvalues          ... 1.000e-08
Number of eigenvalues below threshold      ... 0
Time for construction of square roots      ...    0.268 sec
Total time needed                          ...    1.410 sec

-------------------
DFT GRID GENERATION
-------------------

General Integration Accuracy     IntAcc      ... 4.388
Radial Grid Type                 RadialGrid  ... OptM3 with GC (2021)
Angular Grid (max. ang.)         AngularGrid ... 4 (Lebedev-302)
Angular grid pruning method      GridPruning ... 4 (adaptive)
Weight generation scheme         WeightScheme... Becke
Basis function cutoff            BFCut       ... 1.0000e-11
Integration weight cutoff        WCut        ... 1.0000e-14
Angular grids for H and He will be reduced by one unit
Partially contracted basis set               ... off
Rotationally invariant grid construction     ... off

Total number of grid points                  ...   385369
Total number of batches                      ...     6064
Average number of points per batch           ...       63
Average number of grid points per atom       ...     4700
Time for grid setup =    3.250 sec


--------------------
CPCM SOLVATION MODEL
--------------------
CPCM parameters:
  Epsilon                                         ...      78.3550
  Refrac                                          ...       1.3328
  Rsolv                                           ...       1.3000
  Surface type                                    ... GAUSSIAN VDW
  Epsilon function type                           ...         CPCM
Solvent:                                     ... WATER
SMD-CDS solvent descriptors:
  Soln                                       ...    1.3328
  Soln25                                     ...    1.3323
  Sola                                       ...    0.0000
  Solb                                       ...    0.0000
  Solg                                       ...    0.0000
  Solc                                       ...    0.0000
  Solh                                       ...    0.0000
Radii:
 Radius for C  used is    3.4960 Bohr (=   1.8500 Ang.)
 Radius for O  used is    2.8724 Bohr (=   1.5200 Ang.)
 Radius for H  used is    2.2677 Bohr (=   1.2000 Ang.)
Calculating surface                               ...        done! (  0.0s)
GEPOL surface points                              ...         4807
GEPOL Volume                                      ...    3840.0178
GEPOL Surface-area                                ...    2183.3191
Calculating surface distance matrix               ...        done! (  0.6s)
Performing Cholesky decomposition & store         ...        done! (  3.5s)
Overall time for CPCM initialization              ...                 4.1s
--------------
SCF ITERATIONS
--------------
ITER       Energy         Delta-E        Max-DP      RMS-DP      [F,P]     Damp
               ***  Starting incremental Fock matrix formation  ***
  0  -2218.7423286336   0.000000000000 0.04482748  0.00028320  0.0612854 0.7000
  1  -2218.7766586044  -0.034329970800 0.04402015  0.00025103  0.0471233 0.7000
                               ***Turning on DIIS***
  2  -2218.8026019437  -0.025943339319 0.10946862  0.00062867  0.0341558 0.0000
                      *** Initiating the SOSCF procedure ***
                           *** Shutting down DIIS ***
                      *** Re-Reading the Fockian *** 
                      *** Removing any level shift *** 
ITER      Energy       Delta-E        Grad      Rot      Max-DP    RMS-DP
  3  -2218.86377766  -0.0611757143  0.000508  0.000508  0.008615  0.000047
               *** Restarting incremental Fock matrix formation ***
  4  -2218.86391770  -0.0001400454  0.000293  0.000705  0.005866  0.000032
  5  -2218.86388609   0.0000316175  0.000491  0.000802  0.002598  0.000017
  6  -2218.86395684  -0.0000707519  0.000093  0.000334  0.000862  0.000006
  7  -2218.86395585   0.0000009888  0.000165  0.000249  0.000490  0.000003
  8  -2218.86395806  -0.0000022064  0.000047  0.000097  0.000249  0.000002
  9  -2218.86395783   0.0000002298  0.000049  0.000053  0.000202  0.000001
 10  -2218.86395826  -0.0000004320  0.000010  0.000048  0.000223  0.000001
 11  -2218.86395820   0.0000000578  0.000017  0.000034  0.000091  0.000000
                  ***Gradient check signals convergence***
              ***Rediagonalizing the Fockian in SOSCF/NRSCF***

               *****************************************************
               *                     SUCCESS                       *
               *           SCF CONVERGED AFTER  12 CYCLES          *
               *****************************************************


SMD CDS free energy correction energy :                14.00571     Kcal/mol
Total Energy after SMD CDS correction =             -2218.841638645 Eh
Total Energy       :        -2218.84163865 Eh          -60377.75053 eV
  Last Energy change         ...    4.1620e-08  Tolerance :   1.0000e-08
  Last MAX-Density change    ...    1.4174e-04  Tolerance :   1.0000e-07
             **** THE GBW FILE WAS UPDATED (CPaE.gbw) ****
             **** DENSITY CPaE.scfp WAS UPDATED ****
             **** ENERGY FILE WAS UPDATED (CPaE.en.tmp) ****
             **** THE GBW FILE WAS UPDATED (CPaE.gbw) ****
             **** DENSITY CPaE.scfp WAS UPDATED ****
Total SCF time: 0 days 0 hours 1 min 50 sec 

Maximum memory used throughout the entire SCF-calculation: 515.1 MB


-------------------------------------------------------------------------------
                          DFT DISPERSION CORRECTION                            
                                                                               
                                 DFTD4 V2.5                                    
-------------------------------------------------------------------------------
Starting D4
-------------------------   ----------------
Dispersion correction           -0.041622427
-------------------------   ----------------

------------------   -----------------
gCP correction             0.055523907
------------------   -----------------

-------------------------   --------------------
FINAL SINGLE POINT ENERGY     -2218.827737165298
-------------------------   --------------------


           ************************************************************
           *        Program running with 28 parallel MPI-processes    *
           *              working on a common directory               *
           ************************************************************
------------------------------------------------------------------------------
                         ORCA SCF GRADIENT CALCULATION
------------------------------------------------------------------------------

Gradient of the Kohn-Sham DFT energy:
Kohn-Sham wavefunction type      ... RKS
Hartree-Fock exchange scaling    ...    0.000
Number of operators              ...    1
Number of atoms                  ...   82
Basis set dimensions             ... 1096
Integral neglect threshold       ... 2.5e-11
Integral primitive cutoff        ... 2.5e-12
SHARK Integral package           ... ON

Nuc. rep. gradient       (SHARK) ... done (  0.0 sec)
HCore & Overlap gradient (SHARK) ... done (  1.2 sec)
RI-J gradient            (SHARK) ... done (  3.0 sec)
Exchange-correlation gradient    ... done
Dispersion correction            ... Starting D4
Starting D4
Starting D4
Starting D4
Starting D4
Starting D4
Starting D4
Starting D4
Starting D4
Starting D4
Starting D4
Starting D4
Starting D4
Starting D4
Starting D4
Starting D4
Starting D4
Starting D4
Starting D4
Starting D4
Starting D4
Starting D4
Starting D4
Starting D4
Starting D4
Starting D4
Starting D4
Starting D4


------------------- 
Dispersion Gradient 
------------------- 
   1  :   -0.000160258   -0.000144846    0.000047577
   2  :   -0.000133579   -0.000118173    0.000069663
   3  :   -0.000032718   -0.000177510    0.000039653
   4  :    0.000046060   -0.000232922    0.000044672
   5  :    0.000061400   -0.000116348    0.000010424
   6  :   -0.000059749    0.000040835   -0.000007542
   7  :   -0.000175644    0.000001462    0.000056823
   8  :   -0.000178311    0.000085168    0.000049747
   9  :    0.000009588   -0.000147550    0.000119326
  10  :    0.000060678   -0.000244129   -0.000012813
  11  :    0.000138639    0.000041481    0.000081705
  12  :    0.000114463    0.000077675   -0.000006019
  13  :    0.000097500    0.000021771   -0.000060458
  14  :    0.000077168    0.000071419   -0.000055776
  15  :    0.000112078    0.000027663    0.000028202
  16  :    0.000088284    0.000080597    0.000061076
  17  :    0.000102520    0.000043703    0.000112825
  18  :    0.000063896    0.000070576    0.000098595
  19  :    0.000110119    0.000069251    0.000011693
  20  :    0.000158352    0.000016626   -0.000054862
  21  :    0.000101729   -0.000076804    0.000038171
  22  :   -0.000082808   -0.000021854    0.000126328
  23  :    0.000058147    0.000100441   -0.000130570
  24  :    0.000096965   -0.000008374   -0.000134941
  25  :   -0.000006704   -0.000007059    0.000089903
  26  :   -0.000035920    0.000081783    0.000086464
  27  :    0.000054470    0.000062798    0.000108676
  28  :    0.000024654    0.000082099    0.000062867
  29  :   -0.000006740    0.000077687    0.000031499
  30  :   -0.000073427    0.000103128    0.000004520
  31  :   -0.000076321    0.000067750    0.000015750
  32  :   -0.000045147   -0.000025746    0.000196947
  33  :    0.000017800   -0.000081079    0.000184314
  34  :   -0.000096486    0.000004798    0.000069653
  35  :    0.000023050    0.000005759   -0.000150584
  36  :   -0.000066078    0.000024995   -0.000180619
  37  :   -0.000066016   -0.000061054   -0.000150280
  38  :   -0.000082894   -0.000042852   -0.000092915
  39  :   -0.000134955   -0.000001718   -0.000073570
  40  :   -0.000154945    0.000093444   -0.000065605
  41  :   -0.000120787    0.000118076   -0.000139705
  42  :    0.000123910   -0.000013095   -0.000189532
  43  :    0.000104487   -0.000069372   -0.000127031
  44  :    0.000057455    0.000083329   -0.000161191
  45  :   -0.000078894   -0.000036875    0.000031246
  46  :   -0.000042005   -0.000077264    0.000024375
  47  :   -0.000055178   -0.000065756    0.000014257
  48  :   -0.000057600   -0.000040238    0.000023813
  49  :   -0.000007106   -0.000070578    0.000015749
  50  :    0.000039848   -0.000092246    0.000014540
  51  :    0.000062017   -0.000048484   -0.000035139
  52  :   -0.000073578    0.000038752    0.000021950
  53  :   -0.000057530    0.000061328   -0.000009238
  54  :   -0.000082045    0.000025240    0.000017968
  55  :   -0.000012112   -0.000099888    0.000044789
  56  :    0.000027359   -0.000064395   -0.000014804
  57  :    0.000057064   -0.000017737    0.000060398
  58  :    0.000009785    0.000065537   -0.000008815
  59  :    0.000058040   -0.000028000   -0.000023248
  60  :    0.000064361   -0.000020528    0.000018278
  61  :    0.000023943    0.000061471    0.000019267
  62  :    0.000015391    0.000011510    0.000039936
  63  :    0.000027043    0.000000167    0.000017910
  64  :    0.000042353    0.000022146   -0.000010836
  65  :    0.000057195   -0.000007066   -0.000008862
  66  :    0.000056861    0.000019094   -0.000025141
  67  :    0.000025999    0.000053626   -0.000054805
  68  :    0.000027354    0.000065289   -0.000054148
  69  :    0.000034139    0.000011785    0.000047724
  70  :    0.000026766    0.000022557    0.000026050
  71  :   -0.000008171    0.000040667    0.000009835
  72  :   -0.000032568    0.000027495   -0.000011826
  73  :   -0.000053357    0.000029491   -0.000003578
  74  :   -0.000034166    0.000032043    0.000003375
  75  :   -0.000047906   -0.000016062    0.000036337
  76  :   -0.000000940   -0.000034987   -0.000047010
  77  :   -0.000025634   -0.000030974   -0.000027187
  78  :   -0.000048422   -0.000000707   -0.000006706
  79  :   -0.000062249    0.000046548   -0.000012123
  80  :   -0.000044651    0.000079717   -0.000050946
  81  :    0.000015966    0.000023855   -0.000076916
  82  :    0.000016580    0.000052218   -0.000067904

  |G| =    0.014570302

done
gCP correction                   ... done

------------------
CARTESIAN GRADIENT
------------------

   1   C   :    0.001285040    0.000473361    0.000151251
   2   C   :   -0.002068549   -0.000104889   -0.000450877
   3   C   :    0.001490821   -0.002132162    0.003129764
   4   C   :   -0.001007629   -0.001169629   -0.004791933
   5   C   :    0.002666949   -0.000251172   -0.000252667
   6   O   :   -0.002728570   -0.000719722   -0.000240804
   7   C   :   -0.002424829    0.003442567   -0.003024563
   8   C   :    0.001409609   -0.001041179    0.004016302
   9   O   :   -0.000043963   -0.003072720    0.002471726
  10   O   :   -0.000333192   -0.000369748   -0.000509381
  11   C   :    0.001104717    0.002305995   -0.001773989
  12   C   :    0.000313193   -0.003355415    0.000946554
  13   C   :    0.000568758    0.004445180    0.001497093
  14   O   :    0.001429847   -0.000872907   -0.000006565
  15   C   :   -0.003103813    0.003440210   -0.002290066
  16   C   :    0.001380658   -0.003475434   -0.000656036
  17   O   :    0.000213164    0.001342753    0.002375708
  18   O   :   -0.006199002   -0.004586723    0.005442043
  19   O   :    0.000080839   -0.001031760    0.003562003
  20   C   :   -0.000241367    0.002201145   -0.000953322
  21   O   :    0.002629015    0.000337581   -0.000270707
  22   O   :   -0.000675657    0.006693554   -0.001829027
  23   C   :   -0.000045904   -0.002498063   -0.005600284
  24   O   :   -0.000107894    0.002611583    0.002033478
  25   O   :    0.003110770    0.000413806   -0.000549090
  26   C   :    0.001173102   -0.002930626   -0.000538341
  27   C   :   -0.000615513    0.000829590   -0.000023791
  28   C   :    0.001060213   -0.000418012    0.000509142
  29   C   :   -0.000275697    0.000910036    0.000326333
  30   C   :   -0.001096199    0.000189670   -0.000714522
  31   C   :    0.000481879   -0.000944342   -0.000364184
  32   C   :   -0.003145527    0.005932412   -0.001042271
  33   O   :    0.008391230    0.000057903    0.000927218
  34   C   :   -0.003858565    0.000580490   -0.001029701
  35   O   :   -0.001621250   -0.000425248   -0.001452121
  36   C   :    0.003878485   -0.000789451   -0.000875152
  37   C   :   -0.001534926    0.000106263    0.000205194
  38   C   :    0.000534159   -0.000767264   -0.000888621
  39   C   :   -0.001171763    0.000089951    0.000267229
  40   C   :    0.000037872    0.000940111    0.001108293
  41   C   :   -0.000021632    0.000118188    0.000075871
  42   C   :   -0.002294912    0.001678936    0.001492678
  43   O   :    0.001440176   -0.005178448   -0.004811984
  44   C   :   -0.000247610    0.002176033    0.002269183
  45   H   :   -0.001385619    0.001300889   -0.000862109
  46   H   :    0.001468025   -0.000287330   -0.001156855
  47   H   :   -0.000998397   -0.002016539    0.000444031
  48   H   :   -0.000856006   -0.000122692    0.000152552
  49   H   :    0.000070618    0.000118139   -0.001330780
  50   H   :    0.000613571    0.000999432    0.001439699
  51   H   :   -0.000419473   -0.002227167    0.001197196
  52   H   :   -0.000390330    0.000260358    0.000715088
  53   H   :   -0.000562999    0.000390503   -0.000639380
  54   H   :   -0.000117847    0.000850819   -0.000801816
  55   H   :    0.000904041   -0.002488960   -0.000040832
  56   H   :    0.000531129    0.000145439   -0.000901850
  57   H   :    0.000038133   -0.001260193    0.000047148
  58   H   :    0.000087778    0.000791111    0.000517317
  59   H   :    0.000082211   -0.001070678   -0.000513561
  60   H   :    0.000001556   -0.000643365    0.001390148
  61   H   :   -0.001390727    0.000276578   -0.000825684
  62   H   :    0.001927551   -0.000818259    0.000355736
  63   H   :   -0.002594751    0.001749191    0.002529577
  64   H   :    0.001372858    0.000592038   -0.000540077
  65   H   :    0.001097834   -0.001210304   -0.000196931
  66   H   :    0.000325165   -0.000607894   -0.001431726
  67   H   :    0.000519147    0.000351220    0.001133459
  68   H   :   -0.000378082    0.001643993    0.000664341
  69   H   :    0.002336372   -0.001697797    0.000839274
  70   H   :    0.001199792    0.001004976    0.001330513
  71   H   :   -0.000595504    0.002095378    0.000699795
  72   H   :   -0.001604261    0.000795505   -0.000659708
  73   H   :   -0.001246108   -0.001390680   -0.001443069
  74   H   :    0.000099754   -0.000968602   -0.000160346
  75   H   :   -0.000259132   -0.000437077   -0.000605499
  76   H   :    0.001924102   -0.001398057   -0.001819932
  77   H   :   -0.001143859   -0.001301695   -0.001203425
  78   H   :   -0.002155545   -0.000140597    0.000259872
  79   H   :   -0.000913319    0.001005234    0.001082259
  80   H   :    0.001397845    0.001170328    0.002067833
  81   H   :    0.000484129   -0.000363341    0.000291713
  82   H   :    0.000691690   -0.000269726    0.000100593

Difference to translation invariance:
           :   -0.0000221230    0.0000025843   -0.0000083744

Difference to rotation invariance:
           :    0.0011164002    0.0018360792   -0.0005956204

Norm of the cartesian gradient     ...    0.0288925089
RMS gradient                       ...    0.0018421191
MAX gradient                       ...    0.0083912305

-------
TIMINGS
-------

Total SCF gradient time            ...       23.689 sec

One electron gradient       ....       1.182 sec  (  5.0%)
RI-J Coulomb gradient       ....       3.027 sec  ( 12.8%)
XC gradient                 ....       8.912 sec  ( 37.6%)
CPCM gradient               ....       3.927 sec  ( 16.6%)
   A-Matrix (El+Nuc)        ....       1.766 sec  (  7.5%)
   Potential                ....       2.160 sec  (  9.1%)

Maximum memory used throughout the entire SCFGRAD-calculation: 166.3 MB
------------------------------------------------------------------------------
                         ORCA GEOMETRY RELAXATION STEP
------------------------------------------------------------------------------

Reading the OPT-File                    .... done
Getting information on internals        .... done
Copying old internal coords+grads       .... done
Making the new internal coordinates     .... (new redundants).... done
Validating the new internal coordinates .... (new redundants).... done
Calculating the B-matrix                .... done
Calculating the G,G- and P matrices     .... done
Transforming gradient to internals      .... done
Projecting the internal gradient        .... done
Number of atoms                         ....  82
Number of internal coordinates          .... 453
Current Energy                          .... -2218.827737165 Eh
Current gradient norm                   ....     0.028892509 Eh/bohr
Maximum allowed component of the step   ....  0.300
Current trust radius                    ....  0.300
Updating the Hessian (BFGS)             .... done
Forming the augmented Hessian           .... done
Diagonalizing the augmented Hessian     .... done
Last element of RFO vector              ....  0.957950440
Lowest eigenvalues of augmented Hessian:
 -0.010728453  0.000431694  0.000920013  0.002635430  0.010245973
Length of the computed step             ....  0.299528762
The final length of the internal step   ....  0.299528762
Converting the step to cartesian space:
 Initial RMS(Int)=    0.0140730889
Transforming coordinates:
 Iter   0:  RMS(Cart)=    0.1830554391 RMS(Int)=    0.2943317318
 Iter   1:  RMS(Cart)=    0.0186697223 RMS(Int)=    0.0045020246
 Iter   2:  RMS(Cart)=    0.0011680609 RMS(Int)=    0.0002384680
 Iter   3:  RMS(Cart)=    0.0001145116 RMS(Int)=    0.0000521021
 Iter   4:  RMS(Cart)=    0.0000149342 RMS(Int)=    0.0000043331
 Iter   5:  RMS(Cart)=    0.0000022534 RMS(Int)=    0.0000009201
 Iter   6:  RMS(Cart)=    0.0000002711 RMS(Int)=    0.0000001028
 Iter   7:  RMS(Cart)=    0.0000000440 RMS(Int)=    0.0000000172
done
Storing new coordinates                 .... done

                                .--------------------.
          ----------------------|Geometry convergence|-------------------------
          Item                value                   Tolerance       Converged
          ---------------------------------------------------------------------
          Energy change       0.0000860964            0.0000300000      NO
          RMS gradient        0.0038079511            0.0005000000      NO
          MAX gradient        0.0299651591            0.0020000000      NO
          RMS step            0.0140730889            0.0070000000      NO
          MAX step            0.1381665824            0.0100000000      NO
          ........................................................
          Max(Bonds)      0.0731      Max(Angles)    1.28
          Max(Dihed)        4.10      Max(Improp)    0.00
          ---------------------------------------------------------------------

The optimization has not yet converged - more geometry cycles are needed


    ---------------------------------------------------------------------------
                         Redundant Internal Coordinates
                            (Angstroem and degrees)

        Definition                    Value    dE/dq     Step     New-Value
    ----------------------------------------------------------------------------
     1. B(C   1,C   0)                1.5378  0.001127 -0.0010    1.5367   
     2. B(C   2,C   1)                1.5553  0.005033 -0.0050    1.5503   
     3. B(C   3,C   2)                1.5459  0.002503 -0.0037    1.5422   
     4. B(C   4,C   3)                1.5320 -0.002723 -0.0014    1.5306   
     5. B(O   5,C   4)                1.4174  0.008438 -0.0039    1.4135   
     6. B(C   6,O   5)                1.4495 -0.002107 -0.0004    1.4491   
     7. B(C   6,C   1)                1.5450  0.007902 -0.0040    1.5409   
     8. B(C   7,C   6)                1.5245  0.007317 -0.0065    1.5180   
     9. B(O   8,C   2)                1.4356  0.003048 -0.0014    1.4342   
    10. B(O   9,C   3)                1.4359  0.001244  0.0009    1.4368   
    11. B(C  11,C  10)                1.5363  0.001224 -0.0051    1.5311   
    12. B(C  12,C  11)                1.5600  0.002102 -0.0031    1.5569   
    13. B(O  13,C  12)                1.4316  0.001166  0.0009    1.4325   
    14. B(C  14,O  13)                1.4255  0.001305  0.0010    1.4265   
    15. B(C  15,C  10)                1.5219  0.000745 -0.0022    1.5196   
    16. B(C  15,C  14)                1.5171  0.000284 -0.0018    1.5153   
    17. B(O  16,C  15)                1.4321  0.003393 -0.0014    1.4307   
    18. B(O  17,C  10)                1.4391  0.006151 -0.0022    1.4368   
    19. B(O  18,C  14)                1.3981  0.001972 -0.0001    1.3980   
    20. B(C  19,O  18)                1.4445  0.003563 -0.0009    1.4436   
    21. B(O  20,C   4)                1.4187  0.001464 -0.0019    1.4167   
    22. B(O  20,C  11)                1.4463 -0.007180  0.0008    1.4472   
    23. B(O  21,C   7)                1.4458 -0.005584  0.0055    1.4513   
    24. B(C  22,C  12)                1.5454  0.002413 -0.0044    1.5409   
    25. B(O  23,C  22)                1.4538  0.002269  0.0032    1.4570   
    26. B(C  25,O  24)                1.3728 -0.001651  0.0018    1.3746   
    27. B(C  26,C  25)                1.4001  0.002238 -0.0011    1.3990   
    28. B(C  27,C  26)                1.3897  0.002384 -0.0006    1.3891   
    29. B(C  28,C  27)                1.3997  0.003503 -0.0013    1.3985   
    30. B(C  29,C  28)                1.3936  0.003275 -0.0012    1.3925   
    31. B(C  30,C  25)                1.3971  0.001590 -0.0002    1.3969   
    32. B(C  30,C  29)                1.3986  0.002615 -0.0007    1.3979   
    33. B(C  31,O  21)                1.3393  0.002510 -0.0011    1.3382   
    34. B(O  32,C  31)                1.2209  0.005802 -0.0008    1.2202   
    35. B(C  33,C  31)                1.5068  0.000282 -0.0004    1.5064   
    36. B(C  33,O  24)                1.4238  0.001302  0.0012    1.4250   
    37. B(C  35,O  34)                1.3773 -0.001140  0.0029    1.3802   
    38. B(C  36,C  35)                1.4000  0.002642 -0.0015    1.3986   
    39. B(C  37,C  36)                1.3900  0.002337 -0.0005    1.3895   
    40. B(C  38,C  37)                1.3995  0.003538 -0.0015    1.3981   
    41. B(C  39,C  38)                1.3934  0.003184 -0.0011    1.3923   
    42. B(C  40,C  39)                1.3979  0.002492 -0.0007    1.3972   
    43. B(C  40,C  35)                1.3991  0.002287 -0.0004    1.3987   
    44. B(C  41,O  23)                1.3511  0.003516 -0.0009    1.3502   
    45. B(O  42,C  41)                1.2183  0.007174 -0.0007    1.2176   
    46. B(C  43,C  41)                1.5110 -0.001462 -0.0010    1.5100   
    47. B(C  43,O  34)                1.4230  0.002312 -0.0002    1.4228   
    48. B(H  44,C   0)                1.0980  0.002001 -0.0015    1.0965   
    49. B(H  45,C   0)                1.0971  0.001784 -0.0013    1.0957   
    50. B(H  46,C   0)                1.0984  0.002269 -0.0017    1.0967   
    51. B(H  47,C   1)                1.0986  0.000648 -0.0005    1.0981   
    52. B(H  48,C   2)                1.0973  0.000224 -0.0008    1.0965   
    53. B(H  49,C   3)                1.1006  0.000822 -0.0010    1.0996   
    54. B(H  50,C   4)                1.0932 -0.001259 -0.0002    1.0929   
    55. B(H  51,C   6)                1.0982 -0.000509  0.0001    1.0983   
    56. B(H  52,C   7)                1.0961  0.000308 -0.0006    1.0955   
    57. B(H  53,C   7)                1.0964 -0.000019 -0.0006    1.0958   
    58. B(H  54,O   8)                0.9681 -0.001932  0.0005    0.9686   
    59. B(H  55,O   9)                0.9663 -0.003327  0.0002    0.9665   
    60. B(H  56,C  10)                1.1029  0.001080 -0.0012    1.1018   
    61. B(H  57,C  11)                1.1002  0.000334 -0.0004    1.0998   
    62. B(H  58,C  12)                1.1044  0.001014 -0.0013    1.1031   
    63. B(H  59,C  14)                1.1089  0.000807 -0.0014    1.1075   
    64. B(H  60,C  15)                1.1038  0.000914 -0.0012    1.1026   
    65. B(H  61,O  16)                0.9684  0.001175 -0.0008    0.9676   
    66. B(H  62,O  24)                2.5592 -0.003435  0.0731    2.6324   
    67. B(H  62,O  17)                0.9694  0.000902 -0.0021    0.9673   
    68. B(H  63,C  19)                1.0934  0.001350 -0.0012    1.0922   
    69. B(H  64,C  19)                1.0998  0.001443 -0.0014    1.0984   
    70. B(H  65,C  19)                1.0969  0.001268 -0.0011    1.0958   
    71. B(H  66,C  22)                1.0937  0.000065 -0.0004    1.0934   
    72. B(H  67,C  22)                1.0917  0.000691 -0.0015    1.0902   
    73. B(H  68,C  26)                1.0907  0.002981 -0.0025    1.0882   
    74. B(H  69,C  27)                1.0894  0.002051 -0.0016    1.0878   
    75. B(H  70,C  28)                1.0889  0.002289 -0.0019    1.0870   
    76. B(H  71,C  29)                1.0892  0.001912 -0.0015    1.0877   
    77. B(H  72,C  30)                1.0874  0.002333 -0.0022    1.0852   
    78. B(H  73,C  33)                1.0945 -0.000369 -0.0000    1.0945   
    79. B(H  74,C  33)                1.1021  0.000114 -0.0004    1.1017   
    80. B(H  75,C  36)                1.0906  0.002949 -0.0024    1.0882   
    81. B(H  76,C  37)                1.0895  0.002108 -0.0017    1.0878   
    82. B(H  77,C  38)                1.0888  0.002172 -0.0018    1.0870   
    83. B(H  78,C  39)                1.0891  0.001728 -0.0014    1.0877   
    84. B(H  79,H  51)                2.8259 -0.001019  0.0526    2.8785   
    85. B(H  79,C  40)                1.0880  0.002366 -0.0028    1.0852   
    86. B(H  80,H  55)                4.3098  0.003194 -0.0038    4.3060   
    87. B(H  80,C  43)                1.0967  0.001472 -0.0007    1.0960   
    88. B(H  81,C  43)                1.0997 -0.000263  0.0001    1.0998   
    89. A(H  45,C   0,H  46)          108.13  0.000169   -0.06    108.08   
    90. A(H  44,C   0,H  46)          108.18 -0.000116   -0.03    108.15   
    91. A(C   1,C   0,H  46)          110.63  0.000066    0.00    110.63   
    92. A(C   1,C   0,H  44)          110.44  0.000535   -0.13    110.30   
    93. A(H  44,C   0,H  45)          108.04  0.000054   -0.04    107.99   
    94. A(C   1,C   0,H  45)          111.32 -0.000702    0.25    111.57   
    95. A(C   0,C   1,H  47)          108.28  0.001978   -0.17    108.11   
    96. A(C   2,C   1,H  47)          107.22 -0.000018   -0.44    106.77   
    97. A(C   6,C   1,H  47)          107.90 -0.000490   -0.23    107.67   
    98. A(C   0,C   1,C   6)          108.93 -0.004423    0.67    109.60   
    99. A(C   2,C   1,C   6)          114.74  0.008164   -0.68    114.05   
   100. A(C   0,C   1,C   2)          109.58 -0.005220    0.83    110.41   
   101. A(C   1,C   2,C   3)          113.28 -0.003576    0.45    113.73   
   102. A(O   8,C   2,H  48)          104.16 -0.002131    0.20    104.36   
   103. A(C   1,C   2,H  48)          106.56 -0.000227    0.40    106.96   
   104. A(C   3,C   2,O   8)          111.39 -0.000015   -0.44    110.95   
   105. A(C   1,C   2,O   8)          114.67  0.004522   -0.73    113.93   
   106. A(C   3,C   2,H  48)          105.82  0.001302    0.23    106.05   
   107. A(O   9,C   3,H  49)          110.95  0.001217   -0.20    110.76   
   108. A(C   2,C   3,O   9)          111.34  0.005638   -0.33    111.01   
   109. A(C   4,C   3,H  49)          107.41  0.001726    0.44    107.85   
   110. A(C   2,C   3,H  49)          107.80 -0.002885    0.19    107.99   
   111. A(C   2,C   3,C   4)          115.60 -0.000272    0.06    115.65   
   112. A(C   4,C   3,O   9)          103.67 -0.005385   -0.15    103.52   
   113. A(O   5,C   4,O  20)          113.75  0.007932   -0.70    113.05   
   114. A(O  20,C   4,H  50)          109.43  0.005523   -0.17    109.27   
   115. A(O   5,C   4,H  50)          104.79 -0.002934   -0.05    104.73   
   116. A(C   3,C   4,H  50)          104.71 -0.000623    0.30    105.01   
   117. A(C   3,C   4,O   5)          113.73 -0.000450    0.27    114.00   
   118. A(C   3,C   4,O  20)          109.84 -0.009330    0.38    110.23   
   119. A(C   4,O   5,C   6)          119.83  0.002884   -0.38    119.45   
   120. A(O   5,C   6,H  51)          102.51  0.008370   -0.26    102.25   
   121. A(C   1,C   6,O   5)          111.49 -0.007856    0.16    111.65   
   122. A(C   1,C   6,C   7)          118.16  0.029965   -0.94    117.22   
   123. A(C   7,C   6,H  51)          102.21 -0.010189    0.65    102.86   
   124. A(O   5,C   6,C   7)          113.24 -0.015856   -0.02    113.22   
   125. A(C   1,C   6,H  51)          107.32 -0.007039    0.60    107.92   
   126. A(H  52,C   7,H  53)          109.22  0.001824    0.34    109.56   
   127. A(O  21,C   7,H  53)          109.40 -0.001625   -0.49    108.91   
   128. A(C   6,C   7,H  53)          108.29 -0.005096   -0.01    108.28   
   129. A(C   6,C   7,H  52)          108.01 -0.007917    0.71    108.71   
   130. A(O  21,C   7,H  52)          110.03 -0.012694    0.51    110.54   
   131. A(C   6,C   7,O  21)          111.84  0.025255   -1.03    110.81   
   132. A(C   2,O   8,H  54)          108.44  0.001930   -0.44    108.00   
   133. A(C   3,O   9,H  55)          108.12  0.003155   -0.32    107.81   
   134. A(O  17,C  10,H  56)          109.97 -0.002530    0.05    110.02   
   135. A(C  15,C  10,H  56)          107.58  0.001144    0.04    107.61   
   136. A(C  11,C  10,H  56)          107.56 -0.000728    0.15    107.72   
   137. A(C  11,C  10,O  17)          106.14  0.000734   -0.28    105.87   
   138. A(C  11,C  10,C  15)          114.94 -0.001856   -0.03    114.91   
   139. A(C  15,C  10,O  17)          110.58  0.002983    0.07    110.65   
   140. A(C  12,C  11,O  20)          111.08  0.005579   -0.30    110.78   
   141. A(O  20,C  11,H  57)          110.12 -0.001976   -0.11    110.01   
   142. A(C  10,C  11,H  57)          106.96  0.000675    0.26    107.22   
   143. A(C  12,C  11,H  57)          108.81 -0.000443   -0.03    108.78   
   144. A(C  10,C  11,C  12)          115.42  0.002377    0.08    115.50   
   145. A(C  10,C  11,O  20)          104.28 -0.006695    0.11    104.39   
   146. A(C  22,C  12,H  58)          109.11 -0.003147    0.38    109.49   
   147. A(O  13,C  12,H  58)          109.69 -0.000447    0.12    109.80   
   148. A(C  11,C  12,H  58)          107.93  0.001222    0.23    108.16   
   149. A(O  13,C  12,C  22)          104.82  0.004188   -0.13    104.69   
   150. A(C  11,C  12,C  22)          113.31 -0.000088   -0.41    112.90   
   151. A(C  11,C  12,O  13)          111.92 -0.001827   -0.16    111.76   
   152. A(C  12,O  13,C  14)          112.98 -0.000441   -0.18    112.80   
   153. A(C  15,C  14,O  18)          108.12 -0.000735    0.10    108.22   
   154. A(O  18,C  14,H  59)          110.96  0.000364    0.03    111.00   
   155. A(C  15,C  14,H  59)          111.53 -0.000951    0.39    111.91   
   156. A(O  13,C  14,H  59)          109.95 -0.000405    0.08    110.02   
   157. A(O  13,C  14,O  18)          108.77  0.000169   -0.27    108.50   
   158. A(O  13,C  14,C  15)          107.40  0.001617   -0.34    107.06   
   159. A(O  16,C  15,H  60)          111.00  0.000606   -0.07    110.93   
   160. A(C  14,C  15,H  60)          107.38 -0.000738    0.21    107.60   
   161. A(C  10,C  15,H  60)          109.07 -0.000987    0.24    109.31   
   162. A(C  14,C  15,O  16)          112.58 -0.000218    0.05    112.62   
   163. A(C  10,C  15,O  16)          106.99  0.000246   -0.23    106.76   
   164. A(C  10,C  15,C  14)          109.79  0.001082   -0.19    109.61   
   165. A(C  15,O  16,H  61)          107.77  0.001528   -0.23    107.53   
   166. A(C  10,O  17,H  62)          109.47  0.000545   -0.26    109.20   
   167. A(C  14,O  18,C  19)          113.96  0.003451   -0.43    113.53   
   168. A(H  64,C  19,H  65)          109.36 -0.001033    0.15    109.51   
   169. A(H  63,C  19,H  65)          109.29 -0.000754    0.01    109.30   
   170. A(O  18,C  19,H  65)          111.49  0.000951   -0.07    111.42   
   171. A(H  63,C  19,H  64)          109.43 -0.000807    0.06    109.49   
   172. A(O  18,C  19,H  64)          110.58  0.000707   -0.08    110.50   
   173. A(O  18,C  19,H  63)          106.64  0.000935   -0.08    106.56   
   174. A(C   4,O  20,C  11)          116.13  0.014194   -1.28    114.85   
   175. A(C   7,O  21,C  31)          123.07 -0.016242    0.38    123.45   
   176. A(C  12,C  22,H  67)          110.83 -0.001528    0.09    110.93   
   177. A(O  23,C  22,H  66)          107.22  0.000679   -0.11    107.11   
   178. A(C  12,C  22,H  66)          108.48  0.002066    0.48    108.97   
   179. A(O  23,C  22,H  67)          112.34  0.003754   -0.09    112.25   
   180. A(C  12,C  22,O  23)          109.48 -0.004435   -0.32    109.17   
   181. A(H  66,C  22,H  67)          108.34 -0.000413   -0.03    108.31   
   182. A(C  22,O  23,C  41)          123.48  0.009328    0.02    123.50   
   183. A(C  25,O  24,C  33)          117.03 -0.002382    0.06    117.09   
   184. A(C  26,C  25,C  30)          120.62  0.000613    0.06    120.67   
   185. A(O  24,C  25,C  30)          124.03 -0.002088    0.11    124.14   
   186. A(O  24,C  25,C  26)          115.35  0.001475   -0.16    115.18   
   187. A(C  27,C  26,H  68)          121.42  0.000425   -0.07    121.35   
   188. A(C  25,C  26,H  68)          118.96 -0.000288    0.12    119.08   
   189. A(C  25,C  26,C  27)          119.62 -0.000136   -0.05    119.57   
   190. A(C  28,C  27,H  69)          120.12  0.000015    0.00    120.12   
   191. A(C  26,C  27,H  69)          119.35  0.000143   -0.04    119.30   
   192. A(C  26,C  27,C  28)          120.53 -0.000158    0.04    120.57   
   193. A(C  29,C  28,H  70)          120.36 -0.000011    0.02    120.38   
   194. A(C  27,C  28,H  70)          120.36  0.000123   -0.00    120.36   
   195. A(C  27,C  28,C  29)          119.28 -0.000112   -0.01    119.26   
   196. A(C  28,C  29,H  71)          120.13  0.000217   -0.01    120.12   
   197. A(C  28,C  29,C  30)          121.00 -0.000339    0.05    121.04   
   198. A(C  30,C  29,H  71)          118.87  0.000122   -0.03    118.84   
   199. A(C  25,C  30,C  29)          118.96  0.000133   -0.08    118.88   
   200. A(C  29,C  30,H  72)          119.53  0.000299   -0.00    119.53   
   201. A(C  25,C  30,H  72)          121.51 -0.000432    0.08    121.59   
   202. A(O  32,C  31,C  33)          124.01  0.002731   -0.16    123.85   
   203. A(O  21,C  31,C  33)          117.44 -0.005581    0.35    117.79   
   204. A(O  21,C  31,O  32)          118.42  0.002919   -0.33    118.09   
   205. A(O  24,C  33,C  31)          106.22  0.000642    0.41    106.63   
   206. A(H  73,C  33,H  74)          108.60  0.000060   -0.15    108.46   
   207. A(C  31,C  33,H  74)          107.57 -0.000504   -0.10    107.47   
   208. A(O  24,C  33,H  74)          112.20  0.000135   -0.31    111.89   
   209. A(C  31,C  33,H  73)          111.30 -0.001061    0.17    111.46   
   210. A(O  24,C  33,H  73)          110.92  0.000670   -0.01    110.91   
   211. A(C  35,O  34,C  43)          116.68 -0.000215    0.19    116.87   
   212. A(C  36,C  35,C  40)          120.43  0.000145    0.06    120.49   
   213. A(O  34,C  35,C  40)          124.25 -0.001339    0.21    124.47   
   214. A(O  34,C  35,C  36)          115.31  0.001193   -0.27    115.04   
   215. A(C  35,C  36,C  37)          119.72  0.000059   -0.04    119.67   
   216. A(C  37,C  36,H  75)          121.41  0.000534   -0.10    121.30   
   217. A(C  35,C  36,H  75)          118.88 -0.000593    0.14    119.02   
   218. A(C  36,C  37,C  38)          120.55 -0.000133    0.04    120.59   
   219. A(C  38,C  37,H  76)          120.12 -0.000010    0.01    120.13   
   220. A(C  36,C  37,H  76)          119.33  0.000143   -0.05    119.28   
   221. A(C  37,C  38,C  39)          119.23 -0.000085   -0.02    119.20   
   222. A(C  39,C  38,H  77)          120.39  0.000005    0.02    120.41   
   223. A(C  37,C  38,H  77)          120.38  0.000080    0.00    120.38   
   224. A(C  38,C  39,C  40)          121.05 -0.000257    0.05    121.10   
   225. A(C  40,C  39,H  78)          118.85  0.000235   -0.06    118.79   
   226. A(C  38,C  39,H  78)          120.11  0.000022    0.01    120.11   
   227. A(C  35,C  40,C  39)          119.02  0.000271   -0.08    118.94   
   228. A(C  39,C  40,H  79)          119.17  0.000376   -0.08    119.09   
   229. A(C  35,C  40,H  79)          121.81 -0.000647    0.17    121.98   
   230. A(O  42,C  41,C  43)          124.07 -0.000665   -0.22    123.85   
   231. A(O  23,C  41,C  43)          117.55 -0.000516    0.65    118.21   
   232. A(O  23,C  41,O  42)          118.37  0.001163   -0.43    117.94   
   233. A(H  80,C  43,H  81)          108.80  0.001576   -0.12    108.67   
   234. A(C  41,C  43,H  81)          109.63  0.000152    0.16    109.79   
   235. A(O  34,C  43,H  81)          111.42  0.000200    0.04    111.46   
   236. A(C  41,C  43,H  80)          108.62 -0.002322    0.22    108.84   
   237. A(O  34,C  43,H  80)          110.34  0.000683   -0.21    110.13   
   238. A(O  34,C  43,C  41)          107.99 -0.000386   -0.08    107.91   
   239. D(C   2,C   1,C   0,H  46)     56.61 -0.001672   -0.78     55.84   
   240. D(H  47,C   1,C   0,H  45)    179.72  0.000303   -0.72    179.01   
   241. D(H  47,C   1,C   0,H  44)     59.72  0.000339   -0.74     58.97   
   242. D(H  47,C   1,C   0,H  46)    -60.02  0.000095   -0.62    -60.64   
   243. D(C   6,C   1,C   0,H  45)     62.62  0.002207   -0.72     61.90   
   244. D(C   6,C   1,C   0,H  44)    -57.38  0.002244   -0.75    -58.13   
   245. D(C   2,C   1,C   0,H  45)    -63.64 -0.001465   -0.87    -64.51   
   246. D(C   2,C   1,C   0,H  44)    176.35 -0.001429   -0.90    175.45   
   247. D(C   6,C   1,C   0,H  46)   -177.13  0.002000   -0.63   -177.75   
   248. D(O   8,C   2,C   1,C   6)     89.85  0.004406   -1.20     88.65   
   249. D(H  48,C   2,C   1,H  47)     84.72 -0.000354   -0.09     84.63   
   250. D(H  48,C   2,C   1,C   0)    -32.59  0.000087   -0.08    -32.67   
   251. D(C   3,C   2,C   1,C   6)    -39.53  0.003593   -0.33    -39.85   
   252. D(C   3,C   2,C   1,H  47)   -159.33 -0.000844    0.68   -158.66   
   253. D(O   8,C   2,C   1,H  47)    -29.95 -0.000031   -0.20    -30.15   
   254. D(C   3,C   2,C   1,C   0)     83.36 -0.000404    0.69     84.05   
   255. D(H  48,C   2,C   1,C   6)   -155.47  0.004084   -1.09   -156.57   
   256. D(O   8,C   2,C   1,C   0)   -147.26  0.000409   -0.19   -147.45   
   257. D(H  49,C   3,C   2,C   1)    157.02 -0.000376   -0.07    156.94   
   258. D(H  49,C   3,C   2,O   8)     25.99 -0.003536    0.95     26.94   
   259. D(O   9,C   3,C   2,O   8)    147.90 -0.000426    0.62    148.53   
   260. D(C   4,C   3,C   2,H  48)    153.26 -0.001642    0.07    153.32   
   261. D(H  49,C   3,C   2,H  48)    -86.60 -0.001737    0.80    -85.80   
   262. D(C   4,C   3,C   2,C   1)     36.87 -0.000281   -0.80     36.07   
   263. D(O   9,C   3,C   2,H  48)     35.32  0.001373    0.48     35.79   
   264. D(C   4,C   3,C   2,O   8)    -94.16 -0.003441    0.21    -93.94   
   265. D(O   9,C   3,C   2,C   1)    -81.07  0.002734   -0.40    -81.46   
   266. D(O  20,C   4,C   3,C   2)     88.53 -0.003629    0.92     89.45   
   267. D(O   5,C   4,C   3,H  49)   -160.60 -0.003513    0.74   -159.86   
   268. D(O   5,C   4,C   3,C   2)    -40.25 -0.006112    1.33    -38.92   
   269. D(O   5,C   4,C   3,O   9)     81.88 -0.003064    0.83     82.72   
   270. D(H  50,C   4,C   3,H  49)     85.59  0.000576    0.48     86.08   
   271. D(H  50,C   4,C   3,C   2)   -154.05 -0.002023    1.08   -152.98   
   272. D(H  50,C   4,C   3,O   9)    -31.92  0.001025    0.58    -31.34   
   273. D(O  20,C   4,C   3,H  49)    -31.82 -0.001030    0.33    -31.49   
   274. D(O  20,C   4,C   3,O   9)   -149.34 -0.000581    0.43   -148.91   
   275. D(C   6,O   5,C   4,H  50)    162.71  0.006431   -0.09    162.62   
   276. D(C   6,O   5,C   4,O  20)    -77.81  0.015649   -0.70    -78.51   
   277. D(C   6,O   5,C   4,C   3)     48.96  0.009141   -0.55     48.41   
   278. D(C   7,C   6,O   5,C   4)     85.09  0.021768   -2.19     82.91   
   279. D(C   1,C   6,O   5,C   4)    -51.04  0.001356   -0.96    -52.00   
   280. D(H  51,C   6,O   5,C   4)   -165.57  0.008345   -1.58   -167.15   
   281. D(H  51,C   6,C   1,H  47)    -84.38  0.001722    0.25    -84.12   
   282. D(H  51,C   6,C   1,C   2)    156.20 -0.003055    1.39    157.59   
   283. D(H  51,C   6,C   1,C   0)     32.96  0.001408    0.29     33.25   
   284. D(C   7,C   6,C   1,C   0)    147.68  0.000894    0.96    148.64   
   285. D(C   7,C   6,C   1,H  47)     30.34  0.001209    0.92     31.26   
   286. D(C   7,C   6,C   1,C   2)    -89.08 -0.003569    2.06    -87.02   
   287. D(O   5,C   6,C   1,H  47)    164.11 -0.000469    0.13    164.24   
   288. D(O   5,C   6,C   1,C   2)     44.69 -0.005247    1.27     45.95   
   289. D(O   5,C   6,C   1,C   0)    -78.55 -0.000784    0.16    -78.38   
   290. D(H  53,C   7,C   6,H  51)     47.45 -0.000295   -1.67     45.78   
   291. D(H  53,C   7,C   6,C   1)    -70.02  0.000140   -2.33    -72.35   
   292. D(H  52,C   7,C   6,H  51)    -70.71  0.004667   -2.46    -73.17   
   293. D(H  52,C   7,C   6,O   5)     38.81  0.002841   -2.41     36.40   
   294. D(H  52,C   7,C   6,C   1)    171.82  0.005103   -3.12    168.70   
   295. D(O  21,C   7,C   6,H  51)    168.07  0.010001   -2.90    165.17   
   296. D(H  53,C   7,C   6,O   5)    156.98 -0.002122   -1.63    155.35   
   297. D(O  21,C   7,C   6,C   1)     50.60  0.010437   -3.57     47.03   
   298. D(O  21,C   7,C   6,O   5)    -82.41  0.008174   -2.86    -85.27   
   299. D(H  54,O   8,C   2,C   3)     65.59 -0.001311    1.40     66.99   
   300. D(H  54,O   8,C   2,H  48)    179.22 -0.000950    1.58    180.79   
   301. D(H  54,O   8,C   2,C   1)    -64.72 -0.000291    1.83    -62.90   
   302. D(H  55,O   9,C   3,H  49)     60.64  0.000394    0.42     61.07   
   303. D(H  55,O   9,C   3,C   4)    175.66  0.000053    0.77    176.43   
   304. D(H  55,O   9,C   3,C   2)    -59.42 -0.000547    0.54    -58.89   
   305. D(H  57,C  11,C  10,O  17)     29.99  0.001985   -0.01     29.98   
   306. D(H  57,C  11,C  10,C  15)    -92.57 -0.001172    0.12    -92.45   
   307. D(O  20,C  11,C  10,H  56)     31.01  0.004151   -0.06     30.95   
   308. D(O  20,C  11,C  10,O  17)    -86.67  0.007068   -0.05    -86.72   
   309. D(O  20,C  11,C  10,C  15)    150.78  0.003912    0.08    150.85   
   310. D(C  12,C  11,C  10,O  17)    151.20  0.003449    0.19    151.39   
   311. D(C  12,C  11,C  10,C  15)     28.64  0.000293    0.32     28.97   
   312. D(H  57,C  11,C  10,H  56)    147.67 -0.000933   -0.02    147.65   
   313. D(C  12,C  11,C  10,H  56)    -91.12  0.000532    0.19    -90.93   
   314. D(H  58,C  12,C  11,H  57)   -151.81 -0.000480    0.45   -151.36   
   315. D(H  58,C  12,C  11,O  20)    -30.43  0.000306    0.10    -30.33   
   316. D(H  58,C  12,C  11,C  10)     87.98 -0.002616    0.08     88.07   
   317. D(C  22,C  12,C  11,H  57)    -30.87 -0.003653    0.83    -30.04   
   318. D(C  22,C  12,C  11,O  20)     90.51 -0.002867    0.48     90.99   
   319. D(C  22,C  12,C  11,C  10)   -151.08 -0.005789    0.46   -150.62   
   320. D(O  13,C  12,C  11,H  57)     87.40  0.000393    0.25     87.65   
   321. D(O  13,C  12,C  11,O  20)   -151.22  0.001179   -0.10   -151.32   
   322. D(O  13,C  12,C  11,C  10)    -32.80 -0.001743   -0.12    -32.92   
   323. D(C  14,O  13,C  12,H  58)    -64.29 -0.000025   -0.09    -64.38   
   324. D(C  14,O  13,C  12,C  22)    178.68  0.001609   -0.52    178.17   
   325. D(C  14,O  13,C  12,C  11)     55.47  0.000036    0.18     55.65   
   326. D(H  59,C  14,O  13,C  12)     49.74 -0.000138   -0.13     49.61   
   327. D(O  18,C  14,O  13,C  12)    171.43  0.000165   -0.21    171.21   
   328. D(C  15,C  14,O  13,C  12)    -71.79  0.000258   -0.44    -72.22   
   329. D(H  60,C  15,C  14,H  59)   -176.04  0.000079    0.18   -175.85   
   330. D(H  60,C  15,C  14,O  13)    -55.51  0.000054    0.29    -55.22   
   331. D(O  16,C  15,C  14,H  59)     61.49 -0.000032    0.10     61.59   
   332. D(O  16,C  15,C  14,O  18)    -60.77  0.000613   -0.24    -61.01   
   333. D(C  10,C  15,C  14,H  59)    -57.58 -0.000933    0.49    -57.09   
   334. D(C  10,C  15,C  14,O  18)   -179.84 -0.000288    0.15   -179.69   
   335. D(C  10,C  15,C  14,O  13)     62.95 -0.000959    0.60     63.54   
   336. D(H  60,C  15,C  10,H  56)   -165.86 -0.000233   -0.09   -165.95   
   337. D(H  60,C  15,C  10,O  17)    -45.76 -0.000865    0.04    -45.72   
   338. D(H  60,C  15,C  10,C  11)     74.38  0.001042   -0.29     74.09   
   339. D(O  16,C  15,C  10,H  56)    -45.72  0.000086   -0.17    -45.90   
   340. D(O  16,C  15,C  14,O  13)   -177.98 -0.000058    0.21   -177.77   
   341. D(O  16,C  15,C  10,O  17)     74.38 -0.000546   -0.05     74.33   
   342. D(O  16,C  15,C  10,C  11)   -165.48  0.001361   -0.38   -165.85   
   343. D(H  60,C  15,C  14,O  18)     61.70  0.000724   -0.16     61.55   
   344. D(C  14,C  15,C  10,H  56)     76.73  0.000612   -0.38     76.35   
   345. D(C  14,C  15,C  10,O  17)   -163.16 -0.000020   -0.25   -163.42   
   346. D(C  14,C  15,C  10,C  11)    -43.02  0.001888   -0.58    -43.61   
   347. D(H  61,O  16,C  15,H  60)    -68.52 -0.000917    1.51    -67.01   
   348. D(H  61,O  16,C  15,C  14)     51.89 -0.001586    1.76     53.65   
   349. D(H  61,O  16,C  15,C  10)    172.59 -0.000213    1.40    173.99   
   350. D(H  62,O  17,C  10,H  56)     54.91  0.001493   -1.23     53.67   
   351. D(H  62,O  17,C  10,C  15)    -63.75 -0.000182   -1.35    -65.10   
   352. D(H  62,O  17,C  10,C  11)    170.97 -0.000227   -1.18    169.79   
   353. D(C  19,O  18,C  14,H  59)     50.99  0.001572   -2.07     48.93   
   354. D(C  19,O  18,C  14,C  15)    173.60  0.000130   -1.50    172.09   
   355. D(C  19,O  18,C  14,O  13)    -70.07  0.001736   -2.00    -72.08   
   356. D(H  65,C  19,O  18,C  14)     61.87 -0.000440    0.72     62.59   
   357. D(H  64,C  19,O  18,C  14)    -60.02 -0.000269    0.63    -59.39   
   358. D(H  63,C  19,O  18,C  14)   -178.91 -0.000243    0.65   -178.26   
   359. D(C   4,O  20,C  11,H  57)     55.92  0.000219    1.22     57.14   
   360. D(C   4,O  20,C  11,C  12)    -64.69 -0.001559    1.53    -63.16   
   361. D(C   4,O  20,C  11,C  10)    170.36 -0.003351    1.53    171.89   
   362. D(C  11,O  20,C   4,H  50)     55.08  0.009135   -1.14     53.94   
   363. D(C  11,O  20,C   4,O   5)    -61.72  0.004211   -0.54    -62.26   
   364. D(C  11,O  20,C   4,C   3)    169.50  0.006319   -0.65    168.85   
   365. D(C  31,O  21,C   7,C   6)    171.96 -0.003279    0.29    172.25   
   366. D(C  31,O  21,C   7,H  53)    -68.08  0.005359   -0.69    -68.77   
   367. D(C  31,O  21,C   7,H  52)     51.92 -0.001244   -0.26     51.66   
   368. D(H  67,C  22,C  12,H  58)    120.85 -0.000861   -0.49    120.36   
   369. D(H  67,C  22,C  12,O  13)   -121.73 -0.000674   -0.24   -121.97   
   370. D(H  67,C  22,C  12,C  11)      0.58 -0.000148   -0.78     -0.20   
   371. D(H  66,C  22,C  12,H  58)   -120.33 -0.000991   -0.19   -120.52   
   372. D(H  66,C  22,C  12,O  13)     -2.91 -0.000804    0.06     -2.85   
   373. D(H  66,C  22,C  12,C  11)    119.41 -0.000278   -0.48    118.93   
   374. D(O  23,C  22,C  12,H  58)     -3.63 -0.001461   -0.22     -3.84   
   375. D(O  23,C  22,C  12,O  13)    113.80 -0.001275    0.03    113.83   
   376. D(O  23,C  22,C  12,C  11)   -123.89 -0.000748   -0.51   -124.40   
   377. D(C  41,O  23,C  22,H  67)     16.77 -0.002803    0.69     17.46   
   378. D(C  41,O  23,C  22,H  66)   -102.14 -0.004912    0.86   -101.28   
   379. D(C  41,O  23,C  22,C  12)    140.36 -0.005380    0.52    140.87   
   380. D(C  30,C  25,O  24,C  33)      2.06 -0.000218    0.41      2.47   
   381. D(C  26,C  25,O  24,C  33)   -177.97 -0.000195    0.36   -177.61   
   382. D(H  68,C  26,C  25,C  30)    179.91 -0.000051    0.07    179.98   
   383. D(H  68,C  26,C  25,O  24)     -0.06 -0.000072    0.12      0.06   
   384. D(C  27,C  26,C  25,C  30)      0.02 -0.000012    0.00      0.02   
   385. D(C  27,C  26,C  25,O  24)   -179.95 -0.000033    0.05   -179.90   
   386. D(H  69,C  27,C  26,H  68)      0.09  0.000035   -0.06      0.04   
   387. D(H  69,C  27,C  26,C  25)    179.98 -0.000006    0.01    179.99   
   388. D(C  28,C  27,C  26,H  68)   -179.92  0.000037   -0.05   -179.97   
   389. D(C  28,C  27,C  26,C  25)     -0.03 -0.000005    0.02     -0.01   
   390. D(H  70,C  28,C  27,H  69)      0.01  0.000003   -0.00      0.01   
   391. D(H  70,C  28,C  27,C  26)   -179.98  0.000001   -0.01   -179.99   
   392. D(C  29,C  28,C  27,H  69)   -179.97  0.000011   -0.02   -179.99   
   393. D(C  29,C  28,C  27,C  26)      0.04  0.000010   -0.03      0.02   
   394. D(H  71,C  29,C  28,H  70)     -0.04 -0.000007    0.01     -0.04   
   395. D(H  71,C  29,C  28,C  27)    179.93 -0.000016    0.03    179.96   
   396. D(C  30,C  29,C  28,H  70)    179.97  0.000010   -0.01    179.97   
   397. D(C  30,C  29,C  28,C  27)     -0.05  0.000002    0.01     -0.04   
   398. D(H  72,C  30,C  29,C  28)    179.87 -0.000037    0.02    179.89   
   399. D(C  25,C  30,C  29,H  71)   -179.94 -0.000001   -0.00   -179.95   
   400. D(C  25,C  30,C  29,C  28)      0.04 -0.000018    0.01      0.05   
   401. D(H  72,C  30,C  25,C  26)   -179.85  0.000041   -0.03   -179.88   
   402. D(H  72,C  30,C  25,O  24)      0.11  0.000065   -0.08      0.04   
   403. D(C  29,C  30,C  25,C  26)     -0.02  0.000023   -0.02     -0.04   
   404. D(H  72,C  30,C  29,H  71)     -0.11 -0.000020    0.01     -0.11   
   405. D(C  29,C  30,C  25,O  24)    179.94  0.000047   -0.07    179.87   
   406. D(C  33,C  31,O  21,C   7)      9.56  0.008105   -2.38      7.18   
   407. D(O  32,C  31,O  21,C   7)   -174.41  0.009275   -4.10   -178.51   
   408. D(H  74,C  33,C  31,O  32)    -98.68 -0.001302    0.75    -97.93   
   409. D(H  74,C  33,C  31,O  21)     77.11 -0.000079   -1.07     76.03   
   410. D(H  73,C  33,C  31,O  32)    142.47 -0.000451    0.89    143.36   
   411. D(H  73,C  33,C  31,O  21)    -41.74  0.000772   -0.93    -42.67   
   412. D(O  24,C  33,C  31,O  32)     21.64 -0.001062    0.55     22.19   
   413. D(O  24,C  33,C  31,O  21)   -162.57  0.000160   -1.27   -163.84   
   414. D(H  74,C  33,O  24,C  25)    -61.82 -0.000276    0.11    -61.71   
   415. D(H  73,C  33,O  24,C  25)     59.84  0.000374   -0.29     59.54   
   416. D(C  31,C  33,O  24,C  25)   -179.09 -0.000132    0.16   -178.94   
   417. D(C  40,C  35,O  34,C  43)     11.14  0.000089    0.45     11.59   
   418. D(C  36,C  35,O  34,C  43)   -169.31 -0.000062    0.60   -168.71   
   419. D(H  75,C  36,C  35,C  40)    179.82 -0.000070    0.04    179.87   
   420. D(H  75,C  36,C  35,O  34)      0.26  0.000083   -0.11      0.16   
   421. D(C  37,C  36,C  35,C  40)     -0.53 -0.000045   -0.08     -0.61   
   422. D(C  37,C  36,C  35,O  34)    179.91  0.000107   -0.23    179.69   
   423. D(H  76,C  37,C  36,H  75)     -0.13  0.000007   -0.03     -0.16   
   424. D(H  76,C  37,C  36,C  35)   -179.77 -0.000014    0.10   -179.68   
   425. D(C  38,C  37,C  36,H  75)    179.66  0.000041   -0.06    179.60   
   426. D(C  38,C  37,C  36,C  35)      0.02  0.000020    0.07      0.09   
   427. D(H  77,C  38,C  37,H  76)     -0.02  0.000013   -0.02     -0.05   
   428. D(H  77,C  38,C  37,C  36)   -179.82 -0.000022    0.01   -179.81   
   429. D(C  39,C  38,C  37,H  76)   -179.88  0.000042   -0.05   -179.93   
   430. D(C  39,C  38,C  37,C  36)      0.33  0.000006   -0.02      0.31   
   431. D(H  78,C  39,C  38,H  77)     -0.20 -0.000042    0.08     -0.12   
   432. D(H  78,C  39,C  38,C  37)    179.66 -0.000070    0.11    179.76   
   433. D(C  40,C  39,C  38,H  77)    179.97  0.000018   -0.04    179.92   
   434. D(C  40,C  39,C  38,C  37)     -0.18 -0.000010   -0.02     -0.20   
   435. D(H  79,C  40,C  39,H  78)     -0.18 -0.000009   -0.03     -0.21   
   436. D(H  79,C  40,C  39,C  38)    179.65 -0.000069    0.10    179.75   
   437. D(C  35,C  40,C  39,H  78)    179.84  0.000046   -0.12    179.73   
   438. D(C  35,C  40,C  39,C  38)     -0.32 -0.000014    0.01     -0.31   
   439. D(H  79,C  40,C  35,C  36)   -179.30  0.000100   -0.05   -179.35   
   440. D(H  79,C  40,C  35,O  34)      0.22 -0.000055    0.11      0.33   
   441. D(C  39,C  40,C  35,C  36)      0.67  0.000044    0.04      0.71   
   442. D(C  39,C  40,C  35,O  34)   -179.81 -0.000111    0.20   -179.61   
   443. D(C  43,C  41,O  23,C  22)     -2.43 -0.007237    1.25     -1.17   
   444. D(O  42,C  41,O  23,C  22)    178.37 -0.005906    0.81    179.18   
   445. D(H  81,C  43,C  41,O  23)     61.00 -0.000180    0.36     61.36   
   446. D(H  80,C  43,C  41,O  42)    121.39 -0.002199    0.75    122.14   
   447. D(H  80,C  43,C  41,O  23)    -57.76 -0.000800    0.28    -57.48   
   448. D(O  34,C  43,C  41,O  42)      1.73 -0.001482    0.92      2.64   
   449. D(O  34,C  43,C  41,O  23)   -177.43 -0.000084    0.45   -176.98   
   450. D(H  81,C  43,O  34,C  35)    -84.39 -0.000796    0.57    -83.83   
   451. D(H  80,C  43,O  34,C  35)     36.58  0.001795    0.30     36.87   
   452. D(H  81,C  43,C  41,O  42)   -119.85 -0.001579    0.83   -119.02   
   453. D(C  41,C  43,O  34,C  35)    155.15 -0.000855    0.40    155.56   
    ----------------------------------------------------------------------------

         *************************************************************
         *                GEOMETRY OPTIMIZATION CYCLE   4            *
         *************************************************************
---------------------------------
CARTESIAN COORDINATES (ANGSTROEM)
---------------------------------
  C     -2.593586   -3.035725   -1.163015
  C     -1.857094   -2.509386    0.078813
  C     -0.683416   -3.452116    0.449341
  C      0.610374   -3.171258   -0.341805
  C      0.894338   -1.699063   -0.649348
  O     -0.257288   -0.950978   -0.985715
  C     -1.438336   -1.044216   -0.150353
  C     -1.388682   -0.139866    1.068261
  O     -0.418958   -3.527388    1.856970
  O      0.560910   -3.782087   -1.641352
  C      2.773309    0.674429    1.432808
  C      2.192505    0.191482    0.100888
  C      3.202504    0.115669   -1.081884
  O      4.203162    1.136819   -0.992189
  C      4.907196    1.113010    0.247966
  C      3.954320    1.622753    1.309938
  O      4.560845    1.696257    2.603634
  O      1.687738    1.306200    2.129418
  O      5.983644    2.001134    0.164125
  C      7.052487    1.532686   -0.685591
  O      1.650727   -1.117305    0.397736
  O     -0.690366   -0.783933    2.165253
  C      2.538295    0.340377   -2.454139
  O      2.831951   -0.795084   -3.318787
  O     -0.157009    1.813766    4.571335
  C     -0.492085    3.090625    4.954749
  C      0.310082    3.639972    5.960671
  C      0.050627    4.925397    6.418853
  C     -1.003485    5.672210    5.883256
  C     -1.794161    5.113211    4.882617
  C     -1.549280    3.821563    4.407536
  C     -0.375052   -0.157244    3.305088
  O      0.238462   -0.782535    4.154438
  C     -0.914668    1.234197    3.512662
  O     -0.224583   -1.510337   -5.134986
  C     -1.593476   -1.497402   -4.959607
  C     -2.295252   -2.447789   -5.708141
  C     -3.678439   -2.523741   -5.600092
  C     -4.374385   -1.657648   -4.751481
  C     -3.665404   -0.710230   -4.017797
  C     -2.274723   -0.615914   -4.113962
  C      1.936759   -1.332501   -4.174877
  O      2.296657   -2.272052   -4.860712
  C      0.548315   -0.740804   -4.221199
  H     -3.471431   -2.414383   -1.376572
  H     -1.948269   -3.025706   -2.048491
  H     -2.934812   -4.065517   -1.002313
  H     -2.557532   -2.527028    0.924336
  H     -0.990851   -4.468425    0.175710
  H      1.456655   -3.562559    0.241049
  H      1.494684   -1.711245   -1.562567
  H     -2.204547   -0.567230   -0.776137
  H     -0.889511    0.795512    0.792384
  H     -2.418120    0.071111    1.379064
  H     -0.152713   -2.646465    2.159027
  H      0.439889   -4.732805   -1.516692
  H      3.114454   -0.212201    1.990859
  H      1.380775    0.882140   -0.170462
  H      3.680100   -0.878530   -1.062687
  H      5.257023    0.084968    0.465699
  H      3.594120    2.613589    0.986974
  H      5.369420    2.220677    2.517142
  H      1.958364    1.486019    3.040311
  H      7.837993    2.290408   -0.644158
  H      7.446265    0.576036   -0.316402
  H      6.717217    1.414828   -1.722198
  H      2.980328    1.224107   -2.922180
  H      1.466942    0.510428   -2.345430
  H      1.126524    3.047485    6.368777
  H      0.676999    5.348308    7.201226
  H     -1.203276    6.677911    6.244254
  H     -2.618027    5.681479    4.456675
  H     -2.182011    3.409387    3.628179
  H     -0.834620    1.834541    2.601023
  H     -1.980386    1.139267    3.775490
  H     -1.741282   -3.120211   -6.360099
  H     -4.217357   -3.268836   -6.181227
  H     -5.456184   -1.722049   -4.667212
  H     -4.192271   -0.026438   -3.356023
  H     -1.755357    0.137422   -3.530544
  H      0.108065   -0.791411   -3.218736
  H      0.603177    0.313688   -4.528909

----------------------------
CARTESIAN COORDINATES (A.U.)
----------------------------
  NO LB      ZA    FRAG     MASS         X           Y           Z
   0 C     6.0000    0    12.011   -4.901168   -5.736689   -2.197780
   1 C     6.0000    0    12.011   -3.509399   -4.742053    0.148934
   2 C     6.0000    0    12.011   -1.291469   -6.523554    0.849131
   3 C     6.0000    0    12.011    1.153440   -5.992809   -0.645918
   4 C     6.0000    0    12.011    1.690054   -3.210765   -1.227090
   5 O     8.0000    0    15.999   -0.486204   -1.797089   -1.862731
   6 C     6.0000    0    12.011   -2.718061   -1.973283   -0.284126
   7 C     6.0000    0    12.011   -2.624229   -0.264308    2.018721
   8 O     8.0000    0    15.999   -0.791716   -6.665797    3.509165
   9 O     8.0000    0    15.999    1.059966   -7.147108   -3.101705
  10 C     6.0000    0    12.011    5.240795    1.274486    2.707614
  11 C     6.0000    0    12.011    4.143233    0.361849    0.190651
  12 C     6.0000    0    12.011    6.051855    0.218582   -2.044465
  13 O     8.0000    0    15.999    7.942825    2.148277   -1.874966
  14 C     6.0000    0    12.011    9.273257    2.103284    0.468588
  15 C     6.0000    0    12.011    7.472582    3.066558    2.475425
  16 O     8.0000    0    15.999    8.618748    3.205460    4.920156
  17 O     8.0000    0    15.999    3.189362    2.468360    4.024017
  18 O     8.0000    0    15.999   11.307448    3.781595    0.310151
  19 C     6.0000    0    12.011   13.327269    2.896356   -1.295579
  20 O     8.0000    0    15.999    3.119421   -2.111400    0.751613
  21 O     8.0000    0    15.999   -1.304603   -1.481418    4.091735
  22 C     6.0000    0    12.011    4.796683    0.643219   -4.637650
  23 O     8.0000    0    15.999    5.351612   -1.502491   -6.271599
  24 O     8.0000    0    15.999   -0.296704    3.427521    8.638572
  25 C     6.0000    0    12.011   -0.929906    5.840435    9.363120
  26 C     6.0000    0    12.011    0.585969    6.878550   11.264036
  27 C     6.0000    0    12.011    0.095671    9.307651   12.129875
  28 C     6.0000    0    12.011   -1.896312   10.718924   11.117743
  29 C     6.0000    0    12.011   -3.390474    9.662569    9.226808
  30 C     6.0000    0    12.011   -2.927716    7.221708    8.329036
  31 C     6.0000    0    12.011   -0.708745   -0.297149    6.245710
  32 O     8.0000    0    15.999    0.450628   -1.478777    7.850750
  33 C     6.0000    0    12.011   -1.728473    2.332295    6.637969
  34 O     8.0000    0    15.999   -0.424401   -2.854124   -9.703718
  35 C     6.0000    0    12.011   -3.011233   -2.829680   -9.372298
  36 C     6.0000    0    12.011   -4.337397   -4.625651  -10.786824
  37 C     6.0000    0    12.011   -6.951242   -4.769179  -10.582640
  38 C     6.0000    0    12.011   -8.266390   -3.132500   -8.978998
  39 C     6.0000    0    12.011   -6.926610   -1.342141   -7.592536
  40 C     6.0000    0    12.011   -4.298604   -1.163910   -7.774262
  41 C     6.0000    0    12.011    3.659944   -2.518063   -7.889373
  42 O     8.0000    0    15.999    4.340053   -4.293557   -9.185414
  43 C     6.0000    0    12.011    1.036166   -1.399916   -7.976910
  44 H     1.0000    0     1.008   -6.560054   -4.562523   -2.601344
  45 H     1.0000    0     1.008   -3.681695   -5.717756   -3.871087
  46 H     1.0000    0     1.008   -5.545990   -7.682713   -1.894097
  47 H     1.0000    0     1.008   -4.833036   -4.775390    1.746741
  48 H     1.0000    0     1.008   -1.872437   -8.444100    0.332044
  49 H     1.0000    0     1.008    2.752678   -6.732261    0.455517
  50 H     1.0000    0     1.008    2.824544   -3.233784   -2.952823
  51 H     1.0000    0     1.008   -4.165989   -1.071909   -1.466687
  52 H     1.0000    0     1.008   -1.680932    1.503299    1.497388
  53 H     1.0000    0     1.008   -4.569585    0.134381    2.606054
  54 H     1.0000    0     1.008   -0.288586   -5.001095    4.079970
  55 H     1.0000    0     1.008    0.831271   -8.943705   -2.866133
  56 H     1.0000    0     1.008    5.885464   -0.401003    3.762179
  57 H     1.0000    0     1.008    2.609287    1.667002   -0.322127
  58 H     1.0000    0     1.008    6.954381   -1.660180   -2.008188
  59 H     1.0000    0     1.008    9.934334    0.160567    0.880043
  60 H     1.0000    0     1.008    6.791903    4.938968    1.865110
  61 H     1.0000    0     1.008   10.146733    4.196472    4.756709
  62 H     1.0000    0     1.008    3.700772    2.808169    5.745356
  63 H     1.0000    0     1.008   14.811660    4.328244   -1.217282
  64 H     1.0000    0     1.008   14.071401    1.088550   -0.597913
  65 H     1.0000    0     1.008   12.693701    2.673638   -3.254483
  66 H     1.0000    0     1.008    5.632003    2.313226   -5.522120
  67 H     1.0000    0     1.008    2.772119    0.964569   -4.432220
  68 H     1.0000    0     1.008    2.128821    5.758913   12.035245
  69 H     1.0000    0     1.008    1.279343   10.106837   13.608345
  70 H     1.0000    0     1.008   -2.273862   12.619422   11.799930
  71 H     1.0000    0     1.008   -4.947353   10.736440    8.421896
  72 H     1.0000    0     1.008   -4.123403    6.442808    6.856264
  73 H     1.0000    0     1.008   -1.577203    3.466781    4.915222
  74 H     1.0000    0     1.008   -3.742386    2.152902    7.134643
  75 H     1.0000    0     1.008   -3.290545   -5.896345  -12.018846
  76 H     1.0000    0     1.008   -7.969649   -6.177206  -11.680827
  77 H     1.0000    0     1.008  -10.310693   -3.254201   -8.819753
  78 H     1.0000    0     1.008   -7.922245   -0.049960   -6.341965
  79 H     1.0000    0     1.008   -3.317143    0.259690   -6.671761
  80 H     1.0000    0     1.008    0.204213   -1.495550   -6.082530
  81 H     1.0000    0     1.008    1.139840    0.592785   -8.558398

--------------------------------
INTERNAL COORDINATES (ANGSTROEM)
--------------------------------
 C      0   0   0     0.000000000000     0.00000000     0.00000000
 C      1   0   0     1.536746309132     0.00000000     0.00000000
 C      2   1   0     1.550338818398   110.34554173     0.00000000
 C      3   2   1     1.542299109388   113.68655419    83.99713958
 C      4   3   2     1.530547063292   115.71345455    36.08669610
 O      5   4   3     1.413865656377   113.92989881   321.09667127
 C      6   5   4     1.449619715275   119.50425485    48.35955913
 C      7   6   5     1.518333099253   113.42538780    82.93481668
 O      3   2   1     1.434233059185   113.95820263   212.54128554
 O      4   3   2     1.436794811043   110.95699547   278.56770664
 C      5   4   3     3.674149152579   127.04044287    89.56863976
 C     11   5   4     1.531202523745    27.04111364   158.46523773
 C     12  11   5     1.557175850518   115.46992045   231.97646901
 O     13  12  11     1.432519135118   111.76551386   327.06733748
 C     14  13  12     1.426259953805   112.78997866    55.65050721
 C     15  14  13     1.515122458087   107.06135554   287.78794423
 O     16  15  14     1.430707734278   112.61022531   182.21907179
 O     11   5   4     1.436267983026    99.93214381   264.04919512
 O     15  14  13     1.398046010207   108.50108402   171.20782284
 C     19  15  14     1.443567252524   113.53126923   287.92556694
 O      5   4   3     1.416669707488   110.21473216    89.56701370
 O      8   7   6     1.451157611326   110.98370610   274.70379868
 C     13  12  11     1.541021577949   112.93684230   209.38009620
 O     23  13  12     1.457093888310   109.14273935   235.59503889
 O     18  11   5     3.102205031432   154.58311618   102.55256892
 C     25  18  11     1.374645909390   121.09629322   135.38218486
 C     26  25  18     1.398974944694   115.18426035   264.85471616
 C     27  26  25     1.389087932584   119.56733709   180.09867626
 C     28  27  26     1.398480174429   120.57244796     0.00000000
 C     29  28  27     1.392454212639   119.26455451     0.00000000
 C     26  25  18     1.396916386803   124.14182881    84.93496487
 C     22   8   7     1.338426186126   123.32118012   172.42819651
 O     32  22   8     1.220156989981   118.11993591   181.52768571
 C     25  18  11     1.425039176753    70.41759625   245.86273180
 O     24  23  13     3.626647183963   106.32035457   139.39201145
 C     35  24  23     1.380142077686   140.39372245   324.66327057
 C     36  35  24     1.398580561462   115.04356636   210.27305007
 C     37  36  35     1.389478340033   119.67179303   179.68603758
 C     38  37  36     1.398069753621   120.58891835     0.08757398
 C     39  38  37     1.392316585057   119.20355340     0.31205040
 C     40  39  38     1.397188785631   121.09795188   359.80157784
 C     24  23  13     1.350212933653   123.55871864   140.91387602
 O     42  24  23     1.217642147297   117.92275821   179.20336024
 C     35  24  23     1.422871011299    27.61462451     3.37252606
 H      1   2   3     1.096486875503   110.30348240   175.43963144
 H      1   2   3     1.095719700230   111.57072597   295.47085534
 H      1   2   3     1.096690897191   110.62879379    55.82162064
 H      2   1   3     1.098104612628   108.12045009   243.52738680
 H      3   2   1     1.096483014512   106.96047760   327.32636329
 H      4   3   2     1.099557667324   107.99433101   156.98652172
 H      5   4   3     1.092946757090   105.01570416   207.05880823
 H      7   6   5     1.098271599269   102.24627539   192.87260616
 H      8   7   6     1.095541505131   108.74365509    36.44276743
 H      8   7   6     1.095834403410   108.15487129   155.36661017
 H      9   3   2     0.968580989685   108.00037229   297.09860758
 H     10   4   3     0.966462984293   107.80954624   301.13691487
 H     11   5   4     1.101777948069    85.72924879    13.64864710
 H     12  11   5     1.099792738031   107.24804182   110.56243123
 H     13  12  11     1.103130433587   108.14806965    88.05970911
 H     15  14  13     1.107544907184   110.01999873    49.60739572
 H     16  15  14     1.102636356369   107.60613733   304.77244762
 H     17  16  15     0.967621476142   107.53390144    53.65498301
 H     18  11   5     0.967109236166   109.09315211   142.71179213
 H     20  19  15     1.092190066837   106.56177819   181.73627864
 H     20  19  15     1.098426291947   110.50057703   300.60513778
 H     20  19  15     1.095833643110   111.41864955    62.58707691
 H     23  13  12     1.093358932760   108.95345451   118.93783381
 H     23  13  12     1.090198517486   110.94785091   359.80331913
 H     27  26  25     1.088195009095   119.08228973     0.05659707
 H     28  27  26     1.087797142224   119.30415771   179.99426894
 H     29  28  27     1.087046168975   120.35826381   180.01359707
 H     30  29  28     1.087707999726   120.11676058   179.96113551
 H     31  26  25     1.085189066992   121.59109909     0.03526367
 H     34  25  18     1.094488778106   110.90539273   303.81445095
 H     34  25  18     1.101745729963   111.84563597   182.59028386
 H     37  36  35     1.088156334658   119.02119564     0.15965637
 H     38  37  36     1.087804274326   119.27968317   180.32184007
 H     39  38  37     1.086985344530   120.38241276   180.18980368
 H     40  39  38     1.087706551437   120.11431145   179.76148911
 H     41  40  39     1.085188806791   119.09275322   179.74336221
 H     44  35  24     1.096044213707   110.13430460   243.43711006
 H     44  35  24     1.099840082756   111.46612964   122.73174261

---------------------------
INTERNAL COORDINATES (A.U.)
---------------------------
 C      0   0   0     0.000000000000     0.00000000     0.00000000
 C      1   0   0     2.904029661573     0.00000000     0.00000000
 C      2   1   0     2.929715781559   110.34554173     0.00000000
 C      3   2   1     2.914522933333   113.68655419    83.99713958
 C      4   3   2     2.892314784699   115.71345455    36.08669610
 O      5   4   3     2.671818880710   113.92989881   321.09667127
 C      6   5   4     2.739384260202   119.50425485    48.35955913
 C      7   6   5     2.869233737655   113.42538780    82.93481668
 O      3   2   1     2.710307694076   113.95820263   212.54128554
 O      4   3   2     2.715148703510   110.95699547   278.56770664
 C      5   4   3     6.943135673553   127.04044287    89.56863976
 C     11   5   4     2.893553425446    27.04111364   158.46523773
 C     12  11   5     2.942635899835   115.46992045   231.97646901
 O     13  12  11     2.707068846976   111.76551386   327.06733748
 C     14  13  12     2.695240708471   112.78997866    55.65050721
 C     15  14  13     2.863166505139   107.06135554   287.78794423
 O     16  15  14     2.703645795469   112.61022531   182.21907179
 O     11   5   4     2.714153142839    99.93214381   264.04919512
 O     15  14  13     2.641924081912   108.50108402   171.20782284
 C     19  15  14     2.727946763167   113.53126923   287.92556694
 O      5   4   3     2.677117769374   110.21473216    89.56701370
 O      8   7   6     2.742290462562   110.98370610   274.70379868
 C     13  12  11     2.912108748786   112.93684230   209.38009620
 O     23  13  12     2.753508400316   109.14273935   235.59503889
 O     18  11   5     5.862317920678   154.58311618   102.55256892
 C     25  18  11     2.597704299862   121.09629322   135.38218486
 C     26  25  18     2.643679513690   115.18426035   264.85471616
 C     27  26  25     2.624995768518   119.56733709   180.09867626
 C     28  27  26     2.642744533390   120.57244796     0.00000000
 C     29  28  27     2.631357115913   119.26455451     0.00000000
 C     26  25  18     2.639789403045   124.14182881    84.93496487
 C     22   8   7     2.529258942247   123.32118012   172.42819651
 O     32  22   8     2.305762551454   118.11993591   181.52768571
 C     25  18  11     2.692933774171    70.41759625   245.86273180
 O     24  23  13     6.853369962047   106.32035457   139.39201145
 C     35  24  23     2.608090552727   140.39372245   324.66327057
 C     36  35  24     2.642934237388   115.04356636   210.27305007
 C     37  36  35     2.625733531678   119.67179303   179.68603758
 C     38  37  36     2.641968950463   120.58891835     0.08757398
 C     39  38  37     2.631097037474   119.20355340     0.31205040
 C     40  39  38     2.640304162230   121.09795188   359.80157784
 C     24  23  13     2.551532667082   123.55871864   140.91387602
 O     42  24  23     2.301010187511   117.92275821   179.20336024
 C     35  24  23     2.688836535252    27.61462451     3.37252606
 H      1   2   3     2.072059904139   110.30348240   175.43963144
 H      1   2   3     2.070610152977   111.57072597   295.47085534
 H      1   2   3     2.072445449256   110.62879379    55.82162064
 H      2   1   3     2.075116984263   108.12045009   243.52738680
 H      3   2   1     2.072052607925   106.96047760   327.32636329
 H      4   3   2     2.077862859695   107.99433101   156.98652172
 H      5   4   3     2.065370049858   105.01570416   207.05880823
 H      7   6   5     2.075432543282   102.24627539   192.87260616
 H      8   7   6     2.070273413041   108.74365509    36.44276743
 H      8   7   6     2.070826910575   108.15487129   155.36661017
 H      9   3   2     1.830352809028   108.00037229   297.09860758
 H     10   4   3     1.826350358887   107.80954624   301.13691487
 H     11   5   4     2.082058582244    85.72924879    13.64864710
 H     12  11   5     2.078307078955   107.24804182   110.56243123
 H     13  12  11     2.084614409473   108.14806965    88.05970911
 H     15  14  13     2.092956555596   110.01999873    49.60739572
 H     16  15  14     2.083680738842   107.60613733   304.77244762
 H     17  16  15     1.828539591208   107.53390144    53.65498301
 H     18  11   5     1.827571597940   109.09315211   142.71179213
 H     20  19  15     2.063940112511   106.56177819   181.73627864
 H     20  19  15     2.075724870078   110.50057703   300.60513778
 H     20  19  15     2.070825473816   111.41864955    62.58707691
 H     23  13  12     2.066148948993   108.95345451   118.93783381
 H     23  13  12     2.060176629655   110.94785091   359.80331913
 H     27  26  25     2.056390547490   119.08228973     0.05659707
 H     28  27  26     2.055638688065   119.30415771   179.99426894
 H     29  28  27     2.054219554291   120.35826381   180.01359707
 H     30  29  28     2.055470233157   120.11676058   179.96113551
 H     31  26  25     2.050710140141   121.59109909     0.03526367
 H     34  25  18     2.068284047270   110.90539273   303.81445095
 H     34  25  18     2.081997698847   111.84563597   182.59028386
 H     37  36  35     2.056317463395   119.02119564     0.15965637
 H     38  37  36     2.055652165785   119.27968317   180.32184007
 H     39  38  37     2.054104612747   120.38241276   180.18980368
 H     40  39  38     2.055467496287   120.11431145   179.76148911
 H     41  40  39     2.050709648432   119.09275322   179.74336221
 H     44  35  24     2.071223394575   110.13430460   243.43711006
 H     44  35  24     2.078396547518   111.46612964   122.73174261


           ************************************************************
           *        Program running with 28 parallel MPI-processes    *
           *              working on a common directory               *
           ************************************************************
------------------------------------------------------------------------------
                   ___                                                        
                  /   \      - P O W E R E D   B Y -                         
                 /     \                                                     
                 |  |  |   _    _      __       _____    __    __             
                 |  |  |  | |  | |    /  \     |  _  \  |  |  /  |          
                  \  \/   | |  | |   /    \    | | | |  |  | /  /          
                 / \  \   | |__| |  /  /\  \   | |_| |  |  |/  /          
                |  |  |   |  __  | /  /__\  \  |    /   |      \           
                |  |  |   | |  | | |   __   |  |    \   |  |\   \          
                \     /   | |  | | |  |  |  |  | |\  \  |  | \   \       
                 \___/    |_|  |_| |__|  |__|  |_| \__\ |__|  \__/        
                                                                              
                      - O R C A' S   B I G   F R I E N D -                    
                                      &                                       
                       - I N T E G R A L  F E E D E R -                       
                                                                              
 v1 FN, 2020, v2 2021                                                         
------------------------------------------------------------------------------


Reading SHARK input file CPaE.SHARKINP.tmp ... ok
----------------------
SHARK INTEGRAL PACKAGE
----------------------

Number of atoms                             ...     82
Number of basis functions                   ...   1096
Number of shells                            ...    524
Maximum angular momentum                    ...      2
Integral batch strategy                     ... SHARK/LIBINT Hybrid
RI-J (if used) integral strategy            ... SPLIT-RIJ (Revised 2003 algorithm where possible)
Printlevel                                  ...      1
Contraction scheme used                     ... SEGMENTED contraction
Coulomb Range Separation                    ... NOT USED
Exchange Range Separation                   ... NOT USED
Finite Nucleus Model                        ... NOT USED
Auxiliary Coulomb fitting basis             ... AVAILABLE
   # of basis functions in Aux-J            ...   1738
   # of shells in Aux-J                     ...    718
   Maximum angular momentum in Aux-J        ...      2
Auxiliary J/K fitting basis                 ... NOT available
Auxiliary Correlation fitting basis         ... NOT available
Auxiliary 'external' fitting basis          ... NOT available
Integral threshold                          ...     2.500000e-11
Primitive cut-off                           ...     2.500000e-12
Primitive pair pre-selection threshold      ...     2.500000e-12

Calculating pre-screening integrals         ... done (  0.1 sec) Dimension = 524
Organizing shell pair data                  ... done (  0.6 sec)
Shell pair information
Total number of shell pairs                 ...    137550
Shell pairs after pre-screening             ...     71004
Total number of primitive shell pairs       ...    497588
Primitive shell pairs kept                  ...    148829
          la=0 lb=0:  21199 shell pairs
          la=1 lb=0:  26743 shell pairs
          la=1 lb=1:   8426 shell pairs
          la=2 lb=0:   8411 shell pairs
          la=2 lb=1:   5354 shell pairs
          la=2 lb=2:    871 shell pairs

Calculating one electron integrals          ... done (  0.2 sec)
Calculating RI/J V-Matrix + Cholesky decomp.... done (  0.3 sec)
Calculating Nuclear repulsion               ... done (  0.0 sec) ENN=   5914.118516082895 Eh

SHARK setup successfully completed in   2.0 seconds

Maximum memory used throughout the entire GTOINT-calculation: 102.1 MB


           ************************************************************
           *        Program running with 28 parallel MPI-processes    *
           *              working on a common directory               *
           ************************************************************

Diagonalization of the overlap matrix:
Smallest eigenvalue                        ... 1.933e-05
Time for diagonalization                   ...    1.127 sec
Threshold for overlap eigenvalues          ... 1.000e-08
Number of eigenvalues below threshold      ... 0
Time for construction of square roots      ...    0.265 sec
Total time needed                          ...    1.401 sec

-------------------
DFT GRID GENERATION
-------------------

General Integration Accuracy     IntAcc      ... 4.388
Radial Grid Type                 RadialGrid  ... OptM3 with GC (2021)
Angular Grid (max. ang.)         AngularGrid ... 4 (Lebedev-302)
Angular grid pruning method      GridPruning ... 4 (adaptive)
Weight generation scheme         WeightScheme... Becke
Basis function cutoff            BFCut       ... 1.0000e-11
Integration weight cutoff        WCut        ... 1.0000e-14
Angular grids for H and He will be reduced by one unit
Partially contracted basis set               ... off
Rotationally invariant grid construction     ... off

Total number of grid points                  ...   385244
Total number of batches                      ...     6058
Average number of points per batch           ...       63
Average number of grid points per atom       ...     4698
Time for grid setup =    3.293 sec


--------------------
CPCM SOLVATION MODEL
--------------------
CPCM parameters:
  Epsilon                                         ...      78.3550
  Refrac                                          ...       1.3328
  Rsolv                                           ...       1.3000
  Surface type                                    ... GAUSSIAN VDW
  Epsilon function type                           ...         CPCM
Solvent:                                     ... WATER
SMD-CDS solvent descriptors:
  Soln                                       ...    1.3328
  Soln25                                     ...    1.3323
  Sola                                       ...    0.0000
  Solb                                       ...    0.0000
  Solg                                       ...    0.0000
  Solc                                       ...    0.0000
  Solh                                       ...    0.0000
Radii:
 Radius for C  used is    3.4960 Bohr (=   1.8500 Ang.)
 Radius for O  used is    2.8724 Bohr (=   1.5200 Ang.)
 Radius for H  used is    2.2677 Bohr (=   1.2000 Ang.)
Calculating surface                               ...        done! (  0.0s)
GEPOL surface points                              ...         4816
GEPOL Volume                                      ...    3845.0449
GEPOL Surface-area                                ...    2187.4753
Calculating surface distance matrix               ...        done! (  0.6s)
Performing Cholesky decomposition & store         ...        done! (  3.6s)
Overall time for CPCM initialization              ...                 4.2s
--------------
SCF ITERATIONS
--------------
ITER       Energy         Delta-E        Max-DP      RMS-DP      [F,P]     Damp
               ***  Starting incremental Fock matrix formation  ***
  0  -2218.7614039079   0.000000000000 0.04652019  0.00022319  0.0700135 0.7000
  1  -2218.7911970741  -0.029793166219 0.03430367  0.00019467  0.0538387 0.7000
                               ***Turning on DIIS***
  2  -2218.8140823434  -0.022885269274 0.08018296  0.00048720  0.0390459 0.0000
  3  -2218.8682636845  -0.054181341058 0.00338274  0.00003906  0.0037290 0.0000
                      *** Initiating the SOSCF procedure ***
                           *** Shutting down DIIS ***
                      *** Re-Reading the Fockian *** 
                      *** Removing any level shift *** 
ITER      Energy       Delta-E        Grad      Rot      Max-DP    RMS-DP
  4  -2218.86842662  -0.0001629384  0.000397  0.000397  0.002836  0.000013
               *** Restarting incremental Fock matrix formation ***
  5  -2218.86845045  -0.0000238262  0.000236  0.000959  0.001418  0.000012
  6  -2218.86843963   0.0000108239  0.000665  0.000835  0.001105  0.000007
  7  -2218.86845738  -0.0000177520  0.000081  0.000223  0.000567  0.000003
  8  -2218.86845683   0.0000005465  0.000098  0.000117  0.000284  0.000002
  9  -2218.86845770  -0.0000008672  0.000008  0.000041  0.000299  0.000001
 10  -2218.86845771  -0.0000000109  0.000014  0.000030  0.000145  0.000000
 11  -2218.86845769   0.0000000164  0.000003  0.000010  0.000161  0.000001
 12  -2218.86845767   0.0000000205  0.000003  0.000005  0.000184  0.000000
                  ***Gradient check signals convergence***
              ***Rediagonalizing the Fockian in SOSCF/NRSCF***

               *****************************************************
               *                     SUCCESS                       *
               *           SCF CONVERGED AFTER  13 CYCLES          *
               *****************************************************


SMD CDS free energy correction energy :                13.98858     Kcal/mol
Total Energy after SMD CDS correction =             -2218.846165477 Eh
Total Energy       :        -2218.84616548 Eh          -60377.87371 eV
  Last Energy change         ...   -1.7734e-08  Tolerance :   1.0000e-08
  Last MAX-Density change    ...    1.5557e-04  Tolerance :   1.0000e-07
             **** THE GBW FILE WAS UPDATED (CPaE.gbw) ****
             **** DENSITY CPaE.scfp WAS UPDATED ****
             **** ENERGY FILE WAS UPDATED (CPaE.en.tmp) ****
             **** THE GBW FILE WAS UPDATED (CPaE.gbw) ****
             **** DENSITY CPaE.scfp WAS UPDATED ****
Total SCF time: 0 days 0 hours 2 min 10 sec 

Maximum memory used throughout the entire SCF-calculation: 516.0 MB


-------------------------------------------------------------------------------
                          DFT DISPERSION CORRECTION                            
                                                                               
                                 DFTD4 V2.5                                    
-------------------------------------------------------------------------------
Starting D4
-------------------------   ----------------
Dispersion correction           -0.041661650
-------------------------   ----------------

------------------   -----------------
gCP correction             0.055819976
------------------   -----------------

-------------------------   --------------------
FINAL SINGLE POINT ENERGY     -2218.832007151181
-------------------------   --------------------


           ************************************************************
           *        Program running with 28 parallel MPI-processes    *
           *              working on a common directory               *
           ************************************************************
------------------------------------------------------------------------------
                         ORCA SCF GRADIENT CALCULATION
------------------------------------------------------------------------------

Gradient of the Kohn-Sham DFT energy:
Kohn-Sham wavefunction type      ... RKS
Hartree-Fock exchange scaling    ...    0.000
Number of operators              ...    1
Number of atoms                  ...   82
Basis set dimensions             ... 1096
Integral neglect threshold       ... 2.5e-11
Integral primitive cutoff        ... 2.5e-12
SHARK Integral package           ... ON

Nuc. rep. gradient       (SHARK) ... done (  0.0 sec)
HCore & Overlap gradient (SHARK) ... done (  1.5 sec)
RI-J gradient            (SHARK) ... done (  3.5 sec)
Exchange-correlation gradient    ... done
Dispersion correction            ... Starting D4
Starting D4
Starting D4
Starting D4
Starting D4
Starting D4
Starting D4
Starting D4
Starting D4
Starting D4
Starting D4
Starting D4
Starting D4
Starting D4
Starting D4
Starting D4
Starting D4
Starting D4
Starting D4
Starting D4
Starting D4
Starting D4
Starting D4
Starting D4
Starting D4
Starting D4
Starting D4
Starting D4


------------------- 
Dispersion Gradient 
------------------- 
   1  :   -0.000163188   -0.000143290    0.000050244
   2  :   -0.000136353   -0.000114177    0.000068539
   3  :   -0.000034741   -0.000176767    0.000041143
   4  :    0.000046097   -0.000230608    0.000053382
   5  :    0.000063432   -0.000108144    0.000015307
   6  :   -0.000056283    0.000047095   -0.000008704
   7  :   -0.000176976    0.000009428    0.000053236
   8  :   -0.000178348    0.000086970    0.000042889
   9  :    0.000003575   -0.000142593    0.000118841
  10  :    0.000063277   -0.000245669   -0.000002670
  11  :    0.000138128    0.000053709    0.000078198
  12  :    0.000113408    0.000085825   -0.000004429
  13  :    0.000096727    0.000020124   -0.000057526
  14  :    0.000077718    0.000069354   -0.000057550
  15  :    0.000111299    0.000029641    0.000029557
  16  :    0.000080499    0.000086209    0.000060541
  17  :    0.000096026    0.000051604    0.000111305
  18  :    0.000067211    0.000091704    0.000083954
  19  :    0.000111024    0.000069904    0.000007955
  20  :    0.000159773    0.000010290   -0.000052843
  21  :    0.000101294   -0.000069721    0.000042335
  22  :   -0.000089567   -0.000030115    0.000123892
  23  :    0.000058997    0.000095609   -0.000133816
  24  :    0.000099275   -0.000013886   -0.000134574
  25  :   -0.000009515   -0.000014921    0.000094058
  26  :   -0.000035961    0.000075908    0.000090837
  27  :    0.000050663    0.000049388    0.000118245
  28  :    0.000024804    0.000076803    0.000069038
  29  :   -0.000002921    0.000077415    0.000035318
  30  :   -0.000066203    0.000109425    0.000002883
  31  :   -0.000074324    0.000073748    0.000016315
  32  :   -0.000053809   -0.000034959    0.000198981
  33  :    0.000006906   -0.000092915    0.000183353
  34  :   -0.000098615    0.000007722    0.000069425
  35  :    0.000026280   -0.000001301   -0.000152951
  36  :   -0.000064018    0.000018754   -0.000182580
  37  :   -0.000063585   -0.000069048   -0.000149837
  38  :   -0.000083121   -0.000047139   -0.000092448
  39  :   -0.000131870   -0.000003453   -0.000073285
  40  :   -0.000150800    0.000092802   -0.000069215
  41  :   -0.000115938    0.000114044   -0.000143488
  42  :    0.000128092   -0.000021197   -0.000190082
  43  :    0.000107414   -0.000075691   -0.000125473
  44  :    0.000061187    0.000078843   -0.000166942
  45  :   -0.000079556   -0.000035037    0.000032360
  46  :   -0.000043560   -0.000075459    0.000025451
  47  :   -0.000055715   -0.000067064    0.000016150
  48  :   -0.000058700   -0.000038558    0.000021291
  49  :   -0.000007731   -0.000072244    0.000016664
  50  :    0.000040499   -0.000092620    0.000018588
  51  :    0.000062814   -0.000047093   -0.000032900
  52  :   -0.000073622    0.000043550    0.000020533
  53  :   -0.000056202    0.000061437   -0.000010688
  54  :   -0.000083415    0.000029283    0.000013903
  55  :   -0.000013544   -0.000094582    0.000046393
  56  :    0.000028461   -0.000066377   -0.000010793
  57  :    0.000058373   -0.000012836    0.000060188
  58  :    0.000008734    0.000067986   -0.000009229
  59  :    0.000058296   -0.000028560   -0.000020743
  60  :    0.000064130   -0.000019059    0.000020059
  61  :    0.000019864    0.000062423    0.000019148
  62  :    0.000013820    0.000013908    0.000039564
  63  :    0.000032576    0.000008530    0.000008138
  64  :    0.000042660    0.000020592   -0.000011429
  65  :    0.000057455   -0.000007797   -0.000007770
  66  :    0.000057481    0.000016300   -0.000025144
  67  :    0.000026990    0.000051793   -0.000057290
  68  :    0.000027367    0.000063412   -0.000055494
  69  :    0.000032134    0.000003899    0.000049959
  70  :    0.000026095    0.000019171    0.000029166
  71  :   -0.000005353    0.000040707    0.000010295
  72  :   -0.000028626    0.000030754   -0.000013481
  73  :   -0.000051560    0.000034607   -0.000006435
  74  :   -0.000031429    0.000033223    0.000006579
  75  :   -0.000051271   -0.000012566    0.000032981
  76  :   -0.000000465   -0.000038290   -0.000045711
  77  :   -0.000025357   -0.000032710   -0.000025833
  78  :   -0.000048063   -0.000000495   -0.000006910
  79  :   -0.000058958    0.000046463   -0.000013245
  80  :   -0.000042703    0.000078981   -0.000053658
  81  :    0.000015945    0.000023930   -0.000077014
  82  :    0.000018094    0.000048885   -0.000069598

  |G| =    0.014644912

done
gCP correction                   ... done

------------------
CARTESIAN GRADIENT
------------------

   1   C   :    0.000362103   -0.000244440   -0.000179174
   2   C   :   -0.000636061    0.000040957    0.000143497
   3   C   :    0.000463670   -0.001421201    0.000522490
   4   C   :   -0.000164920   -0.000755526   -0.002079238
   5   C   :    0.002066814    0.000079554   -0.000229218
   6   O   :   -0.000047952   -0.000151856    0.000131469
   7   C   :   -0.001766712    0.002749965    0.000128483
   8   C   :    0.000714051   -0.001537622    0.001787112
   9   O   :   -0.001173080    0.001004661    0.001952856
  10   O   :   -0.000387452    0.000181652   -0.000025886
  11   C   :    0.001400708    0.001712654   -0.001402106
  12   C   :   -0.000477218   -0.001308935    0.001081255
  13   C   :    0.000252635    0.001215275    0.000870660
  14   O   :    0.000894169    0.000588276    0.000033073
  15   C   :   -0.002591458    0.000717487   -0.001117717
  16   C   :    0.001066992   -0.002342870   -0.001440166
  17   O   :   -0.000215317    0.001159228    0.001566309
  18   O   :   -0.000736319    0.000902304    0.000962243
  19   O   :   -0.000168510    0.000339433    0.002718184
  20   C   :   -0.000032686    0.000929550   -0.001322178
  21   O   :    0.001960149   -0.000860275   -0.000484719
  22   O   :   -0.001462966   -0.000375084   -0.000030668
  23   C   :   -0.000430688   -0.001047586   -0.001941384
  24   O   :    0.000991867    0.000559292    0.000990783
  25   O   :    0.002690093    0.001026396    0.001023153
  26   C   :    0.000838331   -0.001485932    0.000285150
  27   C   :    0.000237461   -0.000024903    0.000163942
  28   C   :    0.000772142   -0.000228154    0.000579825
  29   C   :   -0.000302312    0.001331097    0.000395170
  30   C   :   -0.000914914    0.000455020   -0.000488033
  31   C   :   -0.000488516   -0.000840691   -0.001168923
  32   C   :    0.001714351    0.004581815   -0.004425238
  33   O   :    0.000596696   -0.003957934    0.004610718
  34   C   :   -0.003073506   -0.001153720   -0.000813716
  35   O   :   -0.000139321   -0.000746631   -0.001089762
  36   C   :    0.001180604   -0.000858455   -0.000720353
  37   C   :   -0.000289016   -0.000221249   -0.000321481
  38   C   :    0.000205965   -0.000764414   -0.000536583
  39   C   :   -0.001455898    0.000025208    0.000127466
  40   C   :   -0.000259067    0.000920232    0.000696602
  41   C   :    0.000100902    0.001198872    0.000841754
  42   C   :   -0.003323027    0.001608350    0.002075239
  43   O   :    0.001502463   -0.003535248   -0.002919913
  44   C   :    0.000475467    0.001832973    0.000656477
  45   H   :   -0.000654596    0.000697893   -0.000503951
  46   H   :    0.000579631   -0.000411924   -0.000317962
  47   H   :   -0.000715449   -0.001049713    0.000113972
  48   H   :   -0.000380314    0.000011250   -0.000005454
  49   H   :    0.000425095    0.000491385   -0.000862691
  50   H   :    0.000175519    0.000735775    0.000887433
  51   H   :    0.000221270   -0.000445733    0.000974501
  52   H   :   -0.000060359    0.000701863    0.000358442
  53   H   :   -0.000677004    0.000678839   -0.001061303
  54   H   :   -0.000162045    0.000195555   -0.001303199
  55   H   :    0.001451086   -0.001370495   -0.000158918
  56   H   :    0.000528979    0.000173072   -0.000205186
  57   H   :   -0.000468920   -0.000724464    0.000137557
  58   H   :   -0.000040275    0.000428990    0.000112305
  59   H   :   -0.000249281   -0.000607011   -0.000292583
  60   H   :    0.000010753   -0.000102687    0.000941493
  61   H   :   -0.001096617   -0.000158622   -0.000320048
  62   H   :    0.001028352   -0.001078043    0.000064638
  63   H   :   -0.002195124    0.001185290   -0.000319580
  64   H   :    0.000617130    0.000126848   -0.000371561
  65   H   :    0.000573509   -0.000505122   -0.000107376
  66   H   :    0.000463032   -0.000440811   -0.000585524
  67   H   :    0.000101964    0.000213886    0.000727000
  68   H   :    0.000780459    0.001713882    0.000957178
  69   H   :    0.000963546   -0.000939353    0.000438154
  70   H   :    0.000527064    0.000371220    0.000669048
  71   H   :   -0.000193697    0.000922834    0.000316317
  72   H   :   -0.000663213    0.000436931   -0.000354831
  73   H   :   -0.000391788   -0.000590800   -0.000565894
  74   H   :   -0.000039049   -0.000572707   -0.000211191
  75   H   :    0.000173933    0.000229765   -0.000538045
  76   H   :    0.000978394   -0.000701523   -0.000742761
  77   H   :   -0.000496875   -0.000622912   -0.000498879
  78   H   :   -0.000952713   -0.000047688    0.000075153
  79   H   :   -0.000420099    0.000471153    0.000485828
  80   H   :   -0.000170316    0.000131206    0.000996823
  81   H   :    0.000353259   -0.000498856   -0.000552674
  82   H   :    0.000106973   -0.000341487    0.000011726

Difference to translation invariance:
           :   -0.0000170741    0.0000052116   -0.0000045917

Difference to rotation invariance:
           :   -0.0005297966   -0.0007900608    0.0019489166

Norm of the cartesian gradient     ...    0.0176734307
RMS gradient                       ...    0.0011268168
MAX gradient                       ...    0.0046107180

-------
TIMINGS
-------

Total SCF gradient time            ...       26.985 sec

One electron gradient       ....       1.512 sec  (  5.6%)
RI-J Coulomb gradient       ....       3.481 sec  ( 12.9%)
XC gradient                 ....       9.082 sec  ( 33.7%)
CPCM gradient               ....       4.274 sec  ( 15.8%)
   A-Matrix (El+Nuc)        ....       1.780 sec  (  6.6%)
   Potential                ....       2.493 sec  (  9.2%)

Maximum memory used throughout the entire SCFGRAD-calculation: 166.0 MB
------------------------------------------------------------------------------
                         ORCA GEOMETRY RELAXATION STEP
------------------------------------------------------------------------------

Reading the OPT-File                    .... done
Getting information on internals        .... done
Copying old internal coords+grads       .... done
Making the new internal coordinates     .... (new redundants).... done
Validating the new internal coordinates .... (new redundants).... done
Calculating the B-matrix                .... done
Calculating the G,G- and P matrices     .... done
Transforming gradient to internals      .... done
Projecting the internal gradient        .... done
Number of atoms                         ....  82
Number of internal coordinates          .... 453
Current Energy                          .... -2218.832007151 Eh
Current gradient norm                   ....     0.017673431 Eh/bohr
Maximum allowed component of the step   ....  0.300
Current trust radius                    ....  0.300
Updating the Hessian (BFGS)             .... done
Forming the augmented Hessian           .... done
Diagonalizing the augmented Hessian     .... done
Last element of RFO vector              ....  0.916484077
Lowest eigenvalues of augmented Hessian:
 -0.002738435  0.000403817  0.000922742  0.002885762  0.010272162
Length of the computed step             ....  0.436528222
Warning: the length of the step is outside the trust region - taking restricted step instead
The input lambda is                     ....    -0.002738
   iter:   1  x=   -0.004400  g=   60.518874 f(x)=     0.100557
   iter:   2  x=   -0.005682  g=   26.502448 f(x)=     0.033976
   iter:   3  x=   -0.006107  g=   16.622013 f(x)=     0.007064
   iter:   4  x=   -0.006138  g=   14.541949 f(x)=     0.000457
   iter:   5  x=   -0.006139  g=   14.403909 f(x)=     0.000002
   iter:   6  x=   -0.006139  g=   14.403251 f(x)=     0.000000
   iter:   7  x=   -0.006139  g=   14.403251 f(x)=     0.000000
The output lambda is                    ....    -0.006139 (7 iterations)
The final length of the internal step   ....  0.300000000
Converting the step to cartesian space:
 Initial RMS(Int)=    0.0140952296
Transforming coordinates:
 Iter   0:  RMS(Cart)=    0.0731896424 RMS(Int)=    0.5107422169
 Iter   1:  RMS(Cart)=    0.0020581432 RMS(Int)=    0.0004879345
 Iter   2:  RMS(Cart)=    0.0000625425 RMS(Int)=    0.0000122868
 Iter   3:  RMS(Cart)=    0.0000048043 RMS(Int)=    0.0000010547
 Iter   4:  RMS(Cart)=    0.0000002023 RMS(Int)=    0.0000000432
 Iter   5:  RMS(Cart)=    0.0000000153 RMS(Int)=    0.0000000034
done
Storing new coordinates                 .... done

                                .--------------------.
          ----------------------|Geometry convergence|-------------------------
          Item                value                   Tolerance       Converged
          ---------------------------------------------------------------------
          Energy change      -0.0042699859            0.0000300000      NO
          RMS gradient        0.0009506547            0.0005000000      NO
          MAX gradient        0.0055379578            0.0020000000      NO
          RMS step            0.0140952296            0.0070000000      NO
          MAX step            0.1837607666            0.0100000000      NO
          ........................................................
          Max(Bonds)      0.0972      Max(Angles)    0.58
          Max(Dihed)        2.98      Max(Improp)    0.00
          ---------------------------------------------------------------------

The optimization has not yet converged - more geometry cycles are needed


    ---------------------------------------------------------------------------
                         Redundant Internal Coordinates
                            (Angstroem and degrees)

        Definition                    Value    dE/dq     Step     New-Value
    ----------------------------------------------------------------------------
     1. B(C   1,C   0)                1.5367  0.001269 -0.0022    1.5346   
     2. B(C   2,C   1)                1.5503  0.002535 -0.0048    1.5456   
     3. B(C   3,C   2)                1.5423  0.001415 -0.0026    1.5396   
     4. B(C   4,C   3)                1.5305  0.001014 -0.0001    1.5304   
     5. B(O   5,C   4)                1.4139  0.000530 -0.0021    1.4118   
     6. B(C   6,O   5)                1.4496  0.001038 -0.0023    1.4473   
     7. B(C   6,C   1)                1.5410  0.001490 -0.0034    1.5376   
     8. B(C   7,C   6)                1.5183 -0.000905  0.0012    1.5195   
     9. B(O   8,C   2)                1.4342  0.001830 -0.0042    1.4300   
    10. B(O   9,C   3)                1.4368  0.000082 -0.0017    1.4351   
    11. B(C  11,C  10)                1.5312 -0.001307  0.0015    1.5327   
    12. B(C  12,C  11)                1.5572 -0.000696 -0.0000    1.5571   
    13. B(O  13,C  12)                1.4325  0.000593 -0.0020    1.4305   
    14. B(C  14,O  13)                1.4263  0.000071 -0.0009    1.4254   
    15. B(C  15,C  10)                1.5196 -0.000528  0.0012    1.5208   
    16. B(C  15,C  14)                1.5151 -0.000220  0.0014    1.5165   
    17. B(O  16,C  15)                1.4307  0.001825 -0.0037    1.4270   
    18. B(O  17,C  10)                1.4363  0.002547 -0.0048    1.4315   
    19. B(O  18,C  14)                1.3980  0.001373 -0.0022    1.3958   
    20. B(C  19,O  18)                1.4436  0.002580 -0.0044    1.4392   
    21. B(O  20,C   4)                1.4167 -0.000556 -0.0004    1.4163   
    22. B(O  20,C  11)                1.4473  0.001144 -0.0014    1.4459   
    23. B(O  21,C   7)                1.4512  0.000776 -0.0022    1.4490   
    24. B(C  22,C  12)                1.5410  0.001722 -0.0024    1.5386   
    25. B(O  23,C  22)                1.4571  0.000773 -0.0036    1.4535   
    26. B(C  25,O  24)                1.3746 -0.000577  0.0002    1.3748   
    27. B(C  26,C  25)                1.3990  0.001363 -0.0015    1.3974   
    28. B(C  27,C  26)                1.3891  0.001617 -0.0020    1.3870   
    29. B(C  28,C  27)                1.3985  0.002392 -0.0029    1.3956   
    30. B(C  29,C  28)                1.3925  0.002208 -0.0027    1.3898   
    31. B(C  30,C  25)                1.3969  0.001455 -0.0017    1.3952   
    32. B(C  30,C  29)                1.3979  0.001939 -0.0024    1.3954   
    33. B(C  31,O  21)                1.3384  0.000666 -0.0005    1.3379   
    34. B(O  32,C  31)                1.2202  0.005538 -0.0042    1.2160   
    35. B(C  33,C  31)                1.5068 -0.000624  0.0019    1.5087   
    36. B(C  33,O  24)                1.4250  0.002856 -0.0040    1.4210   
    37. B(C  35,O  34)                1.3801  0.001555 -0.0020    1.3782   
    38. B(C  36,C  35)                1.3986  0.001604 -0.0018    1.3968   
    39. B(C  37,C  36)                1.3895  0.001576 -0.0020    1.3874   
    40. B(C  38,C  37)                1.3981  0.002163 -0.0027    1.3954   
    41. B(C  39,C  38)                1.3923  0.001997 -0.0025    1.3898   
    42. B(C  40,C  39)                1.3972  0.001819 -0.0023    1.3949   
    43. B(C  40,C  35)                1.3987  0.002913 -0.0029    1.3957   
    44. B(C  41,O  23)                1.3502  0.003523 -0.0031    1.3471   
    45. B(O  42,C  41)                1.2176  0.004817 -0.0039    1.2137   
    46. B(C  43,C  41)                1.5100  0.001094  0.0001    1.5101   
    47. B(C  43,O  34)                1.4229  0.002122 -0.0034    1.4195   
    48. B(H  44,C   0)                1.0965  0.001021 -0.0022    1.0942   
    49. B(H  45,C   0)                1.0957  0.000593 -0.0016    1.0941   
    50. B(H  46,C   0)                1.0967  0.001223 -0.0026    1.0941   
    51. B(H  47,C   1)                1.0981  0.000239 -0.0006    1.0975   
    52. B(H  48,C   2)                1.0965 -0.000359  0.0006    1.0971   
    53. B(H  49,C   3)                1.0996  0.000342 -0.0006    1.0989   
    54. B(H  50,C   4)                1.0929 -0.000688  0.0014    1.0944   
    55. B(H  51,C   6)                1.0983  0.000002  0.0002    1.0985   
    56. B(H  52,C   7)                1.0955  0.000539 -0.0008    1.0947   
    57. B(H  53,C   7)                1.0958 -0.000180  0.0003    1.0962   
    58. B(H  54,O   8)                0.9686 -0.000898  0.0011    0.9697   
    59. B(H  55,O   9)                0.9665  0.000629  0.0002    0.9667   
    60. B(H  56,C  10)                1.1018  0.000510 -0.0011    1.1007   
    61. B(H  57,C  11)                1.0998  0.000270 -0.0005    1.0993   
    62. B(H  58,C  12)                1.1031  0.000436 -0.0008    1.1023   
    63. B(H  59,C  14)                1.1075  0.000288 -0.0004    1.1071   
    64. B(H  60,C  15)                1.1026  0.000306 -0.0006    1.1020   
    65. B(H  61,O  16)                0.9676  0.000269 -0.0005    0.9671   
    66. B(H  62,O  24)                2.6318 -0.000947  0.0972    2.7290   
    67. B(H  62,O  17)                0.9671 -0.001023  0.0009    0.9680   
    68. B(H  63,C  19)                1.0922  0.000515 -0.0012    1.0910   
    69. B(H  64,C  19)                1.0984  0.000615 -0.0013    1.0971   
    70. B(H  65,C  19)                1.0958  0.000460 -0.0011    1.0947   
    71. B(H  66,C  22)                1.0934 -0.000098  0.0003    1.0936   
    72. B(H  67,C  22)                1.0902 -0.000405  0.0004    1.0906   
    73. B(H  68,C  26)                1.0882  0.001402 -0.0029    1.0853   
    74. B(H  69,C  27)                1.0878  0.000932 -0.0020    1.0858   
    75. B(H  70,C  28)                1.0870  0.000994 -0.0022    1.0849   
    76. B(H  71,C  29)                1.0877  0.000866 -0.0019    1.0858   
    77. B(H  72,C  30)                1.0852  0.000856 -0.0019    1.0833   
    78. B(H  73,C  33)                1.0945 -0.000141  0.0004    1.0949   
    79. B(H  74,C  33)                1.1017 -0.000318  0.0005    1.1022   
    80. B(H  75,C  36)                1.0882  0.001374 -0.0029    1.0853   
    81. B(H  76,C  37)                1.0878  0.000938 -0.0021    1.0857   
    82. B(H  77,C  38)                1.0870  0.000958 -0.0021    1.0849   
    83. B(H  78,C  39)                1.0877  0.000798 -0.0017    1.0860   
    84. B(H  79,H  51)                2.8784 -0.000262  0.0408    2.9191   
    85. B(H  79,C  40)                1.0852  0.000477 -0.0013    1.0839   
    86. B(H  80,H  55)                4.3060 -0.000946  0.0006    4.3066   
    87. B(H  80,C  43)                1.0960 -0.000977  0.0009    1.0969   
    88. B(H  81,C  43)                1.0998 -0.000325  0.0006    1.1005   
    89. A(H  45,C   0,H  46)          108.07 -0.000093    0.07    108.14   
    90. A(H  44,C   0,H  46)          108.15 -0.000167    0.01    108.16   
    91. A(C   1,C   0,H  46)          110.63  0.000264   -0.06    110.57   
    92. A(C   1,C   0,H  44)          110.30  0.000210   -0.03    110.27   
    93. A(H  44,C   0,H  45)          107.99  0.000027    0.01    108.01   
    94. A(C   1,C   0,H  45)          111.57 -0.000251   -0.00    111.57   
    95. A(C   0,C   1,H  47)          108.12 -0.000102    0.06    108.18   
    96. A(C   2,C   1,H  47)          106.80  0.000316   -0.19    106.61   
    97. A(C   6,C   1,H  47)          107.65 -0.000225   -0.04    107.60   
    98. A(C   0,C   1,C   6)          109.62  0.000773    0.05    109.67   
    99. A(C   2,C   1,C   6)          114.08 -0.000470   -0.18    113.90   
   100. A(C   0,C   1,C   2)          110.35 -0.000296    0.30    110.65   
   101. A(C   1,C   2,C   3)          113.69 -0.000154   -0.01    113.68   
   102. A(O   8,C   2,H  48)          104.36  0.000043    0.03    104.39   
   103. A(C   1,C   2,H  48)          106.96 -0.000106    0.20    107.16   
   104. A(C   3,C   2,O   8)          111.00 -0.000044   -0.05    110.95   
   105. A(C   1,C   2,O   8)          113.96  0.000409   -0.32    113.64   
   106. A(C   3,C   2,H  48)          106.02 -0.000181    0.22    106.24   
   107. A(O   9,C   3,H  49)          110.77  0.000117   -0.15    110.62   
   108. A(C   2,C   3,O   9)          110.96 -0.000292   -0.12    110.84   
   109. A(C   4,C   3,H  49)          107.82 -0.000465    0.10    107.92   
   110. A(C   2,C   3,H  49)          107.99  0.000105    0.03    108.03   
   111. A(C   2,C   3,C   4)          115.71  0.000333   -0.13    115.58   
   112. A(C   4,C   3,O   9)          103.51  0.000198    0.26    103.77   
   113. A(O   5,C   4,O  20)          113.17 -0.001716    0.23    113.40   
   114. A(O  20,C   4,H  50)          109.20 -0.001095    0.16    109.36   
   115. A(O   5,C   4,H  50)          104.75  0.000966   -0.16    104.58   
   116. A(C   3,C   4,H  50)          105.02 -0.000588    0.16    105.17   
   117. A(C   3,C   4,O   5)          113.93 -0.000429    0.09    114.02   
   118. A(C   3,C   4,O  20)          110.21  0.002751   -0.45    109.77   
   119. A(C   4,O   5,C   6)          119.50  0.001039   -0.10    119.41   
   120. A(O   5,C   6,H  51)          102.25 -0.000289   -0.22    102.03   
   121. A(C   1,C   6,O   5)          111.61 -0.000453    0.44    112.05   
   122. A(C   1,C   6,C   7)          117.12 -0.001327   -0.58    116.54   
   123. A(C   7,C   6,H  51)          102.79  0.000245    0.28    103.07   
   124. A(O   5,C   6,C   7)          113.43  0.001131    0.19    113.61   
   125. A(C   1,C   6,H  51)          107.94  0.000926   -0.09    107.85   
   126. A(H  52,C   7,H  53)          109.58 -0.000330    0.17    109.75   
   127. A(O  21,C   7,H  53)          108.85  0.001018   -0.25    108.60   
   128. A(C   6,C   7,H  53)          108.15  0.000115    0.11    108.26   
   129. A(C   6,C   7,H  52)          108.74 -0.000381    0.33    109.07   
   130. A(O  21,C   7,H  52)          110.49  0.002412   -0.20    110.29   
   131. A(C   6,C   7,O  21)          110.98 -0.002872   -0.14    110.84   
   132. A(C   2,O   8,H  54)          108.00  0.000886   -0.07    107.93   
   133. A(C   3,O   9,H  55)          107.81 -0.000135   -0.01    107.80   
   134. A(O  17,C  10,H  56)          110.02  0.000644   -0.18    109.84   
   135. A(C  15,C  10,H  56)          107.61 -0.000309   -0.01    107.59   
   136. A(C  11,C  10,H  56)          107.71  0.000063    0.08    107.79   
   137. A(C  11,C  10,O  17)          105.90 -0.001192    0.41    106.31   
   138. A(C  11,C  10,C  15)          114.92 -0.000143   -0.05    114.87   
   139. A(C  15,C  10,O  17)          110.62  0.000968   -0.26    110.36   
   140. A(C  12,C  11,O  20)          110.77 -0.001344    0.27    111.04   
   141. A(O  20,C  11,H  57)          110.01  0.001213   -0.17    109.84   
   142. A(C  10,C  11,H  57)          107.25 -0.000829    0.32    107.57   
   143. A(C  12,C  11,H  57)          108.78 -0.000408    0.18    108.96   
   144. A(C  10,C  11,C  12)          115.47  0.000726   -0.44    115.03   
   145. A(C  10,C  11,O  20)          104.41  0.000763   -0.19    104.22   
   146. A(C  22,C  12,H  58)          109.48  0.001005    0.00    109.49   
   147. A(O  13,C  12,H  58)          109.81  0.000408   -0.15    109.66   
   148. A(C  11,C  12,H  58)          108.15 -0.000459    0.13    108.27   
   149. A(O  13,C  12,C  22)          104.65 -0.000173   -0.17    104.48   
   150. A(C  11,C  12,C  22)          112.94 -0.000699    0.20    113.14   
   151. A(C  11,C  12,O  13)          111.77 -0.000010   -0.02    111.74   
   152. A(C  12,O  13,C  14)          112.79 -0.000233    0.11    112.90   
   153. A(C  15,C  14,O  18)          108.21 -0.000027    0.08    108.29   
   154. A(O  18,C  14,H  59)          110.99  0.000105   -0.01    110.99   
   155. A(C  15,C  14,H  59)          111.91 -0.000290    0.04    111.95   
   156. A(O  13,C  14,H  59)          110.02  0.000549   -0.13    109.89   
   157. A(O  13,C  14,O  18)          108.50 -0.000047    0.06    108.56   
   158. A(O  13,C  14,C  15)          107.06 -0.000307   -0.04    107.02   
   159. A(O  16,C  15,H  60)          110.93  0.000435   -0.15    110.77   
   160. A(C  14,C  15,H  60)          107.61 -0.000465    0.15    107.76   
   161. A(C  10,C  15,H  60)          109.30 -0.000291    0.25    109.56   
   162. A(C  14,C  15,O  16)          112.61  0.000292   -0.09    112.52   
   163. A(C  10,C  15,O  16)          106.76 -0.000395    0.05    106.81   
   164. A(C  10,C  15,C  14)          109.60  0.000421   -0.20    109.40   
   165. A(C  15,O  16,H  61)          107.53  0.000688   -0.13    107.41   
   166. A(C  10,O  17,H  62)          109.09  0.002830   -0.52    108.57   
   167. A(C  14,O  18,C  19)          113.53  0.001292   -0.20    113.33   
   168. A(H  64,C  19,H  65)          109.51 -0.000685    0.14    109.65   
   169. A(H  63,C  19,H  65)          109.30 -0.000553    0.14    109.44   
   170. A(O  18,C  19,H  65)          111.42  0.000856   -0.20    111.22   
   171. A(H  63,C  19,H  64)          109.49 -0.000510    0.14    109.63   
   172. A(O  18,C  19,H  64)          110.50  0.000366   -0.08    110.43   
   173. A(O  18,C  19,H  63)          106.56  0.000526   -0.15    106.41   
   174. A(C   4,O  20,C  11)          114.81 -0.002304    0.51    115.32   
   175. A(C   7,O  21,C  31)          123.32  0.004608   -0.27    123.05   
   176. A(C  12,C  22,H  67)          110.95 -0.001084    0.21    111.15   
   177. A(O  23,C  22,H  66)          107.12  0.000319   -0.14    106.98   
   178. A(C  12,C  22,H  66)          108.95 -0.001737    0.16    109.11   
   179. A(O  23,C  22,H  67)          112.26 -0.000308   -0.29    111.97   
   180. A(C  12,C  22,O  23)          109.14  0.002619   -0.16    108.98   
   181. A(H  66,C  22,H  67)          108.29  0.000145    0.25    108.54   
   182. A(C  22,O  23,C  41)          123.56  0.001453   -0.48    123.08   
   183. A(C  25,O  24,C  33)          117.09 -0.000515    0.19    117.28   
   184. A(C  26,C  25,C  30)          120.67  0.000529   -0.13    120.54   
   185. A(O  24,C  25,C  30)          124.14 -0.001184    0.23    124.37   
   186. A(O  24,C  25,C  26)          115.18  0.000655   -0.10    115.09   
   187. A(C  27,C  26,H  68)          121.35  0.000303   -0.04    121.31   
   188. A(C  25,C  26,H  68)          119.08 -0.000123   -0.02    119.06   
   189. A(C  25,C  26,C  27)          119.57 -0.000180    0.07    119.64   
   190. A(C  28,C  27,H  69)          120.12 -0.000033    0.00    120.13   
   191. A(C  26,C  27,H  69)          119.30 -0.000015    0.02    119.32   
   192. A(C  26,C  27,C  28)          120.57  0.000048   -0.02    120.55   
   193. A(C  29,C  28,H  70)          120.38  0.000060   -0.01    120.37   
   194. A(C  27,C  28,H  70)          120.36  0.000085   -0.01    120.35   
   195. A(C  27,C  28,C  29)          119.26 -0.000145    0.02    119.29   
   196. A(C  28,C  29,H  71)          120.12  0.000098   -0.02    120.10   
   197. A(C  28,C  29,C  30)          121.04 -0.000155    0.01    121.05   
   198. A(C  30,C  29,H  71)          118.84  0.000057    0.01    118.85   
   199. A(C  25,C  30,C  29)          118.88 -0.000097    0.06    118.93   
   200. A(C  29,C  30,H  72)          119.53  0.000339   -0.08    119.45   
   201. A(C  25,C  30,H  72)          121.59 -0.000242    0.03    121.62   
   202. A(O  32,C  31,C  33)          123.88 -0.000042    0.03    123.91   
   203. A(O  21,C  31,C  33)          117.73  0.000706    0.09    117.82   
   204. A(O  21,C  31,O  32)          118.12 -0.000780    0.15    118.27   
   205. A(O  24,C  33,C  31)          106.71 -0.001214    0.19    106.90   
   206. A(H  73,C  33,H  74)          108.46 -0.000239    0.08    108.55   
   207. A(C  31,C  33,H  74)          107.44  0.000627   -0.11    107.33   
   208. A(O  24,C  33,H  74)          111.85  0.000681   -0.21    111.63   
   209. A(C  31,C  33,H  73)          111.44 -0.000447    0.15    111.59   
   210. A(O  24,C  33,H  73)          110.91  0.000589   -0.10    110.81   
   211. A(C  35,O  34,C  43)          116.88  0.003058   -0.32    116.56   
   212. A(C  36,C  35,C  40)          120.50 -0.000385   -0.02    120.48   
   213. A(O  34,C  35,C  40)          124.46  0.001351   -0.10    124.37   
   214. A(O  34,C  35,C  36)          115.04 -0.000966    0.12    115.16   
   215. A(C  35,C  36,C  37)          119.67  0.000303    0.00    119.67   
   216. A(C  37,C  36,H  75)          121.31  0.000182   -0.03    121.28   
   217. A(C  35,C  36,H  75)          119.02 -0.000485    0.03    119.05   
   218. A(C  36,C  37,C  38)          120.59  0.000159   -0.03    120.56   
   219. A(C  38,C  37,H  76)          120.13 -0.000119    0.01    120.14   
   220. A(C  36,C  37,H  76)          119.28 -0.000039    0.02    119.30   
   221. A(C  37,C  38,C  39)          119.20 -0.000187    0.03    119.24   
   222. A(C  39,C  38,H  77)          120.41  0.000082   -0.02    120.40   
   223. A(C  37,C  38,H  77)          120.38  0.000105   -0.02    120.36   
   224. A(C  38,C  39,C  40)          121.10  0.000048   -0.01    121.08   
   225. A(C  40,C  39,H  78)          118.79  0.000017    0.01    118.80
[truncated: 4,786,150 more chars]
