# Supplementary material for: Water training initiates spatially regulated microstructures with competitive mechanics in hydroadaptive polymers
Source: Nat Commun. 2024 Jul 19;15:6093. doi: 10.1038/s41467-024-50328-7 (PMC11271527; doi:10.1038/s41467-024-50328-7)
Supplement: Supplementary file 9 — Source data [file 41467_2024_50328_MOESM9_ESM.zip › Quantum chemistry calculations-input files/Geometry optimization/CPaE.xyz]

82
Coordinates from ORCA-job CPaE
  C   -2.91781317946107     -3.19512083230868     -0.54706974843998
  C   -1.99279348400817     -2.62645365762608      0.53712283857990
  C   -0.77089211435836     -3.54310060913554      0.77026677164553
  C   0.36903459045159     -3.30886640172106     -0.23337277372376
  C   0.66124495611466     -1.83200104343044     -0.49092085314338
  O   -0.51155377064218     -1.08137356816514     -0.73897867927010
  C   -1.62360529742117     -1.17088276242749      0.18337481801331
  C   -1.51929263159619     -0.18682799570167      1.33817188122529
  O   -0.26426938270651     -3.48832435595762      2.10976061859372
  O   0.05197440366453     -3.84344048018567     -1.52378267290634
  C   3.05644735011000     -0.06919279553037      1.65287245320063
  C   2.03915702337921     -0.03796318265959      0.50966185305289
  C   2.70398031186165      0.27113560358178     -0.85529714512853
  O   3.68296353355224      1.30981049598578     -0.72784507799252
  C   4.72486770285252      1.01499180807367      0.20448533573034
  C   4.09966368347861      1.03519512162154      1.58809346310286
  O   5.04913148603794      0.75170972703628      2.61565665464254
  O   2.31575476782248     -0.00722044359260      2.87272879226583
  O   5.68226181050344      2.02614049058171      0.12103909373630
  C   6.52168708387653      1.91951079011630     -1.04467676508464
  O   1.43396619570997     -1.35115527210698      0.58859158456282
  O   -0.83060031265218     -0.77822288662626      2.47893825492544
  C   1.70229415225604      0.83315458017930     -1.84766558225829
  O   2.31873443466884      0.85655909258799     -3.16656493446351
  O   -0.25972899644605      1.98006523324221      4.71754542922944
  C   -0.29494192244787      3.35258742151689      4.83336105332601
  C   0.14320609055097      3.85524710549307      6.06120899743851
  C   0.14619877627514      5.22573392385607      6.27856024724896
  C   -0.28332204227253      6.10330382261334      5.28154232599701
  C   -0.71667455858568      5.59014141035650      4.06457175625684
  C   -0.72788650113591      4.21489124991509      3.82604563304178
  C   -0.52654027181870     -0.06744923955086      3.57688773882712
  O   -0.14049099189893     -0.65739268336549      4.56458583179915
  C   -0.68279483733231      1.42821419860836      3.48256191738310
  O   -0.13151413968840     -0.64484051816055     -5.35953349662823
  C   -1.34456329088283     -1.29974104399670     -5.39224765437252
  C   -1.77935953580794     -1.67798433861331     -6.66510613938867
  C   -2.98656784965984     -2.34763144340751     -6.80660148002505
  C   -3.76803033355542     -2.64636165788755     -5.68929875719373
  C   -3.32506872484041     -2.26415645641446     -4.42844656178161
  C   -2.11425695829206     -1.58896953719180     -4.26409229352835
  C   1.69539929919192      0.38379147697127     -4.25869127820161
  O   2.25933694755742      0.47114504803989     -5.33122584905056
  C   0.33289470030075     -0.24476295635811     -4.08092877950021
  H   -3.85778380366004     -2.63386516807302     -0.56671458772362
  H   -2.46252019933906     -3.12883528975461     -1.53948428005484
  H   -3.15193443664544     -4.24592869061297     -0.34830677692420
  H   -2.55142233426805     -2.60966415820194      1.48209839252883
  H   -1.10612268082117     -4.58042736288882      0.63624575760131
  H   1.28017625921304     -3.77760725812148      0.16448305220133
  H   1.22725039399708     -1.76784506153719     -1.42902473803942
  H   -2.44725365536810     -0.75909389614659     -0.41345908205210
  H   -0.99607659673599      0.71243063122525      0.99903735287736
  H   -2.53129609471899      0.07301370353762      1.66646085098761
  H   -0.24730343091594     -2.55694211052896      2.38396247174639
  H   -0.23705271928568     -4.75767702345622     -1.40154918981282
  H   3.59356742298894     -1.03000886720422      1.58861564891137
  H   1.28380747291409      0.73471261270108      0.72586751289912
  H   3.17750428862254     -0.64423066397044     -1.24691534779828
  H   5.16751826598973      0.02818391098291     -0.02915892635144
  H   3.63166390619845      2.01970151809019      1.74444641336718
  H   5.64204024290878      1.51178454758761      2.68397005609308
  H   2.93827566748711     -0.15387365875133      3.59801330608106
  H   7.27055252382051      2.70929128508026     -0.96158799180483
  H   7.01879255538802      0.94160899361715     -1.06939204821855
  H   5.94257776257426      2.06279869084200     -1.96368343741177
  H   1.47932595726816      1.87175993022102     -1.58211129561564
  H   0.77177548425878      0.27400549506693     -1.84256433936605
  H   0.47603160957103      3.16292002968523      6.82896835455875
  H   0.48762205610110      5.61128270481848      7.23513466774458
  H   -0.27924991672167      7.17497136198148      5.45511447201440
  H   -1.05455240096740      6.26069537054653      3.27938172206566
  H   -1.07188906502631      3.84274665790713      2.86782083938950
  H   -0.06784659415884      1.79751679205028      2.64804629455202
  H   -1.73493488157752      1.67403373372717      3.27180565637622
  H   -1.16339866424787     -1.44114026284921     -7.52767476882855
  H   -3.31924624064179     -2.63871929250460     -7.79900021714943
  H   -4.71174180152526     -3.17051444789085     -5.80447404044470
  H   -3.92197212033943     -2.48887700660206     -3.54864960137937
  H   -1.79849787933045     -1.30278379181849     -3.26668287797499
  H   0.42981930136333     -1.11371593567130     -3.41339440250700
  H   -0.35792754705116      0.47782538867844     -3.62246897432830
