# Supplementary material for: Water training initiates spatially regulated microstructures with competitive mechanics in hydroadaptive polymers
Source: Nat Commun. 2024 Jul 19;15:6093. doi: 10.1038/s41467-024-50328-7 (PMC11271527; doi:10.1038/s41467-024-50328-7)
Supplement: Supplementary file 9 — Source data [file 41467_2024_50328_MOESM9_ESM.zip › Quantum chemistry calculations-input files/Geometry optimization/CPaE_water.out]

Job running at gibyl2:/tmp/xds/29428

                                 *****************
                                 * O   R   C   A *
                                 *****************

                                            #,                                       
                                            ###                                      
                                            ####                                     
                                            #####                                    
                                            ######                                   
                                           ########,                                 
                                     ,,################,,,,,                         
                               ,,#################################,,                 
                          ,,##########################################,,             
                       ,#########################################, ''#####,          
                    ,#############################################,,   '####,        
                  ,##################################################,,,,####,       
                ,###########''''           ''''###############################       
              ,#####''   ,,,,##########,,,,          '''####'''          '####       
            ,##' ,,,,###########################,,,                        '##       
           ' ,,###''''                  '''############,,,                           
         ,,##''                                '''############,,,,        ,,,,,,###''
      ,#''                                            '''#######################'''  
     '                                                          ''''####''''         
             ,#######,   #######,   ,#######,      ##                                
            ,#'     '#,  ##    ##  ,#'     '#,    #''#        ######   ,####,        
            ##       ##  ##   ,#'  ##            #'  '#       #        #'  '#        
            ##       ##  #######   ##           ,######,      #####,   #    #        
            '#,     ,#'  ##    ##  '#,     ,#' ,#      #,         ##   #,  ,#        
             '#######'   ##     ##  '#######'  #'      '#     #####' # '####'        


                  #######################################################
                  #                        -***-                        #
                  #          Department of theory and spectroscopy      #
                  #    Directorship and core code : Frank Neese         #
                  #        Max Planck Institute fuer Kohlenforschung    #
                  #                Kaiser Wilhelm Platz 1               #
                  #                 D-45470 Muelheim/Ruhr               #
                  #                      Germany                        #
                  #                                                     #
                  #                  All rights reserved                #
                  #                        -***-                        #
                  #######################################################


                         Program Version 5.0.3 -  RELEASE  -


 With contributions from (in alphabetic order):
   Daniel Aravena         : Magnetic Suceptibility
   Michael Atanasov       : Ab Initio Ligand Field Theory (pilot matlab implementation)
   Alexander A. Auer      : GIAO ZORA, VPT2 properties, NMR spectrum
   Ute Becker             : Parallelization
   Giovanni Bistoni       : ED, misc. LED, open-shell LED, HFLD
   Martin Brehm           : Molecular dynamics
   Dmytro Bykov           : SCF Hessian
   Vijay G. Chilkuri      : MRCI spin determinant printing, contributions to CSF-ICE
   Dipayan Datta          : RHF DLPNO-CCSD density
   Achintya Kumar Dutta   : EOM-CC, STEOM-CC
   Dmitry Ganyushin       : Spin-Orbit,Spin-Spin,Magnetic field MRCI
   Miquel Garcia          : C-PCM and meta-GGA Hessian, CC/C-PCM, Gaussian charge scheme
   Yang Guo               : DLPNO-NEVPT2, F12-NEVPT2, CIM, IAO-localization
   Andreas Hansen         : Spin unrestricted coupled pair/coupled cluster methods
   Benjamin Helmich-Paris : MC-RPA, TRAH-SCF, COSX integrals
   Lee Huntington         : MR-EOM, pCC
   Robert Izsak           : Overlap fitted RIJCOSX, COSX-SCS-MP3, EOM
   Marcus Kettner         : VPT2
   Christian Kollmar      : KDIIS, OOCD, Brueckner-CCSD(T), CCSD density, CASPT2, CASPT2-K
   Simone Kossmann        : Meta GGA functionals, TD-DFT gradient, OOMP2, MP2 Hessian
   Martin Krupicka        : Initial AUTO-CI
   Lucas Lang             : DCDCAS
   Marvin Lechner         : AUTO-CI (C++ implementation), FIC-MRCC
   Dagmar Lenk            : GEPOL surface, SMD
   Dimitrios Liakos       : Extrapolation schemes; Compound Job, initial MDCI parallelization
   Dimitrios Manganas     : Further ROCIS development; embedding schemes
   Dimitrios Pantazis     : SARC Basis sets
   Anastasios Papadopoulos: AUTO-CI, single reference methods and gradients
   Taras Petrenko         : DFT Hessian,TD-DFT gradient, ASA, ECA, R-Raman, ABS, FL, XAS/XES, NRVS
   Peter Pinski           : DLPNO-MP2, DLPNO-MP2 Gradient
   Christoph Reimann      : Effective Core Potentials
   Marius Retegan         : Local ZFS, SOC
   Christoph Riplinger    : Optimizer, TS searches, QM/MM, DLPNO-CCSD(T), (RO)-DLPNO pert. Triples
   Tobias Risthaus        : Range-separated hybrids, TD-DFT gradient, RPA, STAB
   Michael Roemelt        : Original ROCIS implementation
   Masaaki Saitow         : Open-shell DLPNO-CCSD energy and density
   Barbara Sandhoefer     : DKH picture change effects
   Avijit Sen             : IP-ROCIS
   Kantharuban Sivalingam : CASSCF convergence, NEVPT2, FIC-MRCI
   Bernardo de Souza      : ESD, SOC TD-DFT
   Georgi Stoychev        : AutoAux, RI-MP2 NMR, DLPNO-MP2 response
   Willem Van den Heuvel  : Paramagnetic NMR
   Boris Wezisla          : Elementary symmetry handling
   Frank Wennmohs         : Technical directorship


 We gratefully acknowledge several colleagues who have allowed us to
 interface, adapt or use parts of their codes:
   Stefan Grimme, W. Hujo, H. Kruse, P. Pracht,  : VdW corrections, initial TS optimization,
                  C. Bannwarth, S. Ehlert          DFT functionals, gCP, sTDA/sTD-DF
   Ed Valeev, F. Pavosevic, A. Kumar             : LibInt (2-el integral package), F12 methods
   Garnet Chan, S. Sharma, J. Yang, R. Olivares  : DMRG
   Ulf Ekstrom                                   : XCFun DFT Library
   Mihaly Kallay                                 : mrcc  (arbitrary order and MRCC methods)
   Jiri Pittner, Ondrej Demel                    : Mk-CCSD
   Frank Weinhold                                : gennbo (NPA and NBO analysis)
   Christopher J. Cramer and Donald G. Truhlar   : smd solvation model
   Lars Goerigk                                  : TD-DFT with DH, B97 family of functionals
   V. Asgeirsson, H. Jonsson                     : NEB implementation
   FAccTs GmbH                                   : IRC, NEB, NEB-TS, DLPNO-Multilevel, CI-OPT
                                                   MM, QMMM, 2- and 3-layer-ONIOM, Crystal-QMMM,
                                                   LR-CPCM, SF, NACMEs, symmetry and pop. for TD-DFT,
                                                   nearIR, NL-DFT gradient (VV10), updates on ESD,
                                                   ML-optimized integration grids
   S Lehtola, MJT Oliveira, MAL Marques          : LibXC Library
   Liviu Ungur et al                             : ANISO software


 Your calculation uses the libint2 library for the computation of 2-el integrals
 For citations please refer to: http://libint.valeyev.net

 Your ORCA version has been built with support for libXC version: 5.1.0
 For citations please refer to: https://tddft.org/programs/libxc/

 This ORCA versions uses:
   CBLAS   interface :  Fast vector & matrix operations
   LAPACKE interface :  Fast linear algebra routines
   SCALAPACK package :  Parallel linear algebra routines
   Shared memory     :  Shared parallel matrices
   BLAS/LAPACK       :  OpenBLAS 0.3.15  USE64BITINT DYNAMIC_ARCH NO_AFFINITY Haswell SINGLE_THREADED
        Core in use  :  Haswell
   Copyright (c) 2011-2014, The OpenBLAS Project


Your calculation utilizes the geometrical counterpoise correction gCP
Please cite in your paper:
H.Kruse, S. Grimme J.Chem.Phys., 136, (2012), 154101 
   

Your calculation utilizes the atom-pairwise dispersion correction
based on tight binding partial charges (D4)
Cite in your paper:
E.Caldeweyher, C.Bannwarth, S.Grimme, J.Chem.Phys., (2017), 147, 034112.
E.Caldeweyher, S.Ehlert, A.Hansen, H.Neugebauer, S.Grimme, J.Chem.Phys., (2018), in progress.
   

Your calculation utilizes the SMD solvation module
Please cite in your paper:
A.V. Marenich, C.J. Cramer, D.G. Truhlar J. Phys. Chem. B, 113, (2009), 6378 

================================================================================

----- Orbital basis set information -----
Your calculation utilizes the basis: def2-mTZVPP
   Stefan Grimme, Andreas Hansen, Sebastian Ehlert, and Jan-Michael Mewes 
   J. Chem. Phys. 154, 000000 (2021). DOI: 10.1063/5.0040021

----- AuxJ basis set information -----
Your calculation utilizes the basis: def2-mTZVPP/J
   Stefan Grimme, Andreas Hansen, Sebastian Ehlert, and Jan-Michael Mewes 
   J. Chem. Phys. 154, 000000 (2021). DOI: 10.1063/5.0040021

================================================================================
                                        WARNINGS
                       Please study these warnings very carefully!
================================================================================

Using LibXC functional ID 497 : Re-regularized SCAN exchange by Furness et al
[ 1]  J. W. Furness, A. D. Kaplan, J. Ning, J. P. Perdew, and J. Sun, J. Phys. Chem. Lett. 11, 8208 (2020)
[ 2]  J. W. Furness, A. D. Kaplan, J. Ning, J. P. Perdew, and J. Sun, J. Phys. Chem. Lett. 11, 9248 (2020)
Using LibXC functional ID 498 : Re-regularized SCAN correlation by Furness et al
[ 1]  J. W. Furness, A. D. Kaplan, J. Ning, J. P. Perdew, and J. Sun, J. Phys. Chem. Lett. 11, 8208 (2020)
[ 2]  J. W. Furness, A. D. Kaplan, J. Ning, J. P. Perdew, and J. Sun, J. Phys. Chem. Lett. 11, 9248 (2020)
Using LibXC functional ID 497 : Re-regularized SCAN exchange by Furness et al
[ 1]  J. W. Furness, A. D. Kaplan, J. Ning, J. P. Perdew, and J. Sun, J. Phys. Chem. Lett. 11, 8208 (2020)
[ 2]  J. W. Furness, A. D. Kaplan, J. Ning, J. P. Perdew, and J. Sun, J. Phys. Chem. Lett. 11, 9248 (2020)
Using LibXC functional ID 498 : Re-regularized SCAN correlation by Furness et al
[ 1]  J. W. Furness, A. D. Kaplan, J. Ning, J. P. Perdew, and J. Sun, J. Phys. Chem. Lett. 11, 8208 (2020)
[ 2]  J. W. Furness, A. D. Kaplan, J. Ning, J. P. Perdew, and J. Sun, J. Phys. Chem. Lett. 11, 9248 (2020)

INFO   : the flag for use of the SHARK integral package has been found!

================================================================================
                                       INPUT FILE
================================================================================
NAME = CPaE_water.inp
|  1> ! r2SCAN-3c noautostart miniprint nopop looseopt
|  2> %maxcore  2000
|  3> %pal nprocs   28 end
|  4> %cpcm
|  5> smd true
|  6> SMDsolvent "water"
|  7> end
|  8> * xyz   0   1
|  9>  C                 -2.63267630   -2.94756148   -1.11819905
| 10>  C                 -1.90670794   -2.38206495    0.10526888
| 11>  C                 -0.76661570   -3.34378808    0.51663847
| 12>  C                  0.50962965   -3.13447475   -0.32456161
| 13>  C                  0.82075842   -1.67551928   -0.68632467
| 14>  O                 -0.29529457   -0.90896984   -1.05106398
| 15>  C                 -1.43960154   -0.95072912   -0.21127029
| 16>  C                 -1.31488485   -0.02882590    1.02101289
| 17>  O                 -0.49002412   -3.36855114    1.88365771
| 18>  O                  0.43739338   -3.80222014   -1.56417112
| 19>  C                  2.65119767    0.68722714    1.41735670
| 20>  C                  2.12019168    0.19160658    0.05976825
| 21>  C                  3.17613869    0.11499641   -1.07788763
| 22>  O                  4.17701936    1.09994528   -0.97640109
| 23>  C                  4.83802558    1.10750703    0.26862986
| 24>  C                  3.85730766    1.62659769    1.32180732
| 25>  O                  4.43746768    1.70883663    2.59543958
| 26>  O                  1.58710155    1.35556618    2.05181923
| 27>  O                  5.91292425    1.97674926    0.22755810
| 28>  C                  6.95315981    1.57122900   -0.64668887
| 29>  O                  1.57312575   -1.08722530    0.34023881
| 30>  O                 -0.56385779   -0.65446827    2.03802114
| 31>  C                  2.55895224    0.31628778   -2.48106614
| 32>  O                  2.82700340   -0.81285554   -3.29123889
| 33>  O                 -0.03709489    1.87518241    4.52038595
| 34>  C                 -0.39380413    3.10174419    5.00479119
| 35>  C                  0.44464306    3.62335632    5.99030388
| 36>  C                  0.17955580    4.85628331    6.54772780
| 37>  C                 -0.92212068    5.58965781    6.13261759
| 38>  C                 -1.75314440    5.07376799    5.15718579
| 39>  C                 -1.49779455    3.83493447    4.58895410
| 40>  C                 -0.19414908   -0.05755284    3.18289964
| 41>  O                  0.52138643   -0.65247069    3.93292029
| 42>  C                 -0.81193048    1.30241122    3.50202389
| 43>  O                 -0.18442817   -1.55435569   -5.15289206
| 44>  C                 -1.54136544   -1.60496150   -5.02939280
| 45>  C                 -2.18294330   -2.54818922   -5.83333515
| 46>  C                 -3.55467288   -2.67999591   -5.79473902
| 47>  C                 -4.31192441   -1.87701543   -4.95482565
| 48>  C                 -3.67948639   -0.93733569   -4.16420300
| 49>  C                 -2.30127654   -0.79087415   -4.19699620
| 50>  C                  1.95883248   -1.37585794   -4.16013253
| 51>  O                  2.32907292   -2.29883728   -4.81797883
| 52>  C                  0.54609389   -0.79687718   -4.22453308
| 53>  H                 -3.46728669   -2.31063058   -1.40127651
| 54>  H                 -1.94941030   -3.01360672   -1.96131469
| 55>  H                 -3.01911036   -3.94051161   -0.90423415
| 56>  H                 -2.60143182   -2.33164876    0.94957724
| 57>  H                 -1.12152466   -4.36294893    0.30481249
| 58>  H                  1.36227886   -3.49775415    0.26841335
| 59>  H                  1.41817777   -1.74311577   -1.60481170
| 60>  H                 -2.20702675   -0.47956574   -0.84087474
| 61>  H                 -0.82489560    0.89994919    0.70878366
| 62>  H                 -2.32582219    0.19688769    1.38390233
| 63>  H                 -0.12235317   -2.51632534    2.16084760
| 64>  H                  0.33432813   -4.74848338   -1.41016468
| 65>  H                  2.94528391   -0.19475649    2.00338298
| 66>  H                  1.32439619    0.88721959   -0.24331652
| 67>  H                  3.64101360   -0.88404076   -1.03164238
| 68>  H                  5.16832547    0.07707574    0.51942250
| 69>  H                  3.51736508    2.61873596    0.98299231
| 70>  H                  5.27940082    2.17265232    2.50527751
| 71>  H                  1.87883426    1.58320456    2.94667298
| 72>  H                  7.71818163    2.34044615   -0.57605431
| 73>  H                  7.36327338    0.60503070   -0.33398913
| 74>  H                  6.58900115    1.49648365   -1.67287831
| 75>  H                  3.06147624    1.18203512   -2.92767252
| 76>  H                  1.49165871    0.52273459   -2.39970545
| 77>  H                  1.29309979    3.03512151    6.29971098
| 78>  H                  0.83493828    5.24920357    7.31041098
| 79>  H                 -1.12930535    6.55478652    6.56834815
| 80>  H                 -2.61484211    5.63554860    4.82765030
| 81>  H                 -2.16695489    3.45855451    3.83038253
| 82>  H                 -0.82122482    1.94663318    2.61461295
| 83>  H                 -1.84813378    1.12708508    3.83656461
| 84>  H                 -1.57403295   -3.16389735   -6.47528973
| 85>  H                 -4.03836973   -3.41463351   -6.42075273
| 86>  H                 -5.38560262   -1.98170274   -4.92262566
| 87>  H                 -4.26109028   -0.29812118   -3.51502933
| 88>  H                 -1.84050563   -0.03773551   -3.57635273
| 89>  H                  0.09129389   -0.86769506   -3.22758049
| 90>  H                  0.59132963    0.25890181   -4.53686033
| 91>  O                  4.52042564   -1.72367148   -4.67191856
| 92>  H                  4.16737547   -1.18989139   -3.95635278
| 93>  H                  3.84200668   -2.32478918   -4.98815458
| 94>  O                  4.76143911    3.30980579   -1.14286976
| 95>  H                  5.49975387    3.10684483   -0.56382039
| 96>  H                  4.17568734    2.55089052   -1.19329274
| 97>  O                  2.64500423    2.16071106    4.10864981
| 98>  H                  3.46705205    2.09988628    3.61657490
| 99>  H                  2.83733901    2.22894557    5.04670705
|100>  O                  1.06895940   -1.88070119    2.54581454
|101>  H                  1.29863638   -1.24326082    3.22590149
|102>  H                  1.65011942   -1.76662475    1.79027526
|103> *
|104> 
|105> 
|106> 
|107> 
|108> 
|109>                          ****END OF INPUT****
================================================================================

                       *****************************
                       * Geometry Optimization Run *
                       *****************************

Geometry optimization settings:
Update method            Update   .... BFGS
Choice of coordinates    CoordSys .... Z-matrix Internals
Initial Hessian          InHess   .... Almoef's Model

Convergence Tolerances:
Energy Change            TolE     ....  3.0000e-05 Eh
Max. Gradient            TolMAXG  ....  2.0000e-03 Eh/bohr
RMS Gradient             TolRMSG  ....  5.0000e-04 Eh/bohr
Max. Displacement        TolMAXD  ....  1.0000e-02 bohr
RMS Displacement         TolRMSD  ....  7.0000e-03 bohr
Strict Convergence                ....  False
------------------------------------------------------------------------------
                        ORCA OPTIMIZATION COORDINATE SETUP
------------------------------------------------------------------------------

The optimization will be done in new redundant internal coordinates
Making redundant internal coordinates   ...  (new redundants) done
Evaluating the initial hessian          ...  (Almloef) done
Evaluating the coordinates              ...  done
Calculating the B-matrix                .... done
Calculating the G-matrix                .... done
Diagonalizing the G-matrix              .... done
Small eigenvalue found = 5.670e-04
Small eigenvalue found = 7.082e-04
Small eigenvalue found = 2.853e-03
Small eigenvalue found = 3.330e-03
Small eigenvalue found = 3.880e-03
Small eigenvalue found = 4.210e-03
Small eigenvalue found = 7.253e-03
Small eigenvalue found = 9.150e-03
Small eigenvalue found = 1.117e-02
Small eigenvalue found = 1.298e-02
Small eigenvalue found = 1.381e-02
Small eigenvalue found = 1.490e-02
Small eigenvalue found = 1.898e-02
Small eigenvalue found = 2.360e-02
Small eigenvalue found = 2.778e-02
The first mode is                       ....  274
The number of degrees of freedom        ....  276

    -----------------------------------------------------------------
                    Redundant Internal Coordinates


    -----------------------------------------------------------------
         Definition                    Initial Value    Approx d2E/dq
    -----------------------------------------------------------------
      1. B(C   1,C   0)                  1.5309         0.372326   
      2. B(C   2,C   1)                  1.5472         0.350651   
      3. B(C   3,C   2)                  1.5428         0.356415   
      4. B(C   4,C   3)                  1.5350         0.366776   
      5. B(O   5,C   4)                  1.4022         0.535041   
      6. B(C   6,O   5)                  1.4200         0.501178   
      7. B(C   6,C   1)                  1.5385         0.362036   
      8. B(C   7,C   6)                  1.5440         0.354828   
      9. B(O   8,C   2)                  1.3949         0.549533   
     10. B(O   9,C   3)                  1.4099         0.520204   
     11. B(C  11,C  10)                  1.5397         0.360507   
     12. B(C  12,C  11)                  1.5541         0.341952   
     13. B(O  13,C  12)                  1.4079         0.523981   
     14. B(C  14,O  13)                  1.4096         0.520642   
     15. B(C  15,C  10)                  1.5317         0.371185   
     16. B(C  15,C  14)                  1.5299         0.373779   
     17. B(O  16,C  15)                  1.4020         0.535545   
     18. B(O  17,C  10)                  1.4077         0.524436   
     19. B(O  18,C  14)                  1.3830         0.574184   
     20. B(C  19,O  18)                  1.4180         0.504819   
     21. B(O  20,C   4)                  1.4021         0.535201   
     22. B(O  20,C  11)                  1.4189         0.503180   
     23. B(O  21,C   7)                  1.4106         0.518823   
     24. B(C  22,C  12)                  1.5461         0.352153   
     25. B(O  23,C  22)                  1.4153         0.509850   
     26. B(C  25,O  24)                  1.3661         0.610857   
     27. B(C  26,C  25)                  1.3951         0.613196   
     28. B(C  27,C  26)                  1.3788         0.651029   
     29. B(C  28,C  27)                  1.3870         0.631656   
     30. B(C  29,C  28)                  1.3814         0.644899   
     31. B(C  30,C  25)                  1.3890         0.627127   
     32. B(C  30,C  29)                  1.3867         0.632532   
     33. B(C  31,O  21)                  1.3430         0.664978   
     34. B(O  32,C  31)                  1.1952         1.144728   
     35. B(C  33,C  31)                  1.5274         0.377139   
     36. B(C  33,O  24)                  1.4020         0.535538   
     37. B(C  35,O  34)                  1.3635         0.616848   
     38. B(C  36,C  35)                  1.3956         0.612135   
     39. B(C  37,C  36)                  1.3786         0.651547   
     40. B(C  38,C  37)                  1.3870         0.631810   
     41. B(C  39,C  38)                  1.3813         0.645027   
     42. B(C  40,C  39)                  1.3864         0.633212   
     43. B(C  40,C  35)                  1.3904         0.623982   
     44. B(C  41,O  23)                  1.3512         0.645389   
     45. B(O  42,C  41)                  1.1924         1.156623   
     46. B(C  43,C  41)                  1.5281         0.376143   
     47. B(C  43,O  34)                  1.4033         0.532888   
     48. B(H  44,C   0)                  1.0874         0.363587   
     49. B(H  45,C   0)                  1.0872         0.363790   
     50. B(H  46,C   0)                  1.0868         0.364403   
     51. B(H  47,C   1)                  1.0945         0.354131   
     52. B(H  48,C   2)                  1.0998         0.347390   
     53. B(H  49,C   3)                  1.1003         0.346763   
     54. B(H  50,C   4)                  1.0978         0.349967   
     55. B(H  51,C   6)                  1.0988         0.348658   
     56. B(H  52,C   7)                  1.0955         0.352850   
     57. B(H  53,C   7)                  1.0976         0.350242   
     58. B(H  54,O   8)                  0.9687         0.503672   
     59. B(H  55,O   9)                  0.9642         0.511924   
     60. B(H  56,C  10)                  1.0990         0.348384   
     61. B(H  57,C  11)                  1.0996         0.347675   
     62. B(H  58,C  12)                  1.1029         0.343471   
     63. B(H  59,C  14)                  1.1108         0.333661   
     64. B(H  60,C  15)                  1.1021         0.344403   
     65. B(H  61,O  16)                  0.9655         0.509638   
     66. B(H  62,O  17)                  0.9683         0.504260   
     67. B(H  63,C  19)                  1.0872         0.363861   
     68. B(H  64,C  19)                  1.0952         0.353256   
     69. B(H  65,C  19)                  1.0915         0.358187   
     70. B(H  66,C  22)                  1.0961         0.352078   
     71. B(H  67,C  22)                  1.0901         0.359945   
     72. B(H  68,C  26)                  1.0778         0.376620   
     73. B(H  69,C  27)                  1.0796         0.374085   
     74. B(H  70,C  28)                  1.0790         0.374937   
     75. B(H  71,C  29)                  1.0801         0.373375   
     76. B(H  72,C  30)                  1.0793         0.374550   
     77. B(H  73,C  33)                  1.0966         0.351430   
     78. B(H  74,C  33)                  1.1029         0.343441   
     79. B(H  75,C  36)                  1.0779         0.376400   
     80. B(H  76,C  37)                  1.0796         0.374116   
     81. B(H  77,C  38)                  1.0793         0.374605   
     82. B(H  78,C  39)                  1.0809         0.372380   
     83. B(H  79,H  51)                  2.7951         0.000131   
     84. B(H  79,C  40)                  1.0792         0.374640   
     85. B(H  80,H  55)                  4.2922         0.000001   
     86. B(H  80,C  43)                  1.0981         0.349572   
     87. B(H  81,C  43)                  1.1019         0.344651   
     88. B(H  83,O  23)                  1.5431         0.061050   
     89. B(H  83,O  82)                  0.9600         0.519956   
     90. B(H  84,O  42)                  1.5227         0.065799   
     91. B(H  84,O  82)                  0.9600         0.519956   
     92. B(H  86,O  18)                  1.4402         0.089100   
     93. B(H  86,O  85)                  0.9600         0.519956   
     94. B(H  87,O  13)                  1.4671         0.080719   
     95. B(H  87,O  85)                  0.9600         0.519956   
     96. B(O  88,H  62)                  1.5069         0.069733   
     97. B(H  89,H  62)                  1.7995         0.005088   
     98. B(H  89,O  16)                  1.4620         0.082246   
     99. B(H  89,O  88)                  0.9600         0.519956   
    100. B(H  90,H  68)                  2.1458         0.001425   
    101. B(H  90,O  88)                  0.9600         0.519956   
    102. B(H  92,H  56)                  2.3033         0.000799   
    103. B(H  92,O  91)                  0.9600         0.519956   
    104. B(H  92,O  32)                  1.2054         0.211068   
    105. B(H  93,H  54)                  1.9599         0.002823   
    106. B(H  93,O  91)                  0.9600         0.519956   
    107. A(C   1,C   0,H  46)          110.4123         0.324773   
    108. A(C   1,C   0,H  45)          110.1308         0.324684   
    109. A(H  44,C   0,H  45)          108.4252         0.291747   
    110. A(C   1,C   0,H  44)          110.8337         0.324654   
    111. A(H  45,C   0,H  46)          108.7016         0.291850   
    112. A(H  44,C   0,H  46)          108.2711         0.291825   
    113. A(C   0,C   1,H  47)          109.4202         0.323253   
    114. A(C   2,C   1,H  47)          106.9318         0.320094   
    115. A(C   0,C   1,C   6)          108.8563         0.361204   
    116. A(C   0,C   1,C   2)          109.4085         0.359242   
    117. A(C   6,C   1,H  47)          107.9720         0.321771   
    118. A(C   2,C   1,C   6)          114.1578         0.357533   
    119. A(O   8,C   2,H  48)          103.6676         0.341624   
    120. A(C   3,C   2,H  48)          106.7180         0.319942   
    121. A(C   3,C   2,O   8)          111.8830         0.382788   
    122. A(C   1,C   2,O   8)          114.6889         0.381706   
    123. A(C   1,C   2,C   3)          112.3493         0.356584   
    124. A(C   1,C   2,H  48)          106.6790         0.319091   
    125. A(C   4,C   3,H  49)          106.4845         0.321349   
    126. A(C   4,C   3,O   9)          104.6746         0.381052   
    127. A(C   2,C   3,H  49)          107.6023         0.319847   
    128. A(C   2,C   3,O   9)          111.8857         0.379164   
    129. A(O   9,C   3,H  49)          110.9271         0.338405   
    130. A(C   2,C   3,C   4)          115.1583         0.359321   
    131. A(C   3,C   4,H  50)          104.4164         0.321834   
    132. A(C   3,C   4,O  20)          109.5723         0.382937   
    133. A(O   5,C   4,H  50)          104.4288         0.340521   
    134. A(O  20,C   4,H  50)          110.2668         0.340538   
    135. A(O   5,C   4,O  20)          112.8399         0.406528   
    136. A(C   3,C   4,O   5)          114.8072         0.382917   
    137. A(C   4,O   5,C   6)          118.1303         0.401842   
    138. A(O   5,C   6,C   7)          112.9139         0.376437   
    139. A(C   7,C   6,H  51)          104.9334         0.319899   
    140. A(C   1,C   6,H  51)          107.7441         0.320952   
    141. A(O   5,C   6,H  51)          102.2010         0.336616   
    142. A(C   1,C   6,C   7)          114.5697         0.358254   
    143. A(C   1,C   6,O   5)          113.1843         0.377748   
    144. A(H  52,C   7,H  53)          109.3809         0.288654   
    145. A(C   6,C   7,H  53)          108.1961         0.320136   
    146. A(O  21,C   7,H  53)          110.0740         0.338819   
    147. A(O  21,C   7,H  52)          110.0822         0.339239   
    148. A(C   6,C   7,H  52)          108.3524         0.320524   
    149. A(C   6,C   7,O  21)          110.7075         0.378696   
    150. A(C   2,O   8,H  54)          109.8813         0.360580   
    151. A(C   3,O   9,H  55)          109.2590         0.358218   
    152. A(C  15,C  10,O  17)          109.4006         0.382380   
    153. A(O  17,C  10,H  56)          110.0581         0.339127   
    154. A(C  15,C  10,H  56)          108.3441         0.322225   
    155. A(C  11,C  10,H  56)          107.7054         0.320689   
    156. A(C  11,C  10,O  17)          106.8304         0.380448   
    157. A(C  11,C  10,C  15)          114.4542         0.360754   
    158. A(C  10,C  11,C  12)          115.2773         0.355755   
    159. A(C  12,C  11,H  57)          108.7333         0.317829   
    160. A(O  20,C  11,H  57)          110.2193         0.336681   
    161. A(C  10,C  11,H  57)          106.7983         0.320582   
    162. A(C  10,C  11,O  20)          104.4063         0.377732   
    163. A(C  12,C  11,O  20)          111.2377         0.374299   
    164. A(C  22,C  12,H  58)          108.9208         0.318723   
    165. A(O  13,C  12,H  58)          109.3322         0.338275   
    166. A(C  11,C  12,H  58)          107.4795         0.317200   
    167. A(O  13,C  12,C  22)          104.9590         0.378849   
    168. A(C  11,C  12,C  22)          112.7510         0.354343   
    169. A(C  11,C  12,O  13)          113.3147         0.376927   
    170. A(C  14,O  13,H  87)           97.2210         0.266261   
    171. A(C  12,O  13,H  87)          132.8903         0.266517   
    172. A(C  12,O  13,C  14)          113.6266         0.403063   
    173. A(O  18,C  14,H  59)          111.0176         0.341827   
    174. A(C  15,C  14,H  59)          110.4850         0.320321   
    175. A(O  13,C  14,H  59)          109.5046         0.336287   
    176. A(O  13,C  14,O  18)          109.9742         0.409635   
    177. A(C  15,C  14,O  18)          107.7838         0.388933   
    178. A(O  13,C  14,C  15)          108.0138         0.382361   
    179. A(C  14,C  15,H  60)          106.9502         0.321986   
    180. A(C  10,C  15,H  60)          109.1699         0.321619   
    181. A(C  14,C  15,O  16)          112.3353         0.384241   
    182. A(C  10,C  15,O  16)          107.7672         0.383776   
    183. A(O  16,C  15,H  60)          110.7391         0.339663   
    184. A(C  10,C  15,C  14)          109.8542         0.362987   
    185. A(C  15,O  16,H  61)          107.7110         0.359721   
    186. A(H  61,O  16,H  89)          121.0360         0.241691   
    187. A(C  15,O  16,H  89)          112.0577         0.268155   
    188. A(C  10,O  17,H  62)          107.4809         0.357793   
    189. A(C  14,O  18,C  19)          114.1244         0.407403   
    190. A(C  19,O  18,H  86)           95.5133         0.269007   
    191. A(C  14,O  18,H  86)          106.6508         0.274330   
    192. A(H  64,C  19,H  65)          109.4487         0.289723   
    193. A(H  63,C  19,H  65)          110.1404         0.291071   
    194. A(O  18,C  19,H  65)          110.7618         0.338540   
    195. A(H  63,C  19,H  64)          110.0072         0.290438   
    196. A(O  18,C  19,H  64)          110.5454         0.337758   
    197. A(O  18,C  19,H  63)          105.8910         0.339429   
    198. A(C   4,O  20,C  11)          116.1235         0.402146   
    199. A(C   7,O  21,C  31)          124.3355         0.420205   
    200. A(C  12,C  22,H  67)          110.3502         0.321172   
    201. A(O  23,C  22,H  66)          108.0626         0.338129   
    202. A(C  12,C  22,H  66)          106.8340         0.320014   
    203. A(O  23,C  22,H  67)          112.2861         0.339378   
    204. A(H  66,C  22,H  67)          109.2497         0.289793   
    205. A(C  12,C  22,O  23)          109.8795         0.377061   
    206. A(C  22,O  23,C  41)          125.3687         0.416675   
    207. A(C  22,O  23,H  83)          127.3129         0.254615   
    208. A(C  41,O  23,H  83)          100.3192         0.263692   
    209. A(C  25,O  24,C  33)          118.6893         0.416242   
    210. A(C  26,C  25,C  30)          119.4593         0.434097   
    211. A(O  24,C  25,C  30)          125.1211         0.430961   
    212. A(O  24,C  25,C  26)          115.4195         0.429227   
    213. A(C  27,C  26,H  68)          121.5556         0.358565   
    214. A(C  25,C  26,H  68)          118.1542         0.354937   
    215. A(C  25,C  26,C  27)          120.2897         0.437031   
    216. A(C  28,C  27,H  69)          120.0761         0.356319   
    217. A(C  26,C  27,H  69)          119.6251         0.358153   
    218. A(C  26,C  27,C  28)          120.2988         0.439375   
    219. A(C  29,C  28,H  70)          120.2440         0.357716   
    220. A(C  27,C  28,H  70)          120.3041         0.356457   
    221. A(C  27,C  28,C  29)          119.4520         0.438626   
    222. A(C  28,C  29,H  71)          120.0740         0.357462   
    223. A(C  28,C  29,C  30)          120.8125         0.438735   
    224. A(C  30,C  29,H  71)          119.1135         0.356288   
    225. A(C  25,C  30,C  29)          119.6877         0.436530   
    226. A(C  29,C  30,H  72)          119.0386         0.356478   
    227. A(C  25,C  30,H  72)          121.2736         0.355959   
    228. A(O  32,C  31,C  33)          123.6576         0.440339   
    229. A(O  21,C  31,C  33)          117.5481         0.399695   
    230. A(O  21,C  31,O  32)          118.5889         0.485174   
    231. A(C  31,O  32,H  92)          105.1840         0.352354   
    232. A(O  24,C  33,C  31)          106.9769         0.384838   
    233. A(H  73,C  33,H  74)          109.3224         0.287589   
    234. A(C  31,C  33,H  74)          107.5681         0.322310   
    235. A(O  24,C  33,H  74)          111.3382         0.339504   
    236. A(C  31,C  33,H  73)          110.9412         0.323528   
    237. A(O  24,C  33,H  73)          110.6390         0.340811   
    238. A(C  35,O  34,C  43)          118.5668         0.416598   
    239. A(C  36,C  35,C  40)          119.2986         0.433569   
    240. A(O  34,C  35,C  40)          125.1998         0.431328   
    241. A(O  34,C  35,C  36)          115.4944         0.429846   
    242. A(C  35,C  36,C  37)          120.3930         0.436957   
    243. A(C  37,C  36,H  75)          121.6097         0.358578   
    244. A(C  35,C  36,H  75)          117.9970         0.354797   
    245. A(C  36,C  37,C  38)          120.3223         0.439458   
    246. A(C  38,C  37,H  76)          120.0323         0.356339   
    247. A(C  36,C  37,H  76)          119.6452         0.358207   
    248. A(C  37,C  38,C  39)          119.3722         0.438661   
    249. A(C  39,C  38,H  77)          120.2912         0.357674   
    250. A(C  37,C  38,H  77)          120.3360         0.356418   
    251. A(C  38,C  39,C  40)          120.8963         0.438836   
    252. A(C  40,C  39,H  78)          119.1209         0.356192   
    253. A(C  38,C  39,H  78)          119.9806         0.357312   
    254. A(C  35,C  40,C  39)          119.7127         0.436220   
    255. A(C  39,C  40,H  79)          118.9835         0.356558   
    256. A(C  35,C  40,H  79)          121.3025         0.355670   
    257. A(O  42,C  41,C  43)          123.8550         0.440951   
    258. A(O  23,C  41,C  43)          117.5964         0.397415   
    259. A(O  23,C  41,O  42)          118.5429         0.483423   
    260. A(C  41,O  42,H  84)          112.5427         0.291761   
    261. A(H  80,C  43,H  81)          109.6411         0.287508   
    262. A(C  41,C  43,H  81)          109.6944         0.322356   
    263. A(O  34,C  43,H  81)          110.5505         0.339422   
    264. A(C  41,C  43,H  80)          108.6753         0.323107   
    265. A(O  34,C  43,H  80)          110.4998         0.340227   
    266. A(O  34,C  43,C  41)          107.7357         0.384329   
    267. A(O  88,H  62,H  89)           32.2367         0.130949   
    268. A(O  17,H  62,H  89)          132.6421         0.154643   
    269. A(O  17,H  62,O  88)          162.9128         0.235739   
    270. A(H  83,O  82,H  84)          109.5000         0.321834   
    271. A(O  23,H  83,O  82)          140.9488         0.232380   
    272. A(O  42,H  84,O  82)          130.8946         0.234832   
    273. A(H  86,O  85,H  87)          109.5000         0.321834   
    274. A(O  18,H  86,O  85)          135.8883         0.245189   
    275. A(O  13,H  87,O  85)          140.6720         0.241736   
    276. A(H  62,O  88,H  90)          151.9564         0.236761   
    277. A(H  62,O  88,H  89)           90.9079         0.236761   
    278. A(H  89,O  88,H  90)          109.5000         0.321834   
    279. A(O  16,H  89,H  62)          104.4196         0.132545   
    280. A(H  62,H  89,O  88)           56.8554         0.155100   
    281. A(O  16,H  89,O  88)          160.6231         0.242385   
    282. A(H  92,O  91,H  93)          109.5000         0.321834   
    283. A(O  32,H  92,O  91)          125.9221         0.278856   
    284. D(C   6,C   1,C   0,H  44)    -57.1001         0.011074   
    285. D(C   6,C   1,C   0,H  45)     62.8780         0.011074   
    286. D(C   6,C   1,C   0,H  46)   -177.0694         0.011074   
    287. D(C   2,C   1,C   0,H  44)    177.5306         0.011074   
    288. D(C   2,C   1,C   0,H  46)     57.5613         0.011074   
    289. D(H  47,C   1,C   0,H  44)     60.6829         0.011074   
    290. D(C   2,C   1,C   0,H  45)    -62.4912         0.011074   
    291. D(H  47,C   1,C   0,H  46)    -59.2864         0.011074   
    292. D(H  47,C   1,C   0,H  45)   -179.3389         0.011074   
    293. D(O   8,C   2,C   1,C   0)   -148.6506         0.009903   
    294. D(H  48,C   2,C   1,H  47)     83.9141         0.009903   
    295. D(O   8,C   2,C   1,C   6)     89.1013         0.009903   
    296. D(O   8,C   2,C   1,H  47)    -30.2418         0.009903   
    297. D(C   3,C   2,C   1,C   6)    -40.1359         0.009903   
    298. D(H  48,C   2,C   1,C   6)   -156.7428         0.009903   
    299. D(C   3,C   2,C   1,C   0)     82.1122         0.009903   
    300. D(C   3,C   2,C   1,H  47)   -159.4790         0.009903   
    301. D(H  48,C   2,C   1,C   0)    -34.4947         0.009903   
    302. D(H  49,C   3,C   2,O   8)     25.1910         0.010206   
    303. D(H  49,C   3,C   2,C   1)    155.8697         0.010206   
    304. D(O   9,C   3,C   2,O   8)    147.2827         0.010206   
    305. D(C   4,C   3,C   2,O   8)    -93.3577         0.010206   
    306. D(O   9,C   3,C   2,C   1)    -82.0386         0.010206   
    307. D(H  49,C   3,C   2,H  48)    -87.5467         0.010206   
    308. D(O   9,C   3,C   2,H  48)     34.5450         0.010206   
    309. D(C   4,C   3,C   2,C   1)     37.3210         0.010206   
    310. D(C   4,C   3,C   2,H  48)    153.9046         0.010206   
    311. D(O  20,C   4,C   3,C   2)     87.2574         0.010766   
    312. D(O   5,C   4,C   3,C   2)    -40.9256         0.010766   
    313. D(O   5,C   4,C   3,H  49)   -160.0961         0.010766   
    314. D(O  20,C   4,C   3,O   9)   -149.4644         0.010766   
    315. D(O   5,C   4,C   3,O   9)     82.3526         0.010766   
    316. D(H  50,C   4,C   3,H  49)     86.1850         0.010766   
    317. D(H  50,C   4,C   3,O   9)    -31.3663         0.010766   
    318. D(H  50,C   4,C   3,C   2)   -154.6445         0.010766   
    319. D(O  20,C   4,C   3,H  49)    -31.9131         0.010766   
    320. D(C   6,O   5,C   4,H  50)    162.3974         0.022753   
    321. D(C   6,O   5,C   4,C   3)     48.6858         0.022753   
    322. D(C   6,O   5,C   4,O  20)    -77.8359         0.022753   
    323. D(H  51,C   6,C   1,C   2)    158.5442         0.010507   
    324. D(H  51,C   6,O   5,C   4)   -166.9541         0.019861   
    325. D(C   7,C   6,O   5,C   4)     80.8585         0.019861   
    326. D(H  51,C   6,C   1,H  47)    -82.7015         0.010507   
    327. D(H  51,C   6,C   1,C   0)     35.9941         0.010507   
    328. D(C   1,C   6,O   5,C   4)    -51.3717         0.019861   
    329. D(C   7,C   6,C   1,H  47)     33.6453         0.010507   
    330. D(C   7,C   6,C   1,C   0)    152.3409         0.010507   
    331. D(C   7,C   6,C   1,C   2)    -85.1090         0.010507   
    332. D(O   5,C   6,C   1,C   2)     46.3073         0.010507   
    333. D(O   5,C   6,C   1,C   0)    -76.2428         0.010507   
    334. D(O   5,C   6,C   1,H  47)    165.0616         0.010507   
    335. D(H  53,C   7,C   6,H  51)     47.2981         0.010122   
    336. D(H  53,C   7,C   6,C   1)    -70.6556         0.010122   
    337. D(H  52,C   7,C   6,H  51)    -71.1966         0.010122   
    338. D(H  52,C   7,C   6,O   5)     39.3033         0.010122   
    339. D(O  21,C   7,C   6,O   5)    -81.5042         0.010122   
    340. D(O  21,C   7,C   6,H  51)    167.9960         0.010122   
    341. D(H  53,C   7,C   6,O   5)    157.7980         0.010122   
    342. D(O  21,C   7,C   6,C   1)     50.0423         0.010122   
    343. D(H  52,C   7,C   6,C   1)    170.8497         0.010122   
    344. D(H  54,O   8,C   2,H  48)    177.0427         0.024067   
    345. D(H  54,O   8,C   2,C   3)     62.4160         0.024067   
    346. D(H  54,O   8,C   2,C   1)    -67.0523         0.024067   
    347. D(H  55,O   9,C   3,C   4)    174.1526         0.021455   
    348. D(H  55,O   9,C   3,H  49)     59.6850         0.021455   
    349. D(H  55,O   9,C   3,C   2)    -60.4824         0.021455   
    350. D(H  57,C  11,C  10,O  17)     28.2867         0.010425   
    351. D(H  57,C  11,C  10,C  15)    -92.9650         0.010425   
    352. D(O  20,C  11,C  10,H  56)     29.7349         0.010425   
    353. D(O  20,C  11,C  10,O  17)    -88.4753         0.010425   
    354. D(O  20,C  11,C  10,C  15)    150.2729         0.010425   
    355. D(C  12,C  11,C  10,H  56)    -92.6021         0.010425   
    356. D(C  12,C  11,C  10,O  17)    149.1876         0.010425   
    357. D(H  57,C  11,C  10,H  56)    146.4970         0.010425   
    358. D(C  12,C  11,C  10,C  15)     27.9359         0.010425   
    359. D(H  58,C  12,C  11,H  57)   -151.4199         0.009458   
    360. D(H  58,C  12,C  11,O  20)    -29.8637         0.009458   
    361. D(H  58,C  12,C  11,C  10)     88.7372         0.009458   
    362. D(C  22,C  12,C  11,H  57)    -31.3738         0.009458   
    363. D(C  22,C  12,C  11,O  20)     90.1825         0.009458   
    364. D(C  22,C  12,C  11,C  10)   -151.2167         0.009458   
    365. D(O  13,C  12,C  11,H  57)     87.6731         0.009458   
    366. D(O  13,C  12,C  11,O  20)   -150.7706         0.009458   
    367. D(O  13,C  12,C  11,C  10)    -32.1698         0.009458   
    368. D(H  87,O  13,C  12,H  58)    168.3773         0.023644   
    369. D(H  87,O  13,C  12,C  22)     51.6705         0.023644   
    370. D(H  87,O  13,C  12,C  11)    -71.7674         0.023644   
    371. D(C  14,O  13,C  12,H  58)    -65.2087         0.023644   
    372. D(C  14,O  13,C  12,C  22)    178.0846         0.023644   
    373. D(C  14,O  13,C  12,C  11)     54.6466         0.023644   
    374. D(H  59,C  14,O  13,H  87)   -166.4659         0.023329   
    375. D(H  59,C  14,O  13,C  12)     49.9982         0.023329   
    376. D(O  18,C  14,O  13,H  87)    -44.2181         0.023329   
    377. D(C  15,C  14,O  13,H  87)     73.1637         0.023329   
    378. D(C  15,C  14,O  13,C  12)    -70.3722         0.023329   
    379. D(O  18,C  14,O  13,C  12)    172.2460         0.023329   
    380. D(H  60,C  15,C  14,H  59)   -176.2993         0.011155   
    381. D(H  60,C  15,C  14,O  18)     62.2404         0.011155   
    382. D(H  60,C  15,C  14,O  13)    -56.5452         0.011155   
    383. D(O  16,C  15,C  14,O  18)    -59.4574         0.011155   
    384. D(O  16,C  15,C  14,O  13)   -178.2431         0.011155   
    385. D(C  10,C  15,C  14,H  59)    -57.9379         0.011155   
    386. D(C  10,C  15,C  14,O  18)   -179.3982         0.011155   
    387. D(C  10,C  15,C  14,O  13)     61.8161         0.011155   
    388. D(H  60,C  15,C  10,H  56)   -164.8899         0.011010   
    389. D(H  60,C  15,C  10,O  17)    -44.8995         0.011010   
    390. D(H  60,C  15,C  10,C  11)     74.9268         0.011010   
    391. D(O  16,C  15,C  10,H  56)    -44.5535         0.011010   
    392. D(O  16,C  15,C  10,O  17)     75.4369         0.011010   
    393. D(O  16,C  15,C  14,H  59)     62.0029         0.011155   
    394. D(O  16,C  15,C  10,C  11)   -164.7368         0.011010   
    395. D(C  14,C  15,C  10,O  17)   -161.8805         0.011010   
    396. D(C  14,C  15,C  10,C  11)    -42.0541         0.011010   
    397. D(C  14,C  15,C  10,H  56)     78.1291         0.011010   
    398. D(H  89,O  16,C  15,H  60)     65.1837         0.024754   
    399. D(H  89,O  16,C  15,C  14)   -175.3052         0.024754   
    400. D(H  89,O  16,C  15,C  10)    -54.1595         0.024754   
    401. D(H  61,O  16,C  15,H  60)    -70.3264         0.024754   
    402. D(H  61,O  16,C  15,C  14)     49.1847         0.024754   
    403. D(H  61,O  16,C  15,C  10)    170.3304         0.024754   
    404. D(H  62,O  17,C  10,H  56)     57.0174         0.021821   
    405. D(H  62,O  17,C  10,C  15)    -61.9163         0.021821   
    406. D(H  62,O  17,C  10,C  11)    173.6774         0.021821   
    407. D(H  86,O  18,C  14,O  13)     37.5870         0.028697   
    408. D(C  19,O  18,C  14,H  59)     54.8221         0.028697   
    409. D(C  19,O  18,C  14,C  15)    175.9504         0.028697   
    410. D(C  19,O  18,C  14,O  13)    -66.5249         0.028697   
    411. D(H  86,O  18,C  14,H  59)    158.9339         0.028697   
    412. D(H  86,O  18,C  14,C  15)    -79.9378         0.028697   
    413. D(H  65,C  19,O  18,H  86)    -50.4470         0.021874   
    414. D(H  65,C  19,O  18,C  14)     60.5699         0.021874   
    415. D(H  64,C  19,O  18,H  86)   -171.9375         0.021874   
    416. D(H  64,C  19,O  18,C  14)    -60.9205         0.021874   
    417. D(H  63,C  19,O  18,H  86)     68.9455         0.021874   
    418. D(H  63,C  19,O  18,C  14)    179.9625         0.021874   
    419. D(C   4,O  20,C  11,H  57)     55.5251         0.020025   
    420. D(C   4,O  20,C  11,C  12)    -65.1607         0.020025   
    421. D(C   4,O  20,C  11,C  10)    169.8927         0.020025   
    422. D(C  11,O  20,C   4,H  50)     55.8983         0.022767   
    423. D(C  11,O  20,C   4,O   5)    -60.4445         0.022767   
    424. D(C  11,O  20,C   4,C   3)    170.2891         0.022767   
    425. D(C  31,O  21,C   7,H  53)    -66.1747         0.021337   
    426. D(C  31,O  21,C   7,H  52)     54.4745         0.021337   
    427. D(C  31,O  21,C   7,C   6)    174.2498         0.021337   
    428. D(H  67,C  22,C  12,H  58)    121.8742         0.009982   
    429. D(H  67,C  22,C  12,O  13)   -121.1372         0.009982   
    430. D(H  67,C  22,C  12,C  11)      2.6612         0.009982   
    431. D(H  66,C  22,C  12,H  58)   -119.4665         0.009982   
    432. D(H  66,C  22,C  12,O  13)     -2.4779         0.009982   
    433. D(H  66,C  22,C  12,C  11)    121.3205         0.009982   
    434. D(O  23,C  22,C  12,H  58)     -2.4743         0.009982   
    435. D(O  23,C  22,C  12,O  13)    114.5143         0.009982   
    436. D(O  23,C  22,C  12,C  11)   -121.6873         0.009982   
    437. D(H  83,O  23,C  22,H  67)    161.7742         0.022330   
    438. D(H  83,O  23,C  22,H  66)     41.2147         0.022330   
    439. D(H  83,O  23,C  22,C  12)    -75.0066         0.022330   
    440. D(C  41,O  23,C  22,H  67)     16.9677         0.022330   
    441. D(C  41,O  23,C  22,H  66)   -103.5918         0.022330   
    442. D(C  41,O  23,C  22,C  12)    140.1870         0.022330   
    443. D(C  30,C  25,O  24,C  33)      1.5303         0.027319   
    444. D(C  26,C  25,O  24,C  33)   -178.3231         0.027319   
    445. D(H  68,C  26,C  25,C  30)    179.7791         0.025985   
    446. D(H  68,C  26,C  25,O  24)     -0.3586         0.025985   
    447. D(C  27,C  26,C  25,C  30)      0.0330         0.025985   
    448. D(C  27,C  26,C  25,O  24)    179.8953         0.025985   
    449. D(H  69,C  27,C  26,H  68)      0.1960         0.029517   
    450. D(H  69,C  27,C  26,C  25)    179.9333         0.029517   
    451. D(C  28,C  27,C  26,H  68)   -179.8116         0.029517   
    452. D(C  28,C  27,C  26,C  25)     -0.0743         0.029517   
    453. D(H  70,C  28,C  27,H  69)      0.0303         0.027673   
    454. D(H  70,C  28,C  27,C  26)   -179.9621         0.027673   
    455. D(C  29,C  28,C  27,H  69)   -179.9114         0.027673   
    456. D(C  29,C  28,C  27,C  26)      0.0962         0.027673   
    457. D(H  71,C  29,C  28,H  70)     -0.0494         0.028926   
    458. D(H  71,C  29,C  28,C  27)    179.8924         0.028926   
    459. D(C  30,C  29,C  28,H  70)    179.9803         0.028926   
    460. D(C  30,C  29,C  28,C  27)     -0.0779         0.028926   
    461. D(H  72,C  30,C  29,H  71)     -0.0832         0.027755   
    462. D(H  72,C  30,C  29,C  28)    179.8873         0.027755   
    463. D(C  25,C  30,C  29,H  71)   -179.9332         0.027755   
    464. D(C  25,C  30,C  29,C  28)      0.0374         0.027755   
    465. D(H  72,C  30,C  25,C  26)   -179.8609         0.027253   
    466. D(H  72,C  30,C  25,O  24)      0.2912         0.027253   
    467. D(C  29,C  30,C  25,C  26)     -0.0144         0.027253   
    468. D(C  29,C  30,C  25,O  24)   -179.8623         0.027253   
    469. D(C  33,C  31,O  21,C   7)     10.2346         0.032806   
    470. D(O  32,C  31,O  21,C   7)   -174.7807         0.032806   
    471. D(H  92,O  32,C  31,C  33)   -147.1117         0.112182   
    472. D(H  92,O  32,C  31,O  21)     38.2316         0.112182   
    473. D(H  74,C  33,C  31,O  32)    -99.1154         0.010624   
    474. D(H  74,C  33,C  31,O  21)     75.5930         0.010624   
    475. D(H  73,C  33,C  31,O  32)    141.3613         0.010624   
    476. D(H  73,C  33,C  31,O  21)    -43.9303         0.010624   
    477. D(O  24,C  33,C  31,O  32)     20.6019         0.010624   
    478. D(O  24,C  33,C  31,O  21)   -164.6897         0.010624   
    479. D(H  74,C  33,O  24,C  25)    -61.9030         0.022798   
    480. D(H  73,C  33,O  24,C  25)     59.8823         0.022798   
    481. D(C  31,C  33,O  24,C  25)   -179.1663         0.022798   
    482. D(C  40,C  35,O  34,C  43)     11.5098         0.027896   
    483. D(C  36,C  35,O  34,C  43)   -169.4789         0.027896   
    484. D(H  75,C  36,C  35,C  40)    179.6123         0.025890   
    485. D(H  75,C  36,C  35,O  34)      0.5387         0.025890   
    486. D(C  37,C  36,C  35,C  40)     -0.5555         0.025890   
    487. D(C  37,C  36,C  35,O  34)   -179.6291         0.025890   
    488. D(H  76,C  37,C  36,H  75)     -0.0839         0.029567   
    489. D(H  76,C  37,C  36,C  35)   -179.9099         0.029567   
    490. D(C  38,C  37,C  36,H  75)    179.7544         0.029567   
    491. D(C  38,C  37,C  36,C  35)     -0.0716         0.029567   
    492. D(H  77,C  38,C  37,H  76)     -0.0097         0.027688   
    493. D(H  77,C  38,C  37,C  36)   -179.8473         0.027688   
    494. D(C  39,C  38,C  37,H  76)   -179.7068         0.027688   
    495. D(C  39,C  38,C  37,C  36)      0.4555         0.027688   
    496. D(H  78,C  39,C  38,H  77)     -0.4463         0.028938   
    497. D(H  78,C  39,C  38,C  37)    179.2510         0.028938   
    498. D(C  40,C  39,C  38,H  77)   -179.9083         0.028938   
    499. D(C  40,C  39,C  38,C  37)     -0.2110         0.028938   
    500. D(H  79,C  40,C  39,H  78)     -0.2949         0.027819   
    501. D(H  79,C  40,C  39,C  38)    179.1717         0.027819   
    502. D(C  35,C  40,C  39,H  78)   -179.8837         0.027819   
    503. D(C  35,C  40,C  39,C  38)     -0.4171         0.027819   
    504. D(H  79,C  40,C  35,C  36)   -178.7846         0.026963   
    505. D(H  79,C  40,C  35,O  34)      0.1922         0.026963   
    506. D(C  39,C  40,C  35,C  36)      0.7944         0.026963   
    507. D(C  39,C  40,C  35,O  34)    179.7712         0.026963   
    508. D(C  43,C  41,O  23,H  83)   -155.6701         0.033951   
    509. D(C  43,C  41,O  23,C  22)     -3.4399         0.033951   
    510. D(O  42,C  41,O  23,H  83)     25.1605         0.033951   
    511. D(O  42,C  41,O  23,C  22)    177.3907         0.033951   
    512. D(H  84,O  42,C  41,C  43)    157.1354         0.114937   
    513. D(H  84,O  42,C  41,O  23)    -23.7510         0.114937   
    514. D(H  81,C  43,C  41,O  23)     61.3976         0.010571   
    515. D(H  80,C  43,C  41,O  42)    120.6620         0.010571   
    516. D(H  80,C  43,C  41,O  23)    -58.4594         0.010571   
    517. D(O  34,C  43,C  41,O  42)      0.9120         0.010571   
    518. D(O  34,C  43,C  41,O  23)   -178.2094         0.010571   
    519. D(H  81,C  43,O  34,C  35)    -85.4127         0.022562   
    520. D(H  80,C  43,O  34,C  35)     36.1481         0.022562   
    521. D(H  81,C  43,C  41,O  42)   -119.4810         0.010571   
    522. D(C  41,C  43,O  34,C  35)    154.7349         0.022562   
    523. D(H  89,H  62,O  17,C  10)     36.1494         0.319472   
    524. D(O  88,H  62,O  17,C  10)     59.5658         0.319472   
    525. D(O  23,H  83,O  82,H  84)    -13.2386         0.304681   
    526. D(O  82,H  83,O  23,C  41)     -7.9789         0.003732   
    527. D(O  82,H  83,O  23,C  22)   -159.4436         0.003732   
    528. D(O  42,H  84,O  82,H  83)     18.2498         0.304681   
    529. D(O  82,H  84,O  42,C  41)     -1.2654         0.003813   
    530. D(O  18,H  86,O  85,H  87)     -0.6893         0.304681   
    531. D(O  85,H  86,O  18,C  19)    105.3824         0.006620   
    532. D(O  85,H  86,O  18,C  14)    -11.8408         0.006620   
    533. D(O  13,H  87,O  85,H  86)    -21.1473         0.304681   
    534. D(O  85,H  87,O  13,C  14)     46.3510         0.005613   
    535. D(O  85,H  87,O  13,C  12)    178.3475         0.005613   
    536. D(H  90,O  88,H  62,H  89)   -137.7185         0.004809   
    537. D(H  90,O  88,H  62,O  17)   -170.9514         0.004809   
    538. D(H  89,O  88,H  62,O  17)    -33.2328         0.004809   
    539. D(H  62,H  89,O  88,H  90)    160.3942         0.383509   
    540. D(O  16,H  89,O  88,H  62)    -16.2040         0.383509   
    541. D(O  16,H  89,O  88,H  90)    144.1902         0.383509   
    542. D(O  16,H  89,H  62,O  88)    174.5143         0.001764   
    543. D(O  16,H  89,H  62,O  17)    -18.1307         0.001764   
    544. D(O  88,H  89,H  62,O  17)    167.3550         0.001764   
    545. D(H  62,H  89,O  16,H  61)    153.7788         0.006257   
    546. D(H  62,H  89,O  16,C  15)     24.9572         0.006257   
    547. D(O  88,H  89,O  16,H  61)    167.7394         0.006257   
    548. D(O  88,H  89,O  16,C  15)     38.9178         0.006257   
    549. D(O  32,H  92,O  91,H  93)    141.5561         0.345803   
    550. D(O  91,H  92,O  32,C  31)    -58.2771         0.038436   
    -----------------------------------------------------------------

Number of atoms                         .... 94
Number of degrees of freedom            .... 550

         *************************************************************
         *                GEOMETRY OPTIMIZATION CYCLE   1            *
         *************************************************************
---------------------------------
CARTESIAN COORDINATES (ANGSTROEM)
---------------------------------
  C     -2.632676   -2.947561   -1.118199
  C     -1.906708   -2.382065    0.105269
  C     -0.766616   -3.343788    0.516638
  C      0.509630   -3.134475   -0.324562
  C      0.820758   -1.675519   -0.686325
  O     -0.295295   -0.908970   -1.051064
  C     -1.439602   -0.950729   -0.211270
  C     -1.314885   -0.028826    1.021013
  O     -0.490024   -3.368551    1.883658
  O      0.437393   -3.802220   -1.564171
  C      2.651198    0.687227    1.417357
  C      2.120192    0.191607    0.059768
  C      3.176139    0.114996   -1.077888
  O      4.177019    1.099945   -0.976401
  C      4.838026    1.107507    0.268630
  C      3.857308    1.626598    1.321807
  O      4.437468    1.708837    2.595440
  O      1.587102    1.355566    2.051819
  O      5.912924    1.976749    0.227558
  C      6.953160    1.571229   -0.646689
  O      1.573126   -1.087225    0.340239
  O     -0.563858   -0.654468    2.038021
  C      2.558952    0.316288   -2.481066
  O      2.827003   -0.812856   -3.291239
  O     -0.037095    1.875182    4.520386
  C     -0.393804    3.101744    5.004791
  C      0.444643    3.623356    5.990304
  C      0.179556    4.856283    6.547728
  C     -0.922121    5.589658    6.132618
  C     -1.753144    5.073768    5.157186
  C     -1.497795    3.834934    4.588954
  C     -0.194149   -0.057553    3.182900
  O      0.521386   -0.652471    3.932920
  C     -0.811930    1.302411    3.502024
  O     -0.184428   -1.554356   -5.152892
  C     -1.541365   -1.604961   -5.029393
  C     -2.182943   -2.548189   -5.833335
  C     -3.554673   -2.679996   -5.794739
  C     -4.311924   -1.877015   -4.954826
  C     -3.679486   -0.937336   -4.164203
  C     -2.301277   -0.790874   -4.196996
  C      1.958832   -1.375858   -4.160133
  O      2.329073   -2.298837   -4.817979
  C      0.546094   -0.796877   -4.224533
  H     -3.467287   -2.310631   -1.401277
  H     -1.949410   -3.013607   -1.961315
  H     -3.019110   -3.940512   -0.904234
  H     -2.601432   -2.331649    0.949577
  H     -1.121525   -4.362949    0.304812
  H      1.362279   -3.497754    0.268413
  H      1.418178   -1.743116   -1.604812
  H     -2.207027   -0.479566   -0.840875
  H     -0.824896    0.899949    0.708784
  H     -2.325822    0.196888    1.383902
  H     -0.122353   -2.516325    2.160848
  H      0.334328   -4.748483   -1.410165
  H      2.945284   -0.194756    2.003383
  H      1.324396    0.887220   -0.243317
  H      3.641014   -0.884041   -1.031642
  H      5.168325    0.077076    0.519423
  H      3.517365    2.618736    0.982992
  H      5.279401    2.172652    2.505278
  H      1.878834    1.583205    2.946673
  H      7.718182    2.340446   -0.576054
  H      7.363273    0.605031   -0.333989
  H      6.589001    1.496484   -1.672878
  H      3.061476    1.182035   -2.927673
  H      1.491659    0.522735   -2.399705
  H      1.293100    3.035122    6.299711
  H      0.834938    5.249204    7.310411
  H     -1.129305    6.554787    6.568348
  H     -2.614842    5.635549    4.827650
  H     -2.166955    3.458555    3.830383
  H     -0.821225    1.946633    2.614613
  H     -1.848134    1.127085    3.836565
  H     -1.574033   -3.163897   -6.475290
  H     -4.038370   -3.414634   -6.420753
  H     -5.385603   -1.981703   -4.922626
  H     -4.261090   -0.298121   -3.515029
  H     -1.840506   -0.037736   -3.576353
  H      0.091294   -0.867695   -3.227580
  H      0.591330    0.258902   -4.536860
  O      4.520426   -1.723671   -4.671919
  H      4.167375   -1.189891   -3.956353
  H      3.842007   -2.324789   -4.988155
  O      4.761439    3.309806   -1.142870
  H      5.499754    3.106845   -0.563820
  H      4.175687    2.550891   -1.193293
  O      2.645004    2.160711    4.108650
  H      3.467052    2.099886    3.616575
  H      2.837339    2.228946    5.046707
  O      1.068959   -1.880701    2.545815
  H      1.298636   -1.243261    3.225901
  H      1.650119   -1.766625    1.790275

----------------------------
CARTESIAN COORDINATES (A.U.)
----------------------------
  NO LB      ZA    FRAG     MASS         X           Y           Z
   0 C     6.0000    0    12.011   -4.975037   -5.570084   -2.113090
   1 C     6.0000    0    12.011   -3.603156   -4.501450    0.198929
   2 C     6.0000    0    12.011   -1.448694   -6.318844    0.976305
   3 C     6.0000    0    12.011    0.963060   -5.923299   -0.613333
   4 C     6.0000    0    12.011    1.551009   -3.166273   -1.296966
   5 O     8.0000    0    15.999   -0.558026   -1.717704   -1.986223
   6 C     6.0000    0    12.011   -2.720453   -1.796618   -0.399243
   7 C     6.0000    0    12.011   -2.484772   -0.054473    1.929435
   8 O     8.0000    0    15.999   -0.926011   -6.365639    3.559597
   9 O     8.0000    0    15.999    0.826554   -7.185155   -2.955855
  10 C     6.0000    0    12.011    5.010038    1.298671    2.678416
  11 C     6.0000    0    12.011    4.006582    0.362084    0.112946
  12 C     6.0000    0    12.011    6.002032    0.217312   -2.036912
  13 O     8.0000    0    15.999    7.893423    2.078595   -1.845131
  14 C     6.0000    0    12.011    9.142543    2.092885    0.507637
  15 C     6.0000    0    12.011    7.289255    3.073824    2.497854
  16 O     8.0000    0    15.999    8.385599    3.229233    4.904670
  17 O     8.0000    0    15.999    2.999187    2.561649    3.877376
  18 O     8.0000    0    15.999   11.173807    3.735515    0.430022
  19 C     6.0000    0    12.011   13.139568    2.969193   -1.222065
  20 O     8.0000    0    15.999    2.972777   -2.054558    0.642958
  21 O     8.0000    0    15.999   -1.065537   -1.236766    3.851302
  22 C     6.0000    0    12.011    4.835719    0.597697   -4.688536
  23 O     8.0000    0    15.999    5.342262   -1.536074   -6.219540
  24 O     8.0000    0    15.999   -0.070099    3.543581    8.542291
  25 C     6.0000    0    12.011   -0.744182    5.861447    9.457685
  26 C     6.0000    0    12.011    0.840254    6.847151   11.320034
  27 C     6.0000    0    12.011    0.339311    9.177045   12.373412
  28 C     6.0000    0    12.011   -1.742556   10.562922   11.588968
  29 C     6.0000    0    12.011   -3.312963    9.588032    9.745669
  30 C     6.0000    0    12.011   -2.830422    7.246976    8.671866
  31 C     6.0000    0    12.011   -0.366889   -0.108759    6.014809
  32 O     8.0000    0    15.999    0.985278   -1.232991    7.432142
  33 C     6.0000    0    12.011   -1.534326    2.461201    6.617866
  34 O     8.0000    0    15.999   -0.348519   -2.937307   -9.737555
  35 C     6.0000    0    12.011   -2.912759   -3.032938   -9.504175
  36 C     6.0000    0    12.011   -4.125165   -4.815380  -11.023406
  37 C     6.0000    0    12.011   -6.717358   -5.064458  -10.950470
  38 C     6.0000    0    12.011   -8.148356   -3.547045   -9.363264
  39 C     6.0000    0    12.011   -6.953222   -1.771308   -7.869203
  40 C     6.0000    0    12.011   -4.348782   -1.494536   -7.931173
  41 C     6.0000    0    12.011    3.701657   -2.599995   -7.861511
  42 O     8.0000    0    15.999    4.401310   -4.344173   -9.104661
  43 C     6.0000    0    12.011    1.031968   -1.505880   -7.983211
  44 H     1.0000    0     1.008   -6.552222   -4.366459   -2.648029
  45 H     1.0000    0     1.008   -3.683852   -5.694891   -3.706348
  46 H     1.0000    0     1.008   -5.705292   -7.446488   -1.708755
  47 H     1.0000    0     1.008   -4.915994   -4.406178    1.794441
  48 H     1.0000    0     1.008   -2.119374   -8.244779    0.576012
  49 H     1.0000    0     1.008    2.574334   -6.609797    0.507228
  50 H     1.0000    0     1.008    2.679968   -3.294011   -3.032655
  51 H     1.0000    0     1.008   -4.170676   -0.906248   -1.589023
  52 H     1.0000    0     1.008   -1.558827    1.700658    1.339407
  53 H     1.0000    0     1.008   -4.395167    0.372064    2.615196
  54 H     1.0000    0     1.008   -0.231214   -4.755166    4.083410
  55 H     1.0000    0     1.008    0.631789   -8.973333   -2.664825
  56 H     1.0000    0     1.008    5.565780   -0.368036    3.785845
  57 H     1.0000    0     1.008    2.502746    1.676602   -0.459802
  58 H     1.0000    0     1.008    6.880519   -1.670595   -1.949522
  59 H     1.0000    0     1.008    9.766720    0.145652    0.981566
  60 H     1.0000    0     1.008    6.646857    4.948694    1.857586
  61 H     1.0000    0     1.008    9.976622    4.105718    4.734288
  62 H     1.0000    0     1.008    3.550482    2.991823    5.568405
  63 H     1.0000    0     1.008   14.585250    4.422802   -1.088585
  64 H     1.0000    0     1.008   13.914570    1.143342   -0.631148
  65 H     1.0000    0     1.008   12.451408    2.827944   -3.161282
  66 H     1.0000    0     1.008    5.785352    2.233723   -5.532499
  67 H     1.0000    0     1.008    2.818826    0.987825   -4.534786
  68 H     1.0000    0     1.008    2.443604    5.735548   11.904728
  69 H     1.0000    0     1.008    1.577805    9.919557   13.814675
  70 H     1.0000    0     1.008   -2.134078   12.386751   12.412379
  71 H     1.0000    0     1.008   -4.941335   10.649643    9.122937
  72 H     1.0000    0     1.008   -4.094951    6.535721    7.238374
  73 H     1.0000    0     1.008   -1.551890    3.678604    4.940902
  74 H     1.0000    0     1.008   -3.492467    2.129882    7.250056
  75 H     1.0000    0     1.008   -2.974491   -5.978900  -12.236524
  76 H     1.0000    0     1.008   -7.631413   -6.452722  -12.133464
  77 H     1.0000    0     1.008  -10.177314   -3.744875   -9.302414
  78 H     1.0000    0     1.008   -8.052294   -0.563367   -6.642443
  79 H     1.0000    0     1.008   -3.478052   -0.071310   -6.758327
  80 H     1.0000    0     1.008    0.172520   -1.639706   -6.099243
  81 H     1.0000    0     1.008    1.117451    0.489254   -8.573424
  82 O     8.0000    0    15.999    8.542366   -3.257267   -8.828647
  83 H     1.0000    0     1.008    7.875198   -2.248569   -7.476423
  84 H     1.0000    0     1.008    7.260340   -4.393215   -9.426246
  85 O     8.0000    0    15.999    8.997816    6.254626   -2.159711
  86 H     1.0000    0     1.008   10.393029    5.871086   -1.065466
  87 H     1.0000    0     1.008    7.890905    4.820484   -2.254996
  88 O     8.0000    0    15.999    4.998334    4.083152    7.764223
  89 H     1.0000    0     1.008    6.551779    3.968210    6.834336
  90 H     1.0000    0     1.008    5.361794    4.212097    9.536894
  91 O     8.0000    0    15.999    2.020041   -3.554010    4.810892
  92 H     1.0000    0     1.008    2.454067   -2.349422    6.096070
  93 H     1.0000    0     1.008    3.118274   -3.338437    3.383130


           ************************************************************
           *        Program running with 28 parallel MPI-processes    *
           *              working on a common directory               *
           ************************************************************
------------------------------------------------------------------------------
                   ___                                                        
                  /   \      - P O W E R E D   B Y -                         
                 /     \                                                     
                 |  |  |   _    _      __       _____    __    __             
                 |  |  |  | |  | |    /  \     |  _  \  |  |  /  |          
                  \  \/   | |  | |   /    \    | | | |  |  | /  /          
                 / \  \   | |__| |  /  /\  \   | |_| |  |  |/  /          
                |  |  |   |  __  | /  /__\  \  |    /   |      \           
                |  |  |   | |  | | |   __   |  |    \   |  |\   \          
                \     /   | |  | | |  |  |  |  | |\  \  |  | \   \       
                 \___/    |_|  |_| |__|  |__|  |_| \__\ |__|  \__/        
                                                                              
                      - O R C A' S   B I G   F R I E N D -                    
                                      &                                       
                       - I N T E G R A L  F E E D E R -                       
                                                                              
 v1 FN, 2020, v2 2021                                                         
------------------------------------------------------------------------------


Reading SHARK input file CPaE_water.SHARKINP.tmp ... ok
----------------------
SHARK INTEGRAL PACKAGE
----------------------

Number of atoms                             ...     94
Number of basis functions                   ...   1232
Number of shells                            ...    588
Maximum angular momentum                    ...      2
Integral batch strategy                     ... SHARK/LIBINT Hybrid
RI-J (if used) integral strategy            ... SPLIT-RIJ (Revised 2003 algorithm where possible)
Printlevel                                  ...      1
Contraction scheme used                     ... SEGMENTED contraction
Coulomb Range Separation                    ... NOT USED
Exchange Range Separation                   ... NOT USED
Finite Nucleus Model                        ... NOT USED
Auxiliary Coulomb fitting basis             ... AVAILABLE
   # of basis functions in Aux-J            ...   1946
   # of shells in Aux-J                     ...    806
   Maximum angular momentum in Aux-J        ...      2
Auxiliary J/K fitting basis                 ... NOT available
Auxiliary Correlation fitting basis         ... NOT available
Auxiliary 'external' fitting basis          ... NOT available
Integral threshold                          ...     2.500000e-11
Primitive cut-off                           ...     2.500000e-12
Primitive pair pre-selection threshold      ...     2.500000e-12

Calculating pre-screening integrals         ... done (  0.1 sec) Dimension = 588
Organizing shell pair data                  ... done (  1.0 sec)
Shell pair information
Total number of shell pairs                 ...    173166
Shell pairs after pre-screening             ...     87853
Total number of primitive shell pairs       ...    620022
Primitive shell pairs kept                  ...    181490
          la=0 lb=0:  26284 shell pairs
          la=1 lb=0:  32689 shell pairs
          la=1 lb=1:  10188 shell pairs
          la=2 lb=0:  10805 shell pairs
          la=2 lb=1:   6741 shell pairs
          la=2 lb=2:   1146 shell pairs

Calculating one electron integrals          ... done (  0.2 sec)
Calculating RI/J V-Matrix + Cholesky decomp.... done (  0.5 sec)
Calculating Nuclear repulsion               ... done (  0.0 sec) ENN=   7359.574832736002 Eh

SHARK setup successfully completed in   3.1 seconds

Maximum memory used throughout the entire GTOINT-calculation: 125.7 MB


           ************************************************************
           *        Program running with 28 parallel MPI-processes    *
           *              working on a common directory               *
           ************************************************************

Diagonalization of the overlap matrix:
Smallest eigenvalue                        ... 1.491e-05
Time for diagonalization                   ...    1.323 sec
Threshold for overlap eigenvalues          ... 1.000e-08
Number of eigenvalues below threshold      ... 0
Time for construction of square roots      ...    0.325 sec
Total time needed                          ...    1.661 sec

Time for model grid setup =    0.976 sec

Loading Hartree-Fock densities                     ... done
Calculating cut-offs                               ... done
Initializing the effective Hamiltonian             ... done
Setting up the integral package (SHARK)            ... done
Starting the Coulomb interaction                   ... done (   1.2 sec)
Reading the grid                                   ... done
Mapping shells                                     ... done
Starting the XC term evaluation                    ... done (   0.4 sec)
  promolecular density results
     # of electrons  =    369.957733023
     EX              =   -314.405781796
     EC              =    -12.666852770
     EX+EC           =   -327.072634566
Transforming the Hamiltonian                       ... done (   0.2 sec)
Diagonalizing the Hamiltonian                      ... done (   1.4 sec)
Back transforming the eigenvectors                 ... done (   0.2 sec)
Now organizing SCF variables                       ... done
-------------------
DFT GRID GENERATION
-------------------

General Integration Accuracy     IntAcc      ... 4.388
Radial Grid Type                 RadialGrid  ... OptM3 with GC (2021)
Angular Grid (max. ang.)         AngularGrid ... 4 (Lebedev-302)
Angular grid pruning method      GridPruning ... 4 (adaptive)
Weight generation scheme         WeightScheme... Becke
Basis function cutoff            BFCut       ... 1.0000e-11
Integration weight cutoff        WCut        ... 1.0000e-14
Angular grids for H and He will be reduced by one unit
Partially contracted basis set               ... off
Rotationally invariant grid construction     ... off

Total number of grid points                  ...   433706
Total number of batches                      ...     6822
Average number of points per batch           ...       63
Average number of grid points per atom       ...     4614
Time for grid setup =    3.904 sec


--------------------
CPCM SOLVATION MODEL
--------------------
CPCM parameters:
  Epsilon                                         ...      78.3550
  Refrac                                          ...       1.3328
  Rsolv                                           ...       1.3000
  Surface type                                    ... GAUSSIAN VDW
  Epsilon function type                           ...         CPCM
Solvent:                                     ... WATER
SMD-CDS solvent descriptors:
  Soln                                       ...    1.3328
  Soln25                                     ...    1.3323
  Sola                                       ...    0.0000
  Solb                                       ...    0.0000
  Solg                                       ...    0.0000
  Solc                                       ...    0.0000
  Solh                                       ...    0.0000
Radii:
 Radius for C  used is    3.4960 Bohr (=   1.8500 Ang.)
 Radius for O  used is    2.8724 Bohr (=   1.5200 Ang.)
 Radius for H  used is    2.2677 Bohr (=   1.2000 Ang.)
Calculating surface                               ...        done! (  0.0s)
GEPOL surface points                              ...         5337
GEPOL Volume                                      ...    4138.9993
GEPOL Surface-area                                ...    2275.7780
Calculating surface distance matrix               ...        done! (  0.9s)
Performing Cholesky decomposition & store         ...        done! (  5.5s)
Overall time for CPCM initialization              ...                 6.4s
--------------
SCF ITERATIONS
--------------
ITER       Energy         Delta-E        Max-DP      RMS-DP      [F,P]     Damp
               ***  Starting incremental Fock matrix formation  ***
  0  -2523.0538492534   0.000000000000 0.26516502  0.00111237  0.3562618 0.7000
  1  -2523.6834670982  -0.629617844737 0.25196584  0.00086040  0.1415402 0.7000
                               ***Turning on DIIS***
  2  -2523.9044223644  -0.220955266283 0.29983913  0.00125862  0.0309482 0.0000
  3  -2524.2853504394  -0.380928075009 0.23962236  0.00072156  0.0807349 0.0000
  4  -2524.3589387956  -0.073588356147 0.07267089  0.00022655  0.0162841 0.0000
  5  -2524.3635592071  -0.004620411520 0.03440942  0.00009718  0.0071903 0.0000
  6  -2524.3638363410  -0.000277133886 0.01280445  0.00003653  0.0036761 0.0000
                      *** Initiating the SOSCF procedure ***
                           *** Shutting down DIIS ***
                      *** Re-Reading the Fockian *** 
                      *** Removing any level shift *** 
ITER      Energy       Delta-E        Grad      Rot      Max-DP    RMS-DP
  7  -2524.36388151  -0.0000451724  0.000289  0.000289  0.006484  0.000020
               *** Restarting incremental Fock matrix formation ***
  8  -2524.36389119  -0.0000096793  0.000156  0.000827  0.000821  0.000006
  9  -2524.36388505   0.0000061388  0.000321  0.000518  0.000479  0.000003
 10  -2524.36389316  -0.0000081039  0.000029  0.000157  0.000764  0.000002
 11  -2524.36389293   0.0000002248  0.000061  0.000132  0.000185  0.000001
 12  -2524.36389322  -0.0000002872  0.000011  0.000045  0.000224  0.000001
 13  -2524.36389326  -0.0000000440  0.000016  0.000027  0.000224  0.000001
                  ***Gradient check signals convergence***
              ***Rediagonalizing the Fockian in SOSCF/NRSCF***

               *****************************************************
               *                     SUCCESS                       *
               *           SCF CONVERGED AFTER  14 CYCLES          *
               *****************************************************


SMD CDS free energy correction energy :                14.18042     Kcal/mol
Total Energy after SMD CDS correction =             -2524.341295292 Eh
Total Energy       :        -2524.34129529 Eh          -68690.81882 eV
  Last Energy change         ...    3.8392e-08  Tolerance :   1.0000e-08
  Last MAX-Density change    ...    3.0328e-04  Tolerance :   1.0000e-07
             **** THE GBW FILE WAS UPDATED (CPaE_water.gbw) ****
             **** DENSITY CPaE_water.scfp WAS UPDATED ****
             **** ENERGY FILE WAS UPDATED (CPaE_water.en.tmp) ****
             **** THE GBW FILE WAS UPDATED (CPaE_water.gbw) ****
             **** DENSITY CPaE_water.scfp WAS UPDATED ****
----------------
ORBITAL ENERGIES
----------------

  NO   OCC          E(Eh)            E(eV) 
   0   2.0000     -19.032263      -517.8942 
   1   2.0000     -19.003204      -517.1035 
   2   2.0000     -19.000875      -517.0401 
   3   2.0000     -19.000244      -517.0229 
   4   2.0000     -18.996633      -516.9247 
   5   2.0000     -18.995641      -516.8977 
   6   2.0000     -18.985801      -516.6299 
   7   2.0000     -18.984795      -516.6025 
   8   2.0000     -18.978033      -516.4185 
   9   2.0000     -18.970026      -516.2007 
  10   2.0000     -18.960242      -515.9344 
  11   2.0000     -18.951854      -515.7062 
  12   2.0000     -18.943078      -515.4674 
  13   2.0000     -18.934454      -515.2327 
  14   2.0000     -18.911394      -514.6052 
  15   2.0000     -18.900272      -514.3025 
  16   2.0000     -18.889894      -514.0202 
  17   2.0000     -18.871561      -513.5213 
  18   2.0000     -10.194731      -277.4127 
  19   2.0000     -10.184588      -277.1367 
  20   2.0000     -10.153177      -276.2820 
  21   2.0000     -10.140738      -275.9435 
  22   2.0000     -10.112369      -275.1715 
  23   2.0000     -10.110861      -275.1305 
  24   2.0000     -10.108580      -275.0684 
  25   2.0000     -10.103770      -274.9376 
  26   2.0000     -10.103444      -274.9287 
  27   2.0000     -10.102128      -274.8929 
  28   2.0000     -10.100166      -274.8395 
  29   2.0000     -10.098957      -274.8066 
  30   2.0000     -10.096566      -274.7415 
  31   2.0000     -10.092437      -274.6292 
  32   2.0000     -10.089272      -274.5431 
  33   2.0000     -10.085688      -274.4455 
  34   2.0000     -10.076028      -274.1826 
  35   2.0000     -10.074190      -274.1327 
  36   2.0000     -10.036518      -273.1075 
  37   2.0000     -10.036354      -273.1031 
  38   2.0000     -10.035878      -273.0901 
  39   2.0000     -10.035682      -273.0848 
  40   2.0000     -10.035208      -273.0719 
  41   2.0000     -10.035073      -273.0682 
  42   2.0000     -10.034198      -273.0444 
  43   2.0000     -10.032921      -273.0097 
  44   2.0000     -10.032270      -272.9920 
  45   2.0000     -10.028118      -272.8790 
  46   2.0000     -10.027403      -272.8595 
  47   2.0000     -10.010615      -272.4027 
  48   2.0000      -1.114298       -30.3216 
  49   2.0000      -1.111360       -30.2416 
  50   2.0000      -1.093290       -29.7499 
  51   2.0000      -1.063478       -28.9387 
  52   2.0000      -1.053907       -28.6783 
  53   2.0000      -1.047871       -28.5140 
  54   2.0000      -1.038037       -28.2464 
  55   2.0000      -1.032633       -28.0994 
  56   2.0000      -1.028333       -27.9824 
  57   2.0000      -1.026815       -27.9411 
  58   2.0000      -1.006862       -27.3981 
  59   2.0000      -0.998720       -27.1766 
  60   2.0000      -0.993205       -27.0265 
  61   2.0000      -0.976487       -26.5716 
  62   2.0000      -0.965258       -26.2660 
  63   2.0000      -0.941631       -25.6231 
  64   2.0000      -0.935698       -25.4616 
  65   2.0000      -0.928351       -25.2617 
  66   2.0000      -0.828739       -22.5511 
  67   2.0000      -0.827870       -22.5275 
  68   2.0000      -0.782569       -21.2948 
  69   2.0000      -0.776059       -21.1176 
  70   2.0000      -0.765705       -20.8359 
  71   2.0000      -0.748380       -20.3644 
  72   2.0000      -0.744275       -20.2528 
  73   2.0000      -0.736929       -20.0529 
  74   2.0000      -0.720957       -19.6182 
  75   2.0000      -0.720295       -19.6002 
  76   2.0000      -0.716445       -19.4955 
  77   2.0000      -0.701855       -19.0984 
  78   2.0000      -0.690028       -18.7766 
  79   2.0000      -0.684571       -18.6281 
  80   2.0000      -0.668139       -18.1810 
  81   2.0000      -0.649701       -17.6793 
  82   2.0000      -0.635143       -17.2831 
  83   2.0000      -0.617095       -16.7920 
  84   2.0000      -0.611286       -16.6339 
  85   2.0000      -0.593974       -16.1629 
  86   2.0000      -0.591734       -16.1019 
  87   2.0000      -0.588846       -16.0233 
  88   2.0000      -0.580752       -15.8031 
  89   2.0000      -0.576287       -15.6816 
  90   2.0000      -0.569810       -15.5053 
  91   2.0000      -0.563352       -15.3296 
  92   2.0000      -0.556047       -15.1308 
  93   2.0000      -0.549405       -14.9501 
  94   2.0000      -0.548817       -14.9341 
  95   2.0000      -0.536846       -14.6083 
  96   2.0000      -0.532092       -14.4790 
  97   2.0000      -0.524579       -14.2745 
  98   2.0000      -0.518485       -14.1087 
  99   2.0000      -0.515184       -14.0189 
 100   2.0000      -0.510237       -13.8843 
 101   2.0000      -0.509244       -13.8572 
 102   2.0000      -0.505892       -13.7660 
 103   2.0000      -0.499262       -13.5856 
 104   2.0000      -0.493934       -13.4406 
 105   2.0000      -0.491228       -13.3670 
 106   2.0000      -0.484814       -13.1925 
 107   2.0000      -0.482857       -13.1392 
 108   2.0000      -0.480784       -13.0828 
 109   2.0000      -0.471634       -12.8338 
 110   2.0000      -0.467881       -12.7317 
 111   2.0000      -0.462272       -12.5790 
 112   2.0000      -0.460291       -12.5251 
 113   2.0000      -0.455937       -12.4067 
 114   2.0000      -0.454522       -12.3682 
 115   2.0000      -0.450230       -12.2514 
 116   2.0000      -0.445505       -12.1228 
 117   2.0000      -0.443612       -12.0713 
 118   2.0000      -0.439784       -11.9671 
 119   2.0000      -0.436578       -11.8799 
 120   2.0000      -0.433500       -11.7961 
 121   2.0000      -0.428895       -11.6708 
 122   2.0000      -0.424438       -11.5495 
 123   2.0000      -0.421019       -11.4565 
 124   2.0000      -0.417291       -11.3551 
 125   2.0000      -0.412139       -11.2149 
 126   2.0000      -0.409908       -11.1542 
 127   2.0000      -0.406398       -11.0587 
 128   2.0000      -0.402980       -10.9657 
 129   2.0000      -0.399283       -10.8650 
 130   2.0000      -0.396356       -10.7854 
 131   2.0000      -0.391187       -10.6447 
 132   2.0000      -0.390343       -10.6218 
 133   2.0000      -0.389411       -10.5964 
 134   2.0000      -0.383853       -10.4452 
 135   2.0000      -0.380354       -10.3500 
 136   2.0000      -0.378649       -10.3036 
 137   2.0000      -0.376193       -10.2367 
 138   2.0000      -0.370984       -10.0950 
 139   2.0000      -0.364567        -9.9204 
 140   2.0000      -0.362873        -9.8743 
 141   2.0000      -0.360559        -9.8113 
 142   2.0000      -0.356125        -9.6907 
 143   2.0000      -0.352862        -9.6019 
 144   2.0000      -0.347905        -9.4670 
 145   2.0000      -0.344218        -9.3666 
 146   2.0000      -0.341174        -9.2838 
 147   2.0000      -0.339682        -9.2432 
 148   2.0000      -0.339055        -9.2262 
 149   2.0000      -0.333870        -9.0851 
 150   2.0000      -0.331924        -9.0321 
 151   2.0000      -0.330760        -9.0004 
 152   2.0000      -0.327371        -8.9082 
 153   2.0000      -0.325192        -8.8489 
 154   2.0000      -0.323619        -8.8061 
 155   2.0000      -0.322074        -8.7641 
 156   2.0000      -0.315137        -8.5753 
 157   2.0000      -0.310238        -8.4420 
 158   2.0000      -0.308567        -8.3965 
 159   2.0000      -0.303177        -8.2499 
 160   2.0000      -0.302105        -8.2207 
 161   2.0000      -0.300516        -8.1775 
 162   2.0000      -0.299088        -8.1386 
 163   2.0000      -0.294939        -8.0257 
 164   2.0000      -0.291071        -7.9205 
 165   2.0000      -0.289952        -7.8900 
 166   2.0000      -0.282457        -7.6861 
 167   2.0000      -0.274852        -7.4791 
 168   2.0000      -0.269597        -7.3361 
 169   2.0000      -0.260856        -7.0982 
 170   2.0000      -0.257107        -6.9962 
 171   2.0000      -0.255444        -6.9510 
 172   2.0000      -0.255202        -6.9444 
 173   2.0000      -0.251231        -6.8363 
 174   2.0000      -0.250750        -6.8233 
 175   2.0000      -0.246173        -6.6987 
 176   2.0000      -0.242953        -6.6111 
 177   2.0000      -0.242741        -6.6053 
 178   2.0000      -0.242034        -6.5861 
 179   2.0000      -0.239184        -6.5085 
 180   2.0000      -0.234097        -6.3701 
 181   2.0000      -0.215269        -5.8578 
 182   2.0000      -0.212250        -5.7756 
 183   2.0000      -0.210553        -5.7294 
 184   2.0000      -0.202928        -5.5219 
 185   0.0000      -0.049944        -1.3590 
 186   0.0000      -0.042230        -1.1491 
 187   0.0000      -0.035379        -0.9627 
 188   0.0000      -0.032720        -0.8904 
 189   0.0000      -0.023464        -0.6385 
 190   0.0000      -0.021739        -0.5915 
 191   0.0000       0.025419         0.6917 
 192   0.0000       0.040321         1.0972 
 193   0.0000       0.045846         1.2475 
 194   0.0000       0.050116         1.3637 
 195   0.0000       0.055421         1.5081 
 196   0.0000       0.065825         1.7912 
 197   0.0000       0.067576         1.8388 
 198   0.0000       0.071661         1.9500 
 199   0.0000       0.075652         2.0586 
 200   0.0000       0.077620         2.1121 
 201   0.0000       0.083751         2.2790 
 202   0.0000       0.084491         2.2991 
 203   0.0000       0.088815         2.4168 
 204   0.0000       0.093013         2.5310 
 205   0.0000       0.093998         2.5578 
 206   0.0000       0.101335         2.7575 
 207   0.0000       0.102339         2.7848 
 208   0.0000       0.104988         2.8569 
 209   0.0000       0.109759         2.9867 
 210   0.0000       0.110869         3.0169 
 211   0.0000       0.114895         3.1264 
 212   0.0000       0.116473         3.1694 
 213   0.0000       0.120471         3.2782 
 214   0.0000       0.122211         3.3255 
 215   0.0000       0.124645         3.3918 
 216   0.0000       0.125890         3.4256 
 217   0.0000       0.126650         3.4463 
 218   0.0000       0.130217         3.5434 
 219   0.0000       0.131480         3.5778 
 220   0.0000       0.132257         3.5989 
 221   0.0000       0.134904         3.6709 
 222   0.0000       0.137558         3.7432 
 223   0.0000       0.137807         3.7499 
 224   0.0000       0.144948         3.9442 
 225   0.0000       0.145709         3.9649 
 226   0.0000       0.147971         4.0265 
 227   0.0000       0.149344         4.0639 
 228   0.0000       0.152379         4.1464 
 229   0.0000       0.153502         4.1770 
 230   0.0000       0.155858         4.2411 
 231   0.0000       0.156386         4.2555 
 232   0.0000       0.160518         4.3679 
 233   0.0000       0.162833         4.4309 
 234   0.0000       0.164407         4.4738 
 235   0.0000       0.167017         4.5448 
 236   0.0000       0.168555         4.5866 
 237   0.0000       0.172952         4.7063 
 238   0.0000       0.176290         4.7971 
 239   0.0000       0.177699         4.8354 
 240   0.0000       0.179560         4.8861 
 241   0.0000       0.179922         4.8959 
 242   0.0000       0.182310         4.9609 
 243   0.0000       0.186510         5.0752 
 244   0.0000       0.189072         5.1449 
 245   0.0000       0.190093         5.1727 
 246   0.0000       0.192352         5.2342 
 247   0.0000       0.196899         5.3579 
 248   0.0000       0.197841         5.3835 
 249   0.0000       0.200638         5.4596 
 250   0.0000       0.202834         5.5194 
 251   0.0000       0.205464         5.5910 
 252   0.0000       0.206624         5.6225 
 253   0.0000       0.207937         5.6582 
 254   0.0000       0.210161         5.7188 
 255   0.0000       0.211434         5.7534 
 256   0.0000       0.213932         5.8214 
 257   0.0000       0.214877         5.8471 
 258   0.0000       0.216393         5.8883 
 259   0.0000       0.219153         5.9635 
 260   0.0000       0.221370         6.0238 
 261   0.0000       0.222277         6.0485 
 262   0.0000       0.224039         6.0964 
 263   0.0000       0.225335         6.1317 
 264   0.0000       0.226664         6.1678 
 265   0.0000       0.229321         6.2401 
 266   0.0000       0.231430         6.2975 
 267   0.0000       0.237745         6.4694 
 268   0.0000       0.238813         6.4984 
 269   0.0000       0.240508         6.5445 
 270   0.0000       0.243818         6.6346 
 271   0.0000       0.244934         6.6650 
 272   0.0000       0.248410         6.7596 
 273   0.0000       0.248741         6.7686 
 274   0.0000       0.254449         6.9239 
 275   0.0000       0.255513         6.9529 
 276   0.0000       0.259670         7.0660 
 277   0.0000       0.260155         7.0792 
 278   0.0000       0.263434         7.1684 
 279   0.0000       0.266075         7.2403 
 280   0.0000       0.268048         7.2939 
 281   0.0000       0.269113         7.3229 
 282   0.0000       0.271360         7.3841 
 283   0.0000       0.275547         7.4980 
 284   0.0000       0.278078         7.5669 
 285   0.0000       0.278993         7.5918 
 286   0.0000       0.283949         7.7266 
 287   0.0000       0.284732         7.7479 
 288   0.0000       0.286185         7.7875 
 289   0.0000       0.289022         7.8647 
 290   0.0000       0.290628         7.9084 
 291   0.0000       0.292763         7.9665 
 292   0.0000       0.295463         8.0399 
 293   0.0000       0.296461         8.0671 
 294   0.0000       0.298405         8.1200 
 295   0.0000       0.301929         8.2159 
 296   0.0000       0.304751         8.2927 
 297   0.0000       0.304863         8.2958 
 298   0.0000       0.309834         8.4310 
 299   0.0000       0.312224         8.4961 
 300   0.0000       0.313624         8.5341 
 301   0.0000       0.316114         8.6019 
 302   0.0000       0.317448         8.6382 
 303   0.0000       0.320663         8.7257 
 304   0.0000       0.322159         8.7664 
 305   0.0000       0.326101         8.8737 
 306   0.0000       0.327607         8.9146 
 307   0.0000       0.330678         8.9982 
 308   0.0000       0.332959         9.0603 
 309   0.0000       0.333071         9.0633 
 310   0.0000       0.335767         9.1367 
 311   0.0000       0.338085         9.1998 
 312   0.0000       0.339258         9.2317 
 313   0.0000       0.340967         9.2782 
 314   0.0000       0.342033         9.3072 
 315   0.0000       0.345486         9.4012 
 316   0.0000       0.349949         9.5226 
 317   0.0000       0.350602         9.5404 
 318   0.0000       0.352919         9.6034 
 319   0.0000       0.356289         9.6951 
 320   0.0000       0.357631         9.7316 
 321   0.0000       0.359685         9.7875 
 322   0.0000       0.363972         9.9042 
 323   0.0000       0.365850         9.9553 
 324   0.0000       0.366398         9.9702 
 325   0.0000       0.368552        10.0288 
 326   0.0000       0.372974        10.1491 
 327   0.0000       0.376451        10.2438 
 328   0.0000       0.378974        10.3124 
 329   0.0000       0.382244        10.4014 
 330   0.0000       0.383851        10.4451 
 331   0.0000       0.388424        10.5696 
 332   0.0000       0.388820        10.5803 
 333   0.0000       0.392544        10.6817 
 334   0.0000       0.394076        10.7234 
 335   0.0000       0.396527        10.7900 
 336   0.0000       0.398330        10.8391 
 337   0.0000       0.399846        10.8804 
 338   0.0000       0.401324        10.9206 
 339   0.0000       0.405231        11.0269 
 340   0.0000       0.407348        11.0845 
 341   0.0000       0.410124        11.1601 
 342   0.0000       0.415493        11.3061 
 343   0.0000       0.416571        11.3355 
 344   0.0000       0.418423        11.3859 
 345   0.0000       0.420013        11.4291 
 346   0.0000       0.421362        11.4658 
 347   0.0000       0.425385        11.5753 
 348   0.0000       0.425654        11.5826 
 349   0.0000       0.429914        11.6985 
 350   0.0000       0.431772        11.7491 
 351   0.0000       0.434957        11.8358 
 352   0.0000       0.439117        11.9490 
 353   0.0000       0.440664        11.9911 
 354   0.0000       0.443508        12.0685 
 355   0.0000       0.447322        12.1723 
 356   0.0000       0.448398        12.2015 
 357   0.0000       0.451367        12.2823 
 358   0.0000       0.454906        12.3786 
 359   0.0000       0.458384        12.4733 
 360   0.0000       0.460947        12.5430 
 361   0.0000       0.462986        12.5985 
 362   0.0000       0.465451        12.6656 
 363   0.0000       0.467634        12.7250 
 364   0.0000       0.468946        12.7607 
 365   0.0000       0.473243        12.8776 
 366   0.0000       0.476116        12.9558 
 367   0.0000       0.478121        13.0103 
 368   0.0000       0.481131        13.0923 
 369   0.0000       0.482886        13.1400 
 370   0.0000       0.484580        13.1861 
 371   0.0000       0.489979        13.3330 
 372   0.0000       0.492323        13.3968 
 373   0.0000       0.493163        13.4197 
 374   0.0000       0.493748        13.4356 
 375   0.0000       0.496539        13.5115 
 376   0.0000       0.502059        13.6617 
 377   0.0000       0.503812        13.7094 
 378   0.0000       0.504598        13.7308 
 379   0.0000       0.505162        13.7461 
 380   0.0000       0.508575        13.8390 
 381   0.0000       0.513709        13.9787 
 382   0.0000       0.513910        13.9842 
 383   0.0000       0.516780        14.0623 
 384   0.0000       0.520488        14.1632 
 385   0.0000       0.524184        14.2638 
 386   0.0000       0.526730        14.3331 
 387   0.0000       0.528480        14.3807 
 388   0.0000       0.530045        14.4233 
 389   0.0000       0.535235        14.5645 
 390   0.0000       0.536609        14.6019 
 391   0.0000       0.538121        14.6430 
 392   0.0000       0.539478        14.6799 
 393   0.0000       0.543856        14.7991 
 394   0.0000       0.546742        14.8776 
 395   0.0000       0.549243        14.9457 
 396   0.0000       0.552257        15.0277 
 397   0.0000       0.553572        15.0635 
 398   0.0000       0.559425        15.2227 
 399   0.0000       0.561197        15.2709 
 400   0.0000       0.565788        15.3959 
 401   0.0000       0.567940        15.4544 
 402   0.0000       0.569780        15.5045 
 403   0.0000       0.571088        15.5401 
 404   0.0000       0.572168        15.5695 
 405   0.0000       0.575947        15.6723 
 406   0.0000       0.580211        15.7883 
 407   0.0000       0.583026        15.8650 
 408   0.0000       0.584976        15.9180 
 409   0.0000       0.585321        15.9274 
 410   0.0000       0.588859        16.0237 
 411   0.0000       0.591939        16.1075 
 412   0.0000       0.595093        16.1933 
 413   0.0000       0.597871        16.2689 
 414   0.0000       0.601161        16.3584 
 415   0.0000       0.606552        16.5051 
 416   0.0000       0.608489        16.5578 
 417   0.0000       0.610040        16.6000 
 418   0.0000       0.613496        16.6941 
 419   0.0000       0.615609        16.7516 
 420   0.0000       0.616952        16.7881 
 421   0.0000       0.625175        17.0119 
 422   0.0000       0.628038        17.0898 
 423   0.0000       0.632704        17.2168 
 424   0.0000       0.634398        17.2628 
 425   0.0000       0.639385        17.3986 
 426   0.0000       0.640403        17.4262 
 427   0.0000       0.644168        17.5287 
 428   0.0000       0.645000        17.5514 
 429   0.0000       0.648633        17.6502 
 430   0.0000       0.652798        17.7635 
 431   0.0000       0.658358        17.9148 
 432   0.0000       0.659727        17.9521 
 433   0.0000       0.662905        18.0386 
 434   0.0000       0.664237        18.0748 
 435   0.0000       0.669683        18.2230 
 436   0.0000       0.675393        18.3784 
 437   0.0000       0.677916        18.4470 
 438   0.0000       0.683680        18.6039 
 439   0.0000       0.685986        18.6666 
 440   0.0000       0.690401        18.7868 
 441   0.0000       0.691263        18.8102 
 442   0.0000       0.692074        18.8323 
 443   0.0000       0.695527        18.9262 
 444   0.0000       0.695819        18.9342 
 445   0.0000       0.703233        19.1359 
 446   0.0000       0.706764        19.2320 
 447   0.0000       0.707674        19.2568 
 448   0.0000       0.714653        19.4467 
 449   0.0000       0.716364        19.4933 
 450   0.0000       0.718115        19.5409 
 451   0.0000       0.719144        19.5689 
 452   0.0000       0.723539        19.6885 
 453   0.0000       0.726631        19.7726 
 454   0.0000       0.732747        19.9390 
 455   0.0000       0.736508        20.0414 
 456   0.0000       0.741214        20.1694 
 457   0.0000       0.743042        20.2192 
 458   0.0000       0.744632        20.2625 
 459   0.0000       0.749332        20.3904 
 460   0.0000       0.753561        20.5054 
 461   0.0000       0.757083        20.6013 
 462   0.0000       0.759318        20.6621 
 463   0.0000       0.762502        20.7487 
 464   0.0000       0.766700        20.8630 
 465   0.0000       0.768108        20.9013 
 466   0.0000       0.773823        21.0568 
 467   0.0000       0.775992        21.1158 
 468   0.0000       0.778826        21.1929 
 469   0.0000       0.782113        21.2824 
 470   0.0000       0.790895        21.5213 
 471   0.0000       0.791644        21.5417 
 472   0.0000       0.795148        21.6371 
 473   0.0000       0.800017        21.7696 
 474   0.0000       0.805177        21.9100 
 475   0.0000       0.809771        22.0350 
 476   0.0000       0.812592        22.1118 
 477   0.0000       0.817088        22.2341 
 478   0.0000       0.818317        22.2676 
 479   0.0000       0.824226        22.4283 
 480   0.0000       0.827415        22.5151 
 481   0.0000       0.831817        22.6349 
 482   0.0000       0.835972        22.7480 
 483   0.0000       0.840133        22.8612 
 484   0.0000       0.841613        22.9015 
 485   0.0000       0.846746        23.0411 
 486   0.0000       0.848897        23.0997 
 487   0.0000       0.850217        23.1356 
 488   0.0000       0.859548        23.3895 
 489   0.0000       0.860510        23.4157 
 490   0.0000       0.866332        23.5741 
 491   0.0000       0.868430        23.6312 
 492   0.0000       0.873439        23.7675 
 493   0.0000       0.876043        23.8383 
 494   0.0000       0.882601        24.0168 
 495   0.0000       0.890806        24.2401 
 496   0.0000       0.893717        24.3193 
 497   0.0000       0.894533        24.3415 
 498   0.0000       0.901888        24.5416 
 499   0.0000       0.910584        24.7782 
 500   0.0000       0.912116        24.8199 
 501   0.0000       0.914649        24.8889 
 502   0.0000       0.915372        24.9085 
 503   0.0000       0.920939        25.0600 
 504   0.0000       0.925963        25.1967 
 505   0.0000       0.936761        25.4906 
 506   0.0000       0.940198        25.5841 
 507   0.0000       0.942109        25.6361 
 508   0.0000       0.945762        25.7355 
 509   0.0000       0.948191        25.8016 
 510   0.0000       0.953265        25.9397 
 511   0.0000       0.959263        26.1029 
 512   0.0000       0.964116        26.2349 
 513   0.0000       0.973034        26.4776 
 514   0.0000       0.978726        26.6325 
 515   0.0000       0.981705        26.7136 
 516   0.0000       0.988154        26.8890 
 517   0.0000       0.991266        26.9737 
 518   0.0000       1.002276        27.2733 
 519   0.0000       1.005916        27.3724 
 520   0.0000       1.008176        27.4339 
 521   0.0000       1.012680        27.5564 
 522   0.0000       1.021319        27.7915 
 523   0.0000       1.023008        27.8375 
 524   0.0000       1.029661        28.0185 
 525   0.0000       1.038294        28.2534 
 526   0.0000       1.044137        28.4124 
 527   0.0000       1.049771        28.5657 
 528   0.0000       1.052733        28.6463 
 529   0.0000       1.059360        28.8266 
 530   0.0000       1.062375        28.9087 
 531   0.0000       1.065898        29.0046 
 532   0.0000       1.074268        29.2323 
 533   0.0000       1.077279        29.3142 
 534   0.0000       1.080020        29.3888 
 535   0.0000       1.087757        29.5994 
 536   0.0000       1.092531        29.7293 
 537   0.0000       1.098137        29.8818 
 538   0.0000       1.103267        30.0214 
 539   0.0000       1.104117        30.0445 
 540   0.0000       1.107536        30.1376 
 541   0.0000       1.111259        30.2389 
 542   0.0000       1.112495        30.2725 
 543   0.0000       1.118647        30.4399 
 544   0.0000       1.123084        30.5607 
 545   0.0000       1.125154        30.6170 
 546   0.0000       1.131615        30.7928 
 547   0.0000       1.134926        30.8829 
 548   0.0000       1.136834        30.9348 
 549   0.0000       1.140822        31.0433 
 550   0.0000       1.149078        31.2680 
 551   0.0000       1.150986        31.3199 
 552   0.0000       1.160411        31.5764 
 553   0.0000       1.162074        31.6217 
 554   0.0000       1.167239        31.7622 
 555   0.0000       1.174771        31.9671 
 556   0.0000       1.177338        32.0370 
 557   0.0000       1.178531        32.0695 
 558   0.0000       1.181841        32.1595 
 559   0.0000       1.183780        32.2123 
 560   0.0000       1.187181        32.3048 
 561   0.0000       1.189972        32.3808 
 562   0.0000       1.194473        32.5033 
 563   0.0000       1.200286        32.6614 
 564   0.0000       1.206026        32.8176 
 565   0.0000       1.212607        32.9967 
 566   0.0000       1.214968        33.0609 
 567   0.0000       1.221724        33.2448 
 568   0.0000       1.228772        33.4366 
 569   0.0000       1.231434        33.5090 
 570   0.0000       1.233760        33.5723 
 571   0.0000       1.235924        33.6312 
 572   0.0000       1.238792        33.7092 
 573   0.0000       1.246661        33.9234 
 574   0.0000       1.252760        34.0893 
 575   0.0000       1.255516        34.1643 
 576   0.0000       1.259973        34.2856 
 577   0.0000       1.262715        34.3602 
 578   0.0000       1.263681        34.3865 
 579   0.0000       1.268892        34.5283 
 580   0.0000       1.273812        34.6622 
 581   0.0000       1.275207        34.7002 
 582   0.0000       1.281335        34.8669 
 583   0.0000       1.294638        35.2289 
 584   0.0000       1.298335        35.3295 
 585   0.0000       1.299992        35.3746 
 586   0.0000       1.305673        35.5292 
 587   0.0000       1.308000        35.5925 
 588   0.0000       1.310234        35.6533 
 589   0.0000       1.313973        35.7550 
 590   0.0000       1.315756        35.8035 
 591   0.0000       1.322598        35.9897 
 592   0.0000       1.327856        36.1328 
 593   0.0000       1.329086        36.1663 
 594   0.0000       1.336775        36.3755 
 595   0.0000       1.337839        36.4044 
 596   0.0000       1.341309        36.4989 
 597   0.0000       1.343778        36.5661 
 598   0.0000       1.348168        36.6855 
 599   0.0000       1.349925        36.7333 
 600   0.0000       1.351960        36.7887 
 601   0.0000       1.354341        36.8535 
 602   0.0000       1.357249        36.9326 
 603   0.0000       1.361676        37.0531 
 604   0.0000       1.362097        37.0645 
 605   0.0000       1.368956        37.2512 
 606   0.0000       1.369540        37.2671 
 607   0.0000       1.373370        37.3713 
 608   0.0000       1.377879        37.4940 
 609   0.0000       1.379178        37.5293 
 610   0.0000       1.383662        37.6514 
 611   0.0000       1.385737        37.7078 
 612   0.0000       1.388783        37.7907 
 613   0.0000       1.392375        37.8884 
 614   0.0000       1.397083        38.0166 
 615   0.0000       1.397675        38.0327 
 616   0.0000       1.401232        38.1295 
 617   0.0000       1.406976        38.2858 
 618   0.0000       1.411100        38.3980 
 619   0.0000       1.416939        38.5569 
 620   0.0000       1.425008        38.7764 
 621   0.0000       1.430835        38.9350 
 622   0.0000       1.432505        38.9804 
 623   0.0000       1.433670        39.0121 
 624   0.0000       1.439421        39.1686 
 625   0.0000       1.442118        39.2420 
 626   0.0000       1.444860        39.3166 
 627   0.0000       1.452074        39.5130 
 628   0.0000       1.454911        39.5901 
 629   0.0000       1.458260        39.6813 
 630   0.0000       1.464374        39.8476 
 631   0.0000       1.466136        39.8956 
 632   0.0000       1.469462        39.9861 
 633   0.0000       1.470857        40.0241 
 634   0.0000       1.471868        40.0516 
 635   0.0000       1.477957        40.2172 
 636   0.0000       1.481413        40.3113 
 637   0.0000       1.482398        40.3381 
 638   0.0000       1.486424        40.4476 
 639   0.0000       1.488779        40.5117 
 640   0.0000       1.489960        40.5439 
 641   0.0000       1.494281        40.6615 
 642   0.0000       1.497650        40.7531 
 643   0.0000       1.500651        40.8348 
 644   0.0000       1.503411        40.9099 
 645   0.0000       1.505413        40.9644 
 646   0.0000       1.512193        41.1489 
 647   0.0000       1.516148        41.2565 
 648   0.0000       1.520890        41.3855 
 649   0.0000       1.524163        41.4746 
 650   0.0000       1.528534        41.5935 
 651   0.0000       1.532618        41.7047 
 652   0.0000       1.534075        41.7443 
 653   0.0000       1.537598        41.8402 
 654   0.0000       1.540272        41.9129 
 655   0.0000       1.545897        42.0660 
 656   0.0000       1.551351        42.2144 
 657   0.0000       1.553001        42.2593 
 658   0.0000       1.556983        42.3677 
 659   0.0000       1.559640        42.4400 
 660   0.0000       1.562617        42.5210 
 661   0.0000       1.564113        42.5617 
 662   0.0000       1.569198        42.7001 
 663   0.0000       1.577444        42.9244 
 664   0.0000       1.583379        43.0859 
 665   0.0000       1.584433        43.1146 
 666   0.0000       1.589296        43.2469 
 667   0.0000       1.591845        43.3163 
 668   0.0000       1.596140        43.4332 
 669   0.0000       1.600372        43.5483 
 670   0.0000       1.604311        43.6555 
 671   0.0000       1.605693        43.6931 
 672   0.0000       1.610102        43.8131 
 673   0.0000       1.611326        43.8464 
 674   0.0000       1.614670        43.9374 
 675   0.0000       1.616567        43.9890 
 676   0.0000       1.619267        44.0625 
 677   0.0000       1.621002        44.1097 
 678   0.0000       1.628228        44.3063 
 679   0.0000       1.631551        44.3967 
 680   0.0000       1.636658        44.5357 
 681   0.0000       1.637059        44.5466 
 682   0.0000       1.640480        44.6397 
 683   0.0000       1.644568        44.7510 
 684   0.0000       1.651727        44.9458 
 685   0.0000       1.656166        45.0666 
 686   0.0000       1.663918        45.2775 
 687   0.0000       1.670052        45.4444 
 688   0.0000       1.673413        45.5359 
 689   0.0000       1.674985        45.5787 
 690   0.0000       1.678520        45.6748 
 691   0.0000       1.687650        45.9233 
 692   0.0000       1.689726        45.9798 
 693   0.0000       1.694125        46.0995 
 694   0.0000       1.702988        46.3406 
 695   0.0000       1.706855        46.4459 
 696   0.0000       1.712083        46.5882 
 697   0.0000       1.717030        46.7228 
 698   0.0000       1.723561        46.9005 
 699   0.0000       1.727615        47.0108 
 700   0.0000       1.732610        47.1467 
 701   0.0000       1.738402        47.3043 
 702   0.0000       1.750391        47.6306 
 703   0.0000       1.751196        47.6525 
 704   0.0000       1.754371        47.7389 
 705   0.0000       1.762571        47.9620 
 706   0.0000       1.768220        48.1157 
 707   0.0000       1.776106        48.3303 
 708   0.0000       1.779160        48.4134 
 709   0.0000       1.784474        48.5580 
 710   0.0000       1.790331        48.7174 
 711   0.0000       1.794793        48.8388 
 712   0.0000       1.797733        48.9188 
 713   0.0000       1.811863        49.3033 
 714   0.0000       1.816330        49.4249 
 715   0.0000       1.823742        49.6265 
 716   0.0000       1.826442        49.7000 
 717   0.0000       1.841270        50.1035 
 718   0.0000       1.848747        50.3070 
 719   0.0000       1.855512        50.4910 
 720   0.0000       1.859667        50.6041 
 721   0.0000       1.864785        50.7434 
 722   0.0000       1.868584        50.8468 
 723   0.0000       1.870347        50.8947 
 724   0.0000       1.874175        50.9989 
 725   0.0000       1.879224        51.1363 
 726   0.0000       1.883296        51.2471 
 727   0.0000       1.889420        51.4137 
 728   0.0000       1.895049        51.5669 
 729   0.0000       1.905032        51.8385 
 730   0.0000       1.907411        51.9033 
 731   0.0000       1.913236        52.0618 
 732   0.0000       1.922356        52.3100 
 733   0.0000       1.923203        52.3330 
 734   0.0000       1.935268        52.6613 
 735   0.0000       1.937643        52.7259 
 736   0.0000       1.941045        52.8185 
 737   0.0000       1.950289        53.0701 
 738   0.0000       1.953046        53.1451 
 739   0.0000       1.961637        53.3789 
 740   0.0000       1.962858        53.4121 
 741   0.0000       1.970534        53.6210 
 742   0.0000       1.973903        53.7126 
 743   0.0000       1.982186        53.9380 
 744   0.0000       1.986076        54.0439 
 745   0.0000       1.989822        54.1458 
 746   0.0000       2.000334        54.4319 
 747   0.0000       2.002676        54.4956 
 748   0.0000       2.006387        54.5966 
 749   0.0000       2.009256        54.6746 
 750   0.0000       2.017620        54.9022 
 751   0.0000       2.020285        54.9748 
 752   0.0000       2.028862        55.2082 
 753   0.0000       2.032945        55.3192 
 754   0.0000       2.035916        55.4001 
 755   0.0000       2.041057        55.5400 
 756   0.0000       2.050229        55.7896 
 757   0.0000       2.056603        55.9630 
 758   0.0000       2.062453        56.1222 
 759   0.0000       2.065435        56.2033 
 760   0.0000       2.066630        56.2359 
 761   0.0000       2.070770        56.3485 
 762   0.0000       2.074929        56.4617 
 763   0.0000       2.077806        56.5400 
 764   0.0000       2.081366        56.6368 
 765   0.0000       2.084402        56.7195 
 766   0.0000       2.085060        56.7374 
 767   0.0000       2.087819        56.8124 
 768   0.0000       2.092581        56.9420 
 769   0.0000       2.093447        56.9656 
 770   0.0000       2.097524        57.0765 
 771   0.0000       2.102483        57.2115 
 772   0.0000       2.105812        57.3021 
 773   0.0000       2.109509        57.4027 
 774   0.0000       2.112363        57.4803 
 775   0.0000       2.117745        57.6268 
 776   0.0000       2.119700        57.6800 
 777   0.0000       2.124453        57.8093 
 778   0.0000       2.131631        58.0046 
 779   0.0000       2.132896        58.0390 
 780   0.0000       2.136634        58.1408 
 781   0.0000       2.139786        58.2265 
 782   0.0000       2.147349        58.4323 
 783   0.0000       2.152338        58.5681 
 784   0.0000       2.155233        58.6469 
 785   0.0000       2.157296        58.7030 
 786   0.0000       2.165783        58.9339 
 787   0.0000       2.172664        59.1212 
 788   0.0000       2.179386        59.3041 
 789   0.0000       2.181457        59.3605 
 790   0.0000       2.186943        59.5097 
 791   0.0000       2.190868        59.6166 
 792   0.0000       2.194870        59.7254 
 793   0.0000       2.199518        59.8519 
 794   0.0000       2.206065        60.0301 
 795   0.0000       2.207029        60.0563 
 796   0.0000       2.211305        60.1727 
 797   0.0000       2.214151        60.2501 
 798   0.0000       2.218535        60.3694 
 799   0.0000       2.221135        60.4402 
 800   0.0000       2.222521        60.4779 
 801   0.0000       2.230945        60.7071 
 802   0.0000       2.235958        60.8435 
 803   0.0000       2.237968        60.8982 
 804   0.0000       2.243403        61.0461 
 805   0.0000       2.248104        61.1740 
 806   0.0000       2.254814        61.3566 
 807   0.0000       2.259179        61.4754 
 808   0.0000       2.261975        61.5515 
 809   0.0000       2.262324        61.5610 
 810   0.0000       2.266342        61.6703 
 811   0.0000       2.268815        61.7376 
 812   0.0000       2.272319        61.8329 
 813   0.0000       2.273207        61.8571 
 814   0.0000       2.274907        61.9034 
 815   0.0000       2.276729        61.9529 
 816   0.0000       2.282489        62.1097 
 817   0.0000       2.290325        62.3229 
 818   0.0000       2.292936        62.3939 
 819   0.0000       2.295793        62.4717 
 820   0.0000       2.297342        62.5138 
 821   0.0000       2.298186        62.5368 
 822   0.0000       2.302806        62.6625 
 823   0.0000       2.304535        62.7096 
 824   0.0000       2.308156        62.8081 
 825   0.0000       2.311607        62.9020 
 826   0.0000       2.316890        63.0458 
 827   0.0000       2.321741        63.1778 
 828   0.0000       2.323363        63.2219 
 829   0.0000       2.324492        63.2526 
 830   0.0000       2.328999        63.3753 
 831   0.0000       2.331388        63.4403 
 832   0.0000       2.334303        63.5196 
 833   0.0000       2.337803        63.6149 
 834   0.0000       2.342850        63.7522 
 835   0.0000       2.343854        63.7795 
 836   0.0000       2.348611        63.9090 
 837   0.0000       2.351469        63.9867 
 838   0.0000       2.352162        64.0056 
 839   0.0000       2.353471        64.0412 
 840   0.0000       2.359590        64.2077 
 841   0.0000       2.360153        64.2230 
 842   0.0000       2.361187        64.2512 
 843   0.0000       2.364752        64.3482 
 844   0.0000       2.371842        64.5411 
 845   0.0000       2.373870        64.5963 
 846   0.0000       2.376340        64.6635 
 847   0.0000       2.378743        64.7289 
 848   0.0000       2.380398        64.7739 
 849   0.0000       2.382172        64.8222 
 850   0.0000       2.384051        64.8733 
 851   0.0000       2.385448        64.9113 
 852   0.0000       2.388377        64.9910 
 853   0.0000       2.391798        65.0841 
 854   0.0000       2.398986        65.2797 
 855   0.0000       2.400315        65.3159 
 856   0.0000       2.405945        65.4691 
 857   0.0000       2.409840        65.5751 
 858   0.0000       2.412309        65.6423 
 859   0.0000       2.420301        65.8597 
 860   0.0000       2.424163        65.9648 
 861   0.0000       2.429074        66.0985 
 862   0.0000       2.434373        66.2426 
 863   0.0000       2.437041        66.3153 
 864   0.0000       2.441799        66.4447 
 865   0.0000       2.443903        66.5020 
 866   0.0000       2.446718        66.5786 
 867   0.0000       2.449145        66.6446 
 868   0.0000       2.453932        66.7749 
 869   0.0000       2.458989        66.9125 
 870   0.0000       2.468271        67.1651 
 871   0.0000       2.471194        67.2446 
 872   0.0000       2.475192        67.3534 
 873   0.0000       2.477045        67.4038 
 874   0.0000       2.483034        67.5668 
 875   0.0000       2.491785        67.8049 
 876   0.0000       2.499804        68.0231 
 877   0.0000       2.502892        68.1071 
 878   0.0000       2.504802        68.1591 
 879   0.0000       2.507965        68.2452 
 880   0.0000       2.515551        68.4516 
 881   0.0000       2.518392        68.5289 
 882   0.0000       2.526623        68.7529 
 883   0.0000       2.530492        68.8582 
 884   0.0000       2.533858        68.9498 
 885   0.0000       2.539990        69.1166 
 886   0.0000       2.540891        69.1412 
 887   0.0000       2.547863        69.3309 
 888   0.0000       2.553283        69.4784 
 889   0.0000       2.557967        69.6058 
 890   0.0000       2.558625        69.6237 
 891   0.0000       2.568428        69.8905 
 892   0.0000       2.569878        69.9299 
 893   0.0000       2.582873        70.2836 
 894   0.0000       2.591000        70.5047 
 895   0.0000       2.595374        70.6237 
 896   0.0000       2.599070        70.7243 
 897   0.0000       2.600232        70.7559 
 898   0.0000       2.610273        71.0291 
 899   0.0000       2.612094        71.0787 
 900   0.0000       2.620580        71.3096 
 901   0.0000       2.623838        71.3983 
 902   0.0000       2.624594        71.4188 
 903   0.0000       2.631601        71.6095 
 904   0.0000       2.632669        71.6386 
 905   0.0000       2.636667        71.7474 
 906   0.0000       2.641063        71.8670 
 907   0.0000       2.648835        72.0785 
 908   0.0000       2.652638        72.1820 
 909   0.0000       2.655501        72.2598 
 910   0.0000       2.664222        72.4972 
 911   0.0000       2.669625        72.6442 
 912   0.0000       2.675284        72.7982 
 913   0.0000       2.678522        72.8863 
 914   0.0000       2.680996        72.9536 
 915   0.0000       2.682904        73.0055 
 916   0.0000       2.688330        73.1532 
 917   0.0000       2.693175        73.2850 
 918   0.0000       2.695936        73.3602 
 919   0.0000       2.701995        73.5250 
 920   0.0000       2.703951        73.5783 
 921   0.0000       2.706173        73.6387 
 922   0.0000       2.707513        73.6752 
 923   0.0000       2.714960        73.8778 
 924   0.0000       2.718439        73.9725 
 925   0.0000       2.723234        74.1030 
 926   0.0000       2.724892        74.1481 
 927   0.0000       2.728270        74.2400 
 928   0.0000       2.731269        74.3216 
 929   0.0000       2.732484        74.3547 
 930   0.0000       2.741463        74.5990 
 931   0.0000       2.743403        74.6518 
 932   0.0000       2.745045        74.6965 
 933   0.0000       2.752794        74.9073 
 934   0.0000       2.760618        75.1202 
 935   0.0000       2.764060        75.2139 
 936   0.0000       2.767997        75.3210 
 937   0.0000       2.770787        75.3969 
 938   0.0000       2.775112        75.5146 
 939   0.0000       2.778122        75.5965 
 940   0.0000       2.782525        75.7163 
 941   0.0000       2.786173        75.8156 
 942   0.0000       2.787383        75.8485 
 943   0.0000       2.796124        76.0864 
 944   0.0000       2.798284        76.1452 
 945   0.0000       2.805261        76.3350 
 946   0.0000       2.808567        76.4250 
 947   0.0000       2.809101        76.4395 
 948   0.0000       2.815787        76.6215 
 949   0.0000       2.816604        76.6437 
 950   0.0000       2.820572        76.7517 
 951   0.0000       2.824378        76.8552 
 952   0.0000       2.826383        76.9098 
 953   0.0000       2.838334        77.2350 
 954   0.0000       2.842372        77.3449 
 955   0.0000       2.846445        77.4557 
 956   0.0000       2.848026        77.4987 
 957   0.0000       2.851033        77.5805 
 958   0.0000       2.856248        77.7225 
 959   0.0000       2.861970        77.8782 
 960   0.0000       2.865244        77.9673 
 961   0.0000       2.869421        78.0809 
 962   0.0000       2.871635        78.1412 
 963   0.0000       2.872360        78.1609 
 964   0.0000       2.877586        78.3031 
 965   0.0000       2.883436        78.4623 
 966   0.0000       2.894146        78.7537 
 967   0.0000       2.897830        78.8540 
 968   0.0000       2.901625        78.9572 
 969   0.0000       2.903004        78.9948 
 970   0.0000       2.915914        79.3461 
 971   0.0000       2.918456        79.4152 
 972   0.0000       2.926045        79.6217 
 973   0.0000       2.930517        79.7434 
 974   0.0000       2.934323        79.8470 
 975   0.0000       2.939889        79.9984 
 976   0.0000       2.945403        80.1485 
 977   0.0000       2.948661        80.2372 
 978   0.0000       2.951669        80.3190 
 979   0.0000       2.960035        80.5467 
 980   0.0000       2.964275        80.6620 
 981   0.0000       2.979213        81.0685 
 982   0.0000       2.990727        81.3818 
 983   0.0000       2.992956        81.4425 
 984   0.0000       2.997994        81.5796 
 985   0.0000       3.002263        81.6957 
 986   0.0000       3.009036        81.8800 
 987   0.0000       3.011415        81.9448 
 988   0.0000       3.015161        82.0467 
 989   0.0000       3.019413        82.1624 
 990   0.0000       3.025360        82.3242 
 991   0.0000       3.026611        82.3583 
 992   0.0000       3.029865        82.4468 
 993   0.0000       3.032659        82.5228 
 994   0.0000       3.036531        82.6282 
 995   0.0000       3.037631        82.6582 
 996   0.0000       3.044820        82.8538 
 997   0.0000       3.048275        82.9478 
 998   0.0000       3.049878        82.9914 
 999   0.0000       3.053947        83.1021 
 1000   0.0000       3.057091        83.1877 
 1001   0.0000       3.062984        83.3480 
 1002   0.0000       3.066872        83.4538 
 1003   0.0000       3.075036        83.6760 
 1004   0.0000       3.084825        83.9423 
 1005   0.0000       3.086374        83.9845 
 1006   0.0000       3.090146        84.0872 
 1007   0.0000       3.091990        84.1373 
 1008   0.0000       3.096709        84.2657 
 1009   0.0000       3.098942        84.3265 
 1010   0.0000       3.104178        84.4690 
 1011   0.0000       3.108759        84.5936 
 1012   0.0000       3.111228        84.6608 
 1013   0.0000       3.117738        84.8380 
 1014   0.0000       3.120568        84.9150 
 1015   0.0000       3.125416        85.0469 
 1016   0.0000       3.130615        85.1884 
 1017   0.0000       3.133763        85.2740 
 1018   0.0000       3.138403        85.4003 
 1019   0.0000       3.141576        85.4866 
 1020   0.0000       3.147976        85.6608 
 1021   0.0000       3.148812        85.6835 
 1022   0.0000       3.154726        85.8444 
 1023   0.0000       3.156801        85.9009 
 1024   0.0000       3.159083        85.9630 
 1025   0.0000       3.164583        86.1127 
 1026   0.0000       3.169516        86.2469 
 1027   0.0000       3.175857        86.4195 
 1028   0.0000       3.181085        86.5617 
 1029   0.0000       3.187821        86.7450 
 1030   0.0000       3.188990        86.7768 
 1031   0.0000       3.193231        86.8922 
 1032   0.0000       3.198755        87.0425 
 1033   0.0000       3.202220        87.1368 
 1034   0.0000       3.205257        87.2195 
 1035   0.0000       3.209722        87.3410 
 1036   0.0000       3.211912        87.4006 
 1037   0.0000       3.214965        87.4836 
 1038   0.0000       3.220978        87.6473 
 1039   0.0000       3.224639        87.7469 
 1040   0.0000       3.229851        87.8887 
 1041   0.0000       3.231217        87.9259 
 1042   0.0000       3.233389        87.9850 
 1043   0.0000       3.239056        88.1392 
 1044   0.0000       3.242484        88.2325 
 1045   0.0000       3.247269        88.3627 
 1046   0.0000       3.252399        88.5023 
 1047   0.0000       3.263501        88.8044 
 1048   0.0000       3.266504        88.8861 
 1049   0.0000       3.267951        88.9255 
 1050   0.0000       3.275391        89.1279 
 1051   0.0000       3.282392        89.3184 
 1052   0.0000       3.284666        89.3803 
 1053   0.0000       3.285469        89.4022 
 1054   0.0000       3.288266        89.4783 
 1055   0.0000       3.290234        89.5318 
 1056   0.0000       3.299708        89.7896 
 1057   0.0000       3.308303        90.0235 
 1058   0.0000       3.309237        90.0489 
 1059   0.0000       3.315975        90.2323 
 1060   0.0000       3.318760        90.3080 
 1061   0.0000       3.324588        90.4666 
 1062   0.0000       3.328241        90.5660 
 1063   0.0000       3.332246        90.6750 
 1064   0.0000       3.336713        90.7966 
 1065   0.0000       3.341200        90.9187 
 1066   0.0000       3.344856        91.0182 
 1067   0.0000       3.347690        91.0953 
 1068   0.0000       3.358841        91.3987 
 1069   0.0000       3.364043        91.5403 
 1070   0.0000       3.370373        91.7125 
 1071   0.0000       3.373906        91.8087 
 1072   0.0000       3.380689        91.9932 
 1073   0.0000       3.388524        92.2064 
 1074   0.0000       3.394165        92.3599 
 1075   0.0000       3.394460        92.3680 
 1076   0.0000       3.401724        92.5656 
 1077   0.0000       3.408229        92.7426 
 1078   0.0000       3.415440        92.9388 
 1079   0.0000       3.419099        93.0384 
 1080   0.0000       3.419823        93.0581 
 1081   0.0000       3.433452        93.4290 
 1082   0.0000       3.435801        93.4929 
 1083   0.0000       3.436411        93.5095 
 1084   0.0000       3.446814        93.7926 
 1085   0.0000       3.450901        93.9038 
 1086   0.0000       3.460052        94.1528 
 1087   0.0000       3.469000        94.3963 
 1088   0.0000       3.473869        94.5288 
 1089   0.0000       3.476805        94.6087 
 1090   0.0000       3.483017        94.7777 
 1091   0.0000       3.485551        94.8467 
 1092   0.0000       3.494240        95.0831 
 1093   0.0000       3.497725        95.1779 
 1094   0.0000       3.505292        95.3839 
 1095   0.0000       3.510677        95.5304 
 1096   0.0000       3.519086        95.7592 
 1097   0.0000       3.527442        95.9866 
 1098   0.0000       3.535686        96.2109 
 1099   0.0000       3.543038        96.4110 
 1100   0.0000       3.547106        96.5217 
 1101   0.0000       3.549863        96.5967 
 1102   0.0000       3.554756        96.7298 
 1103   0.0000       3.562306        96.9353 
 1104   0.0000       3.562951        96.9528 
 1105   0.0000       3.574655        97.2713 
 1106   0.0000       3.582266        97.4784 
 1107   0.0000       3.587204        97.6128 
 1108   0.0000       3.590898        97.7133 
 1109   0.0000       3.596093        97.8547 
 1110   0.0000       3.612540        98.3022 
 1111   0.0000       3.617716        98.4431 
 1112   0.0000       3.622696        98.5786 
 1113   0.0000       3.627610        98.7123 
 1114   0.0000       3.634956        98.9122 
 1115   0.0000       3.642167        99.1084 
 1116   0.0000       3.646467        99.2254 
 1117   0.0000       3.649784        99.3157 
 1118   0.0000       3.653580        99.4190 
 1119   0.0000       3.658004        99.5393 
 1120   0.0000       3.661610        99.6375 
 1121   0.0000       3.667869        99.8078 
 1122   0.0000       3.691948       100.4630 
 1123   0.0000       3.695381       100.5564 
 1124   0.0000       3.697880       100.6244 
 1125   0.0000       3.706929       100.8707 
 1126   0.0000       3.707232       100.8789 
 1127   0.0000       3.727948       101.4426 
 1128   0.0000       3.747647       101.9787 
 1129   0.0000       3.753496       102.1378 
 1130   0.0000       3.762160       102.3736 
 1131   0.0000       3.772326       102.6502 
 1132   0.0000       3.792383       103.1960 
 1133   0.0000       3.797559       103.3368 
 1134   0.0000       3.805495       103.5528 
 1135   0.0000       3.810873       103.6991 
 1136   0.0000       3.821642       103.9922 
 1137   0.0000       3.827064       104.1397 
 1138   0.0000       3.853449       104.8577 
 1139   0.0000       3.862967       105.1167 
 1140   0.0000       3.875023       105.4447 
 1141   0.0000       3.880703       105.5993 
 1142   0.0000       3.899151       106.1013 
 1143   0.0000       3.933467       107.0351 
 1144   0.0000       3.970169       108.0338 
 1145   0.0000       3.974625       108.1550 
 1146   0.0000       3.979515       108.2881 
 1147   0.0000       4.042175       109.9932 
 1148   0.0000       4.065751       110.6347 
 1149   0.0000       4.135490       112.5324 
 1150   0.0000       4.162412       113.2650 
 1151   0.0000       4.170690       113.4902 
 1152   0.0000       4.191941       114.0685 
 1153   0.0000       4.193034       114.0982 
 1154   0.0000       4.203510       114.3833 
 1155   0.0000       4.215488       114.7093 
 1156   0.0000       4.226105       114.9982 
 1157   0.0000       4.258243       115.8727 
 1158   0.0000       4.268528       116.1525 
 1159   0.0000       4.284958       116.5996 
 1160   0.0000       4.300587       117.0249 
 1161   0.0000       4.316014       117.4447 
 1162   0.0000       4.323010       117.6351 
 1163   0.0000       4.345403       118.2444 
 1164   0.0000       4.362390       118.7067 
 1165   0.0000       4.366215       118.8107 
 1166   0.0000       4.385397       119.3327 
 1167   0.0000       4.406168       119.8979 
 1168   0.0000       4.414335       120.1201 
 1169   0.0000       4.423434       120.3678 
 1170   0.0000       4.435954       120.7084 
 1171   0.0000       4.514806       122.8541 
 1172   0.0000       4.521559       123.0379 
 1173   0.0000       4.539262       123.5196 
 1174   0.0000       4.540813       123.5618 
 1175   0.0000       4.640278       126.2684 
 1176   0.0000       4.645119       126.4001 
 1177   0.0000       4.667650       127.0132 
 1178   0.0000       4.883171       132.8778 
 1179   0.0000       4.917023       133.7990 
 1180   0.0000       4.933306       134.2421 
 1181   0.0000       5.002925       136.1365 
 1182   0.0000       5.042750       137.2202 
 1183   0.0000       5.065462       137.8382 
 1184   0.0000      21.436462       583.3158 
 1185   0.0000      21.515236       585.4593 
 1186   0.0000      21.975843       597.9931 
 1187   0.0000      22.003221       598.7381 
 1188   0.0000      22.010770       598.9435 
 1189   0.0000      22.024126       599.3069 
 1190   0.0000      22.039303       599.7199 
 1191   0.0000      22.148156       602.6820 
 1192   0.0000      22.173598       603.3743 
 1193   0.0000      22.175598       603.4287 
 1194   0.0000      22.200776       604.1138 
 1195   0.0000      22.216753       604.5486 
 1196   0.0000      22.218206       604.5881 
 1197   0.0000      22.252785       605.5291 
 1198   0.0000      22.260697       605.7444 
 1199   0.0000      22.265657       605.8793 
 1200   0.0000      22.269355       605.9800 
 1201   0.0000      22.314984       607.2216 
 1202   0.0000      22.322612       607.4291 
 1203   0.0000      22.342491       607.9701 
 1204   0.0000      22.376216       608.8878 
 1205   0.0000      22.379774       608.9846 
 1206   0.0000      22.389930       609.2610 
 1207   0.0000      22.418910       610.0496 
 1208   0.0000      22.427932       610.2951 
 1209   0.0000      22.458412       611.1244 
 1210   0.0000      22.461754       611.2154 
 1211   0.0000      22.484303       611.8290 
 1212   0.0000      22.519890       612.7974 
 1213   0.0000      22.597487       614.9089 
 1214   0.0000      43.742707      1190.2996 
 1215   0.0000      43.819567      1192.3910 
 1216   0.0000      43.856392      1193.3931 
 1217   0.0000      43.872674      1193.8361 
 1218   0.0000      43.891712      1194.3542 
 1219   0.0000      43.904718      1194.7081 
 1220   0.0000      43.963713      1196.3134 
 1221   0.0000      43.966153      1196.3798 
 1222   0.0000      44.002916      1197.3802 
 1223   0.0000      44.020531      1197.8596 
 1224   0.0000      44.034190      1198.2312 
 1225   0.0000      44.086604      1199.6575 
 1226   0.0000      44.110183      1200.2991 
 1227   0.0000      44.117461      1200.4971 
 1228   0.0000      44.209685      1203.0067 
 1229   0.0000      44.238213      1203.7830 
 1230   0.0000      44.255157      1204.2440 
 1231   0.0000      44.343521      1206.6486 
Total SCF time: 0 days 0 hours 3 min 10 sec 

Maximum memory used throughout the entire SCF-calculation: 636.2 MB


-------------------------------------------------------------------------------
                          DFT DISPERSION CORRECTION                            
                                                                               
                                 DFTD4 V2.5                                    
-------------------------------------------------------------------------------
Starting D4
-------------------------   ----------------
Dispersion correction           -0.050382508
-------------------------   ----------------

------------------   -----------------
gCP correction             0.092457152
------------------   -----------------

-------------------------   --------------------
FINAL SINGLE POINT ENERGY     -2524.299220647674
-------------------------   --------------------


           ************************************************************
           *        Program running with 28 parallel MPI-processes    *
           *              working on a common directory               *
           ************************************************************
------------------------------------------------------------------------------
                         ORCA SCF GRADIENT CALCULATION
------------------------------------------------------------------------------

Gradient of the Kohn-Sham DFT energy:
Kohn-Sham wavefunction type      ... RKS
Hartree-Fock exchange scaling    ...    0.000
Number of operators              ...    1
Number of atoms                  ...   94
Basis set dimensions             ... 1232
Integral neglect threshold       ... 2.5e-11
Integral primitive cutoff        ... 2.5e-12
SHARK Integral package           ... ON

Nuc. rep. gradient       (SHARK) ... done (  0.0 sec)
HCore & Overlap gradient (SHARK) ... done (  1.5 sec)
RI-J gradient            (SHARK) ... done (  3.7 sec)
Exchange-correlation gradient    ... done
Dispersion correction            ... Starting D4
Starting D4
Starting D4
Starting D4
Starting D4
Starting D4
Starting D4
Starting D4
Starting D4
Starting D4
Starting D4
Starting D4
Starting D4
Starting D4
Starting D4
Starting D4
Starting D4
Starting D4
Starting D4
Starting D4
Starting D4
Starting D4
Starting D4
Starting D4
Starting D4
Starting D4
Starting D4
Starting D4


------------------- 
Dispersion Gradient 
------------------- 
   1  :   -0.000176572   -0.000136073    0.000044490
   2  :   -0.000168979   -0.000112164    0.000052827
   3  :   -0.000062194   -0.000189295    0.000029118
   4  :    0.000027662   -0.000249269    0.000040060
   5  :    0.000034033   -0.000111996   -0.000002163
   6  :   -0.000080187    0.000058871   -0.000040557
   7  :   -0.000215311    0.000028058    0.000028051
   8  :   -0.000208552    0.000110822    0.000024046
   9  :   -0.000012771   -0.000154779    0.000118065
  10  :    0.000047315   -0.000264307   -0.000008584
  11  :    0.000131688    0.000041377    0.000067615
  12  :    0.000093324    0.000077819   -0.000034498
  13  :    0.000092762    0.000010803   -0.000068220
  14  :    0.000093847    0.000077133   -0.000060115
  15  :    0.000142031    0.000028010    0.000013449
  16  :    0.000109196    0.000099515    0.000046637
  17  :    0.000125458    0.000060127    0.000136675
  18  :    0.000031642    0.000111656    0.000072578
  19  :    0.000126684    0.000069493    0.000003777
  20  :    0.000181748    0.000010701   -0.000048857
  21  :    0.000089451   -0.000085491    0.000034065
  22  :   -0.000105261   -0.000024181    0.000109339
  23  :    0.000034062    0.000098411   -0.000142810
  24  :    0.000092302   -0.000018427   -0.000139306
  25  :   -0.000040621    0.000003775    0.000104553
  26  :   -0.000070356    0.000093277    0.000107059
  27  :    0.000029911    0.000062062    0.000135360
  28  :    0.000008406    0.000095520    0.000088864
  29  :   -0.000012518    0.000082657    0.000042239
  30  :   -0.000077431    0.000114521    0.000015166
  31  :   -0.000101266    0.000079316    0.000020295
  32  :   -0.000080442   -0.000044976    0.000194852
  33  :    0.000144333   -0.000235548    0.000025395
  34  :   -0.000148756    0.000030271    0.000071121
  35  :    0.000008685    0.000000535   -0.000154265
  36  :   -0.000069890    0.000015896   -0.000182301
  37  :   -0.000059797   -0.000074698   -0.000150889
  38  :   -0.000078820   -0.000050311   -0.000088858
  39  :   -0.000126515   -0.000014787   -0.000078218
  40  :   -0.000156136    0.000082259   -0.000070581
  41  :   -0.000119120    0.000102404   -0.000149131
  42  :    0.000116623   -0.000024956   -0.000196277
  43  :    0.000101725   -0.000084707   -0.000126352
  44  :    0.000030846    0.000085552   -0.000166558
  45  :   -0.000081750   -0.000028974    0.000030863
  46  :   -0.000045951   -0.000074034    0.000027580
  47  :   -0.000058799   -0.000064404    0.000017885
  48  :   -0.000073769   -0.000037452    0.000017972
  49  :   -0.000018405   -0.000080463    0.000012684
  50  :    0.000039192   -0.000107097    0.000012416
  51  :    0.000053352   -0.000052451   -0.000038963
  52  :   -0.000080347    0.000050717    0.000012979
  53  :   -0.000069432    0.000077281   -0.000021997
  54  :   -0.000097265    0.000039080    0.000009184
  55  :   -0.000012906   -0.000085593    0.000052091
  56  :    0.000024810   -0.000070735   -0.000012771
  57  :    0.000064979   -0.000022533    0.000057235
  58  :   -0.000010168    0.000072457   -0.000026005
  59  :    0.000062742   -0.000038049   -0.000017110
  60  :    0.000079723   -0.000032367    0.000022146
  61  :    0.000023164    0.000073410    0.000011071
  62  :    0.000022641    0.000009369    0.000045747
  63  :    0.000027185    0.000030384    0.000023140
  64  :    0.000054492    0.000017864   -0.000008213
  65  :    0.000069971   -0.000017095   -0.000002418
  66  :    0.000065368    0.000019370   -0.000021578
  67  :    0.000016919    0.000053543   -0.000062422
  68  :    0.000009481    0.000065194   -0.000061160
  69  :    0.000026662    0.000008502    0.000058239
  70  :    0.000023965    0.000023933    0.000033645
  71  :   -0.000006017    0.000041145    0.000013343
  72  :   -0.000030503    0.000030517   -0.000011131
  73  :   -0.000057613    0.000034658   -0.000004995
  74  :   -0.000051770    0.000047113   -0.000002366
  75  :   -0.000067269   -0.000008759    0.000038222
  76  :    0.000000724   -0.000037839   -0.000044944
  77  :   -0.000022692   -0.000034249   -0.000026418
  78  :   -0.000047542   -0.000003687   -0.000007422
  79  :   -0.000060957    0.000041518   -0.000014992
  80  :   -0.000046032    0.000077152   -0.000055370
  81  :    0.000004725    0.000023355   -0.000075171
  82  :    0.000006231    0.000056059   -0.000072580
  83  :    0.000073992   -0.000062941   -0.000075201
  84  :    0.000053692   -0.000043081   -0.000077501
  85  :    0.000048716   -0.000010334   -0.000021900
  86  :    0.000046282    0.000121293   -0.000045112
  87  :    0.000014745    0.000043836   -0.000031891
  88  :    0.000048092    0.000084944   -0.000028116
  89  :    0.000163623    0.000053587    0.000107892
  90  :    0.000042202    0.000026704    0.000049081
  91  :    0.000049330    0.000006281    0.000035537
  92  :    0.000115064   -0.000181046    0.000119252
  93  :    0.000132852   -0.000174333   -0.000052813
  94  :    0.000005955   -0.000076709    0.000083589

  |G| =    0.018002174

done
gCP correction                   ... done

------------------
CARTESIAN GRADIENT
------------------

   1   C   :   -0.000422058   -0.002618721   -0.004268543
   2   C   :   -0.002782714    0.000843635    0.005592254
   3   C   :    0.008541552    0.005927218    0.010613643
   4   C   :   -0.002936658   -0.005732084   -0.014899992
   5   C   :    0.000034582    0.010786509    0.012749909
   6   O   :   -0.006320517    0.001026694    0.006574103
   7   C   :    0.010868826   -0.005067665   -0.018200384
   8   C   :    0.013554690   -0.011903196    0.015613127
   9   O   :    0.036088093    0.039797973    0.001847184
  10   O   :   -0.000720494    0.003252145    0.016486574
  11   C   :   -0.004548693   -0.001660239    0.008506782
  12   C   :   -0.008334906   -0.015982303    0.000345020
  13   C   :    0.012309935    0.021094103    0.004470756
  14   O   :    0.005193670    0.025683192    0.000769948
  15   C   :    0.004535185    0.018771154   -0.027785200
  16   C   :    0.010237890    0.004098582    0.025446174
  17   O   :   -0.029393144    0.008454537    0.004089386
  18   O   :    0.015845127    0.005332722    0.024696325
  19   O   :   -0.026852090    0.026925279   -0.037861975
  20   C   :   -0.016223013    0.012265885    0.004994655
  21   O   :   -0.006663292   -0.005666128    0.021913108
  22   O   :    0.025748898   -0.023492559   -0.009388016
  23   C   :    0.002409641   -0.019244459   -0.015189792
  24   O   :    0.015592883    0.004614953   -0.005356814
  25   O   :   -0.000643617    0.000451284   -0.010394499
  26   C   :   -0.000461252   -0.002338258   -0.001400249
  27   C   :   -0.001437441    0.005907545    0.001430447
  28   C   :   -0.001319451   -0.000472835   -0.001262065
  29   C   :    0.001159911   -0.004834057   -0.002012211
  30   C   :    0.001254337   -0.001458301    0.000043292
  31   C   :    0.003648193    0.005521500    0.006588206
  32   C   :    0.049655730   -0.039913796    0.029672081
  33   O   :    0.038442698   -0.085613298   -0.138068829
  34   C   :    0.004541043    0.007946026    0.007970456
  35   O   :   -0.005518001    0.008572762    0.008862393
  36   C   :    0.011008121    0.001000674    0.000343757
  37   C   :   -0.007894597   -0.000222612    0.000593938
  38   C   :    0.001218718    0.001324150    0.000895666
  39   C   :    0.005000710    0.000305491   -0.000368709
  40   C   :    0.002006403   -0.001378496   -0.001075172
  41   C   :   -0.007459581   -0.004536012   -0.003231538
  42   C   :    0.030343447   -0.025909690   -0.017096350
  43   O   :    0.038080250    0.032517246    0.019001941
  44   C   :   -0.008485840   -0.004109835   -0.004574277
  45   H   :    0.003961179   -0.002876451    0.001408186
  46   H   :   -0.001150863    0.000934706    0.004839221
  47   H   :    0.001422999    0.005236491   -0.000030762
  48   H   :    0.001543973   -0.000590479   -0.000918529
  49   H   :   -0.000633520   -0.000195852    0.006257417
  50   H   :   -0.000370325    0.001763827    0.000454192
  51   H   :   -0.000706082   -0.000842493   -0.002765789
  52   H   :    0.001030625   -0.001487530   -0.003557255
  53   H   :    0.000772930   -0.001259414    0.000299548
  54   H   :    0.001001832   -0.000396957    0.001127682
  55   H   :   -0.014300687   -0.009921627   -0.007647816
  56   H   :    0.001293100    0.001186053   -0.002412396
  57   H   :   -0.006284026   -0.000113513   -0.000066196
  58   H   :   -0.000716691    0.000086728   -0.000062221
  59   H   :   -0.000615143   -0.000106206   -0.000126679
  60   H   :   -0.001131249   -0.003163948    0.003049768
  61   H   :    0.000919200    0.000512132   -0.000953299
  62   H   :   -0.003459959   -0.003866417   -0.002698235
  63   H   :    0.001645575   -0.003822079   -0.017977504
  64   H   :   -0.003288387   -0.000982351    0.001046335
  65   H   :   -0.000915367    0.000484048   -0.000584524
  66   H   :   -0.000827807   -0.000162081    0.002391988
  67   H   :    0.003084048    0.000703935    0.003159579
  68   H   :    0.000944416   -0.000014874    0.001862700
  69   H   :   -0.003942614    0.001530033   -0.003913662
  70   H   :   -0.003157179   -0.001299066   -0.003316129
  71   H   :    0.000862218   -0.004342834   -0.002034084
  72   H   :    0.003582085   -0.001929298    0.001614784
  73   H   :    0.002250582    0.002000509    0.003028459
  74   H   :    0.002220880    0.001265406    0.000151330
  75   H   :    0.000762399    0.000381839    0.001732521
  76   H   :   -0.002199166    0.004282367    0.004175256
  77   H   :    0.001528976    0.003463737    0.002938929
  78   H   :    0.004625984    0.000478006   -0.000073897
  79   H   :    0.001525160   -0.002404761   -0.002712619
  80   H   :   -0.002203972   -0.003237149   -0.002298760
  81   H   :   -0.000774630   -0.002010648   -0.000333004
  82   H   :   -0.000967823   -0.000049458   -0.002766668
  83   O   :   -0.084509998   -0.000891805    0.022087431
  84   H   :    0.000117417    0.005834526    0.001852663
  85   H   :    0.000786565   -0.002917547   -0.007538868
  86   O   :    0.019707376   -0.092297051    0.048073859
  87   H   :    0.009244950   -0.001443467   -0.003258508
  88   H   :    0.000112404    0.000316244    0.002546463
  89   O   :    0.025102021   -0.014323655   -0.032500532
  90   H   :   -0.025165230   -0.001367938    0.001988540
  91   H   :   -0.000949540    0.002216188   -0.001864489
  92   O   :   -0.114445224    0.113496746    0.049716605
  93   H   :   -0.025865418    0.013415023    0.002320066
  94   H   :   -0.000117242    0.008201605    0.006300789

Difference to translation invariance:
           :    0.0002539260   -0.0002600852   -0.0003116095

Difference to rotation invariance:
           :    0.0028018636    0.0033866261    0.0035525375

Norm of the cartesian gradient     ...    0.3279595262
RMS gradient                       ...    0.0195297056
MAX gradient                       ...    0.1380688286

-------
TIMINGS
-------

Total SCF gradient time            ...       30.153 sec

One electron gradient       ....       1.502 sec  (  5.0%)
RI-J Coulomb gradient       ....       3.743 sec  ( 12.4%)
XC gradient                 ....      11.283 sec  ( 37.4%)
CPCM gradient               ....       4.694 sec  ( 15.6%)
   A-Matrix (El+Nuc)        ....       2.236 sec  (  7.4%)
   Potential                ....       2.459 sec  (  8.2%)

Maximum memory used throughout the entire SCFGRAD-calculation: 202.2 MB
------------------------------------------------------------------------------
                         ORCA GEOMETRY RELAXATION STEP
------------------------------------------------------------------------------

Reading the OPT-File                    .... done
Getting information on internals        .... done
Copying old internal coords+grads       .... done
Making the new internal coordinates     .... (new redundants).... done
Validating the new internal coordinates .... (new redundants).... done
Calculating the B-matrix                .... done
Calculating the G,G- and P matrices     .... done
Transforming gradient to internals      .... done
Projecting the internal gradient        .... done
Number of atoms                         ....  94
Number of internal coordinates          .... 550
Current Energy                          .... -2524.299220648 Eh
Current gradient norm                   ....     0.327959526 Eh/bohr
Maximum allowed component of the step   ....  0.300
Current trust radius                    ....  0.300
Evaluating the initial hessian          ....  (Almloef) done
Projecting the Hessian                  .... done
Forming the augmented Hessian           .... done
Diagonalizing the augmented Hessian     .... done
Last element of RFO vector              ....  0.778999875
Lowest eigenvalues of augmented Hessian:
 -0.472132438  0.000530397  0.001067593  0.001729830  0.002113877
Length of the computed step             ....  0.804909088
Warning: the length of the step is outside the trust region - taking restricted step instead
The input lambda is                     ....    -0.472132
   iter:   1  x=   -0.771497  g=    1.863545 f(x)=     0.557879
   iter:   2  x=   -1.139500  g=    0.626216 f(x)=     0.230450
   iter:   3  x=   -1.480342  g=    0.247026 f(x)=     0.084197
   iter:   4  x=   -1.660622  g=    0.128434 f(x)=     0.023154
   iter:   5  x=   -1.693486  g=    0.095697 f(x)=     0.003145
   iter:   6  x=   -1.694348  g=    0.090977 f(x)=     0.000078
   iter:   7  x=   -1.694349  g=    0.090857 f(x)=     0.000000
   iter:   8  x=   -1.694349  g=    0.090857 f(x)=     0.000000
   iter:   9  x=   -1.694349  g=    0.090857 f(x)=     0.000000
The output lambda is                    ....    -1.694349 (9 iterations)
The final length of the internal step   ....  0.300000000
Converting the step to cartesian space:
 Initial RMS(Int)=    0.0127920430
Transforming coordinates:
 Iter   0:  RMS(Cart)=    0.3420549184 RMS(Int)=    0.2691426972
 Iter   1:  RMS(Cart)=    0.0731680311 RMS(Int)=    0.2685856760
 Iter   2:  RMS(Cart)=    0.0183798800 RMS(Int)=    0.0048173657
 Iter   3:  RMS(Cart)=    0.0055650218 RMS(Int)=    0.0015839552
 Iter   4:  RMS(Cart)=    0.0011688954 RMS(Int)=    0.0003731931
 Iter   5:  RMS(Cart)=    0.0003643483 RMS(Int)=    0.0001288309
 Iter   6:  RMS(Cart)=    0.0000709397 RMS(Int)=    0.0000373284
 Iter   7:  RMS(Cart)=    0.0000238386 RMS(Int)=    0.0000120611
 Iter   8:  RMS(Cart)=    0.0000059234 RMS(Int)=    0.0000045348
 Iter   9:  RMS(Cart)=    0.0000025097 RMS(Int)=    0.0000013950
 Iter  10:  RMS(Cart)=    0.0000008243 RMS(Int)=    0.0000005684
 Iter  11:  RMS(Cart)=    0.0000003725 RMS(Int)=    0.0000001865
 Iter  12:  RMS(Cart)=    0.0000001227 RMS(Int)=    0.0000000705
 Iter  13:  RMS(Cart)=    0.0000000492 RMS(Int)=    0.0000000254
done
Storing new coordinates                 .... done

                                .--------------------.
          ----------------------|Geometry convergence|-------------------------
          Item                value                   Tolerance       Converged
          ---------------------------------------------------------------------
          RMS gradient        0.0256497563            0.0005000000      NO
          MAX gradient        0.2547226496            0.0020000000      NO
          RMS step            0.0127920430            0.0070000000      NO
          MAX step            0.1270470343            0.0100000000      NO
          ........................................................
          Max(Bonds)      0.0498      Max(Angles)    7.28
          Max(Dihed)        5.12      Max(Improp)    0.00
          ---------------------------------------------------------------------

The optimization has not yet converged - more geometry cycles are needed


    ---------------------------------------------------------------------------
                         Redundant Internal Coordinates
                            (Angstroem and degrees)

        Definition                    Value    dE/dq     Step     New-Value
    ----------------------------------------------------------------------------
     1. B(C   1,C   0)                1.5309 -0.003618  0.0009    1.5318   
     2. B(C   2,C   1)                1.5472 -0.017675  0.0042    1.5514   
     3. B(C   3,C   2)                1.5428  0.000098  0.0003    1.5431   
     4. B(C   4,C   3)                1.5350  0.001067  0.0003    1.5353   
     5. B(O   5,C   4)                1.4022  0.003163 -0.0007    1.4015   
     6. B(C   6,O   5)                1.4200 -0.021683  0.0053    1.4253   
     7. B(C   6,C   1)                1.5385 -0.002377  0.0008    1.5394   
     8. B(C   7,C   6)                1.5440 -0.025861  0.0069    1.5509   
     9. B(O   8,C   2)                1.3949 -0.001202  0.0003    1.3952   
    10. B(O   9,C   3)                1.4099 -0.014371  0.0034    1.4133   
    11. B(C  11,C  10)                1.5397 -0.003388  0.0009    1.5406   
    12. B(C  12,C  11)                1.5541  0.007667 -0.0018    1.5522   
    13. B(O  13,C  12)                1.4079 -0.017067  0.0041    1.4120   
    14. B(C  14,O  13)                1.4096 -0.030611  0.0074    1.4170   
    15. B(C  15,C  10)                1.5317 -0.003245  0.0009    1.5326   
    16. B(C  15,C  14)                1.5299 -0.004779  0.0011    1.5309   
    17. B(O  16,C  15)                1.4020 -0.030232  0.0072    1.4091   
    18. B(O  17,C  10)                1.4077 -0.011611  0.0029    1.4105   
    19. B(O  18,C  14)                1.3830 -0.017639  0.0041    1.3871   
    20. B(C  19,O  18)                1.4180 -0.023758  0.0057    1.4238   
    21. B(O  20,C   4)                1.4021 -0.004075  0.0010    1.4031   
    22. B(O  20,C  11)                1.4189 -0.001446  0.0007    1.4197   
    23. B(O  21,C   7)                1.4106 -0.038300  0.0094    1.4200   
    24. B(C  22,C  12)                1.5461  0.002345 -0.0005    1.5456   
    25. B(O  23,C  22)                1.4153 -0.020396  0.0048    1.4202   
    26. B(C  25,O  24)                1.3661  0.009405 -0.0021    1.3640   
    27. B(C  26,C  25)                1.3951 -0.000632  0.0001    1.3952   
    28. B(C  27,C  26)                1.3788 -0.007171  0.0016    1.3804   
    29. B(C  28,C  27)                1.3870 -0.010858  0.0025    1.3895   
    30. B(C  29,C  28)                1.3814 -0.011272  0.0026    1.3839   
    31. B(C  30,C  25)                1.3890 -0.004053  0.0009    1.3899   
    32. B(C  30,C  29)                1.3867 -0.008909  0.0020    1.3887   
    33. B(C  31,O  21)                1.3430 -0.025128  0.0059    1.3489   
    34. B(O  32,C  31)                1.1952 -0.119771  0.0225    1.2177   
    35. B(C  33,C  31)                1.5274  0.015596 -0.0039    1.5235   
    36. B(C  33,O  24)                1.4020 -0.005030  0.0012    1.4032   
    37. B(C  35,O  34)                1.3635 -0.008128  0.0019    1.3653   
    38. B(C  36,C  35)                1.3956 -0.003574  0.0008    1.3964   
    39. B(C  37,C  36)                1.3786 -0.008034  0.0018    1.3804   
    40. B(C  38,C  37)                1.3870 -0.009004  0.0021    1.3890   
    41. B(C  39,C  38)                1.3813 -0.008710  0.0020    1.3833   
    42. B(C  40,C  39)                1.3864 -0.008004  0.0018    1.3882   
    43. B(C  40,C  35)                1.3904 -0.007431  0.0017    1.3920   
    44. B(C  41,O  23)                1.3512 -0.005178  0.0012    1.3524   
    45. B(O  42,C  41)                1.1924 -0.031637  0.0059    1.1983   
    46. B(C  43,C  41)                1.5281  0.009561 -0.0024    1.5258   
    47. B(C  43,O  34)                1.4033 -0.008253  0.0020    1.4053   
    48. B(H  44,C   0)                1.0874 -0.005081  0.0013    1.0887   
    49. B(H  45,C   0)                1.0872 -0.004539  0.0012    1.0884   
    50. B(H  46,C   0)                1.0868 -0.005302  0.0014    1.0881   
    51. B(H  47,C   1)                1.0945 -0.001709  0.0004    1.0950   
    52. B(H  48,C   2)                1.0998 -0.000823  0.0002    1.1000   
    53. B(H  49,C   3)                1.1003 -0.000629  0.0002    1.1004   
    54. B(H  50,C   4)                1.0978  0.001974 -0.0005    1.0973   
    55. B(H  51,C   6)                1.0988 -0.001586  0.0004    1.0992   
    56. B(H  52,C   7)                1.0955 -0.000802  0.0002    1.0957   
    57. B(H  53,C   7)                1.0976 -0.000626  0.0002    1.0977   
    58. B(H  54,O   8)                0.9687 -0.050077  0.0115    0.9802   
    59. B(H  55,O   9)                0.9642  0.000976 -0.0001    0.9642   
    60. B(H  56,C  10)                1.0990 -0.013609  0.0034    1.1024   
    61. B(H  57,C  11)                1.0996  0.000591 -0.0002    1.0994   
    62. B(H  58,C  12)                1.1029 -0.000165  0.0000    1.1029   
    63. B(H  59,C  14)                1.1108  0.003294 -0.0009    1.1099   
    64. B(H  60,C  15)                1.1021  0.000467 -0.0001    1.1020   
    65. B(H  61,O  16)                0.9655 -0.004627  0.0011    0.9666   
    66. B(H  62,O  17)                0.9683 -0.034089  0.0082    0.9766   
    67. B(H  63,C  19)                1.0872 -0.002947  0.0008    1.0879   
    68. B(H  64,C  19)                1.0952 -0.000923  0.0002    1.0955   
    69. B(H  65,C  19)                1.0915 -0.001972  0.0005    1.0920   
    70. B(H  66,C  22)                1.0961  0.000678 -0.0002    1.0960   
    71. B(H  67,C  22)                1.0901 -0.000790  0.0002    1.0903   
    72. B(H  68,C  26)                1.0778 -0.014892  0.0038    1.0816   
    73. B(H  69,C  27)                1.0796 -0.004731  0.0012    1.0808   
    74. B(H  70,C  28)                1.0790 -0.004862  0.0012    1.0803   
    75. B(H  71,C  29)                1.0801 -0.004345  0.0011    1.0813   
    76. B(H  72,C  30)                1.0793 -0.004222  0.0011    1.0804   
    77. B(H  73,C  33)                1.0966  0.000609 -0.0002    1.0965   
    78. B(H  74,C  33)                1.1029 -0.000248  0.0001    1.1030   
    79. B(H  75,C  36)                1.0779 -0.006177  0.0016    1.0795   
    80. B(H  76,C  37)                1.0796 -0.004750  0.0012    1.0808   
    81. B(H  77,C  38)                1.0793 -0.004652  0.0012    1.0804   
    82. B(H  78,C  39)                1.0809 -0.003870  0.0010    1.0819   
    83. B(H  79,H  51)                2.7951 -0.004232  0.0013    2.7964   
    84. B(H  79,C  40)                1.0792 -0.006196  0.0016    1.0808   
    85. B(H  80,H  55)                4.2922 -0.002806  0.0006    4.2928   
    86. B(H  80,C  43)                1.0981 -0.001025  0.0002    1.0983   
    87. B(H  81,C  43)                1.1019  0.000694 -0.0002    1.1018   
    88. B(H  83,O  23)                1.5431 -0.040945  0.0122    1.5553   
    89. B(H  83,O  82)                0.9600 -0.027917  0.0066    0.9666   
    90. B(H  84,O  42)                1.5227 -0.047966  0.0145    1.5372   
    91. B(H  84,O  82)                0.9600 -0.036261  0.0086    0.9686   
    92. B(H  86,O  18)                1.4402 -0.062043  0.0184    1.4586   
    93. B(H  86,O  85)                0.9600 -0.047183  0.0112    0.9712   
    94. B(H  87,O  13)                1.4671 -0.049655  0.0148    1.4819   
    95. B(H  87,O  85)                0.9600 -0.038740  0.0092    0.9692   
    96. B(O  88,H  62)                1.5069 -0.010877  0.0034    1.5103   
    97. B(H  89,H  62)                1.7995 -0.013034  0.0036    1.8031   
    98. B(H  89,O  16)                1.4620 -0.036907  0.0108    1.4728   
    99. B(H  89,O  88)                0.9600 -0.043008  0.0106    0.9706   
   100. B(H  90,H  68)                2.1458 -0.016261  0.0050    2.1508   
   101. B(H  90,O  88)                0.9600 -0.009219  0.0022    0.9622   
   102. B(H  92,H  56)                2.3033 -0.026222  0.0078    2.3111   
   103. B(H  92,O  91)                0.9600 -0.111231  0.0263    0.9863   
   104. B(H  92,O  32)                1.2054 -0.178111  0.0498    1.2552   
   105. B(H  93,H  54)                1.9599 -0.053915  0.0157    1.9756   
   106. B(H  93,O  91)                0.9600  0.035926 -0.0080    0.9520   
   107. A(C   1,C   0,H  46)          110.41 -0.000593    0.02    110.43   
   108. A(C   1,C   0,H  45)          110.13 -0.003020    0.09    110.22   
   109. A(H  44,C   0,H  45)          108.43  0.001283   -0.04    108.39   
   110. A(C   1,C   0,H  44)          110.83  0.000468   -0.01    110.82   
   111. A(H  45,C   0,H  46)          108.70  0.001782   -0.05    108.65   
   112. A(H  44,C   0,H  46)          108.27  0.000200   -0.01    108.27   
   113. A(C   0,C   1,H  47)          109.42  0.000276   -0.01    109.41   
   114. A(C   2,C   1,H  47)          106.93 -0.012162    0.34    107.27   
   115. A(C   0,C   1,C   6)          108.86 -0.006112    0.10    108.96   
   116. A(C   0,C   1,C   2)          109.41  0.018626   -0.54    108.87   
   117. A(C   6,C   1,H  47)          107.97  0.006887   -0.17    107.80   
   118. A(C   2,C   1,C   6)          114.16 -0.007527    0.28    114.44   
   119. A(O   8,C   2,H  48)          103.67 -0.003912    0.08    103.75   
   120. A(C   3,C   2,H  48)          106.72 -0.007762    0.21    106.93   
   121. A(C   3,C   2,O   8)          111.88  0.038803   -1.02    110.86   
   122. A(C   1,C   2,O   8)          114.69 -0.033067    0.91    115.60   
   123. A(C   1,C   2,C   3)          112.35 -0.006341    0.14    112.49   
   124. A(C   1,C   2,H  48)          106.68  0.012670   -0.33    106.35   
   125. A(C   4,C   3,H  49)          106.48 -0.009767    0.27    106.75   
   126. A(C   4,C   3,O   9)          104.67  0.010632   -0.29    104.39   
   127. A(C   2,C   3,H  49)          107.60  0.007321   -0.20    107.41   
   128. A(C   2,C   3,O   9)          111.89 -0.012022    0.30    112.19   
   129. A(O   9,C   3,H  49)          110.93 -0.000091    0.00    110.93   
   130. A(C   2,C   3,C   4)          115.16  0.003756   -0.09    115.07   
   131. A(C   3,C   4,H  50)          104.42  0.007544   -0.20    104.22   
   132. A(C   3,C   4,O  20)          109.57 -0.016216    0.47    110.04   
   133. A(O   5,C   4,H  50)          104.43 -0.006638    0.18    104.61   
   134. A(O  20,C   4,H  50)          110.27 -0.009787    0.27    110.54   
   135. A(O   5,C   4,O  20)          112.84  0.014724   -0.41    112.43   
   136. A(C   3,C   4,O   5)          114.81  0.009498   -0.30    114.51   
   137. A(C   4,O   5,C   6)          118.13 -0.020514    0.59    118.72   
   138. A(O   5,C   6,C   7)          112.91  0.012380   -0.29    112.62   
   139. A(C   7,C   6,H  51)          104.93  0.034873   -1.05    103.88   
   140. A(C   1,C   6,H  51)          107.74 -0.000023   -0.03    107.72   
   141. A(O   5,C   6,H  51)          102.20 -0.005914    0.12    102.32   
   142. A(C   1,C   6,C   7)          114.57 -0.057994    1.73    116.30   
   143. A(C   1,C   6,O   5)          113.18  0.023811   -0.70    112.48   
   144. A(H  52,C   7,H  53)          109.38 -0.011848    0.26    109.64   
   145. A(C   6,C   7,H  53)          108.20  0.010712   -0.35    107.85   
   146. A(O  21,C   7,H  53)          110.07  0.058614   -1.62    108.46   
   147. A(O  21,C   7,H  52)          110.08  0.024367   -0.72    109.36   
   148. A(C   6,C   7,H  52)          108.35  0.057819   -1.59    106.76   
   149. A(C   6,C   7,O  21)          110.71 -0.139232    4.01    114.72   
   150. A(C   2,O   8,H  54)          109.88  0.014728   -0.37    109.51   
   151. A(C   3,O   9,H  55)          109.26  0.002533   -0.08    109.18   
   152. A(C  15,C  10,O  17)          109.40 -0.001158    0.04    109.44   
   153. A(O  17,C  10,H  56)          110.06  0.003281   -0.09    109.96   
   154. A(C  15,C  10,H  56)          108.34 -0.004749    0.14    108.49   
   155. A(C  11,C  10,H  56)          107.71 -0.000699    0.03    107.73   
   156. A(C  11,C  10,O  17)          106.83  0.001610   -0.05    106.78   
   157. A(C  11,C  10,C  15)          114.45  0.001994   -0.06    114.39   
   158. A(C  10,C  11,C  12)          115.28 -0.012366    0.33    115.61   
   159. A(C  12,C  11,H  57)          108.73 -0.001644    0.06    108.79   
   160. A(O  20,C  11,H  57)          110.22 -0.004542    0.13    110.35   
   161. A(C  10,C  11,H  57)          106.80  0.007771   -0.23    106.57   
   162. A(C  10,C  11,O  20)          104.41  0.006148   -0.17    104.24   
   163. A(C  12,C  11,O  20)          111.24  0.004871   -0.14    111.10   
   164. A(C  22,C  12,H  58)          108.92  0.000914   -0.01    108.91   
   165. A(O  13,C  12,H  58)          109.33  0.000417   -0.01    109.32   
   166. A(C  11,C  12,H  58)          107.48 -0.003842    0.10    107.58   
   167. A(O  13,C  12,C  22)          104.96 -0.011558    0.31    105.26   
   168. A(C  11,C  12,C  22)          112.75  0.007270   -0.21    112.55   
   169. A(C  11,C  12,O  13)          113.31  0.006662   -0.18    113.14   
   170. A(C  14,O  13,H  87)           97.22 -0.007764    0.24     97.46   
   171. A(C  12,O  13,H  87)          132.89  0.003781   -0.12    132.77   
   172. A(C  12,O  13,C  14)          113.63  0.004680   -0.13    113.50   
   173. A(O  18,C  14,H  59)          111.02  0.002801   -0.08    110.94   
   174. A(C  15,C  14,H  59)          110.49 -0.003235    0.09    110.58   
   175. A(O  13,C  14,H  59)          109.50 -0.001784    0.05    109.56   
   176. A(O  13,C  14,O  18)          109.97 -0.001200    0.03    110.00   
   177. A(C  15,C  14,O  18)          107.78  0.000448   -0.02    107.77   
   178. A(O  13,C  14,C  15)          108.01  0.003006   -0.08    107.94   
   179. A(C  14,C  15,H  60)          106.95  0.001873   -0.06    106.89   
   180. A(C  10,C  15,H  60)          109.17 -0.000845    0.02    109.19   
   181. A(C  14,C  15,O  16)          112.34 -0.003040    0.08    112.42   
   182. A(C  10,C  15,O  16)          107.77 -0.000138    0.01    107.78   
   183. A(O  16,C  15,H  60)          110.74  0.002221   -0.07    110.67   
   184. A(C  10,C  15,C  14)          109.85 -0.000052    0.00    109.86   
   185. A(C  15,O  16,H  61)          107.71 -0.002640    0.08    107.79   
   186. A(H  61,O  16,H  89)          121.04  0.004150   -0.12    120.92   
   187. A(C  15,O  16,H  89)          112.06  0.000603   -0.03    112.03   
   188. A(C  10,O  17,H  62)          107.48 -0.011182    0.33    107.81   
   189. A(C  14,O  18,C  19)          114.12 -0.000979    0.03    114.16   
   190. A(C  19,O  18,H  86)           95.51 -0.009261    0.29     95.80   
   191. A(C  14,O  18,H  86)          106.65  0.005148   -0.16    106.49   
   192. A(H  64,C  19,H  65)          109.45  0.000416   -0.01    109.44   
   193. A(H  63,C  19,H  65)          110.14  0.001908   -0.05    110.09   
   194. A(O  18,C  19,H  65)          110.76 -0.001868    0.05    110.82   
   195. A(H  63,C  19,H  64)          110.01  0.001463   -0.04    109.96   
   196. A(O  18,C  19,H  64)          110.55  0.000588   -0.02    110.53   
   197. A(O  18,C  19,H  63)          105.89 -0.002541    0.07    105.96   
   198. A(C   4,O  20,C  11)          116.12 -0.046814    1.28    117.40   
   199. A(C   7,O  21,C  31)          124.34  0.135662   -3.78    120.56   
   200. A(C  12,C  22,H  67)          110.35  0.005057   -0.14    110.21   
   201. A(O  23,C  22,H  66)          108.06  0.003382   -0.10    107.97   
   202. A(C  12,C  22,H  66)          106.83 -0.009383    0.26    107.09   
   203. A(O  23,C  22,H  67)          112.29 -0.000680   -0.01    112.28   
   204. A(H  66,C  22,H  67)          109.25  0.001320   -0.04    109.21   
   205. A(C  12,C  22,O  23)          109.88 -0.000180    0.04    109.92   
   206. A(C  22,O  23,C  41)          125.37  0.010871   -0.33    125.04   
   207. A(C  22,O  23,H  83)          127.31  0.002910   -0.06    127.25   
   208. A(C  41,O  23,H  83)          100.32 -0.013555    0.39    100.71   
   209. A(C  25,O  24,C  33)          118.69 -0.041125    1.10    119.79   
   210. A(C  26,C  25,C  30)          119.46 -0.010959    0.29    119.75   
   211. A(O  24,C  25,C  30)          125.12 -0.012391    0.33    125.45   
   212. A(O  24,C  25,C  26)          115.42  0.023357   -0.62    114.80   
   213. A(C  27,C  26,H  68)          121.56 -0.007024    0.19    121.75   
   214. A(C  25,C  26,H  68)          118.15  0.003235   -0.09    118.07   
   215. A(C  25,C  26,C  27)          120.29  0.003774   -0.10    120.19   
   216. A(C  28,C  27,H  69)          120.08 -0.001049    0.03    120.10   
   217. A(C  26,C  27,H  69)          119.63  0.000013   -0.00    119.62   
   218. A(C  26,C  27,C  28)          120.30  0.001036   -0.03    120.27   
   219. A(C  29,C  28,H  70)          120.24  0.000038   -0.00    120.24   
   220. A(C  27,C  28,H  70)          120.30  0.000250   -0.01    120.30   
   221. A(C  27,C  28,C  29)          119.45 -0.000289    0.01    119.46   
   222. A(C  28,C  29,H  71)          120.07 -0.000291    0.01    120.08   
   223. A(C  28,C  29,C  30)          120.81 -0.000359    0.01    120.83   
   224. A(C  30,C  29,H  71)          119.11  0.000650   -0.02    119.09   
   225. A(C  25,C  30,C  29)          119.69  0.006797   -0.18    119.50   
   226. A(C  29,C  30,H  72)          119.04 -0.004068    0.11    119.15   
   227. A(C  25,C  30,H  72)          121.27 -0.002727    0.07    121.35   
   228. A(O  32,C  31,C  33)          123.66  0.111585   -2.98    120.68   
   229. A(O  21,C  31,C  33)          117.55  0.066101   -1.83    115.72   
   230. A(O  21,C  31,O  32)          118.59 -0.178710    4.84    123.43   
   231. A(C  31,O  32,H  92)          105.18 -0.254723    7.28    112.46   
   232. A(O  24,C  33,C  31)          106.98  0.047816   -1.32    105.66   
   233. A(H  73,C  33,H  74)          109.32  0.004277   -0.09    109.23   
   234. A(C  31,C  33,H  74)          107.57 -0.012884    0.36    107.93   
   235. A(O  24,C  33,H  74)          111.34 -0.022412    0.63    111.97   
   236. A(C  31,C  33,H  73)          110.94 -0.009429    0.24    111.18   
   237. A(O  24,C  33,H  73)          110.64 -0.007209    0.17    110.81   
   238. A(C  35,O  34,C  43)          118.57  0.014396   -0.39    118.18   
   239. A(C  36,C  35,C  40)          119.30 -0.005086    0.14    119.43   
   240. A(O  34,C  35,C  40)          125.20  0.004688   -0.13    125.07   
   241. A(O  34,C  35,C  36)          115.49  0.000379   -0.01    115.49   
   242. A(C  35,C  36,C  37)          120.39  0.002596   -0.07    120.32   
   243. A(C  37,C  36,H  75)          121.61  0.000307   -0.01    121.60   
   244. A(C  35,C  36,H  75)          118.00 -0.002903    0.08    118.08   
   245. A(C  36,C  37,C  38)          120.32 -0.000733    0.02    120.34   
   246. A(C  38,C  37,H  76)          120.03 -0.000313    0.01    120.04   
   247. A(C  36,C  37,H  76)          119.65  0.001046   -0.03    119.62   
   248. A(C  37,C  38,C  39)          119.37  0.000572   -0.01    119.36   
   249. A(C  39,C  38,H  77)          120.29 -0.000357    0.01    120.30   
   250. A(C  37,C  38,H  77)          120.34 -0.000218    0.01    120.34   
   251. A(C  38,C  39,C  40)          120.90 -0.000469    0.01    120.91   
   252. A(C  40,C  39,H  78)          119.12  0.000887   -0.03    119.10   
   253. A(C  38,C  39,H  78)          119.98 -0.000422    0.01    119.99   
   254. A(C  35,C  40,C  39)          119.71  0.003111   -0.08    119.63   
   255. A(C  39,C  40,H  79)          118.98 -0.000093    0.00    118.99   
   256. A(C  35,C  40,H  79)          121.30 -0.003026    0.08    121.39   
   257. A(O  42,C  41,C  43)          123.85 -0.010126    0.27    124.12   
   258. A(O  23,C  41,C  43)          117.60  0.007233   -0.21    117.39   
   259. A(O  23,C  41,O  42)          118.54  0.002941   -0.06    118.48   
   260. A(C  41,O  42,H  84)          112.54  0.008093   -0.22    112.33   
   261. A(H  80,C  43,H  81)          109.64 -0.000088   -0.01    109.63   
   262. A(C  41,C  43,H  81)          109.69 -0.000905    0.03    109.72   
   263. A(O  34,C  43,H  81)          110.55 -0.000795    0.03    110.58   
   264. A(C  41,C  43,H  80)          108.68  0.006260   -0.17    108.51   
   265. A(O  34,C  43,H  80)          110.50  0.001421   -0.04    110.46   
   266. A(O  34,C  43,C  41)          107.74 -0.005856    0.16    107.90   
   267. A(O  88,H  62,H  89)           32.24 -0.012663    0.33     32.57   
   268. A(O  17,H  62,H  89)          132.64  0.008812   -0.23    132.41   
   269. A(O  17,H  62,O  88)          162.91 -0.003603    0.09    163.00   
   270. A(H  83,O  82,H  84)          109.50  0.036974   -1.08    108.42   
   271. A(O  23,H  83,O  82)          140.95 -0.011704    0.31    141.26   
   272. A(O  42,H  84,O  82)          130.89 -0.024998    0.73    131.62   
   273. A(H  86,O  85,H  87)          109.50  0.043264   -1.25    108.25   
   274. A(O  18,H  86,O  85)          135.89 -0.024959    0.72    136.61   
   275. A(O  13,H  87,O  85)          140.67 -0.015155    0.44    141.11   
   276. A(H  62,O  88,H  90)          151.96  0.001606   -0.05    151.91   
   277. A(H  62,O  88,H  89)           90.91  0.012957   -0.36     90.55   
   278. A(H  89,O  88,H  90)          109.50 -0.013921    0.40    109.90   
   279. A(O  16,H  89,H  62)          104.42  0.001713   -0.08    104.34   
   280. A(H  62,H  89,O  88)           56.86 -0.000295    0.03     56.89   
   281. A(O  16,H  89,O  88)          160.62  0.001283   -0.05    160.58   
   282. A(H  92,O  91,H  93)          109.50 -0.077013    2.07    111.57   
   283. A(O  32,H  92,O  91)          125.92 -0.100969    3.20    129.12   
   284. D(C   6,C   1,C   0,H  44)    -57.10 -0.001691    0.06    -57.04   
   285. D(C   6,C   1,C   0,H  45)     62.88 -0.001755    0.06     62.94   
   286. D(C   6,C   1,C   0,H  46)   -177.07 -0.001857    0.06   -177.01   
   287. D(C   2,C   1,C   0,H  44)    177.53 -0.000592    0.00    177.53   
   288. D(C   2,C   1,C   0,H  46)     57.56 -0.000758    0.01     57.57   
   289. D(H  47,C   1,C   0,H  44)     60.68  0.003228   -0.09     60.59   
   290. D(C   2,C   1,C   0,H  45)    -62.49 -0.000656    0.01    -62.49   
   291. D(H  47,C   1,C   0,H  46)    -59.29  0.003062   -0.09    -59.38   
   292. D(H  47,C   1,C   0,H  45)   -179.34  0.003164   -0.09   -179.43   
   293. D(O   8,C   2,C   1,C   0)   -148.65  0.015973   -0.44   -149.09   
   294. D(H  48,C   2,C   1,H  47)     83.91  0.005048   -0.16     83.75   
   295. D(O   8,C   2,C   1,C   6)     89.10  0.015167   -0.36     88.75   
   296. D(O   8,C   2,C   1,H  47)    -30.24  0.019423   -0.54    -30.78   
   297. D(C   3,C   2,C   1,C   6)    -40.14 -0.004296    0.15    -39.99   
   298. D(H  48,C   2,C   1,C   6)   -156.74  0.000791    0.02   -156.72   
   299. D(C   3,C   2,C   1,C   0)     82.11 -0.003490    0.07     82.18   
   300. D(C   3,C   2,C   1,H  47)   -159.48 -0.000039   -0.04   -159.52   
   301. D(H  48,C   2,C   1,C   0)    -34.49  0.001597   -0.06    -34.55   
   302. D(H  49,C   3,C   2,O   8)     25.19  0.013889   -0.41     24.78   
   303. D(H  49,C   3,C   2,C   1)    155.87 -0.003438    0.08    155.95   
   304. D(O   9,C   3,C   2,O   8)    147.28  0.011173   -0.35    146.94   
   305. D(C   4,C   3,C   2,O   8)    -93.36  0.018752   -0.56    -93.91   
   306. D(O   9,C   3,C   2,C   1)    -82.04 -0.006154    0.14    -81.90   
   307. D(H  49,C   3,C   2,H  48)    -87.55  0.003714   -0.12    -87.67   
   308. D(O   9,C   3,C   2,H  48)     34.54  0.000999   -0.06     34.49   
   309. D(C   4,C   3,C   2,C   1)     37.32  0.001425   -0.07     37.25   
   310. D(C   4,C   3,C   2,H  48)    153.90  0.008578   -0.27    153.64   
   311. D(O  20,C   4,C   3,C   2)     87.26  0.019801   -0.56     86.70   
   312. D(O   5,C   4,C   3,C   2)    -40.93  0.005938   -0.17    -41.10   
   313. D(O   5,C   4,C   3,H  49)   -160.10  0.001339   -0.06   -160.16   
   314. D(O  20,C   4,C   3,O   9)   -149.46  0.014697   -0.44   -149.91   
   315. D(O   5,C   4,C   3,O   9)     82.35  0.000834   -0.05     82.30   
   316. D(H  50,C   4,C   3,H  49)     86.18  0.000070   -0.02     86.17   
   317. D(H  50,C   4,C   3,O   9)    -31.37 -0.000436   -0.01    -31.37   
   318. D(H  50,C   4,C   3,C   2)   -154.64  0.004669   -0.13   -154.77   
   319. D(O  20,C   4,C   3,H  49)    -31.91  0.015202   -0.45    -32.36   
   320. D(C   6,O   5,C   4,H  50)    162.40 -0.011880    0.37    162.77   
   321. D(C   6,O   5,C   4,C   3)     48.69 -0.021454    0.64     49.32   
   322. D(C   6,O   5,C   4,O  20)    -77.84 -0.020016    0.59    -77.24   
   323. D(H  51,C   6,C   1,C   2)    158.54  0.022569   -0.73    157.82   
   324. D(H  51,C   6,O   5,C   4)   -166.95 -0.001440    0.10   -166.85   
   325. D(C   7,C   6,O   5,C   4)     80.86 -0.043664    1.38     82.23   
   326. D(H  51,C   6,C   1,H  47)    -82.70  0.007390   -0.24    -82.95   
   327. D(H  51,C   6,C   1,C   0)     35.99  0.008221   -0.29     35.70   
   328. D(C   1,C   6,O   5,C   4)    -51.37  0.005703   -0.17    -51.54   
   329. D(C   7,C   6,C   1,H  47)     33.65  0.016944   -0.57     33.08   
   330. D(C   7,C   6,C   1,C   0)    152.34  0.017775   -0.61    151.73   
   331. D(C   7,C   6,C   1,C   2)    -85.11  0.032123   -1.05    -86.16   
   332. D(O   5,C   6,C   1,C   2)     46.31  0.017314   -0.49     45.82   
   333. D(O   5,C   6,C   1,C   0)    -76.24  0.002966   -0.06    -76.30   
   334. D(O   5,C   6,C   1,H  47)    165.06  0.002135   -0.01    165.05   
   335. D(H  53,C   7,C   6,H  51)     47.30  0.014156   -0.47     46.83   
   336. D(H  53,C   7,C   6,C   1)    -70.66  0.022780   -0.68    -71.34   
   337. D(H  52,C   7,C   6,H  51)    -71.20 -0.009732    0.30    -70.90   
   338. D(H  52,C   7,C   6,O   5)     39.30  0.008031   -0.27     39.04   
   339. D(O  21,C   7,C   6,O   5)    -81.50  0.026295   -0.81    -82.32   
   340. D(O  21,C   7,C   6,H  51)    168.00  0.008532   -0.25    167.75   
   341. D(H  53,C   7,C   6,O   5)    157.80  0.031918   -1.04    156.76   
   342. D(O  21,C   7,C   6,C   1)     50.04  0.017156   -0.46     49.58   
   343. D(H  52,C   7,C   6,C   1)    170.85 -0.001108    0.09    170.94   
   344. D(H  54,O   8,C   2,H  48)    177.04  0.031048   -0.97    176.08   
   345. D(H  54,O   8,C   2,C   3)     62.42  0.024757   -0.80     61.62   
   346. D(H  54,O   8,C   2,C   1)    -67.05  0.027548   -0.86    -67.92   
   347. D(H  55,O   9,C   3,C   4)    174.15 -0.004327    0.12    174.27   
   348. D(H  55,O   9,C   3,H  49)     59.68  0.001369   -0.04     59.65   
   349. D(H  55,O   9,C   3,C   2)    -60.48  0.000243    0.00    -60.48   
   350. D(H  57,C  11,C  10,O  17)     28.29  0.005360   -0.16     28.12   
   351. D(H  57,C  11,C  10,C  15)    -92.97  0.004418   -0.13    -93.10   
   352. D(O  20,C  11,C  10,H  56)     29.73  0.008534   -0.26     29.47   
   353. D(O  20,C  11,C  10,O  17)    -88.48  0.004213   -0.14    -88.61   
   354. D(O  20,C  11,C  10,C  15)    150.27  0.003272   -0.10    150.17   
   355. D(C  12,C  11,C  10,H  56)    -92.60  0.005419   -0.17    -92.77   
   356. D(C  12,C  11,C  10,O  17)    149.19  0.001099   -0.04    149.14   
   357. D(H  57,C  11,C  10,H  56)    146.50  0.009680   -0.29    146.21   
   358. D(C  12,C  11,C  10,C  15)     27.94  0.000157   -0.01     27.92   
   359. D(H  58,C  12,C  11,H  57)   -151.42  0.004500   -0.13   -151.55   
   360. D(H  58,C  12,C  11,O  20)    -29.86  0.000843   -0.02    -29.88   
   361. D(H  58,C  12,C  11,C  10)     88.74  0.003884   -0.10     88.63   
   362. D(C  22,C  12,C  11,H  57)    -31.37  0.007482   -0.20    -31.57   
   363. D(C  22,C  12,C  11,O  20)     90.18  0.003824   -0.08     90.10   
   364. D(C  22,C  12,C  11,C  10)   -151.22  0.006866   -0.17   -151.39   
   365. D(O  13,C  12,C  11,H  57)     87.67  0.002466   -0.08     87.60   
   366. D(O  13,C  12,C  11,O  20)   -150.77 -0.001191    0.04   -150.73   
   367. D(O  13,C  12,C  11,C  10)    -32.17  0.001851   -0.05    -32.22   
   368. D(H  87,O  13,C  12,H  58)    168.38  0.003795   -0.12    168.26   
   369. D(H  87,O  13,C  12,C  22)     51.67  0.008628   -0.27     51.40   
   370. D(H  87,O  13,C  12,C  11)    -71.77  0.003552   -0.12    -71.88   
   371. D(C  14,O  13,C  12,H  58)    -65.21  0.001096   -0.02    -65.23   
   372. D(C  14,O  13,C  12,C  22)    178.08  0.005929   -0.17    177.91   
   373. D(C  14,O  13,C  12,C  11)     54.65  0.000854   -0.02     54.63   
   374. D(H  59,C  14,O  13,H  87)   -166.47  0.001098   -0.03   -166.49   
   375. D(H  59,C  14,O  13,C  12)     50.00 -0.000754    0.02     50.02   
   376. D(O  18,C  14,O  13,H  87)    -44.22  0.002644   -0.08    -44.29   
   377. D(C  15,C  14,O  13,H  87)     73.16  0.004253   -0.13     73.04   
   378. D(C  15,C  14,O  13,C  12)    -70.37  0.002401   -0.07    -70.45   
   379. D(O  18,C  14,O  13,C  12)    172.25  0.000792   -0.02    172.22   
   380. D(H  60,C  15,C  14,H  59)   -176.30  0.000343   -0.01   -176.31   
   381. D(H  60,C  15,C  14,O  18)     62.24 -0.001421    0.05     62.29   
   382. D(H  60,C  15,C  14,O  13)    -56.55 -0.001882    0.06    -56.48   
   383. D(O  16,C  15,C  14,O  18)    -59.46 -0.003578    0.12    -59.34   
   384. D(O  16,C  15,C  14,O  13)   -178.24 -0.004038    0.13   -178.11   
   385. D(C  10,C  15,C  14,H  59)    -57.94  0.000383   -0.01    -57.95   
   386. D(C  10,C  15,C  14,O  18)   -179.40 -0.001381    0.04   -179.36   
   387. D(C  10,C  15,C  14,O  13)     61.82 -0.001842    0.06     61.87   
   388. D(H  60,C  15,C  10,H  56)   -164.89 -0.001740    0.06   -164.83   
   389. D(H  60,C  15,C  10,O  17)    -44.90 -0.001284    0.05    -44.85   
   390. D(H  60,C  15,C  10,C  11)     74.93  0.001274   -0.04     74.89   
   391. D(O  16,C  15,C  10,H  56)    -44.55  0.000369   -0.00    -44.56   
   392. D(O  16,C  15,C  10,O  17)     75.44  0.000825   -0.01     75.42   
   393. D(O  16,C  15,C  14,H  59)     62.00 -0.001813    0.06     62.07   
   394. D(O  16,C  15,C  10,C  11)   -164.74  0.003383   -0.10   -164.83   
   395. D(C  14,C  15,C  10,O  17)   -161.88 -0.003025    0.10   -161.78   
   396. D(C  14,C  15,C  10,C  11)    -42.05 -0.000467    0.02    -42.04   
   397. D(C  14,C  15,C  10,H  56)     78.13 -0.003481    0.11     78.24   
   398. D(H  89,O  16,C  15,H  60)     65.18  0.003101   -0.09     65.09   
   399. D(H  89,O  16,C  15,C  14)   -175.31  0.004976   -0.16   -175.46   
   400. D(H  89,O  16,C  15,C  10)    -54.16  0.002925   -0.09    -54.25   
   401. D(H  61,O  16,C  15,H  60)    -70.33 -0.000785    0.03    -70.30   
   402. D(H  61,O  16,C  15,C  14)     49.18  0.001091   -0.04     49.15   
   403. D(H  61,O  16,C  15,C  10)    170.33 -0.000960    0.03    170.36   
   404. D(H  62,O  17,C  10,H  56)     57.02 -0.003668    0.12     57.13   
   405. D(H  62,O  17,C  10,C  15)    -61.92  0.000871   -0.02    -61.94   
   406. D(H  62,O  17,C  10,C  11)    173.68 -0.001883    0.07    173.75   
   407. D(H  86,O  18,C  14,O  13)     37.59 -0.001401    0.05     37.64   
   408. D(C  19,O  18,C  14,H  59)     54.82  0.005915   -0.19     54.64   
   409. D(C  19,O  18,C  14,C  15)    175.95  0.003919   -0.13    175.82   
   410. D(C  19,O  18,C  14,O  13)    -66.52  0.007118   -0.22    -66.74   
   411. D(H  86,O  18,C  14,H  59)    158.93 -0.002603    0.08    159.02   
   412. D(H  86,O  18,C  14,C  15)    -79.94 -0.004599    0.14    -79.80   
   413. D(H  65,C  19,O  18,H  86)    -50.45 -0.000462    0.01    -50.43   
   414. D(H  65,C  19,O  18,C  14)     60.57  0.000297   -0.01     60.56   
   415. D(H  64,C  19,O  18,H  86)   -171.94 -0.000130    0.00   -171.94   
   416. D(H  64,C  19,O  18,C  14)    -60.92  0.000630   -0.02    -60.94   
   417. D(H  63,C  19,O  18,H  86)     68.95 -0.000698    0.02     68.96   
   418. D(H  63,C  19,O  18,C  14)    179.96  0.000061    0.00    179.96   
   419. D(C   4,O  20,C  11,H  57)     55.53  0.023172   -0.72     54.80   
   420. D(C   4,O  20,C  11,C  12)    -65.16  0.025078   -0.80    -65.96   
   421. D(C   4,O  20,C  11,C  10)    169.89  0.033321   -1.01    168.88   
   422. D(C  11,O  20,C   4,H  50)     55.90  0.007039   -0.23     55.66   
   423. D(C  11,O  20,C   4,O   5)    -60.44  0.012588   -0.39    -60.83   
   424. D(C  11,O  20,C   4,C   3)    170.29  0.001467   -0.06    170.23   
   425. D(C  31,O  21,C   7,H  53)    -66.17  0.017642   -0.56    -66.73   
   426. D(C  31,O  21,C   7,H  52)     54.47  0.056145   -1.74     52.74   
   427. D(C  31,O  21,C   7,C   6)    174.25  0.055064   -1.63    172.62   
   428. D(H  67,C  22,C  12,H  58)    121.87  0.004319   -0.12    121.75   
   429. D(H  67,C  22,C  12,O  13)   -121.14 -0.000783    0.02   -121.12   
   430. D(H  67,C  22,C  12,C  11)      2.66  0.003958   -0.11      2.55   
   431. D(H  66,C  22,C  12,H  58)   -119.47  0.003152   -0.09   -119.56   
   432. D(H  66,C  22,C  12,O  13)     -2.48 -0.001950    0.05     -2.43   
   433. D(H  66,C  22,C  12,C  11)    121.32  0.002792   -0.08    121.24   
   434. D(O  23,C  22,C  12,H  58)     -2.47  0.001812   -0.04     -2.52   
   435. D(O  23,C  22,C  12,O  13)    114.51 -0.003290    0.10    114.62   
   436. D(O  23,C  22,C  12,C  11)   -121.69  0.001452   -0.03   -121.72   
   437. D(H  83,O  23,C  22,H  67)    161.77  0.003024   -0.10    161.67   
   438. D(H  83,O  23,C  22,H  66)     41.21 -0.000460    0.01     41.23   
   439. D(H  83,O  23,C  22,C  12)    -75.01  0.008929   -0.26    -75.27   
   440. D(C  41,O  23,C  22,H  67)     16.97  0.006656   -0.21     16.76   
   441. D(C  41,O  23,C  22,H  66)   -103.59  0.003173   -0.09   -103.68   
   442. D(C  41,O  23,C  22,C  12)    140.19  0.012561   -0.37    139.82   
   443. D(C  30,C  25,O  24,C  33)      1.53 -0.016063    0.53      2.06   
   444. D(C  26,C  25,O  24,C  33)   -178.32 -0.019243    0.63   -177.69   
   445. D(H  68,C  26,C  25,C  30)    179.78 -0.005969    0.20    179.97   
   446. D(H  68,C  26,C  25,O  24)     -0.36 -0.002989    0.10     -0.26   
   447. D(C  27,C  26,C  25,C  30)      0.03 -0.002218    0.07      0.11   
   448. D(C  27,C  26,C  25,O  24)    179.90  0.000763   -0.03    179.87   
   449. D(H  69,C  27,C  26,H  68)      0.20  0.003339   -0.11      0.09   
   450. D(H  69,C  27,C  26,C  25)    179.93 -0.000515    0.02    179.95   
   451. D(C  28,C  27,C  26,H  68)   -179.81  0.004224   -0.14   -179.95   
   452. D(C  28,C  27,C  26,C  25)     -0.07  0.000370   -0.01     -0.09   
   453. D(H  70,C  28,C  27,H  69)      0.03  0.000803   -0.03      0.00   
   454. D(H  70,C  28,C  27,C  26)   -179.96 -0.000086    0.00   -179.96   
   455. D(C  29,C  28,C  27,H  69)   -179.91  0.001985   -0.07   -179.98   
   456. D(C  29,C  28,C  27,C  26)      0.10  0.001096   -0.04      0.06   
   457. D(H  71,C  29,C  28,H  70)     -0.05  0.000208   -0.01     -0.06   
   458. D(H  71,C  29,C  28,C  27)    179.89 -0.000973    0.03    179.92   
   459. D(C  30,C  29,C  28,H  70)    179.98  0.000466   -0.02    179.97   
   460. D(C  30,C  29,C  28,C  27)     -0.08 -0.000715    0.02     -0.05   
   461. D(H  72,C  30,C  29,H  71)     -0.08  0.000070   -0.00     -0.09   
   462. D(H  72,C  30,C  29,C  28)    179.89 -0.000186    0.01    179.89   
   463. D(C  25,C  30,C  29,H  71)   -179.93 -0.000877    0.03   -179.90   
   464. D(C  25,C  30,C  29,C  28)      0.04 -0.001133    0.04      0.07   
   465. D(H  72,C  30,C  25,C  26)   -179.86  0.001617   -0.05   -179.91   
   466. D(H  72,C  30,C  25,O  24)      0.29 -0.001727    0.06      0.35   
   467. D(C  29,C  30,C  25,C  26)     -0.01  0.002584   -0.08     -0.10   
   468. D(C  29,C  30,C  25,O  24)   -179.86 -0.000760    0.02   -179.84   
   469. D(C  33,C  31,O  21,C   7)     10.23  0.052495   -1.62      8.62   
   470. D(O  32,C  31,O  21,C   7)   -174.78  0.046022   -1.39   -176.17   
   471. D(H  92,O  32,C  31,C  33)   -147.11  0.047912   -1.30   -148.41   
   472. D(H  92,O  32,C  31,O  21)     38.23  0.058535   -1.64     36.59   
   473. D(H  74,C  33,C  31,O  32)    -99.12  0.003361   -0.07    -99.19   
   474. D(H  74,C  33,C  31,O  21)     75.59 -0.019372    0.60     76.19   
   475. D(H  73,C  33,C  31,O  32)    141.36  0.011601   -0.32    141.04   
   476. D(H  73,C  33,C  31,O  21)    -43.93 -0.011131    0.35    -43.58   
   477. D(O  24,C  33,C  31,O  32)     20.60 -0.004095    0.16     20.76   
   478. D(O  24,C  33,C  31,O  21)   -164.69 -0.026827    0.82   -163.87   
   479. D(H  74,C  33,O  24,C  25)    -61.90  0.006236   -0.18    -62.08   
   480. D(H  73,C  33,O  24,C  25)     59.88 -0.008668    0.26     60.14   
   481. D(C  31,C  33,O  24,C  25)   -179.17  0.005419   -0.17   -179.34   
   482. D(C  40,C  35,O  34,C  43)     11.51  0.006653   -0.22     11.29   
   483. D(C  36,C  35,O  34,C  43)   -169.48  0.005281   -0.17   -169.65   
   484. D(H  75,C  36,C  35,C  40)    179.61 -0.000594    0.02    179.63   
   485. D(H  75,C  36,C  35,O  34)      0.54  0.000592   -0.02      0.52   
   486. D(C  37,C  36,C  35,C  40)     -0.56 -0.000806    0.03     -0.53   
   487. D(C  37,C  36,C  35,O  34)   -179.63  0.000379   -0.01   -179.64   
   488. D(H  76,C  37,C  36,H  75)     -0.08 -0.000018    0.00     -0.08   
   489. D(H  76,C  37,C  36,C  35)   -179.91  0.000208   -0.01   -179.92   
   490. D(C  38,C  37,C  36,H  75)    179.75  0.000084   -0.00    179.75   
   491. D(C  38,C  37,C  36,C  35)     -0.07  0.000309   -0.01     -0.08   
   492. D(H  77,C  38,C  37,H  76)     -0.01 -0.000073    0.00     -0.01   
   493. D(H  77,C  38,C  37,C  36)   -179.85 -0.000177    0.01   -179.84   
   494. D(C  39,C  38,C  37,H  76)   -179.71  0.000400   -0.01   -179.72   
   495. D(C  39,C  38,C  37,C  36)      0.46  0.000297   -0.01      0.45   
   496. D(H  78,C  39,C  38,H  77)     -0.45 -0.000391    0.01     -0.43   
   497. D(H  78,C  39,C  38,C  37)    179.25 -0.000864    0.03    179.28   
   498. D(C  40,C  39,C  38,H  77)   -179.91  0.000105   -0.00   -179.91   
   499. D(C  40,C  39,C  38,C  37)     -0.21 -0.000368    0.01     -0.20   
   500. D(H  79,C  40,C  39,H  78)     -0.29 -0.001095    0.04     -0.26   
   501. D(H  79,C  40,C  39,C  38)    179.17 -0.001593    0.05    179.22   
   502. D(C  35,C  40,C  39,H  78)   -179.88  0.000303   -0.01   -179.89   
   503. D(C  35,C  40,C  39,C  38)     -0.42 -0.000196    0.01     -0.41   
   504. D(H  79,C  40,C  35,C  36)   -178.78  0.002163   -0.07   -178.86   
   505. D(H  79,C  40,C  35,O  34)      0.19  0.000797   -0.03      0.17   
   506. D(C  39,C  40,C  35,C  36)      0.79  0.000746   -0.02      0.77   
   507. D(C  39,C  40,C  35,O  34)    179.77 -0.000620    0.02    179.79   
   508. D(C  43,C  41,O  23,H  83)   -155.67  0.005531   -0.16   -155.83   
   509. D(C  43,C  41,O  23,C  22)     -3.44  0.005287   -0.15     -3.59   
   510. D(O  42,C  41,O  23,H  83)     25.16  0.002104   -0.06     25.10   
   511. D(O  42,C  41,O  23,C  22)    177.39  0.001860   -0.04    177.35   
   512. D(H  84,O  42,C  41,C  43)    157.14 -0.007569    0.23    157.36   
   513. D(H  84,O  42,C  41,O  23)    -23.75 -0.003748    0.11    -23.64   
   514. D(H  81,C  43,C  41,O  23)     61.40  0.001059   -0.03     61.37   
   515. D(H  80,C  43,C  41,O  42)    120.66  0.001661   -0.04    120.62   
   516. D(H  80,C  43,C  41,O  23)    -58.46 -0.002093    0.07    -58.39   
   517. D(O  34,C  43,C  41,O  42)      0.91 -0.000203    0.01      0.92   
   518. D(O  34,C  43,C  41,O  23)   -178.21 -0.003957    0.12   -178.09   
   519. D(H  81,C  43,O  34,C  35)    -85.41  0.002292   -0.08    -85.49   
   520. D(H  80,C  43,O  34,C  35)     36.15  0.002600   -0.10     36.05   
   521. D(H  81,C  43,C  41,O  42)   -119.48  0.004813   -0.14   -119.62   
   522. D(C  41,C  43,O  34,C  35)    154.73  0.007464   -0.23    154.50   
   523. D(H  89,H  62,O  17,C  10)     36.15  0.005503   -0.15     36.00   
   524. D(O  88,H  62,O  17,C  10)     59.57 -0.001021    0.02     59.59   
   525. D(O  23,H  83,O  82,H  84)    -13.24 -0.004354    0.13    -13.11   
   526. D(O  82,H  83,O  23,C  41)     -7.98 -0.002792    0.09     -7.89   
   527. D(O  82,H  83,O  23,C  22)   -159.44 -0.005529    0.18   -159.27   
   528. D(O  42,H  84,O  82,H  83)     18.25  0.005395   -0.15     18.10   
   529. D(O  82,H  84,O  42,C  41)     -1.27  0.002085   -0.07     -1.33   
   530. D(O  18,H  86,O  85,H  87)     -0.69  0.000797   -0.01     -0.70   
   531. D(O  85,H  86,O  18,C  19)    105.38 -0.000112    0.01    105.39   
   532. D(O  85,H  86,O  18,C  14)    -11.84  0.003166   -0.10    -11.94   
   533. D(O  13,H  87,O  85,H  86)    -21.15 -0.002688    0.09    -21.06   
   534. D(O  85,H  87,O  13,C  14)     46.35 -0.000942    0.03     46.38   
   535. D(O  85,H  87,O  13,C  12)    178.35  0.000214    0.01    178.36   
   536. D(H  90,O  88,H  62,H  89)   -137.72  0.001757   -0.06   -137.78   
   537. D(H  90,O  88,H  62,O  17)   -170.95  0.003789   -0.12   -171.07   
   538. D(H  89,O  88,H  62,O  17)    -33.23  0.002032   -0.05    -33.29   
   539. D(H  62,H  89,O  88,H  90)    160.39  0.002142   -0.06    160.34   
   540. D(O  16,H  89,O  88,H  62)    -16.20 -0.002190    0.07    -16.14   
   541. D(O  16,H  89,O  88,H  90)    144.19 -0.000048    0.01    144.20   
   542. D(O  16,H  89,H  62,O  88)    174.51 -0.000416    0.01    174.53   
   543. D(O  16,H  89,H  62,O  17)    -18.13 -0.004170    0.11    -18.02   
   544. D(O  88,H  89,H  62,O  17)    167.36 -0.003755    0.10    167.45   
   545. D(H  62,H  89,O  16,H  61)    153.78 -0.000864    0.02    153.80   
   546. D(H  62,H  89,O  16,C  15)     24.96 -0.001628    0.05     25.01   
   547. D(O  88,H  89,O  16,H  61)    167.74  0.001071   -0.04    167.70   
   548. D(O  88,H  89,O  16,C  15)     38.92  0.000307   -0.00     38.91   
   549. D(O  32,H  92,O  91,H  93)    141.56  0.018623   -0.48    141.08   
   550. D(O  91,H  92,O  32,C  31)    -58.28  0.159392   -5.12    -63.40   
    ----------------------------------------------------------------------------

         *************************************************************
         *                GEOMETRY OPTIMIZATION CYCLE   2            *
         *************************************************************
---------------------------------
CARTESIAN COORDINATES (ANGSTROEM)
---------------------------------
  C     -2.628917   -3.102275   -1.090182
  C     -1.858249   -2.579524    0.126095
  C     -0.667135   -3.533643    0.413439
  C      0.558390   -3.240026   -0.473783
  C      0.809770   -1.753638   -0.751775
  O     -0.343981   -1.003141   -1.015585
  C     -1.450597   -1.117825   -0.125692
  C     -1.292161   -0.223738    1.130339
  O     -0.281420   -3.641054    1.749929
  O      0.448695   -3.824038   -1.756067
  C      2.613280    0.501888    1.495724
  C      2.092849    0.104986    0.101586
  C      3.138894    0.140383   -1.043491
  O      4.119174    1.141249   -0.866733
  C      4.788355    1.062327    0.380499
  C      3.798077    1.473702    1.473920
  O      4.380711    1.470000    2.757127
  O      1.532210    1.094584    2.180989
  O      5.846330    1.958936    0.408735
  C      6.899222    1.646448   -0.497279
  O      1.579932   -1.203532    0.283760
  O     -0.492164   -0.793521    2.154144
  C      2.497040    0.430363   -2.418635
  O      2.784256   -0.630796   -3.318027
  O     -0.004300    1.989398    4.312895
  C     -0.343845    3.261126    4.670003
  C      0.532770    3.869429    5.568915
  C      0.297342    5.158335    6.003460
  C     -0.812472    5.859391    5.547798
  C     -1.680616    5.254546    4.655680
  C     -1.455055    3.958464    4.210991
  C     -0.131500   -0.074232    3.235070
  O      0.604262   -0.506674    4.101765
  C     -0.784516    1.294758    3.376145
  O     -0.258024   -1.319378   -5.152383
  C     -1.609026   -1.416810   -4.980298
  C     -2.260746   -2.308021   -5.835226
  C     -3.628010   -2.479165   -5.752854
  C     -4.369124   -1.768069   -4.817741
  C     -3.725090   -0.879496   -3.975612
  C     -2.351466   -0.693596   -4.050824
  C      1.910834   -1.153473   -4.208217
  O      2.294460   -2.016284   -4.946016
  C      0.483693   -0.614914   -4.189027
  H     -3.497727   -2.478992   -1.294924
  H     -1.989052   -3.099280   -1.970615
  H     -2.972885   -4.119367   -0.913447
  H     -2.511059   -2.597646    1.005024
  H     -1.015662   -4.544902    0.156780
  H      1.445095   -3.619510    0.056037
  H      1.365614   -1.746388   -1.697798
  H     -2.259309   -0.635654   -0.693154
  H     -0.842538    0.715967    0.790564
  H     -2.291188   -0.026557    1.540280
  H      0.109532   -2.788722    2.044781
  H      0.376919   -4.780462   -1.663822
  H      2.925278   -0.421373    2.013171
  H      1.279920    0.804745   -0.139608
  H      3.628755   -0.847117   -1.079526
  H      5.143806    0.024064    0.546446
  H      3.435412    2.481397    1.214204
  H      5.212593    1.959405    2.705100
  H      1.816485    1.261377    3.100147
  H      7.647613    2.425131   -0.366305
  H      7.331900    0.668244   -0.260758
  H      6.536844    1.644036   -1.527351
  H      2.965551    1.340778   -2.809483
  H      1.425807    0.598730   -2.305008
  H      1.388491    3.301483    5.908389
  H      0.981914    5.620572    6.700533
  H     -0.996735    6.868290    5.887084
  H     -2.547941    5.790466    4.295605
  H     -2.151169    3.511930    3.515841
  H     -0.805205    1.824916    2.416579
  H     -1.818234    1.143615    3.729838
  H     -1.664595   -2.852983   -6.551466
  H     -4.120566   -3.172965   -6.419339
  H     -5.438939   -1.903971   -4.751584
  H     -4.293901   -0.311763   -3.251347
  H     -1.882161    0.017873   -3.386059
  H      0.064316   -0.778432   -3.186940
  H      0.489480    0.462965   -4.417086
  O      4.498084   -1.381890   -4.800323
  H      4.134288   -0.914686   -4.036298
  H      3.818071   -1.978593   -5.146458
  O      4.645339    3.398311   -0.862509
  H      5.395275    3.153857   -0.295700
  H      4.079195    2.618954   -0.970059
  O      2.562869    1.766941    4.311826
  H      3.395355    1.762375    3.812332
  H      2.747386    1.766817    5.256250
  O      1.371891   -2.120008    3.164794
  H      1.491399   -1.254706    3.626011
  H      1.965967   -2.219150    2.431769

----------------------------
CARTESIAN COORDINATES (A.U.)
----------------------------
  NO LB      ZA    FRAG     MASS         X           Y           Z
   0 C     6.0000    0    12.011   -4.967933   -5.862449   -2.060146
   1 C     6.0000    0    12.011   -3.511582   -4.874593    0.238284
   2 C     6.0000    0    12.011   -1.260702   -6.677618    0.781287
   3 C     6.0000    0    12.011    1.055205   -6.122763   -0.895319
   4 C     6.0000    0    12.011    1.530243   -3.313895   -1.420649
   5 O     8.0000    0    15.999   -0.650029   -1.895662   -1.919177
   6 C     6.0000    0    12.011   -2.741231   -2.112382   -0.237524
   7 C     6.0000    0    12.011   -2.441831   -0.422804    2.136031
   8 O     8.0000    0    15.999   -0.531806   -6.880596    3.306887
   9 O     8.0000    0    15.999    0.847911   -7.226385   -3.318485
  10 C     6.0000    0    12.011    4.938383    0.948431    2.826509
  11 C     6.0000    0    12.011    3.954912    0.198395    0.191970
  12 C     6.0000    0    12.011    5.931651    0.265285   -1.971912
  13 O     8.0000    0    15.999    7.784112    2.156647   -1.637889
  14 C     6.0000    0    12.011    9.048679    2.007508    0.719038
  15 C     6.0000    0    12.011    7.177325    2.784893    2.785304
  16 O     8.0000    0    15.999    8.278345    2.777897    5.210214
  17 O     8.0000    0    15.999    2.895458    2.068464    4.121472
  18 O     8.0000    0    15.999   11.047963    3.701853    0.772397
  19 C     6.0000    0    12.011   13.037640    3.111336   -0.939721
  20 O     8.0000    0    15.999    2.985638   -2.274346    0.536228
  21 O     8.0000    0    15.999   -0.930054   -1.499538    4.070742
  22 C     6.0000    0    12.011    4.718722    0.813268   -4.570557
  23 O     8.0000    0    15.999    5.261480   -1.192032   -6.270162
  24 O     8.0000    0    15.999   -0.008126    3.759417    8.150190
  25 C     6.0000    0    12.011   -0.649773    6.162635    8.825026
  26 C     6.0000    0    12.011    1.006790    7.312161   10.523723
  27 C     6.0000    0    12.011    0.561896    9.747840   11.344895
  28 C     6.0000    0    12.011   -1.535350   11.072645   10.483819
  29 C     6.0000    0    12.011   -3.175903    9.929653    8.797960
  30 C     6.0000    0    12.011   -2.749655    7.480413    7.957619
  31 C     6.0000    0    12.011   -0.248499   -0.140277    6.113396
  32 O     8.0000    0    15.999    1.141890   -0.957474    7.751212
  33 C     6.0000    0    12.011   -1.482520    2.446739    6.379989
  34 O     8.0000    0    15.999   -0.487595   -2.493262   -9.736594
  35 C     6.0000    0    12.011   -3.040619   -2.677383   -9.411398
  36 C     6.0000    0    12.011   -4.272191   -4.361528  -11.026979
  37 C     6.0000    0    12.011   -6.855945   -4.684943  -10.871318
  38 C     6.0000    0    12.011   -8.256447   -3.341167   -9.104211
  39 C     6.0000    0    12.011   -7.039399   -1.662006   -7.512819
  40 C     6.0000    0    12.011   -4.443627   -1.310706   -7.654948
  41 C     6.0000    0    12.011    3.610953   -2.179749   -7.952378
  42 O     8.0000    0    15.999    4.335901   -3.810224   -9.346615
  43 C     6.0000    0    12.011    0.914048   -1.162018   -7.916113
  44 H     1.0000    0     1.008   -6.609747   -4.684616   -2.447052
  45 H     1.0000    0     1.008   -3.758764   -5.856790   -3.723923
  46 H     1.0000    0     1.008   -5.617938   -7.784475   -1.726164
  47 H     1.0000    0     1.008   -4.745214   -4.908839    1.899220
  48 H     1.0000    0     1.008   -1.919322   -8.588620    0.296272
  49 H     1.0000    0     1.008    2.730833   -6.839882    0.105894
  50 H     1.0000    0     1.008    2.580637   -3.300195   -3.208374
  51 H     1.0000    0     1.008   -4.269474   -1.201212   -1.309871
  52 H     1.0000    0     1.008   -1.592165    1.352981    1.493949
  53 H     1.0000    0     1.008   -4.329717   -0.050186    2.910707
  54 H     1.0000    0     1.008    0.206986   -5.269920    3.864076
  55 H     1.0000    0     1.008    0.712273   -9.033764   -3.144168
  56 H     1.0000    0     1.008    5.527974   -0.796279    3.804342
  57 H     1.0000    0     1.008    2.418698    1.520748   -0.263821
  58 H     1.0000    0     1.008    6.857354   -1.600819   -2.040008
  59 H     1.0000    0     1.008    9.720384    0.045474    1.032634
  60 H     1.0000    0     1.008    6.491988    4.689161    2.294513
  61 H     1.0000    0     1.008    9.850373    3.702739    5.111898
  62 H     1.0000    0     1.008    3.432660    2.383657    5.858429
  63 H     1.0000    0     1.008   14.451895    4.582833   -0.692216
  64 H     1.0000    0     1.008   13.855283    1.262798   -0.492761
  65 H     1.0000    0     1.008   12.352845    3.106777   -2.886276
  66 H     1.0000    0     1.008    5.604079    2.533704   -5.309154
  67 H     1.0000    0     1.008    2.694384    1.131436   -4.355834
  68 H     1.0000    0     1.008    2.623868    6.238899   11.165237
  69 H     1.0000    0     1.008    1.855549   10.621342   12.662173
  70 H     1.0000    0     1.008   -1.883557   12.979187   11.124977
  71 H     1.0000    0     1.008   -4.814911   10.942395    8.117518
  72 H     1.0000    0     1.008   -4.065120    6.636586    6.643976
  73 H     1.0000    0     1.008   -1.521617    3.448591    4.566673
  74 H     1.0000    0     1.008   -3.435964    2.161118    7.048373
  75 H     1.0000    0     1.008   -3.145629   -5.391356  -12.380477
  76 H     1.0000    0     1.008   -7.786742   -5.996036  -12.130793
  77 H     1.0000    0     1.008  -10.278105   -3.597984   -8.979192
  78 H     1.0000    0     1.008   -8.114298   -0.589147   -6.144155
  79 H     1.0000    0     1.008   -3.556769    0.033775   -6.398723
  80 H     1.0000    0     1.008    0.121540   -1.471024   -6.022443
  81 H     1.0000    0     1.008    0.924982    0.874877   -8.347084
  82 O     8.0000    0    15.999    8.500147   -2.611394   -9.071295
  83 H     1.0000    0     1.008    7.812672   -1.728506   -7.627498
  84 H     1.0000    0     1.008    7.215108   -3.738999   -9.725396
  85 O     8.0000    0    15.999    8.778418    6.421877   -1.629906
  86 H     1.0000    0     1.008   10.195592    5.959926   -0.558792
  87 H     1.0000    0     1.008    7.708561    4.949107   -1.833145
  88 O     8.0000    0    15.999    4.843121    3.339034    8.148171
  89 H     1.0000    0     1.008    6.416292    3.330405    7.204263
  90 H     1.0000    0     1.008    5.191806    3.338801    9.932872
  91 O     8.0000    0    15.999    2.592498   -4.006235    5.980594
  92 H     1.0000    0     1.008    2.818336   -2.371051    6.852168
  93 H     1.0000    0     1.008    3.715140   -4.193585    4.595378

--------------------------------
INTERNAL COORDINATES (ANGSTROEM)
--------------------------------
 C      0   0   0     0.000000000000     0.00000000     0.00000000
 C      1   0   0     1.531837937674     0.00000000     0.00000000
 C      2   1   0     1.552953401889   108.85211209     0.00000000
 C      3   2   1     1.541196324233   112.72663098    82.30695849
 C      4   3   2     1.532913340623   114.80475146    37.34779635
 O      5   4   3     1.401421119435   114.73380495   318.74162548
 C      6   5   4     1.424661392648   118.60637486    49.38885915
 C      7   6   5     1.549873351776   112.35644002    82.22105015
 O      3   2   1     1.395177051511   115.88686045   210.66505270
 O      4   3   2     1.413278231141   112.44941717   278.16407706
 C      5   4   3     3.659411931631   124.54804789    83.69178387
 C     11   5   4     1.540129536334    28.19681152   157.15893003
 C     12  11   5     1.551342741332   115.74857629   229.58479945
 O     13  12  11     1.412064284823   113.07131281   327.74613296
 C     14  13  12     1.417610256172   113.47670267    54.62788375
 C     15  14  13     1.531485971295   107.93666386   289.53623318
 O     16  15  14     1.409289723561   112.46102789   181.89542562
 O     11   5   4     1.410527596664   100.34885706   263.49602617
 O     15  14  13     1.387089157459   109.99689340   172.21512553
 C     19  15  14     1.423759373755   114.15618643   293.25332097
 O      5   4   3     1.402888693161   109.65691280    86.32394023
 O      8   7   6     1.418741059303   114.25362304   277.57532381
 C     13  12  11     1.545019755753   112.40338596   208.45544832
 O     23  13  12     1.420372330725   109.83792456   238.27166427
 O     18  11   5     2.776072089484   158.86574643   130.42335824
 C     25  18  11     1.363858349386   129.74944102   114.14745450
 C     26  25  18     1.395180854515   114.76046882   268.37838142
 C     27  26  25     1.380410990151   120.18299288   179.86926422
 C     28  27  26     1.389531215620   120.26972176   359.91307540
 C     29  28  27     1.383974590877   119.46522452     0.05834806
 C     30  29  28     1.388688288641   120.82517554   359.94665042
 C     22   8   7     1.347537489095   121.02430202   171.96466645
 O     32  22   8     1.216351593361   122.93490654   183.56083112
 C     25  18  11     1.403125567815    68.62266997   225.86432691
 O     24  23  13     3.618628758982   107.04637556   137.70768429
 C     35  24  23     1.365398548064   141.40293730   319.81916751
 C     36  35  24     1.396387357677   115.47881059   209.94614228
 C     37  36  35     1.380393251841   120.32297425   180.35664210
 C     38  37  36     1.389008216687   120.34346160   359.91586650
 C     39  38  37     1.383301361653   119.35936666     0.44419221
 C     40  39  38     1.388184885670   120.91274491   359.80348626
 C     24  23  13     1.352218485180   125.10100269   139.65919367
 O     42  24  23     1.198314411328   118.48010786   177.29030962
 C     35  24  23     1.405158554435    27.53642119   359.68723362
 H      1   2   3     1.088683434360   110.82052228   177.60422740
 H      1   2   3     1.088392179627   110.21706345   297.58437070
 H      1   2   3     1.088129574687   110.42929218    57.64001578
 H      2   1   3     1.094991357134   109.37456773   242.96631351
 H      3   2   1     1.099994837008   106.17882191   325.43322329
 H      4   3   2     1.100436633176   107.32987032   155.92660697
 H      5   4   3     1.097258346505   104.23105525   205.02745734
 H      7   6   5     1.099325042009   102.33803400   193.08559512
 H      8   7   6     1.095743642825   106.58139184    38.88046477
 H      8   7   6     1.097718172105   108.25430209   156.68689385
 H      9   3   2     0.982981287025   109.30153003   291.88479495
 H     10   4   3     0.963539364711   109.21417850   299.45255225
 H     11   5   4     1.103405708082    84.93068101    12.84187235
 H     12  11   5     1.099405077497   106.52449334   108.51135236
 H     13  12  11     1.102913031293   107.64820578    88.56629098
 H     15  14  13     1.109898528006   109.56043280    50.01475385
 H     16  15  14     1.102010799195   106.86728104   303.53335530
 H     17  16  15     0.966567127379   107.78675306    49.14367015
 H     18  11   5     0.976464695168   107.81572224   145.50898589
 H     20  19  15     1.087929613949   105.96280720   179.96170803
 H     20  19  15     1.095461516789   110.52902154   299.06106710
 H     20  19  15     1.091958361994   110.81532572    60.56217023
 H     23  13  12     1.095957054165   107.20157268   121.21667914
 H     23  13  12     1.090320721468   110.14448758     2.51216846
 H     27  26  25     1.081695115418   118.05612566   359.74420478
 H     28  27  26     1.080839137956   119.62477053   179.95111673
 H     29  28  27     1.080252090771   120.29446396   180.04082590
 H     30  29  28     1.081257289665   120.08078565   179.92591825
 H     31  30  29     1.080370519442   119.15270642   179.89384840
 H     34  25  18     1.096476745951   110.81658709   295.61032048
 H     34  25  18     1.102957964462   112.01817148   173.35739417
 H     37  36  35     1.079527484636   118.07693798     0.51544771
 H     38  37  36     1.080820742706   119.61565212   180.08145144
 H     39  38  37     1.080440173698   120.34047392   180.15957501
 H     40  39  38     1.081863037642   119.99075655   179.28395636
 H     41  40  39     1.080901692711   118.97641979   179.23379451
 H     44  35  24     1.098541635733   110.44159495   243.01681149
 H     44  35  24     1.101756188934   110.56895513   121.45769104
 O     43  42  24     2.297746805331    93.96755420   335.97555550
 H     83  43  42     0.966623464395    79.78296646    16.18445619
 H     83  43  42     0.968649209786    30.00281983   178.77957839
 O     19  15  14     2.265003631451    89.70897325    34.14223495
 H     86  19  15     0.971305419514    26.25290755   168.55883999
 H     86  19  15     0.969269267654    82.01081319   347.88214417
 O     63  18  11     1.510248208596   162.99477264    59.59473584
 H     89  63  18     0.970849618489    90.53999820   326.71751430
 H     89  63  18     0.962279534918   151.90147520   188.92810746
 O     55   9   3     1.815256298572   141.35932485   212.54982868
 H     92  55   9     0.987801281995   134.02087542   205.59933664
 H     92  55   9     0.948726215115    85.42537433    88.98495747

---------------------------
INTERNAL COORDINATES (A.U.)
---------------------------
 C      0   0   0     0.000000000000     0.00000000     0.00000000
 C      1   0   0     2.894754183755     0.00000000     0.00000000
 C      2   1   0     2.934656628312   108.85211209     0.00000000
 C      3   2   1     2.912438971406   112.72663098    82.30695849
 C      4   3   2     2.896786400812   114.80475146    37.34779635
 O      5   4   3     2.648302114025   114.73380495   318.74162548
 C      6   5   4     2.692219865675   118.60637486    49.38885915
 C      7   6   5     2.928836177119   112.35644002    82.22105015
 O      3   2   1     2.636502535688   115.88686045   210.66505270
 O      4   3   2     2.670708807890   112.44941717   278.16407706
 C      5   4   3     6.915286361987   124.54804789    83.69178387
 C     11   5   4     2.910423034435    28.19681152   157.15893003
 C     12  11   5     2.931612920965   115.74857629   229.58479945
 O     13  12  11     2.668414781807   113.07131281   327.74613296
 C     14  13  12     2.678895148804   113.47670267    54.62788375
 C     15  14  13     2.894089063691   107.93666386   289.53623318
 O     16  15  14     2.663171620880   112.46102789   181.89542562
 O     11   5   4     2.665510862032   100.34885706   263.49602617
 O     15  14  13     2.621218630929   109.99689340   172.21512553
 C     19  15  14     2.690515297000   114.15618643   293.25332097
 O      5   4   3     2.651075426449   109.65691280    86.32394023
 O      8   7   6     2.681032057031   114.25362304   277.57532381
 C     13  12  11     2.919664209870   112.40338596   208.45544832
 O     23  13  12     2.684114713270   109.83792456   238.27166427
 O     18  11   5     5.246015977148   158.86574643   130.42335824
 C     25  18  11     2.577318765802   129.74944102   114.14745450
 C     26  25  18     2.636509722323   114.76046882   268.37838142
 C     27  26  25     2.608598723641   120.18299288   179.86926422
 C     28  27  26     2.625833452056   120.26972176   359.91307540
 C     29  28  27     2.615332953062   119.46522452     0.05834806
 C     30  29  28     2.624240550915   120.82517554   359.94665042
 C     22   8   7     2.546476809581   121.02430202   171.96466645
 O     32  22   8     2.298571394012   122.93490654   183.56083112
 C     25  18  11     2.651523054673    68.62266997   225.86432691
 O     24  23  13     6.838217334806   107.04637556   137.70768429
 C     35  24  23     2.580229319494   141.40293730   319.81916751
 C     36  35  24     2.638789682880   115.47881059   209.94614228
 C     37  36  35     2.608565203093   120.32297425   180.35664210
 C     38  37  36     2.624845127305   120.34346160   359.91586650
 C     39  38  37     2.614060734204   119.35936666     0.44419221
 C     40  39  38     2.623289257164   120.91274491   359.80348626
 C     24  23  13     2.555322610215   125.10100269   139.65919367
 O     42  24  23     2.264486059741   118.48010786   177.29030962
 C     35  24  23     2.655364842620    27.53642119   359.68723362
 H      1   2   3     2.057313537478   110.82052228   177.60422740
 H      1   2   3     2.056763145796   110.21706345   297.58437070
 H      1   2   3     2.056266894378   110.42929218    57.64001578
 H      2   1   3     2.069233783995   109.37456773   242.96631351
 H      3   2   1     2.078688990672   106.17882191   325.43322329
 H      4   3   2     2.079523864437   107.32987032   155.92660697
 H      5   4   3     2.073517773053   104.23105525   205.02745734
 H      7   6   5     2.077423261559   102.33803400   193.08559512
 H      8   7   6     2.070655397925   106.58139184    38.88046477
 H      8   7   6     2.074386717508   108.25430209   156.68689385
 H      9   3   2     1.857565427246   109.30153003   291.88479495
 H     10   4   3     1.820825518556   109.21417850   299.45255225
 H     11   5   4     2.085134602880    84.93068101    12.84187235
 H     12  11   5     2.077574506712   106.52449334   108.51135236
 H     13  12  11     2.084203578676   107.64820578    88.56629098
 H     15  14  13     2.097404254374   109.56043280    50.01475385
 H     16  15  14     2.082498607103   106.86728104   303.53335530
 H     17  16  15     1.826547160798   107.78675306    49.14367015
 H     18  11   5     1.845250853310   107.81572224   145.50898589
 H     20  19  15     2.055889023346   105.96280720   179.96170803
 H     20  19  15     2.070122256982   110.52902154   299.06106710
 H     20  19  15     2.063502253813   110.81532572    60.56217023
 H     23  13  12     2.071058686911   107.20157268   121.21667914
 H     23  13  12     2.060407561714   110.14448758     2.51216846
 H     27  26  25     2.044107528541   118.05612566   359.74420478
 H     28  27  26     2.042489965560   119.62477053   179.95111673
 H     29  28  27     2.041380607152   120.29446396   180.04082590
 H     30  29  28     2.043280157774   120.08078565   179.92591825
 H     31  30  29     2.041604404908   119.15270642   179.89384840
 H     34  25  18     2.072040762061   110.81658709   295.61032048
 H     34  25  18     2.084288490060   112.01817148   173.35739417
 H     37  36  35     2.040011300002   118.07693798     0.51544771
 H     38  37  36     2.042455203575   119.61565212   180.08145144
 H     39  38  37     2.041736032375   120.34047392   180.15957501
 H     40  39  38     2.044424855556   119.99075655   179.28395636
 H     41  40  39     2.042608176915   118.97641979   179.23379451
 H     44  35  24     2.075942838245   110.44159495   243.01681149
 H     44  35  24     2.082017463438   110.56895513   121.45769104
 O     43  42  24     4.342112187167    93.96755420   335.97555550
 H     83  43  42     1.826653622328    79.78296646    16.18445619
 H     83  43  42     1.830481726335    30.00281983   178.77957839
 O     19  15  14     4.280236555780    89.70897325    34.14223495
 H     86  19  15     1.835501235276    26.25290755   168.55883999
 H     86  19  15     1.831653465893    82.01081319   347.88214417
 O     63  18  11     2.853955508492   162.99477264    59.59473584
 H     89  63  18     1.834639896166    90.53999820   326.71751430
 H     89  63  18     1.818444785273   151.90147520   188.92810746
 O     55   9   3     3.430337267177   141.35932485   212.54982868
 H     92  55   9     1.866673897707   134.02087542   205.59933664
 H     92  55   9     1.792832722638    85.42537433    88.98495747


           ************************************************************
           *        Program running with 28 parallel MPI-processes    *
           *              working on a common directory               *
           ************************************************************
------------------------------------------------------------------------------
                   ___                                                        
                  /   \      - P O W E R E D   B Y -                         
                 /     \                                                     
                 |  |  |   _    _      __       _____    __    __             
                 |  |  |  | |  | |    /  \     |  _  \  |  |  /  |          
                  \  \/   | |  | |   /    \    | | | |  |  | /  /          
                 / \  \   | |__| |  /  /\  \   | |_| |  |  |/  /          
                |  |  |   |  __  | /  /__\  \  |    /   |      \           
                |  |  |   | |  | | |   __   |  |    \   |  |\   \          
                \     /   | |  | | |  |  |  |  | |\  \  |  | \   \       
                 \___/    |_|  |_| |__|  |__|  |_| \__\ |__|  \__/        
                                                                              
                      - O R C A' S   B I G   F R I E N D -                    
                                      &                                       
                       - I N T E G R A L  F E E D E R -                       
                                                                              
 v1 FN, 2020, v2 2021                                                         
------------------------------------------------------------------------------


Reading SHARK input file CPaE_water.SHARKINP.tmp ... ok
----------------------
SHARK INTEGRAL PACKAGE
----------------------

Number of atoms                             ...     94
Number of basis functions                   ...   1232
Number of shells                            ...    588
Maximum angular momentum                    ...      2
Integral batch strategy                     ... SHARK/LIBINT Hybrid
RI-J (if used) integral strategy            ... SPLIT-RIJ (Revised 2003 algorithm where possible)
Printlevel                                  ...      1
Contraction scheme used                     ... SEGMENTED contraction
Coulomb Range Separation                    ... NOT USED
Exchange Range Separation                   ... NOT USED
Finite Nucleus Model                        ... NOT USED
Auxiliary Coulomb fitting basis             ... AVAILABLE
   # of basis functions in Aux-J            ...   1946
   # of shells in Aux-J                     ...    806
   Maximum angular momentum in Aux-J        ...      2
Auxiliary J/K fitting basis                 ... NOT available
Auxiliary Correlation fitting basis         ... NOT available
Auxiliary 'external' fitting basis          ... NOT available
Integral threshold                          ...     2.500000e-11
Primitive cut-off                           ...     2.500000e-12
Primitive pair pre-selection threshold      ...     2.500000e-12

Calculating pre-screening integrals         ... done (  0.1 sec) Dimension = 588
Organizing shell pair data                  ... done (  1.0 sec)
Shell pair information
Total number of shell pairs                 ...    173166
Shell pairs after pre-screening             ...     88026
Total number of primitive shell pairs       ...    620022
Primitive shell pairs kept                  ...    181472
          la=0 lb=0:  26350 shell pairs
          la=1 lb=0:  32764 shell pairs
          la=1 lb=1:  10214 shell pairs
          la=2 lb=0:  10802 shell pairs
          la=2 lb=1:   6748 shell pairs
          la=2 lb=2:   1148 shell pairs

Calculating one electron integrals          ... done (  0.2 sec)
Calculating RI/J V-Matrix + Cholesky decomp.... done (  0.4 sec)
Calculating Nuclear repulsion               ... done (  0.0 sec) ENN=   7345.397140405769 Eh

SHARK setup successfully completed in   2.6 seconds

Maximum memory used throughout the entire GTOINT-calculation: 125.7 MB


           ************************************************************
           *        Program running with 28 parallel MPI-processes    *
           *              working on a common directory               *
           ************************************************************

Diagonalization of the overlap matrix:
Smallest eigenvalue                        ... 1.475e-05
Time for diagonalization                   ...    1.293 sec
Threshold for overlap eigenvalues          ... 1.000e-08
Number of eigenvalues below threshold      ... 0
Time for construction of square roots      ...    0.335 sec
Total time needed                          ...    1.642 sec

-------------------
DFT GRID GENERATION
-------------------

General Integration Accuracy     IntAcc      ... 4.388
Radial Grid Type                 RadialGrid  ... OptM3 with GC (2021)
Angular Grid (max. ang.)         AngularGrid ... 4 (Lebedev-302)
Angular grid pruning method      GridPruning ... 4 (adaptive)
Weight generation scheme         WeightScheme... Becke
Basis function cutoff            BFCut       ... 1.0000e-11
Integration weight cutoff        WCut        ... 1.0000e-14
Angular grids for H and He will be reduced by one unit
Partially contracted basis set               ... off
Rotationally invariant grid construction     ... off

Total number of grid points                  ...   433973
Total number of batches                      ...     6826
Average number of points per batch           ...       63
Average number of grid points per atom       ...     4617
Time for grid setup =    3.909 sec


--------------------
CPCM SOLVATION MODEL
--------------------
CPCM parameters:
  Epsilon                                         ...      78.3550
  Refrac                                          ...       1.3328
  Rsolv                                           ...       1.3000
  Surface type                                    ... GAUSSIAN VDW
  Epsilon function type                           ...         CPCM
Solvent:                                     ... WATER
SMD-CDS solvent descriptors:
  Soln                                       ...    1.3328
  Soln25                                     ...    1.3323
  Sola                                       ...    0.0000
  Solb                                       ...    0.0000
  Solg                                       ...    0.0000
  Solc                                       ...    0.0000
  Solh                                       ...    0.0000
Radii:
 Radius for C  used is    3.4960 Bohr (=   1.8500 Ang.)
 Radius for O  used is    2.8724 Bohr (=   1.5200 Ang.)
 Radius for H  used is    2.2677 Bohr (=   1.2000 Ang.)
Calculating surface                               ...        done! (  0.0s)
GEPOL surface points                              ...         5360
GEPOL Volume                                      ...    4161.2610
GEPOL Surface-area                                ...    2305.9795
Calculating surface distance matrix               ...        done! (  1.0s)
Performing Cholesky decomposition & store         ...        done! (  5.7s)
Overall time for CPCM initialization              ...                 6.7s
--------------
SCF ITERATIONS
--------------
ITER       Energy         Delta-E        Max-DP      RMS-DP      [F,P]     Damp
               ***  Starting incremental Fock matrix formation  ***
  0  -2524.2519005401   0.000000000000 0.06078281  0.00036762  0.0904217 0.7000
  1  -2524.3064674248  -0.054566884710 0.05863367  0.00031665  0.0686734 0.7000
                               ***Turning on DIIS***
  2  -2524.3473176459  -0.040850221102 0.14612912  0.00079069  0.0492735 0.0000
  3  -2524.4435559574  -0.096238311486 0.01573438  0.00007167  0.0046045 0.0000
  4  -2524.4437908317  -0.000234874312 0.00661756  0.00002223  0.0035784 0.0000
                      *** Initiating the SOSCF procedure ***
                           *** Shutting down DIIS ***
                      *** Re-Reading the Fockian *** 
                      *** Removing any level shift *** 
ITER      Energy       Delta-E        Grad      Rot      Max-DP    RMS-DP
  5  -2524.44388083  -0.0000900000  0.000129  0.000129  0.004612  0.000014
               *** Restarting incremental Fock matrix formation ***
  6  -2524.44388966  -0.0000088233  0.000138  0.000573  0.000872  0.000006
  7  -2524.44388416   0.0000054919  0.000337  0.000451  0.000466  0.000004
  8  -2524.44389151  -0.0000073431  0.000031  0.000089  0.000475  0.000002
  9  -2524.44389130   0.0000002100  0.000038  0.000051  0.000203  0.000001
 10  -2524.44389164  -0.0000003460  0.000006  0.000024  0.000248  0.000001
 11  -2524.44389166  -0.0000000176  0.000009  0.000015  0.000294  0.000001
                  ***Gradient check signals convergence***
              ***Rediagonalizing the Fockian in SOSCF/NRSCF***

               *****************************************************
               *                     SUCCESS                       *
               *           SCF CONVERGED AFTER  12 CYCLES          *
               *****************************************************


SMD CDS free energy correction energy :                14.29538     Kcal/mol
Total Energy after SMD CDS correction =             -2524.421110372 Eh
Total Energy       :        -2524.42111037 Eh          -68692.99070 eV
  Last Energy change         ...    1.4589e-07  Tolerance :   1.0000e-08
  Last MAX-Density change    ...    2.5707e-04  Tolerance :   1.0000e-07
             **** THE GBW FILE WAS UPDATED (CPaE_water.gbw) ****
             **** DENSITY CPaE_water.scfp WAS UPDATED ****
             **** ENERGY FILE WAS UPDATED (CPaE_water.en.tmp) ****
             **** THE GBW FILE WAS UPDATED (CPaE_water.gbw) ****
             **** DENSITY CPaE_water.scfp WAS UPDATED ****
Total SCF time: 0 days 0 hours 2 min 42 sec 

Maximum memory used throughout the entire SCF-calculation: 637.6 MB


-------------------------------------------------------------------------------
                          DFT DISPERSION CORRECTION                            
                                                                               
                                 DFTD4 V2.5                                    
-------------------------------------------------------------------------------
Starting D4
-------------------------   ----------------
Dispersion correction           -0.050050288
-------------------------   ----------------

------------------   -----------------
gCP correction             0.088214337
------------------   -----------------

-------------------------   --------------------
FINAL SINGLE POINT ENERGY     -2524.382946322722
-------------------------   --------------------


           ************************************************************
           *        Program running with 28 parallel MPI-processes    *
           *              working on a common directory               *
           ************************************************************
------------------------------------------------------------------------------
                         ORCA SCF GRADIENT CALCULATION
------------------------------------------------------------------------------

Gradient of the Kohn-Sham DFT energy:
Kohn-Sham wavefunction type      ... RKS
Hartree-Fock exchange scaling    ...    0.000
Number of operators              ...    1
Number of atoms                  ...   94
Basis set dimensions             ... 1232
Integral neglect threshold       ... 2.5e-11
Integral primitive cutoff        ... 2.5e-12
SHARK Integral package           ... ON

Nuc. rep. gradient       (SHARK) ... done (  0.0 sec)
HCore & Overlap gradient (SHARK) ... done (  1.5 sec)
RI-J gradient            (SHARK) ... done (  3.6 sec)
Exchange-correlation gradient    ... done
Dispersion correction            ... Starting D4
Starting D4
Starting D4
Starting D4
Starting D4
Starting D4
Starting D4
Starting D4
Starting D4
Starting D4
Starting D4
Starting D4
Starting D4
Starting D4
Starting D4
Starting D4
Starting D4
Starting D4
Starting D4
Starting D4
Starting D4
Starting D4
Starting D4
Starting D4
Starting D4
Starting D4
Starting D4
Starting D4


------------------- 
Dispersion Gradient 
------------------- 
   1  :   -0.000165956   -0.000142300    0.000045082
   2  :   -0.000156221   -0.000122493    0.000055951
   3  :   -0.000054999   -0.000192467    0.000019279
   4  :    0.000033263   -0.000250486    0.000021015
   5  :    0.000034799   -0.000120016   -0.000016173
   6  :   -0.000079309    0.000046314   -0.000029412
   7  :   -0.000207894    0.000006914    0.000038484
   8  :   -0.000210268    0.000093497    0.000039215
   9  :    0.000000869   -0.000165971    0.000102865
  10  :    0.000054589   -0.000254841   -0.000019346
  11  :    0.000135151    0.000025084    0.000063737
  12  :    0.000094014    0.000071907   -0.000045394
  13  :    0.000089054    0.000013151   -0.000068032
  14  :    0.000089548    0.000080671   -0.000055638
  15  :    0.000140572    0.000027367    0.000010768
  16  :    0.000121571    0.000088497    0.000041598
  17  :    0.000138599    0.000048477    0.000135768
  18  :    0.000023860    0.000077522    0.000087257
  19  :    0.000123752    0.000070832    0.000009303
  20  :    0.000180704    0.000018553   -0.000048774
  21  :    0.000088767   -0.000088209    0.000010395
  22  :   -0.000106951   -0.000028008    0.000118721
  23  :    0.000029845    0.000106714   -0.000131052
  24  :    0.000089755   -0.000006942   -0.000139300
  25  :   -0.000046311    0.000016165    0.000099298
  26  :   -0.000076488    0.000112124    0.000094701
  27  :    0.000027372    0.000091185    0.000128872
  28  :    0.000011696    0.000108493    0.000075156
  29  :   -0.000009088    0.000086790    0.000031452
  30  :   -0.000074546    0.000115388    0.000003375
  31  :   -0.000102576    0.000088497    0.000013909
  32  :   -0.000088283   -0.000039391    0.000201119
  33  :    0.000214796   -0.000289502    0.000056406
  34  :   -0.000156251    0.000027914    0.000065435
  35  :    0.000003487    0.000011252   -0.000153434
  36  :   -0.000074013    0.000026785   -0.000179608
  37  :   -0.000063645   -0.000064811   -0.000154059
  38  :   -0.000079480   -0.000045337   -0.000090393
  39  :   -0.000130279   -0.000012451   -0.000077397
  40  :   -0.000160888    0.000084082   -0.000062509
  41  :   -0.000127289    0.000109955   -0.000141872
  42  :    0.000110894   -0.000007463   -0.000196768
  43  :    0.000101232   -0.000072918   -0.000133249
  44  :    0.000024308    0.000095635   -0.000158597
  45  :   -0.000079198   -0.000034305    0.000031459
  46  :   -0.000042587   -0.000076439    0.000026241
  47  :   -0.000055407   -0.000064967    0.000015808
  48  :   -0.000067464   -0.000041190    0.000021004
  49  :   -0.000012978   -0.000076096    0.000010940
  50  :    0.000039991   -0.000105050    0.000001951
  51  :    0.000052387   -0.000050652   -0.000038904
  52  :   -0.000079566    0.000041056    0.000018332
  53  :   -0.000070842    0.000064606   -0.000016288
  54  :   -0.000094958    0.000027749    0.000018182
  55  :   -0.000014596   -0.000104325    0.000051868
  56  :    0.000026272   -0.000066377   -0.000016058
  57  :    0.000064772   -0.000029622    0.000053285
  58  :   -0.000008748    0.000066303   -0.000025483
  59  :    0.000060737   -0.000035824   -0.000018955
  60  :    0.000079172   -0.000033196    0.000017852
  61  :    0.000031519    0.000070201    0.000008658
  62  :    0.000027107    0.000006072    0.000044577
  63  :    0.000019433    0.000015149    0.000034387
  64  :    0.000054151    0.000019758   -0.000006826
  65  :    0.000070058   -0.000015896   -0.000003769
  66  :    0.000064502    0.000021867   -0.000020780
  67  :    0.000015145    0.000058330   -0.000058229
  68  :    0.000008445    0.000067344   -0.000055408
  69  :    0.000026782    0.000019696    0.000056259
  70  :    0.000025617    0.000028208    0.000029109
  71  :   -0.000004489    0.000041827    0.000008377
  72  :   -0.000029695    0.000028965   -0.000013608
  73  :   -0.000058168    0.000035249   -0.000006520
  74  :   -0.000054856    0.000044462   -0.000003035
  75  :   -0.000068893   -0.000008809    0.000037374
  76  :    0.000000414   -0.000034074   -0.000047484
  77  :   -0.000022995   -0.000032610   -0.000028386
  78  :   -0.000047820   -0.000004141   -0.000006662
  79  :   -0.000063774    0.000041070   -0.000011700
  80  :   -0.000049656    0.000079151   -0.000049998
  81  :    0.000003400    0.000026093   -0.000073043
  82  :    0.000003109    0.000061000   -0.000069233
  83  :    0.000073292   -0.000053764   -0.000079610
  84  :    0.000054158   -0.000034823   -0.000080062
  85  :    0.000048891   -0.000007705   -0.000023764
  86  :    0.000042536    0.000124273   -0.000036715
  87  :    0.000014252    0.000047466   -0.000028166
  88  :    0.000044869    0.000087854   -0.000022823
  89  :    0.000152664    0.000027365    0.000133050
  90  :    0.000047005    0.000016987    0.000054537
  91  :    0.000044274   -0.000000938    0.000047829
  92  :    0.000112435   -0.000151644    0.000151384
  93  :    0.000214521   -0.000256567   -0.000041330
  94  :    0.000019257   -0.000081823    0.000099403

  |G| =    0.018148274

done
gCP correction                   ... done

------------------
CARTESIAN GRADIENT
------------------

   1   C   :   -0.000572367   -0.002297280   -0.003468866
   2   C   :   -0.004104530    0.000813206    0.001651456
   3   C   :    0.007606698    0.003599511    0.019889032
   4   C   :   -0.002581083   -0.003875736   -0.010775641
   5   C   :   -0.002409230    0.004361590    0.008538809
   6   O   :   -0.001542168   -0.000815999    0.009031045
   7   C   :    0.002994979   -0.001593179   -0.020031883
   8   C   :    0.013695081   -0.008002513    0.017536253
   9   O   :   -0.002157453   -0.007747034   -0.019999567
  10   O   :    0.000411944    0.001105824    0.013630742
  11   C   :   -0.005820470   -0.000425969    0.007005151
  12   C   :   -0.003862123   -0.012722865   -0.001323299
  13   C   :    0.009507817    0.018810732    0.004841723
  14   O   :    0.002704849    0.023288074    0.000230976
  15   C   :    0.003914942    0.018471658   -0.022909691
  16   C   :    0.008661855    0.001825390    0.021261354
  17   O   :   -0.026115656    0.006867423    0.008178979
  18   O   :    0.002965352   -0.003431245    0.026041501
  19   O   :   -0.023937766    0.026540107   -0.029419197
  20   C   :   -0.014092819    0.010538282    0.004757766
  21   O   :   -0.002060453    0.011373132   -0.006165631
  22   O   :   -0.005760505    0.010168119   -0.020297594
  23   C   :    0.001709369   -0.015790963   -0.015409016
  24   O   :    0.015569310    0.005119167   -0.004882820
  25   O   :    0.007015690   -0.003424872   -0.009801246
  26   C   :   -0.000532951   -0.001001417    0.000201768
  27   C   :   -0.002747635    0.004301407   -0.001524340
  28   C   :   -0.000300790   -0.000517820   -0.000441108
  29   C   :    0.000875465   -0.003946683   -0.000960881
  30   C   :    0.000389501   -0.001149492   -0.000346394
  31   C   :    0.003488795    0.004874832    0.004963092
  32   C   :    0.023573138   -0.023431412    0.017475730
  33   O   :    0.054675494   -0.075401539   -0.059211076
  34   C   :    0.008301021    0.004096732    0.002086688
  35   O   :   -0.005073218    0.006818933    0.008102210
  36   C   :    0.010858812    0.001124622   -0.000146432
  37   C   :   -0.006938096   -0.000546228    0.000587954
  38   C   :    0.000998521    0.000696633    0.000387629
  39   C   :    0.003762855    0.000328074   -0.000383769
  40   C   :    0.001566668   -0.000656100   -0.000594548
  41   C   :   -0.006598644   -0.003761546   -0.002957178
  42   C   :    0.024525134   -0.017867603   -0.015270270
  43   O   :    0.036577338    0.024418275    0.014972575
  44   C   :   -0.007342750   -0.003214301   -0.003412734
  45   H   :    0.003315068   -0.002332343    0.000485025
  46   H   :   -0.000543076    0.000493543    0.004111712
  47   H   :    0.001015436    0.004253448    0.000211772
  48   H   :    0.001219757    0.000119456   -0.001169545
  49   H   :   -0.000760800   -0.000892016    0.003472579
  50   H   :   -0.000217514    0.000853253    0.000440614
  51   H   :   -0.001712289   -0.002180984   -0.001863803
  52   H   :    0.000405218   -0.000922132   -0.003706733
  53   H   :    0.001152359   -0.000312656    0.000227787
  54   H   :    0.000637916   -0.000270897    0.002524043
  55   H   :    0.001652381    0.005372509   -0.005475482
  56   H   :    0.001082726    0.002140133   -0.002398439
  57   H   :   -0.004727907   -0.002827825    0.002227697
  58   H   :   -0.000435465   -0.000618895    0.000591140
  59   H   :   -0.000529562   -0.000294207   -0.000330138
  60   H   :   -0.000847821   -0.003134009    0.003004463
  61   H   :    0.000592494    0.000547594   -0.001137760
  62   H   :   -0.002059655   -0.003066839   -0.002716184
  63   H   :   -0.000099149   -0.003558715   -0.011822208
  64   H   :   -0.002511571   -0.000919160    0.000687023
  65   H   :   -0.000524534    0.000281625   -0.000700603
  66   H   :   -0.000531376   -0.000450569    0.001820626
  67   H   :    0.002824046    0.000563756    0.002880116
  68   H   :    0.000726675   -0.000132921    0.002026329
  69   H   :   -0.001032648   -0.001450779   -0.002637316
  70   H   :   -0.002656495   -0.001349990   -0.002590976
  71   H   :    0.000652807   -0.003723863   -0.001292863
  72   H   :    0.002985448   -0.001524783    0.001356925
  73   H   :    0.001725616    0.002353560    0.002428734
  74   H   :    0.002147834    0.000600495   -0.002443558
  75   H   :    0.000733827   -0.000377760    0.000451092
  76   H   :   -0.001549513    0.003215328    0.003813490
  77   H   :    0.001223927    0.002680939    0.002590780
  78   H   :    0.003734285    0.000496046   -0.000168557
  79   H   :    0.001128931   -0.001740686   -0.002474276
  80   H   :   -0.001499398   -0.002295429   -0.001521360
  81   H   :   -0.000581939   -0.001940365    0.000060791
  82   H   :   -0.000969951    0.000170705   -0.002609354
  83   O   :   -0.070031634   -0.002747548    0.019887976
  84   H   :   -0.002317390    0.007816277    0.006691189
  85   H   :   -0.003861136   -0.006788415   -0.009902432
  86   O   :    0.016820856   -0.078601308    0.031906159
  87   H   :    0.015366689   -0.002353531    0.001766370
  88   H   :   -0.004167077   -0.005273724    0.001658409
  89   O   :    0.009058470   -0.008824254   -0.026200563
  90   H   :   -0.017485021   -0.001315719   -0.004376872
  91   H   :   -0.001036732    0.002567403    0.000539209
  92   O   :   -0.045004217    0.087984024    0.026827997
  93   H   :   -0.008752171    0.015902997    0.009244250
  94   H   :   -0.015150405    0.005502727    0.011722654

Difference to translation invariance:
           :    0.0004062405   -0.0003865769   -0.0002428171

Difference to rotation invariance:
           :    0.0030652439    0.0061875344    0.0001839213

Norm of the cartesian gradient     ...    0.2340531939
RMS gradient                       ...    0.0139376649
MAX gradient                       ...    0.0879840238

-------
TIMINGS
-------

Total SCF gradient time            ...       29.888 sec

One electron gradient       ....       1.501 sec  (  5.0%)
RI-J Coulomb gradient       ....       3.636 sec  ( 12.2%)
XC gradient                 ....      10.928 sec  ( 36.6%)
CPCM gradient               ....       4.666 sec  ( 15.6%)
   A-Matrix (El+Nuc)        ....       2.184 sec  (  7.3%)
   Potential                ....       2.482 sec  (  8.3%)

Maximum memory used throughout the entire SCFGRAD-calculation: 203.7 MB
------------------------------------------------------------------------------
                         ORCA GEOMETRY RELAXATION STEP
------------------------------------------------------------------------------

Reading the OPT-File                    .... done
Getting information on internals        .... done
Copying old internal coords+grads       .... done
Making the new internal coordinates     .... (new redundants).... done
Validating the new internal coordinates .... (new redundants).... done
Calculating the B-matrix                .... done
Calculating the G,G- and P matrices     .... done
Transforming gradient to internals      .... done
Projecting the internal gradient        .... done
Number of atoms                         ....  94
Number of internal coordinates          .... 550
Current Energy                          .... -2524.382946323 Eh
Current gradient norm                   ....     0.234053194 Eh/bohr
Maximum allowed component of the step   ....  0.300
Current trust radius                    ....  0.300
Updating the Hessian (BFGS)             .... done
Forming the augmented Hessian           .... done
Diagonalizing the augmented Hessian     .... done
Last element of RFO vector              ....  0.786296354
Lowest eigenvalues of augmented Hessian:
 -0.224642841  0.000529697  0.001067476  0.002030576  0.002279628
Length of the computed step             ....  0.785771838
Warning: the length of the step is outside the trust region - taking restricted step instead
The input lambda is                     ....    -0.224643
   iter:   1  x=   -0.365917  g=    3.733427 f(x)=     0.527437
   iter:   2  x=   -0.541178  g=    1.249454 f(x)=     0.218981
   iter:   3  x=   -0.703018  g=    0.494162 f(x)=     0.079975
   iter:   4  x=   -0.786977  g=    0.259236 f(x)=     0.021765
   iter:   5  x=   -0.801654  g=    0.195121 f(x)=     0.002864
   iter:   6  x=   -0.802010  g=    0.186188 f(x)=     0.000066
   iter:   7  x=   -0.802010  g=    0.185978 f(x)=     0.000000
   iter:   8  x=   -0.802010  g=    0.185978 f(x)=     0.000000
   iter:   9  x=   -0.802010  g=    0.185978 f(x)=     0.000000
The output lambda is                    ....    -0.802010 (9 iterations)
The final length of the internal step   ....  0.300000000
Converting the step to cartesian space:
 Initial RMS(Int)=    0.0127920430
Transforming coordinates:
 Iter   0:  RMS(Cart)=    0.2542648399 RMS(Int)=    0.4641883166
 Iter   1:  RMS(Cart)=    0.0299672390 RMS(Int)=    0.0071471045
 Iter   2:  RMS(Cart)=    0.0034799464 RMS(Int)=    0.0008909150
 Iter   3:  RMS(Cart)=    0.0002314130 RMS(Int)=    0.0000544542
 Iter   4:  RMS(Cart)=    0.0000692717 RMS(Int)=    0.0000185289
 Iter   5:  RMS(Cart)=    0.0000086087 RMS(Int)=    0.0000022000
 Iter   6:  RMS(Cart)=    0.0000005078 RMS(Int)=    0.0000001111
 Iter   7:  RMS(Cart)=    0.0000001469 RMS(Int)=    0.0000000393
 Iter   8:  RMS(Cart)=    0.0000000185 RMS(Int)=    0.0000000047
done
Storing new coordinates                 .... done

                                .--------------------.
          ----------------------|Geometry convergence|-------------------------
          Item                value                   Tolerance       Converged
          ---------------------------------------------------------------------
          Energy change      -0.0837256750            0.0000300000      NO
          RMS gradient        0.0137167674            0.0005000000      NO
          MAX gradient        0.1426184310            0.0020000000      NO
          RMS step            0.0127920430            0.0070000000      NO
          MAX step            0.1448115707            0.0100000000      NO
          ........................................................
          Max(Bonds)      0.0766      Max(Angles)    4.28
          Max(Dihed)        3.43      Max(Improp)    0.00
          ---------------------------------------------------------------------

The optimization has not yet converged - more geometry cycles are needed


    ---------------------------------------------------------------------------
                         Redundant Internal Coordinates
                            (Angstroem and degrees)

        Definition                    Value    dE/dq     Step     New-Value
    ----------------------------------------------------------------------------
     1. B(C   1,C   0)                1.5318 -0.002717  0.0013    1.5332   
     2. B(C   2,C   1)                1.5530  0.004302  0.0009    1.5538   
     3. B(C   3,C   2)                1.5412  0.010100 -0.0052    1.5359   
     4. B(C   4,C   3)                1.5329 -0.002019 -0.0000    1.5329   
     5. B(O   5,C   4)                1.4014 -0.026985  0.0085    1.4100   
     6. B(C   6,O   5)                1.4247 -0.031269  0.0121    1.4368   
     7. B(C   6,C   1)                1.5382  0.003441 -0.0026    1.5356   
     8. B(C   7,C   6)                1.5499  0.026421 -0.0112    1.5387   
     9. B(O   8,C   2)                1.3952 -0.030131  0.0109    1.4061   
    10. B(O   9,C   3)                1.4133 -0.011745  0.0051    1.4184   
    11. B(C  11,C  10)                1.5401 -0.022783  0.0092    1.5493   
    12. B(C  12,C  11)                1.5513 -0.003994  0.0004    1.5517   
    13. B(O  13,C  12)                1.4121 -0.007045  0.0038    1.4159   
    14. B(C  14,O  13)                1.4176 -0.010939  0.0068    1.4244   
    15. B(C  15,C  10)                1.5325 -0.014448  0.0059    1.5384   
    16. B(C  15,C  14)                1.5315  0.005166 -0.0014    1.5301   
    17. B(O  16,C  15)                1.4093 -0.016579  0.0084    1.4177   
    18. B(O  17,C  10)                1.4105 -0.001113  0.0013    1.4118   
    19. B(O  18,C  14)                1.3871 -0.013737  0.0058    1.3929   
    20. B(C  19,O  18)                1.4238 -0.019347  0.0085    1.4323   
    21. B(O  20,C   4)                1.4029 -0.021655  0.0086    1.4115   
    22. B(O  20,C  11)                1.4172 -0.020278  0.0073    1.4245   
    23. B(O  21,C   7)                1.4187  0.002316  0.0008    1.4196   
    24. B(C  22,C  12)                1.5450 -0.002476  0.0006    1.5456   
    25. B(O  23,C  22)                1.4204 -0.016977  0.0072    1.4276   
    26. B(C  25,O  24)                1.3639  0.003523 -0.0026    1.3612   
    27. B(C  26,C  25)                1.3952 -0.003862  0.0010    1.3962   
    28. B(C  27,C  26)                1.3804 -0.006158  0.0024    1.3828   
    29. B(C  28,C  27)                1.3895 -0.007726  0.0034    1.3929   
    30. B(C  29,C  28)                1.3840 -0.007564  0.0034    1.3873   
    31. B(C  30,C  25)                1.3899 -0.003861  0.0014    1.3912   
    32. B(C  30,C  29)                1.3887 -0.006884  0.0029    1.3915   
    33. B(C  31,O  21)                1.3475  0.026919 -0.0089    1.3386   
    34. B(O  32,C  31)                1.2164 -0.012371  0.0082    1.2245   
    35. B(C  33,C  31)                1.5233 -0.004250 -0.0002    1.5231   
    36. B(C  33,O  24)                1.4031 -0.003272  0.0012    1.4044   
    37. B(C  35,O  34)                1.3654 -0.006897  0.0029    1.3683   
    38. B(C  36,C  35)                1.3964 -0.002437  0.0010    1.3974   
    39. B(C  37,C  36)                1.3804 -0.006400  0.0026    1.3830   
    40. B(C  38,C  37)                1.3890 -0.007009  0.0029    1.3919   
    41. B(C  39,C  38)                1.3833 -0.006711  0.0027    1.3860   
    42. B(C  40,C  39)                1.3882 -0.006204  0.0025    1.3907   
    43. B(C  40,C  35)                1.3922 -0.003827  0.0019    1.3941   
    44. B(C  41,O  23)                1.3522 -0.006196  0.0021    1.3544   
    45. B(O  42,C  41)                1.1983 -0.021970  0.0071    1.2054   
    46. B(C  43,C  41)                1.5255  0.006673 -0.0033    1.5222   
    47. B(C  43,O  34)                1.4052 -0.008754  0.0034    1.4086   
    48. B(H  44,C   0)                1.0887 -0.004064  0.0020    1.0907   
    49. B(H  45,C   0)                1.0884 -0.003647  0.0018    1.0902   
    50. B(H  46,C   0)                1.0881 -0.004267  0.0021    1.0902   
    51. B(H  47,C   1)                1.0950 -0.001663  0.0008    1.0958   
    52. B(H  48,C   2)                1.1000  0.000247 -0.0001    1.0999   
    53. B(H  49,C   3)                1.1004 -0.000261  0.0001    1.1006   
    54. B(H  50,C   4)                1.0973  0.000718 -0.0004    1.0968   
    55. B(H  51,C   6)                1.0993  0.000942 -0.0001    1.0993   
    56. B(H  52,C   7)                1.0957  0.000138 -0.0000    1.0957   
    57. B(H  53,C   7)                1.0977  0.000321 -0.0001    1.0976   
    58. B(H  54,O   8)                0.9830 -0.005589  0.0066    0.9896   
    59. B(H  55,O   9)                0.9635 -0.003790  0.0014    0.9649   
    60. B(H  56,C  10)                1.1034 -0.012907  0.0063    1.1097   
    61. B(H  57,C  11)                1.0994 -0.000198  0.0001    1.0995   
    62. B(H  58,C  12)                1.1029  0.000038 -0.0000    1.1029   
    63. B(H  59,C  14)                1.1099  0.003110 -0.0015    1.1084   
    64. B(H  60,C  15)                1.1020  0.000576 -0.0003    1.1017   
    65. B(H  61,O  16)                0.9666 -0.003185  0.0014    0.9680   
    66. B(H  62,O  17)                0.9765 -0.033686  0.0140    0.9905   
    67. B(H  63,C  19)                1.0879 -0.002305  0.0011    1.0891   
    68. B(H  64,C  19)                1.0955 -0.000604  0.0003    1.0958   
    69. B(H  65,C  19)                1.0920 -0.001552  0.0008    1.0927   
    70. B(H  66,C  22)                1.0960  0.000646 -0.0003    1.0956   
    71. B(H  67,C  22)                1.0903 -0.000524  0.0003    1.0906   
    72. B(H  68,C  26)                1.0817 -0.007155  0.0047    1.0864   
    73. B(H  69,C  27)                1.0808 -0.003936  0.0019    1.0827   
    74. B(H  70,C  28)                1.0803 -0.003984  0.0019    1.0822   
    75. B(H  71,C  29)                1.0813 -0.003586  0.0017    1.0830   
    76. B(H  72,C  30)                1.0804 -0.003642  0.0017    1.0821   
    77. B(H  73,C  33)                1.0965  0.002395 -0.0010    1.0954   
    78. B(H  74,C  33)                1.1030 -0.000484  0.0002    1.1032   
    79. B(H  75,C  36)                1.0795 -0.005005  0.0024    1.0819   
    80. B(H  76,C  37)                1.0808 -0.003878  0.0019    1.0827   
    81. B(H  77,C  38)                1.0804 -0.003775  0.0018    1.0823   
    82. B(H  78,C  39)                1.0819 -0.003167  0.0015    1.0834   
    83. B(H  79,H  51)                2.7966 -0.000552  0.0012    2.7978   
    84. B(H  79,C  40)                1.0809 -0.003306  0.0019    1.0828   
    85. B(H  80,H  55)                4.2935  0.001420 -0.0009    4.2926   
    86. B(H  80,C  43)                1.0985  0.001185 -0.0005    1.0981   
    87. B(H  81,C  43)                1.1018  0.000700 -0.0003    1.1014   
    88. B(H  83,O  23)                1.5553 -0.037834  0.0233    1.5786   
    89. B(H  83,O  82)                0.9666 -0.019686  0.0086    0.9752   
    90. B(H  84,O  42)                1.5372 -0.043145  0.0270    1.5642   
    91. B(H  84,O  82)                0.9686 -0.025924  0.0115    0.9802   
    92. B(H  86,O  18)                1.4586 -0.054515  0.0332    1.4918   
    93. B(H  86,O  85)                0.9713 -0.032836  0.0146    0.9859   
    94. B(H  87,O  13)                1.4819 -0.045004  0.0274    1.5092   
    95. B(H  87,O  85)                0.9693 -0.028167  0.0124    0.9817   
    96. B(O  88,H  62)                1.5102 -0.013910  0.0083    1.5185   
    97. B(H  89,H  62)                1.8031 -0.011679  0.0066    1.8096   
    98. B(H  89,O  16)                1.4730 -0.016458  0.0127    1.4858   
    99. B(H  89,O  88)                0.9708 -0.019481  0.0111    0.9820   
   100. B(H  90,H  68)                2.1511 -0.008029  0.0079    2.1589   
   101. B(H  90,O  88)                0.9623 -0.001084  0.0015    0.9638   
   102. B(H  92,H  56)                2.3134 -0.033058  0.0214    2.3348   
   103. B(H  92,O  91)                0.9878 -0.098844  0.0434    1.0312   
   104. B(H  92,O  32)                1.2542 -0.142618  0.0766    1.3308   
   105. B(H  93,H  54)                1.9800 -0.013606  0.0153    1.9954   
   106. B(H  93,O  91)                0.9487 -0.013609  0.0009    0.9496   
   107. A(C   1,C   0,H  46)          110.43 -0.000570    0.03    110.46   
   108. A(C   1,C   0,H  45)          110.22 -0.002854    0.15    110.37   
   109. A(H  44,C   0,H  45)          108.39  0.000961   -0.05    108.34   
   110. A(C   1,C   0,H  44)          110.82  0.000941   -0.05    110.77   
   111. A(H  45,C   0,H  46)          108.65  0.001565   -0.08    108.57   
   112. A(H  44,C   0,H  46)          108.27  0.000054   -0.01    108.26   
   113. A(C   0,C   1,H  47)          109.37 -0.000573   -0.06    109.32   
   114. A(C   2,C   1,H  47)          107.37  0.000250    0.08    107.46   
   115. A(C   0,C   1,C   6)          109.13 -0.000027    0.19    109.32   
   116. A(C   0,C   1,C   2)          108.85  0.003576   -0.08    108.77   
   117. A(C   6,C   1,H  47)          107.76  0.003901   -0.19    107.58   
   118. A(C   2,C   1,C   6)          114.26 -0.006996    0.04    114.30   
   119. A(O   8,C   2,H  48)          103.91 -0.001538    0.25    104.16   
   120. A(C   3,C   2,H  48)          107.02  0.001168    0.07    107.09   
   121. A(C   3,C   2,O   8)          110.26  0.000740   -0.79    109.47   
   122. A(C   1,C   2,O   8)          115.89 -0.008629    0.79    116.67   
   123. A(C   1,C   2,C   3)          112.73  0.003910    0.10    112.82   
   124. A(C   1,C   2,H  48)          106.18  0.004839   -0.43    105.75   
   125. A(C   4,C   3,H  49)          106.83  0.007146   -0.19    106.64   
   126. A(C   4,C   3,O   9)          104.41 -0.000144    0.05    104.46   
   127. A(C   2,C   3,H  49)          107.33 -0.000901   -0.05    107.28   
   128. A(C   2,C   3,O   9)          112.45  0.010356   -0.20    112.25   
   129. A(O   9,C   3,H  49)          110.91 -0.002093    0.03    110.94   
   130. A(C   2,C   3,C   4)          114.80 -0.014438    0.35    115.16   
   131. A(C   3,C   4,H  50)          104.23  0.004614   -0.40    103.83   
   132. A(C   3,C   4,O  20)          109.66  0.011839   -0.45    109.21   
   133. A(O   5,C   4,H  50)          104.55 -0.005463    0.36    104.91   
   134. A(O  20,C   4,H  50)          110.84  0.013278   -0.38    110.46   
   135. A(O   5,C   4,O  20)          112.39 -0.031699    1.08    113.47   
   136. A(C   3,C   4,O   5)          114.73  0.010173   -0.31    114.43   
   137. A(C   4,O   5,C   6)          118.61  0.003471   -0.11    118.49   
   138. A(O   5,C   6,C   7)          112.36 -0.033398    1.05    113.40   
   139. A(C   7,C   6,H  51)          103.92 -0.001457    0.08    104.00   
   140. A(C   1,C   6,H  51)          107.84 -0.007357    0.45    108.29   
   141. A(O   5,C   6,H  51)          102.34  0.001475    0.00    102.34   
   142. A(C   1,C   6,C   7)          116.27  0.035583   -1.47    114.80   
   143. A(C   1,C   6,O   5)          112.62  0.001713    0.05    112.67   
   144. A(H  52,C   7,H  53)          109.58  0.004506   -0.13    109.45   
   145. A(C   6,C   7,H  53)          108.25  0.002313    0.50    108.76   
   146. A(O  21,C   7,H  53)          108.41 -0.025063    0.82    109.23   
   147. A(O  21,C   7,H  52)          109.68 -0.006954    0.71    110.39   
   148. A(C   6,C   7,H  52)          106.58 -0.024277    0.55    107.13   
   149. A(C   6,C   7,O  21)          114.25  0.049133   -2.44    111.81   
   150. A(C   2,O   8,H  54)          109.30 -0.017963    0.58    109.88   
   151. A(C   3,O   9,H  55)          109.21  0.004561   -0.23    108.99   
   152. A(C  15,C  10,O  17)          109.45  0.004900   -0.25    109.20   
   153. A(O  17,C  10,H  56)          109.91  0.004222   -0.21    109.69   
   154. A(C  15,C  10,H  56)          108.58 -0.001647    0.14    108.72   
   155. A(C  11,C  10,H  56)          107.72 -0.004334    0.27    108.00   
   156. A(C  11,C  10,O  17)          106.80 -0.010551    0.40    107.20   
   157. A(C  11,C  10,C  15)          114.32  0.007347   -0.35    113.97   
   158. A(C  10,C  11,C  12)          115.75  0.002870    0.01    115.76   
   159. A(C  12,C  11,H  57)          108.79 -0.000440    0.04    108.83   
   160. A(O  20,C  11,H  57)          110.38 -0.013198    0.72    111.10   
   161. A(C  10,C  11,H  57)          106.52 -0.000881   -0.09    106.44   
   162. A(C  10,C  11,O  20)          104.12 -0.028041    1.32    105.44   
   163. A(C  12,C  11,O  20)          111.10  0.036611   -1.86    109.24   
   164. A(C  22,C  12,H  58)          108.87 -0.002127    0.14    109.01   
   165. A(O  13,C  12,H  58)          109.29 -0.002365    0.06    109.35   
   166. A(C  11,C  12,H  58)          107.65  0.003157   -0.08    107.57   
   167. A(O  13,C  12,C  22)          105.47  0.010987   -0.31    105.17   
   168. A(C  11,C  12,C  22)          112.40 -0.004930    0.03    112.43   
   169. A(C  11,C  12,O  13)          113.07 -0.004784    0.17    113.24   
   170. A(C  14,O  13,H  87)           97.45 -0.009055    0.50     97.94   
   171. A(C  12,O  13,H  87)          132.79  0.006690   -0.32    132.47   
   172. A(C  12,O  13,C  14)          113.48  0.001911   -0.14    113.33   
   173. A(O  18,C  14,H  59)          110.94  0.002310   -0.14    110.79   
   174. A(C  15,C  14,H  59)          110.59 -0.001628    0.15    110.74   
   175. A(O  13,C  14,H  59)          109.56 -0.002462    0.16    109.72   
   176. A(O  13,C  14,O  18)          110.00  0.000776   -0.02    109.97   
   177. A(C  15,C  14,O  18)          107.76 -0.000381   -0.01    107.75   
   178. A(O  13,C  14,C  15)          107.94  0.001414   -0.14    107.80   
   179. A(C  14,C  15,H  60)          106.87 -0.001345   -0.02    106.85   
   180. A(C  10,C  15,H  60)          109.20  0.001261   -0.00    109.19   
   181. A(C  14,C  15,O  16)          112.46  0.013424   -0.49    111.97   
   182. A(C  10,C  15,O  16)          107.76 -0.005976    0.29    108.04   
   183. A(O  16,C  15,H  60)          110.67 -0.001333   -0.02    110.66   
   184. A(C  10,C  15,C  14)          109.86 -0.006214    0.25    110.11   
   185. A(C  15,O  16,H  61)          107.79 -0.003073    0.17    107.95   
   186. A(H  61,O  16,H  89)          120.92  0.004257   -0.26    120.66   
   187. A(C  15,O  16,H  89)          112.04  0.001157   -0.11    111.92   
   188. A(C  10,O  17,H  62)          107.82 -0.004493    0.42    108.23   
   189. A(C  14,O  18,C  19)          114.16 -0.000161    0.01    114.17   
   190. A(C  19,O  18,H  86)           95.81 -0.008519    0.54     96.35   
   191. A(C  14,O  18,H  86)          106.49  0.004070   -0.24    106.25   
   192. A(H  64,C  19,H  65)          109.44  0.000008   -0.00    109.44   
   193. A(H  63,C  19,H  65)          110.09  0.001416   -0.08    110.01   
   194. A(O  18,C  19,H  65)          110.82 -0.001359    0.08    110.89   
   195. A(H  63,C  19,H  64)          109.96  0.000988   -0.06    109.91   
   196. A(O  18,C  19,H  64)          110.53  0.000882   -0.04    110.48   
   197. A(O  18,C  19,H  63)          105.96 -0.001947    0.11    106.07   
   198. A(C   4,O  20,C  11)          117.77  0.002458    0.39    118.16   
   199. A(C   7,O  21,C  31)          121.02 -0.022999    1.16    122.19   
   200. A(C  12,C  22,H  67)          110.14 -0.002220    0.00    110.15   
   201. A(O  23,C  22,H  66)          107.96  0.002036   -0.14    107.82   
   202. A(C  12,C  22,H  66)          107.20 -0.000431    0.13    107.33   
   203. A(O  23,C  22,H  67)          112.34  0.002172   -0.14    112.20   
   204. A(H  66,C  22,H  67)          109.20  0.000861   -0.06    109.15   
   205. A(C  12,C  22,O  23)          109.84 -0.002422    0.21    110.05   
   206. A(C  22,O  23,C  41)          125.10  0.009986   -0.62    124.48   
   207. A(C  22,O  23,H  83)          127.18 -0.000324    0.04    127.22   
   208. A(C  41,O  23,H  83)          100.72 -0.009075    0.56    101.28   
   209. A(C  25,O  24,C  33)          119.87 -0.007977    1.12    120.99   
   210. A(C  26,C  25,C  30)          119.76 -0.005839    0.38    120.14   
   211. A(O  24,C  25,C  30)          125.48 -0.000029    0.27    125.75   
   212. A(O  24,C  25,C  26)          114.76  0.005869   -0.65    114.11   
   213. A(C  27,C  26,H  68)          121.76 -0.002911    0.26    122.02   
   214. A(C  25,C  26,H  68)          118.06  0.000011   -0.09    117.97   
   215. A(C  25,C  26,C  27)          120.18  0.002899   -0.17    120.02   
   216. A(C  28,C  27,H  69)          120.11 -0.000272    0.03    120.13   
   217. A(C  26,C  27,H  69)          119.62  0.000515   -0.02    119.61   
   218. A(C  26,C  27,C  28)          120.27 -0.000244   -0.01    120.26   
   219. A(C  29,C  28,H  70)          120.24 -0.000184   -0.00    120.24   
   220. A(C  27,C  28,H  70)          120.29 -0.000064   -0.01    120.29   
   221. A(C  27,C  28,C  29)          119.47  0.000248    0.01    119.48   
   222. A(C  28,C  29,H  71)          120.08 -0.000050    0.00    120.08   
   223. A(C  28,C  29,C  30)          120.83 -0.000555    0.03    120.85   
   224. A(C  30,C  29,H  71)          119.09  0.000605   -0.03    119.06   
   225. A(C  25,C  30,C  29)          119.50  0.003491   -0.24    119.26   
   226. A(C  29,C  30,H  72)          119.15 -0.002832    0.17    119.33   
   227. A(C  25,C  30,H  72)          121.35 -0.000659    0.07    121.42   
   228. A(O  32,C  31,C  33)          120.85 -0.017950   -0.01    120.84   
   229. A(O  21,C  31,C  33)          116.06 -0.016260    0.93    116.99   
   230. A(O  21,C  31,O  32)          122.93  0.034311   -0.88    122.05   
   231. A(C  31,O  32,H  92)          111.69  0.000657    1.03    112.72   
   232. A(O  24,C  33,C  31)          105.57  0.001033   -0.97    104.60   
   233. A(H  73,C  33,H  74)          109.22  0.001386   -0.11    109.11   
   234. A(C  31,C  33,H  74)          107.96  0.000322    0.25    108.21   
   235. A(O  24,C  33,H  74)          112.02  0.003014    0.30    112.32   
   236. A(C  31,C  33,H  73)          111.20 -0.002184    0.28    111.47   
   237. A(O  24,C  33,H  73)          110.82 -0.003545    0.25    111.07   
   238. A(C  35,O  34,C  43)          118.14  0.007204   -0.46    117.68   
   239. A(C  36,C  35,C  40)          119.43 -0.004540    0.22    119.65   
   240. A(O  34,C  35,C  40)          125.08  0.004660   -0.21    124.87   
   241. A(O  34,C  35,C  36)          115.48 -0.000123   -0.01    115.47   
   242. A(C  35,C  36,C  37)          120.32  0.002479   -0.12    120.20   
   243. A(C  37,C  36,H  75)          121.60  0.000276   -0.02    121.58   
   244. A(C  35,C  36,H  75)          118.08 -0.002754    0.14    118.22   
   245. A(C  36,C  37,C  38)          120.34 -0.000615    0.03    120.38   
   246. A(C  38,C  37,H  76)          120.04 -0.000304    0.01    120.06   
   247. A(C  36,C  37,H  76)          119.62  0.000918   -0.05    119.57   
   248. A(C  37,C  38,C  39)          119.36  0.000653   -0.03    119.33   
   249. A(C  39,C  38,H  77)          120.30 -0.000386    0.02    120.32   
   250. A(C  37,C  38,H  77)          120.34 -0.000268    0.01    120.35   
   251. A(C  38,C  39,C  40)          120.91 -0.000191    0.02    120.93   
   252. A(C  40,C  39,H  78)          119.09  0.000703   -0.04    119.05   
   253. A(C  38,C  39,H  78)          119.99 -0.000513    0.02    120.01   
   254. A(C  35,C  40,C  39)          119.62  0.002213   -0.12    119.50   
   255. A(C  39,C  40,H  79)          118.98 -0.001088    0.03    119.01   
   256. A(C  35,C  40,H  79)          121.40 -0.001125    0.09    121.49   
   257. A(O  42,C  41,C  43)          124.16 -0.002650    0.24    124.40   
   258. A(O  23,C  41,C  43)          117.36 -0.000969   -0.12    117.24   
   259. A(O  23,C  41,O  42)          118.48  0.003598   -0.12    118.36   
   260. A(C  41,O  42,H  84)          112.33  0.006889   -0.37    111.96   
   261. A(H  80,C  43,H  81)          109.66  0.002007   -0.11    109.55   
   262. A(C  41,C  43,H  81)          109.75  0.001303   -0.04    109.71   
   263. A(O  34,C  43,H  81)          110.57 -0.002735    0.12    110.69   
   264. A(C  41,C  43,H  80)          108.43 -0.001480   -0.03    108.40   
   265. A(O  34,C  43,H  80)          110.44 -0.000605   -0.00    110.44   
   266. A(O  34,C  43,C  41)          107.95  0.001528    0.06    108.01   
   267. A(O  88,H  62,H  89)           32.58 -0.004636    0.29     32.87   
   268. A(O  17,H  62,H  89)          132.39  0.002534   -0.16    132.23   
   269. A(O  17,H  62,O  88)          162.99 -0.002136    0.13    163.12   
   270. A(H  83,O  82,H  84)          108.42  0.034058   -1.90    106.52   
   271. A(O  23,H  83,O  82)          141.25 -0.012551    0.59    141.85   
   272. A(O  42,H  84,O  82)          131.63 -0.023009    1.28    132.91   
   273. A(H  86,O  85,H  87)          108.26  0.039634   -2.17    106.10   
   274. A(O  18,H  86,O  85)          136.62 -0.022193    1.23    137.85   
   275. A(O  13,H  87,O  85)          141.11 -0.014242    0.76    141.87   
   276. A(H  62,O  88,H  90)          151.90 -0.001276    0.01    151.91   
   277. A(H  62,O  88,H  89)           90.54  0.006954   -0.46     90.08   
   278. A(H  89,O  88,H  90)          109.91 -0.005922    0.47    110.38   
   279. A(O  16,H  89,H  62)          104.34  0.002134   -0.21    104.13   
   280. A(H  62,H  89,O  88)           56.88 -0.002318    0.17     57.06   
   281. A(O  16,H  89,O  88)          160.57 -0.000268   -0.04    160.54   
   282. A(H  92,O  91,H  93)          112.12 -0.018496    1.73    113.85   
   283. A(O  32,H  92,O  91)          127.88 -0.094498    4.28    132.16   
   284. D(C   6,C   1,C   0,H  44)    -57.09 -0.003203    0.07    -57.03   
   285. D(C   6,C   1,C   0,H  45)     62.89 -0.003256    0.07     62.96   
   286. D(C   6,C   1,C   0,H  46)   -177.06 -0.003510    0.08   -176.97   
   287. D(C   2,C   1,C   0,H  44)    177.60  0.003171   -0.06    177.54   
   288. D(C   2,C   1,C   0,H  46)     57.64  0.002864   -0.04     57.60   
   289. D(H  47,C   1,C   0,H  44)     60.57  0.001158   -0.08     60.49   
   290. D(C   2,C   1,C   0,H  45)    -62.42  0.003117   -0.06    -62.47   
   291. D(H  47,C   1,C   0,H  46)    -59.39  0.000851   -0.06    -59.46   
   292. D(H  47,C   1,C   0,H  45)   -179.45  0.001104   -0.08   -179.53   
   293. D(O   8,C   2,C   1,C   0)   -149.33  0.001437   -0.37   -149.70   
   294. D(H  48,C   2,C   1,H  47)     83.74 -0.000533    0.02     83.75   
   295. D(O   8,C   2,C   1,C   6)     88.42  0.003608   -0.59     87.83   
   296. D(O   8,C   2,C   1,H  47)    -31.03  0.002824   -0.43    -31.47   
   297. D(C   3,C   2,C   1,C   6)    -39.94  0.006749   -0.27    -40.21   
   298. D(H  48,C   2,C   1,C   6)   -156.82  0.000251   -0.13   -156.95   
   299. D(C   3,C   2,C   1,C   0)     82.31  0.004578   -0.05     82.26   
   300. D(C   3,C   2,C   1,H  47)   -159.39  0.005965   -0.11   -159.50   
   301. D(H  48,C   2,C   1,C   0)    -34.57 -0.001921    0.08    -34.48   
   302. D(H  49,C   3,C   2,O   8)     24.69 -0.001934   -0.02     24.67   
   303. D(H  49,C   3,C   2,C   1)    155.93 -0.009859    0.47    156.39   
   304. D(O   9,C   3,C   2,O   8)    146.93  0.001348   -0.14    146.79   
   305. D(C   4,C   3,C   2,O   8)    -93.89 -0.001531    0.04    -93.85   
   306. D(O   9,C   3,C   2,C   1)    -81.84 -0.006577    0.35    -81.49   
   307. D(H  49,C   3,C   2,H  48)    -87.70 -0.001106    0.04    -87.67   
   308. D(O   9,C   3,C   2,H  48)     34.54  0.002176   -0.08     34.45   
   309. D(C   4,C   3,C   2,C   1)     37.35 -0.009455    0.52     37.87   
   310. D(C   4,C   3,C   2,H  48)    153.72 -0.000703    0.09    153.81   
   311. D(O  20,C   4,C   3,C   2)     86.32 -0.022800    0.63     86.96   
   312. D(O   5,C   4,C   3,C   2)    -41.26  0.002110   -0.21    -41.47   
   313. D(O   5,C   4,C   3,H  49)   -160.12  0.006942   -0.23   -160.35   
   314. D(O  20,C   4,C   3,O   9)   -150.10 -0.018721    0.64   -149.46   
   315. D(O   5,C   4,C   3,O   9)     82.32  0.006189   -0.20     82.12   
   316. D(H  50,C   4,C   3,H  49)     86.17  0.005790   -0.26     85.90   
   317. D(H  50,C   4,C   3,O   9)    -31.39  0.005037   -0.24    -31.63   
   318. D(H  50,C   4,C   3,C   2)   -154.97  0.000958   -0.24   -155.21   
   319. D(O  20,C   4,C   3,H  49)    -32.53 -0.017968    0.61    -31.92   
   320. D(C   6,O   5,C   4,H  50)    162.92  0.020673   -0.92    162.00   
   321. D(C   6,O   5,C   4,C   3)     49.39  0.013566   -0.51     48.88   
   322. D(C   6,O   5,C   4,O  20)    -76.79  0.016141   -0.57    -77.37   
   323. D(H  51,C   6,C   1,C   2)    157.77 -0.002390    0.09    157.86   
   324. D(H  51,C   6,O   5,C   4)   -166.91 -0.003209   -0.04   -166.96   
   325. D(C   7,C   6,O   5,C   4)     82.22  0.010747   -0.56     81.66   
   326. D(H  51,C   6,C   1,H  47)    -83.00 -0.003693    0.09    -82.91   
   327. D(H  51,C   6,C   1,C   0)     35.67 -0.002167    0.02     35.69   
   328. D(C   1,C   6,O   5,C   4)    -51.39 -0.010223    0.51    -50.89   
   329. D(C   7,C   6,C   1,H  47)     33.14  0.010630   -0.37     32.77   
   330. D(C   7,C   6,C   1,C   0)    151.81  0.012156   -0.44    151.38   
   331. D(C   7,C   6,C   1,C   2)    -86.09  0.011933   -0.37    -86.45   
   332. D(O   5,C   6,C   1,C   2)     45.61 -0.000774   -0.21     45.40   
   333. D(O   5,C   6,C   1,C   0)    -76.49 -0.000550   -0.28    -76.77   
   334. D(O   5,C   6,C   1,H  47)    164.83 -0.002076   -0.21    164.63   
   335. D(H  53,C   7,C   6,H  51)     46.81 -0.001599    0.04     46.85   
   336. D(H  53,C   7,C   6,C   1)    -71.50 -0.010924    0.24    -71.26   
   337. D(H  52,C   7,C   6,H  51)    -70.99  0.004812   -0.39    -71.38   
   338. D(H  52,C   7,C   6,O   5)     38.88 -0.008013    0.12     39.00   
   339. D(O  21,C   7,C   6,O   5)    -82.42 -0.012630    0.40    -82.02   
   340. D(O  21,C   7,C   6,H  51)    167.70  0.000195   -0.11    167.59   
   341. D(H  53,C   7,C   6,O   5)    156.69 -0.014423    0.55    157.24   
   342. D(O  21,C   7,C   6,C   1)     49.39 -0.009131    0.09     49.48   
   343. D(H  52,C   7,C   6,C   1)    170.70 -0.004513   -0.19    170.51   
   344. D(H  54,O   8,C   2,H  48)    175.83  0.004917   -0.71    175.12   
   345. D(H  54,O   8,C   2,C   3)     61.44  0.004042   -0.57     60.87   
   346. D(H  54,O   8,C   2,C   1)    -68.12  0.005399   -0.68    -68.80   
   347. D(H  55,O   9,C   3,C   4)    174.36  0.005861   -0.14    174.22   
   348. D(H  55,O   9,C   3,H  49)     59.64 -0.001424    0.04     59.68   
   349. D(H  55,O   9,C   3,C   2)    -60.55 -0.005873    0.21    -60.34   
   350. D(H  57,C  11,C  10,O  17)     28.07  0.004677   -0.41     27.66   
   351. D(H  57,C  11,C  10,C  15)    -93.14  0.001384   -0.15    -93.29   
   352. D(O  20,C  11,C  10,H  56)     29.41  0.030002   -1.70     27.70   
   353. D(O  20,C  11,C  10,O  17)    -88.62  0.032806   -1.80    -90.42   
   354. D(O  20,C  11,C  10,C  15)    150.17  0.029513   -1.55    148.62   
   355. D(C  12,C  11,C  10,H  56)    -92.83  0.002484   -0.32    -93.15   
   356. D(C  12,C  11,C  10,O  17)    149.15  0.005288   -0.42    148.73   
   357. D(H  57,C  11,C  10,H  56)    146.10  0.001872   -0.31    145.79   
   358. D(C  12,C  11,C  10,C  15)     27.94  0.001995   -0.17     27.77   
   359. D(H  58,C  12,C  11,H  57)   -151.59 -0.001334    0.02   -151.57   
   360. D(H  58,C  12,C  11,O  20)    -29.88  0.005279   -0.25    -30.12   
   361. D(H  58,C  12,C  11,C  10)     88.57 -0.001782    0.10     88.66   
   362. D(C  22,C  12,C  11,H  57)    -31.70 -0.004867    0.15    -31.55   
   363. D(C  22,C  12,C  11,O  20)     90.01  0.001746   -0.11     89.90   
   364. D(C  22,C  12,C  11,C  10)   -151.54 -0.005315    0.23   -151.31   
   365. D(O  13,C  12,C  11,H  57)     87.59  0.002454   -0.11     87.49   
   366. D(O  13,C  12,C  11,O  20)   -150.70  0.009067   -0.37   -151.07   
   367. D(O  13,C  12,C  11,C  10)    -32.25  0.002006   -0.03    -32.28   
   368. D(H  87,O  13,C  12,H  58)    168.26  0.004723   -0.29    167.97   
   369. D(H  87,O  13,C  12,C  22)     51.35  0.002502   -0.31     51.04   
   370. D(H  87,O  13,C  12,C  11)    -71.86  0.003979   -0.24    -72.10   
   371. D(C  14,O  13,C  12,H  58)    -65.25 -0.000860    0.01    -65.24   
   372. D(C  14,O  13,C  12,C  22)    177.84 -0.003081   -0.01    177.83   
   373. D(C  14,O  13,C  12,C  11)     54.63 -0.001604    0.06     54.69   
   374. D(H  59,C  14,O  13,H  87)   -166.50 -0.000353    0.02   -166.48   
   375. D(H  59,C  14,O  13,C  12)     50.01 -0.002757    0.12     50.13   
   376. D(O  18,C  14,O  13,H  87)    -44.30  0.001420   -0.08    -44.37   
   377. D(C  15,C  14,O  13,H  87)     73.02  0.002207   -0.18     72.85   
   378. D(C  15,C  14,O  13,C  12)    -70.46 -0.000197   -0.07    -70.54   
   379. D(O  18,C  14,O  13,C  12)    172.22 -0.000985    0.02    172.24   
   380. D(H  60,C  15,C  14,H  59)   -176.30  0.001378   -0.05   -176.35   
   381. D(H  60,C  15,C  14,O  18)     62.29 -0.000231    0.04     62.33   
   382. D(H  60,C  15,C  14,O  13)    -56.47 -0.001709    0.15    -56.32   
   383. D(O  16,C  15,C  14,O  18)    -59.35 -0.005871    0.38    -58.97   
   384. D(O  16,C  15,C  14,O  13)   -178.10 -0.007349    0.48   -177.62   
   385. D(C  10,C  15,C  14,H  59)    -57.95 -0.001242    0.07    -57.88   
   386. D(C  10,C  15,C  14,O  18)   -179.36 -0.002851    0.16   -179.20   
   387. D(C  10,C  15,C  14,O  13)     61.88 -0.004329    0.27     62.15   
   388. D(H  60,C  15,C  10,H  56)   -164.82 -0.004062    0.26   -164.56   
   389. D(H  60,C  15,C  10,O  17)    -44.84  0.002975   -0.07    -44.91   
   390. D(H  60,C  15,C  10,C  11)     74.89 -0.002140    0.03     74.92   
   391. D(O  16,C  15,C  10,H  56)    -44.55 -0.008468    0.40    -44.15   
   392. D(O  16,C  15,C  10,O  17)     75.43 -0.001432    0.08     75.51   
   393. D(O  16,C  15,C  14,H  59)     62.06 -0.004262    0.29     62.35   
   394. D(O  16,C  15,C  10,C  11)   -164.84 -0.006547    0.18   -164.66   
   395. D(C  14,C  15,C  10,O  17)   -161.74  0.007430   -0.19   -161.93   
   396. D(C  14,C  15,C  10,C  11)    -42.00  0.002316   -0.09    -42.09   
   397. D(C  14,C  15,C  10,H  56)     78.28  0.000394    0.14     78.42   
   398. D(H  89,O  16,C  15,H  60)     65.09  0.001175   -0.15     64.94   
   399. D(H  89,O  16,C  15,C  14)   -175.46  0.007498   -0.52   -175.98   
   400. D(H  89,O  16,C  15,C  10)    -54.24  0.004075   -0.32    -54.56   
   401. D(H  61,O  16,C  15,H  60)    -70.30 -0.002951    0.16    -70.15   
   402. D(H  61,O  16,C  15,C  14)     49.14  0.003373   -0.21     48.93   
   403. D(H  61,O  16,C  15,C  10)    170.37 -0.000050   -0.01    170.36   
   404. D(H  62,O  17,C  10,H  56)     57.19  0.000028    0.07     57.26   
   405. D(H  62,O  17,C  10,C  15)    -61.97 -0.003513    0.18    -61.79   
   406. D(H  62,O  17,C  10,C  11)    173.78 -0.008777    0.51    174.29   
   407. D(H  86,O  18,C  14,O  13)     37.64 -0.001728    0.10     37.73   
   408. D(C  19,O  18,C  14,H  59)     54.63  0.005094   -0.33     54.30   
   409. D(C  19,O  18,C  14,C  15)    175.82  0.004247   -0.24    175.59   
   410. D(C  19,O  18,C  14,O  13)    -66.75  0.006147   -0.42    -67.16   
   411. D(H  86,O  18,C  14,H  59)    159.02 -0.002781    0.18    159.20   
   412. D(H  86,O  18,C  14,C  15)    -79.80 -0.003628    0.28    -79.52   
   413. D(H  65,C  19,O  18,H  86)    -50.43 -0.000160    0.00    -50.43   
   414. D(H  65,C  19,O  18,C  14)     60.56 -0.000026    0.01     60.57   
   415. D(H  64,C  19,O  18,H  86)   -171.93  0.000147   -0.02   -171.95   
   416. D(H  64,C  19,O  18,C  14)    -60.94  0.000282   -0.01    -60.95   
   417. D(H  63,C  19,O  18,H  86)     68.97 -0.000362    0.01     68.98   
   418. D(H  63,C  19,O  18,C  14)    179.96 -0.000227    0.02    179.98   
   419. D(C   4,O  20,C  11,H  57)     54.60  0.001585   -0.48     54.12   
   420. D(C   4,O  20,C  11,C  12)    -66.18 -0.013258    0.22    -65.96   
   421. D(C   4,O  20,C  11,C  10)    168.57 -0.019781    0.44    169.01   
   422. D(C  11,O  20,C   4,H  50)     55.70  0.025724   -1.73     53.97   
   423. D(C  11,O  20,C   4,O   5)    -60.88  0.043947   -2.60    -63.48   
   424. D(C  11,O  20,C   4,C   3)    170.24  0.045714   -2.68    167.56   
   425. D(C  31,O  21,C   7,H  53)    -67.23 -0.012047   -0.29    -67.52   
   426. D(C  31,O  21,C   7,H  52)     52.39 -0.025714    0.54     52.93   
   427. D(C  31,O  21,C   7,C   6)    171.96 -0.029121    0.12    172.09   
   428. D(H  67,C  22,C  12,H  58)    121.69 -0.000915    0.01    121.69   
   429. D(H  67,C  22,C  12,O  13)   -121.12  0.001082   -0.02   -121.15   
   430. D(H  67,C  22,C  12,C  11)      2.51 -0.000379   -0.01      2.51   
   431. D(H  66,C  22,C  12,H  58)   -119.61 -0.001363    0.02   -119.59   
   432. D(H  66,C  22,C  12,O  13)     -2.42  0.000634   -0.01     -2.43   
   433. D(H  66,C  22,C  12,C  11)    121.22 -0.000827    0.00    121.22   
   434. D(O  23,C  22,C  12,H  58)     -2.55 -0.000474    0.03     -2.52   
   435. D(O  23,C  22,C  12,O  13)    114.64  0.001523    0.00    114.64   
   436. D(O  23,C  22,C  12,C  11)   -121.73  0.000062    0.02   -121.71   
   437. D(H  83,O  23,C  22,H  67)    161.64 -0.000415   -0.02    161.62   
   438. D(H  83,O  23,C  22,H  66)     41.18 -0.004188    0.22     41.40   
   439. D(H  83,O  23,C  22,C  12)    -75.40 -0.003511    0.03    -75.37   
   440. D(C  41,O  23,C  22,H  67)     16.70  0.000958   -0.13     16.57   
   441. D(C  41,O  23,C  22,H  66)   -103.76 -0.002815    0.12   -103.64   
   442. D(C  41,O  23,C  22,C  12)    139.66 -0.002137   -0.07    139.59   
   443. D(C  30,C  25,O  24,C  33)      2.08 -0.001365    0.45      2.53   
   444. D(C  26,C  25,O  24,C  33)   -177.66 -0.001505    0.53   -177.13   
   445. D(H  68,C  26,C  25,C  30)    179.98 -0.000865    0.19    180.17   
   446. D(H  68,C  26,C  25,O  24)     -0.26 -0.000720    0.11     -0.15   
   447. D(C  27,C  26,C  25,C  30)      0.11 -0.000198    0.06      0.17   
   448. D(C  27,C  26,C  25,O  24)    179.87 -0.000052   -0.02    179.85   
   449. D(H  69,C  27,C  26,H  68)      0.08  0.000582   -0.11     -0.03   
   450. D(H  69,C  27,C  26,C  25)    179.95 -0.000107    0.02    179.97   
   451. D(C  28,C  27,C  26,H  68)   -179.96  0.000699   -0.14   -180.09   
   452. D(C  28,C  27,C  26,C  25)     -0.09  0.000010   -0.01     -0.10   
   453. D(H  70,C  28,C  27,H  69)      0.00  0.000123   -0.03     -0.02   
   454. D(H  70,C  28,C  27,C  26)   -179.96  0.000005    0.00   -179.96   
   455. D(C  29,C  28,C  27,H  69)   -179.98  0.000224   -0.06   -180.04   
   456. D(C  29,C  28,C  27,C  26)      0.06  0.000106   -0.03      0.03   
   457. D(H  71,C  29,C  28,H  70)     -0.06  0.000029   -0.01     -0.06   
   458. D(H  71,C  29,C  28,C  27)    179.93 -0.000072    0.03    179.95   
   459. D(C  30,C  29,C  28,H  70)    179.96  0.000057   -0.01    179.95   
   460. D(C  30,C  29,C  28,C  27)     -0.05 -0.000044    0.02     -0.03   
   461. D(H  72,C  30,C  29,H  71)     -0.09  0.000001   -0.00     -0.09   
   462. D(H  72,C  30,C  29,C  28)    179.89 -0.000027    0.01    179.90   
   463. D(C  25,C  30,C  29,H  71)   -179.90 -0.000105    0.03   -179.88   
   464. D(C  25,C  30,C  29,C  28)      0.08 -0.000133    0.03      0.11   
   465. D(H  72,C  30,C  25,C  26)   -179.92  0.000152   -0.05   -179.96   
   466. D(H  72,C  30,C  25,O  24)      0.35 -0.000022    0.04      0.39   
   467. D(C  29,C  30,C  25,C  26)     -0.10  0.000257   -0.07     -0.18   
   468. D(C  29,C  30,C  25,O  24)   -179.84  0.000082    0.01   -179.82   
   469. D(C  33,C  31,O  21,C   7)      8.07 -0.050408    1.70      9.78   
   470. D(O  32,C  31,O  21,C   7)   -176.44 -0.049930    2.11   -174.33   
   471. D(H  92,O  32,C  31,C  33)   -149.15 -0.002036   -0.87   -150.02   
   472. D(H  92,O  32,C  31,O  21)     35.57 -0.002766   -1.34     34.23   
   473. D(H  74,C  33,C  31,O  32)    -99.27  0.000014   -0.07    -99.34   
   474. D(H  74,C  33,C  31,O  21)     76.31  0.003024    0.31     76.62   
   475. D(H  73,C  33,C  31,O  32)    140.93 -0.000589   -0.25    140.69   
   476. D(H  73,C  33,C  31,O  21)    -43.48  0.002421    0.13    -43.35   
   477. D(O  24,C  33,C  31,O  32)     20.69  0.004248   -0.11     20.58   
   478. D(O  24,C  33,C  31,O  21)   -163.73  0.007259    0.27   -163.46   
   479. D(H  74,C  33,O  24,C  25)    -62.10  0.000744   -0.17    -62.26   
   480. D(H  73,C  33,O  24,C  25)     60.16  0.002108    0.07     60.23   
   481. D(C  31,C  33,O  24,C  25)   -179.35 -0.001831   -0.05   -179.39   
   482. D(C  40,C  35,O  34,C  43)     11.24 -0.000030   -0.15     11.09   
   483. D(C  36,C  35,O  34,C  43)   -169.69 -0.000349   -0.11   -169.80   
   484. D(H  75,C  36,C  35,C  40)    179.64 -0.000091    0.02    179.65   
   485. D(H  75,C  36,C  35,O  34)      0.52  0.000120   -0.02      0.50   
   486. D(C  37,C  36,C  35,C  40)     -0.52 -0.000021    0.02     -0.50   
   487. D(C  37,C  36,C  35,O  34)   -179.64  0.000190   -0.02   -179.66   
   488. D(H  76,C  37,C  36,H  75)     -0.08  0.000013   -0.00     -0.08   
   489. D(H  76,C  37,C  36,C  35)   -179.92 -0.000055   -0.00   -179.92   
   490. D(C  38,C  37,C  36,H  75)    179.75  0.000043   -0.00    179.75   
   491. D(C  38,C  37,C  36,C  35)     -0.08 -0.000025   -0.01     -0.09   
   492. D(H  77,C  38,C  37,H  76)     -0.01  0.000009    0.00     -0.01   
   493. D(H  77,C  38,C  37,C  36)   -179.84 -0.000023    0.01   -179.84   
   494. D(C  39,C  38,C  37,H  76)   -179.72  0.000096   -0.01   -179.74   
   495. D(C  39,C  38,C  37,C  36)      0.44  0.000064   -0.01      0.43   
   496. D(H  78,C  39,C  38,H  77)     -0.43 -0.000110    0.01     -0.42   
   497. D(H  78,C  39,C  38,C  37)    179.28 -0.000197    0.03    179.31   
   498. D(C  40,C  39,C  38,H  77)   -179.91  0.000064   -0.01   -179.92   
   499. D(C  40,C  39,C  38,C  37)     -0.20 -0.000023    0.01     -0.19   
   500. D(H  79,C  40,C  39,H  78)     -0.25  0.000051    0.02     -0.23   
   501. D(H  79,C  40,C  39,C  38)    179.23 -0.000128    0.04    179.27   
   502. D(C  35,C  40,C  39,H  78)   -179.90  0.000106   -0.01   -179.91   
   503. D(C  35,C  40,C  39,C  38)     -0.41 -0.000073    0.01     -0.40   
   504. D(H  79,C  40,C  35,C  36)   -178.87  0.000123   -0.05   -178.92   
   505. D(H  79,C  40,C  35,O  34)      0.16 -0.000166   -0.01      0.15   
   506. D(C  39,C  40,C  35,C  36)      0.76  0.000067   -0.02      0.74   
   507. D(C  39,C  40,C  35,O  34)    179.79 -0.000222    0.02    179.82   
   508. D(C  43,C  41,O  23,H  83)   -155.93 -0.002723    0.05   -155.88   
   509. D(C  43,C  41,O  23,C  22)     -3.69 -0.002977    0.09     -3.60   
   510. D(O  42,C  41,O  23,H  83)     25.05 -0.001423    0.04     25.09   
   511. D(O  42,C  41,O  23,C  22)    177.29 -0.001677    0.08    177.37   
   512. D(H  84,O  42,C  41,C  43)    157.45  0.000924    0.06    157.51   
   513. D(H  84,O  42,C  41,O  23)    -23.61 -0.000448    0.07    -23.54   
   514. D(H  81,C  43,C  41,O  23)     61.37  0.001213   -0.07     61.30   
   515. D(H  80,C  43,C  41,O  42)    120.56 -0.002411    0.12    120.68   
   516. D(H  80,C  43,C  41,O  23)    -58.39 -0.001099    0.11    -58.28   
   517. D(O  34,C  43,C  41,O  42)      0.90 -0.001725    0.11      1.01   
   518. D(O  34,C  43,C  41,O  23)   -178.05 -0.000412    0.10   -177.96   
   519. D(H  81,C  43,O  34,C  35)    -85.51 -0.000132   -0.04    -85.55   
   520. D(H  80,C  43,O  34,C  35)     36.05  0.000165   -0.10     35.95   
   521. D(H  81,C  43,C  41,O  42)   -119.67 -0.000099   -0.05   -119.73   
   522. D(C  41,C  43,O  34,C  35)    154.43 -0.001054   -0.10    154.32   
   523. D(H  89,H  62,O  17,C  10)     36.01  0.000353   -0.09     35.93   
   524. D(O  88,H  62,O  17,C  10)     59.59 -0.001996    0.07     59.66   
   525. D(O  23,H  83,O  82,H  84)    -13.12 -0.003830    0.22    -12.90   
   526. D(O  82,H  83,O  23,C  41)     -7.85  0.000343    0.04     -7.81   
   527. D(O  82,H  83,O  23,C  22)   -159.27 -0.003350    0.25   -159.02   
   528. D(O  42,H  84,O  82,H  83)     18.08  0.002280   -0.15     17.92   
   529. D(O  82,H  84,O  42,C  41)     -1.32  0.002764   -0.17     -1.48   
   530. D(O  18,H  86,O  85,H  87)     -0.71  0.000552    0.00     -0.71   
   531. D(O  85,H  86,O  18,C  19)    105.39  0.000613   -0.01    105.38   
   532. D(O  85,H  86,O  18,C  14)    -11.94  0.002984   -0.17    -12.11   
   533. D(O  13,H  87,O  85,H  86)    -21.07 -0.004575    0.23    -20.84   
   534. D(O  85,H  87,O  13,C  14)     46.39 -0.000512    0.04     46.43   
   535. D(O  85,H  87,O  13,C  12)    178.34 -0.002866    0.15    178.49   
   536. D(H  90,O  88,H  62,H  89)   -137.79  0.000791   -0.12   -137.90   
   537. D(H  90,O  88,H  62,O  17)   -171.07  0.001078   -0.14   -171.22   
   538. D(H  89,O  88,H  62,O  17)    -33.28  0.000287   -0.03    -33.31   
   539. D(H  62,H  89,O  88,H  90)    160.33 -0.000399   -0.01    160.32   
   540. D(O  16,H  89,O  88,H  62)    -16.13 -0.001086    0.10    -16.03   
   541. D(O  16,H  89,O  88,H  90)    144.20 -0.001485    0.09    144.29   
   542. D(O  16,H  89,H  62,O  88)    174.53 -0.000485    0.03    174.56   
   543. D(O  16,H  89,H  62,O  17)    -18.02 -0.002457    0.15    -17.88   
   544. D(O  88,H  89,H  62,O  17)    167.45 -0.001972    0.12    167.57   
   545. D(H  62,H  89,O  16,H  61)    153.80  0.000425   -0.03    153.77   
   546. D(H  62,H  89,O  16,C  15)     25.01 -0.000380    0.10     25.11   
   547. D(O  88,H  89,O  16,H  61)    167.70  0.001115   -0.11    167.60   
   548. D(O  88,H  89,O  16,C  15)     38.91  0.000310    0.02     38.93   
   549. D(O  32,H  92,O  91,H  93)    140.86  0.005251   -0.51    140.36   
   550. D(O  91,H  92,O  32,C  31)    -64.01  0.031062   -3.43    -67.44   
    ----------------------------------------------------------------------------

         *************************************************************
         *                GEOMETRY OPTIMIZATION CYCLE   3            *
         *************************************************************
---------------------------------
CARTESIAN COORDINATES (ANGSTROEM)
---------------------------------
  C     -2.581810   -3.133121   -1.103693
  C     -1.845918   -2.549020    0.107868
  C     -0.632721   -3.460744    0.439812
  C      0.591859   -3.162438   -0.438639
  C      0.823763   -1.680839   -0.755773
  O     -0.350804   -0.960926   -1.057856
  C     -1.480254   -1.084867   -0.177703
  C     -1.392667   -0.184523    1.068031
  O     -0.241751   -3.524505    1.788558
  O      0.503781   -3.786700   -1.709194
  C      2.686133    0.652040    1.430817
  C      2.152062    0.190121    0.051681
  C      3.205970    0.103964   -1.084437
  O      4.235534    1.068609   -0.966116
  C      4.897272    1.034974    0.294258
  C      3.922951    1.563275    1.348704
  O      4.514670    1.617667    2.635608
  O      1.639078    1.347482    2.073682
  O      6.002231    1.882742    0.273838
  C      7.052619    1.456321   -0.601488
  O      1.595018   -1.101822    0.274583
  O     -0.594989   -0.754783    2.095001
  C      2.587987    0.341114   -2.481087
  O      2.826615   -0.789958   -3.318988
  O     -0.223137    1.943580    4.364199
  C     -0.589930    3.180540    4.799816
  C      0.299393    3.754750    5.710402
  C      0.044538    5.011554    6.227804
  C     -1.096850    5.710917    5.843024
  C     -1.976288    5.136307    4.937045
  C     -1.731853    3.872450    4.408601
  C     -0.272678   -0.063353    3.195990
  O      0.496672   -0.499774    4.043701
  C     -0.988377    1.266029    3.400941
  O     -0.256534   -1.405592   -5.115846
  C     -1.611762   -1.407941   -4.927502
  C     -2.328122   -2.302844   -5.726694
  C     -3.704861   -2.380934   -5.621567
  C     -4.388886   -1.571708   -4.719032
  C     -3.677237   -0.679603   -3.932398
  C     -2.293139   -0.586370   -4.030801
  C      1.921346   -1.311457   -4.180970
  O      2.257700   -2.240447   -4.871446
  C      0.531498   -0.690821   -4.192597
  H     -3.467486   -2.542181   -1.340141
  H     -1.929792   -3.138437   -1.977365
  H     -2.898199   -4.156410   -0.900423
  H     -2.512951   -2.559313    0.977183
  H     -0.956215   -4.485519    0.205197
  H      1.480846   -3.509446    0.109602
  H      1.392400   -1.698647   -1.693540
  H     -2.290407   -0.636463   -0.770023
  H     -0.965278    0.771323    0.745046
  H     -2.408194   -0.021599    1.451335
  H      0.141039   -2.656573    2.068516
  H      0.448308   -4.742018   -1.586579
  H      2.948741   -0.252817    2.016661
  H      1.374928    0.911118   -0.239920
  H      3.646941   -0.906487   -1.053842
  H      5.202872   -0.004396    0.528420
  H      3.611165    2.567860    1.020939
  H      5.370908    2.061357    2.551834
  H      1.933569    1.568235    2.993469
  H      7.838996    2.204847   -0.515699
  H      7.434747    0.476716   -0.293173
  H      6.700533    1.400609   -1.634428
  H      3.102311    1.201133   -2.924123
  H      1.525490    0.568826   -2.388233
  H      1.180977    3.185649    5.989948
  H      0.738433    5.450136    6.933819
  H     -1.296299    6.694770    6.247178
  H     -2.867216    5.670905    4.631593
  H     -2.435422    3.447279    3.704909
  H     -1.042641    1.838751    2.468731
  H     -2.011474    1.054006    3.754944
  H     -1.776447   -2.925346   -6.418595
  H     -4.249517   -3.078853   -6.244842
  H     -5.466034   -1.635070   -4.635244
  H     -4.199569   -0.036576   -3.234245
  H     -1.769592    0.129671   -3.409892
  H      0.107406   -0.771655   -3.182869
  H      0.600934    0.370307   -4.479501
  O      4.540271   -1.718965   -4.756159
  H      4.184264   -1.189911   -4.018273
  H      3.808906   -2.293457   -5.065607
  O      4.858589    3.340287   -1.121491
  H      5.597319    3.076577   -0.523959
  H      4.261228    2.563068   -1.175484
  O      2.703341    2.122797    4.179244
  H      3.542132    2.038524    3.676293
  H      2.883436    2.180333    5.124191
  O      1.471868   -2.162479    3.059353
  H      1.471882   -1.244465    3.528214
  H      2.069542   -2.215776    2.322870

----------------------------
CARTESIAN COORDINATES (A.U.)
----------------------------
  NO LB      ZA    FRAG     MASS         X           Y           Z
   0 C     6.0000    0    12.011   -4.878913   -5.920741   -2.085677
   1 C     6.0000    0    12.011   -3.488280   -4.816949    0.203841
   2 C     6.0000    0    12.011   -1.195670   -6.539858    0.831123
   3 C     6.0000    0    12.011    1.118452   -5.976143   -0.828907
   4 C     6.0000    0    12.011    1.556687   -3.176325   -1.428205
   5 O     8.0000    0    15.999   -0.662923   -1.815886   -1.999058
   6 C     6.0000    0    12.011   -2.797275   -2.050102   -0.335810
   7 C     6.0000    0    12.011   -2.631758   -0.348698    2.018286
   8 O     8.0000    0    15.999   -0.456842   -6.660350    3.379885
   9 O     8.0000    0    15.999    0.952008   -7.155825   -3.229909
  10 C     6.0000    0    12.011    5.076055    1.232178    2.703852
  11 C     6.0000    0    12.011    4.066807    0.359276    0.097663
  12 C     6.0000    0    12.011    6.058405    0.196463   -2.049288
  13 O     8.0000    0    15.999    8.004000    2.019378   -1.825695
  14 C     6.0000    0    12.011    9.254503    1.955818    0.556068
  15 C     6.0000    0    12.011    7.413304    2.954161    2.548681
  16 O     8.0000    0    15.999    8.531490    3.056948    4.980578
  17 O     8.0000    0    15.999    3.097408    2.546373    3.918692
  18 O     8.0000    0    15.999   11.342572    3.557867    0.517479
  19 C     6.0000    0    12.011   13.327519    2.752048   -1.136647
  20 O     8.0000    0    15.999    3.014147   -2.082141    0.518887
  21 O     8.0000    0    15.999   -1.124367   -1.426333    3.958978
  22 C     6.0000    0    12.011    4.890586    0.644613   -4.688576
  23 O     8.0000    0    15.999    5.341528   -1.492804   -6.271979
  24 O     8.0000    0    15.999   -0.421668    3.672833    8.247141
  25 C     6.0000    0    12.011   -1.114806    6.010350    9.070338
  26 C     6.0000    0    12.011    0.565771    7.095450   10.791095
  27 C     6.0000    0    12.011    0.084164    9.470465   11.768844
  28 C     6.0000    0    12.011   -2.072747   10.792070   11.041716
  29 C     6.0000    0    12.011   -3.734643    9.706214    9.329662
  30 C     6.0000    0    12.011   -3.272729    7.317870    8.331049
  31 C     6.0000    0    12.011   -0.515287   -0.119719    6.039546
  32 O     8.0000    0    15.999    0.938574   -0.944436    7.641488
  33 C     6.0000    0    12.011   -1.867761    2.392449    6.426848
  34 O     8.0000    0    15.999   -0.484779   -2.656185   -9.667548
  35 C     6.0000    0    12.011   -3.045789   -2.660623   -9.311629
  36 C     6.0000    0    12.011   -4.399514   -4.351744  -10.821883
  37 C     6.0000    0    12.011   -7.001173   -4.499314  -10.623223
  38 C     6.0000    0    12.011   -8.293793   -2.970099   -8.917678
  39 C     6.0000    0    12.011   -6.948971   -1.284263   -7.431155
  40 C     6.0000    0    12.011   -4.333405   -1.108078   -7.617111
  41 C     6.0000    0    12.011    3.630818   -2.478294   -7.900887
  42 O     8.0000    0    15.999    4.266435   -4.233831   -9.205699
  43 C     6.0000    0    12.011    1.004386   -1.305462   -7.922860
  44 H     1.0000    0     1.008   -6.552599   -4.804026   -2.532499
  45 H     1.0000    0     1.008   -3.646779   -5.930787   -3.736679
  46 H     1.0000    0     1.008   -5.476803   -7.854477   -1.701553
  47 H     1.0000    0     1.008   -4.748789   -4.836401    1.846609
  48 H     1.0000    0     1.008   -1.806984   -8.476403    0.387765
  49 H     1.0000    0     1.008    2.798394   -6.631892    0.207119
  50 H     1.0000    0     1.008    2.631255   -3.209978   -3.200327
  51 H     1.0000    0     1.008   -4.328242   -1.202741   -1.455132
  52 H     1.0000    0     1.008   -1.824111    1.457589    1.407932
  53 H     1.0000    0     1.008   -4.550828   -0.040816    2.742626
  54 H     1.0000    0     1.008    0.266525   -5.020196    3.908929
  55 H     1.0000    0     1.008    0.847179   -8.961115   -2.998201
  56 H     1.0000    0     1.008    5.572314   -0.477754    3.810937
  57 H     1.0000    0     1.008    2.598238    1.721764   -0.453382
  58 H     1.0000    0     1.008    6.891720   -1.713012   -1.991473
  59 H     1.0000    0     1.008    9.832003   -0.008308    0.998569
  60 H     1.0000    0     1.008    6.824113    4.852552    1.929296
  61 H     1.0000    0     1.008   10.149545    3.895400    4.822268
  62 H     1.0000    0     1.008    3.653915    2.963534    5.656837
  63 H     1.0000    0     1.008   14.813556    4.166557   -0.974530
  64 H     1.0000    0     1.008   14.049636    0.900863   -0.554017
  65 H     1.0000    0     1.008   12.662173    2.646767   -3.088621
  66 H     1.0000    0     1.008    5.862519    2.269812   -5.525792
  67 H     1.0000    0     1.008    2.882759    1.074926   -4.513105
  68 H     1.0000    0     1.008    2.231723    6.020004   11.319361
  69 H     1.0000    0     1.008    1.395436   10.299264   13.103018
  70 H     1.0000    0     1.008   -2.449650   12.651282   11.805455
  71 H     1.0000    0     1.008   -5.418253   10.716457    8.752442
  72 H     1.0000    0     1.008   -4.602280    6.514413    7.001264
  73 H     1.0000    0     1.008   -1.970306    3.474736    4.665226
  74 H     1.0000    0     1.008   -3.801135    1.991783    7.095816
  75 H     1.0000    0     1.008   -3.356998   -5.528103  -12.129388
  76 H     1.0000    0     1.008   -8.030423   -5.818189  -11.801040
  77 H     1.0000    0     1.008  -10.329307   -3.089835   -8.759342
  78 H     1.0000    0     1.008   -7.936036   -0.069119   -6.111837
  79 H     1.0000    0     1.008   -3.344044    0.245043   -6.443763
  80 H     1.0000    0     1.008    0.202969   -1.458217   -6.014751
  81 H     1.0000    0     1.008    1.135602    0.699779   -8.465029
  82 O     8.0000    0    15.999    8.579870   -3.248374   -8.987839
  83 H     1.0000    0     1.008    7.907113   -2.248605   -7.593435
  84 H     1.0000    0     1.008    7.197790   -4.334006   -9.572609
  85 O     8.0000    0    15.999    9.181403    6.312227   -2.119310
  86 H     1.0000    0     1.008   10.577399    5.813888   -0.990139
  87 H     1.0000    0     1.008    8.052554    4.843496   -2.221343
  88 O     8.0000    0    15.999    5.108575    4.011505    7.897627
  89 H     1.0000    0     1.008    6.693660    3.852251    6.947187
  90 H     1.0000    0     1.008    5.448904    4.120233    9.683318
  91 O     8.0000    0    15.999    2.781428   -4.086493    5.781340
  92 H     1.0000    0     1.008    2.781454   -2.351699    6.667358
  93 H     1.0000    0     1.008    3.910868   -4.187210    4.389589

--------------------------------
INTERNAL COORDINATES (ANGSTROEM)
--------------------------------
 C      0   0   0     0.000000000000     0.00000000     0.00000000
 C      1   0   0     1.533163325205     0.00000000     0.00000000
 C      2   1   0     1.553471929356   108.66950909     0.00000000
 C      3   2   1     1.536313119539   112.72808166    82.17535943
 C      4   3   2     1.532805188828   115.25074613    37.91243007
 O      5   4   3     1.410367202887   114.31216223   318.55763993
 C      6   5   4     1.437250294136   118.63788833    48.85437755
 C      7   6   5     1.539527599395   113.60208422    81.84606681
 O      3   2   1     1.405717222016   116.66969237   210.32605045
 O      4   3   2     1.418369561921   112.16316001   278.57406911
 C      5   4   3     3.700259571787   124.28343469    85.81193952
 C     11   5   4     1.549392675525    27.44639415   154.49575049
 C     12  11   5     1.552065972608   115.72512610   231.33895615
 O     13  12  11     1.415818444627   113.25289420   327.68724314
 C     14  13  12     1.423928286151   113.31718930    54.72033262
 C     15  14  13     1.529790419861   107.81608914   289.46600844
 O     16  15  14     1.417466686420   111.91099016   182.35378907
 O     11   5   4     1.411821311208   101.90931535   259.05712654
 O     15  14  13     1.392860767177   109.95701037   172.22642102
 C     19  15  14     1.432252026852   114.17597871   292.84240571
 O      5   4   3     1.411286569582   109.15942760    87.16929674
 O      8   7   6     1.419912646319   112.47798875   277.94227275
 C     13  12  11     1.545567153842   112.42348423   208.64268981
 O     23  13  12     1.427706627621   109.99572144   238.28612024
 O     18  11   5     3.011584500046   154.47674246   100.49398365
 C     25  18  11     1.361752835407   126.13234977   138.53036300
 C     26  25  18     1.396344616784   114.24249425   274.56059085
 C     27  26  25     1.382827881990   120.02427036   179.85636057
 C     28  27  26     1.392813841334   120.26670927   359.90457816
 C     29  28  27     1.387222445130   119.46893689     0.03002999
 C     26  25  18     1.391322372550   125.65145716    94.22968498
 C     22   8   7     1.339453915301   121.49096088   172.37430519
 O     32  22   8     1.225143875450   122.40958165   185.71896372
 C     25  18  11     1.404468194722    73.72719022   255.00478997
 O     24  23  13     3.621258008283   106.47461476   137.62880976
 C     35  24  23     1.368255509429   140.83090251   320.12695279
 C     36  35  24     1.397401045101   115.47583120   209.62902893
 C     37  36  35     1.382953308970   120.20006500   180.33876972
 C     38  37  36     1.391871838445   120.37756953   359.91084384
 C     39  38  37     1.386033987080   119.33360645     0.43521476
 C     40  39  38     1.390720619970   120.92992015   359.81200061
 C     24  23  13     1.354430948100   124.52905716   139.58542074
 O     42  24  23     1.205369174666   118.34636501   177.35024278
 C     35  24  23     1.408645772110    27.40492515   359.87227292
 H      1   2   3     1.090660398634   110.77317078   177.51899741
 H      1   2   3     1.090164859653   110.37056465   297.50248374
 H      1   2   3     1.090202164547   110.45984845    57.57285461
 H      2   1   3     1.095785944584   109.33909456   242.96167918
 H      3   2   1     1.099935176034   105.75545394   325.51754359
 H      4   3   2     1.100581883983   107.32508101   156.46273135
 H      5   4   3     1.096846308259   103.86483823   204.86136158
 H      7   6   5     1.099207070176   102.35818154   193.14136664
 H      8   7   6     1.095729162269   107.08763009    39.08299828
 H      8   7   6     1.097616876216   108.46603060   157.20890796
 H      9   3   2     0.989045282392   109.84197063   291.24923346
 H     10   4   3     0.964750982989   108.99849544   299.67962301
 H     11   5   4     1.109478510292    85.23754959     8.19682106
 H     12  11   5     1.099456539903   106.51195434   110.28215182
 H     13  12  11     1.102905974937   107.58070844    88.63363649
 H     15  14  13     1.108383628207   109.71131622    50.12446706
 H     16  15  14     1.101740199929   106.86213125   303.67015812
 H     17  16  15     0.967999296268   107.95486877    48.93666524
 H     18  11   5     0.990688509094   108.18346483   146.40469499
 H     20  19  15     1.089054167305   106.06810313   179.97878932
 H     20  19  15     1.095767010382   110.48484129   299.04665441
 H     20  19  15     1.092718265139   110.89125397    60.56768545
 H     23  13  12     1.095647124919   107.34616383   121.22802400
 H     23  13  12     1.090583789144   110.16004911     2.50445092
 H     27  26  25     1.085915740108   117.99631917   359.84557532
 H     28  27  26     1.082728547570   119.60521384   179.96768034
 H     29  28  27     1.082167394993   120.28923550   180.04256403
 H     30  29  28     1.082981648480   120.08348510   179.95010842
 H     31  26  25     1.082109754435   121.40545430     0.38888647
 H     34  25  18     1.095431432319   111.00346952   297.42007619
 H     34  25  18     1.103177539578   112.20627035   175.02297275
 H     37  36  35     1.081934935153   118.21698210     0.49659816
 H     38  37  36     1.082686932980   119.56678422   180.08000547
 H     39  38  37     1.082257855838   120.35029174   180.16426488
 H     40  39  38     1.083388620482   120.01385672   179.31060769
 H     41  40  39     1.082748397735   119.01189234   179.27108411
 H     44  35  24     1.098152007084   110.44133875   243.10089243
 H     44  35  24     1.101420462048   110.69518143   121.58622868
 O     43  42  24     2.344219672427    94.13396519   336.01012157
 H     83  43  42     0.975252166042    78.60596638    16.15570441
 H     83  43  42     0.980149858760    29.25342236   178.63138378
 O     19  15  14     2.319330252739    90.00845075    34.29307367
 H     86  19  15     0.986056740547    25.57217853   168.37519168
 H     86  19  15     0.981745847500    80.53793006   347.69120996
 O     63  18  11     1.518602172072   163.13706325    59.67670319
 H     89  63  18     0.981647566988    90.09823461   326.70133292
 H     89  63  18     0.963674582985   151.90793173   188.80841349
 O     55   9   3     1.731182667476   135.23423994   219.78506379
 H     92  55   9     1.030814968958   120.96507864   205.51227594
 H     92  55   9     0.949979846248    91.37046981    86.56662730

---------------------------
INTERNAL COORDINATES (A.U.)
---------------------------
 C      0   0   0     0.000000000000     0.00000000     0.00000000
 C      1   0   0     2.897258803209     0.00000000     0.00000000
 C      2   1   0     2.935636503217   108.66950909     0.00000000
 C      3   2   1     2.903211051879   112.72808166    82.17535943
 C      4   3   2     2.896582023539   115.25074613    37.91243007
 O      5   4   3     2.665207761721   114.31216223   318.55763993
 C      6   5   4     2.716009441815   118.63788833    48.85437755
 C      7   6   5     2.909285538470   113.60208422    81.84606681
 O      3   2   1     2.656420571347   116.66969237   210.32605045
 O      4   3   2     2.680330028721   112.16316001   278.57406911
 C      5   4   3     6.992477215098   124.28343469    85.81193952
 C     11   5   4     2.927927830646    27.44639415   154.49575049
 C     12  11   5     2.932979630006   115.72512610   231.33895615
 O     13  12  11     2.675509115699   113.25289420   327.68724314
 C     14  13  12     2.690834495169   113.31718930    54.72033262
 C     15  14  13     2.890884935834   107.81608914   289.46600844
 O     16  15  14     2.678623841291   111.91099016   182.35378907
 O     11   5   4     2.667955628216   101.90931535   259.05712654
 O     15  14  13     2.632125392648   109.95701037   172.22642102
 C     19  15  14     2.706564085504   114.17597871   292.84240571
 O      5   4   3     2.666945112990   109.15942760    87.16929674
 O      8   7   6     2.683246035633   112.47798875   277.94227275
 C     13  12  11     2.920698642346   112.42348423   208.64268981
 O     23  13  12     2.697974525787   109.99572144   238.28612024
 O     18  11   5     5.691069934250   154.47674246   100.49398365
 C     25  18  11     2.573339921010   126.13234977   138.53036300
 C     26  25  18     2.638708914296   114.24249425   274.56059085
 C     27  26  25     2.613165987311   120.02427036   179.85636057
 C     28  27  26     2.632036715657   120.26670927   359.90457816
 C     29  28  27     2.621470508125   119.46893689     0.03002999
 C     26  25  18     2.629218248117   125.65145716    94.22968498
 C     22   8   7     2.531201068927   121.49096088   172.37430519
 O     32  22   8     2.315186399251   122.40958165   185.71896372
 C     25  18  11     2.654060251827    73.72719022   255.00478997
 O     24  23  13     6.843185895924   106.47461476   137.62880976
 C     35  24  23     2.585628194050   140.83090251   320.12695279
 C     36  35  24     2.640705274496   115.47583120   209.62902893
 C     37  36  35     2.613403009954   120.20006500   180.33876972
 C     38  37  36     2.630256588178   120.37756953   359.91084384
 C     39  38  37     2.619224647889   119.33360645     0.43521476
 C     40  39  38     2.628081100540   120.92992015   359.81200061
 C     24  23  13     2.559503559216   124.52905716   139.58542074
 O     42  24  23     2.277817630389   118.34636501   177.35024278
 C     35  24  23     2.661954728994    27.40492515   359.87227292
 H      1   2   3     2.061049458532   110.77317078   177.51899741
 H      1   2   3     2.060113025569   110.37056465   297.50248374
 H      1   2   3     2.060183521602   110.45984845    57.57285461
 H      2   1   3     2.070735336665   109.33909456   242.96167918
 H      3   2   1     2.078576247772   105.75545394   325.51754359
 H      4   3   2     2.079798348683   107.32508101   156.46273135
 H      5   4   3     2.072739133612   103.86483823   204.86136158
 H      7   6   5     2.077200327103   102.35818154   193.14136664
 H      8   7   6     2.070628033640   107.08763009    39.08299828
 H      8   7   6     2.074195296018   108.46603060   157.20890796
 H      9   3   2     1.869024717767   109.84197063   291.24923346
 H     10   4   3     1.823115145280   108.99849544   299.67962301
 H     11   5   4     2.096610535924    85.23754959     8.19682106
 H     12  11   5     2.077671756566   106.51195434   110.28215182
 H     13  12  11     2.084190244097   107.58070844    88.63363649
 H     15  14  13     2.094541508633   109.71131622    50.12446706
 H     16  15  14     2.081987248597   106.86213125   303.67015812
 H     17  16  15     1.829253567775   107.95486877    48.93666524
 H     18  11   5     1.872129966210   108.18346483   146.40469499
 H     20  19  15     2.058014121212   106.06810313   179.97878932
 H     20  19  15     2.070699556207   110.48484129   299.04665441
 H     20  19  15     2.064938262645   110.89125397    60.56768545
 H     23  13  12     2.070473005515   107.34616383   121.22802400
 H     23  13  12     2.060904687577   110.16004911     2.50445092
 H     27  26  25     2.052083353318   117.99631917   359.84557532
 H     28  27  26     2.046060432285   119.60521384   179.96768034
 H     29  28  27     2.045000007596   120.28923550   180.04256403
 H     30  29  28     2.046538723689   120.08348510   179.95010842
 H     31  26  25     2.044891082727   121.40545430     0.38888647
 H     34  25  18     2.070065405573   111.00346952   297.42007619
 H     34  25  18     2.084703426895   112.20627035   175.02297275
 H     37  36  35     2.044560722161   118.21698210     0.49659816
 H     38  37  36     2.045981792108   119.56678422   180.08000547
 H     39  38  37     2.045170953818   120.35029174   180.16426488
 H     40  39  38     2.047307789317   120.01385672   179.31060769
 H     41  40  39     2.046097943662   119.01189234   179.27108411
 H     44  35  24     2.075206546804   110.44133875   243.10089243
 H     44  35  24     2.081383031568   110.69518143   121.58622868
 O     43  42  24     4.429933178638    94.13396519   336.01012157
 H     83  43  42     1.842959505332    78.60596638    16.15570441
 H     83  43  42     1.852214803259    29.25342236   178.63138378
 O     19  15  14     4.382898991795    90.00845075    34.29307367
 H     86  19  15     1.863377192141    25.57217853   168.37519168
 H     86  19  15     1.855230784889    80.53793006   347.69120996
 O     63  18  11     2.869742211594   163.13706325    59.67670319
 H     89  63  18     1.855045061637    90.09823461   326.70133292
 H     89  63  18     1.821081044063   151.90793173   188.80841349
 O     55   9   3     3.271461129321   135.23423994   219.78506379
 H     92  55   9     1.947957986076   120.96507864   205.51227594
 H     92  55   9     1.795201742153    91.37046981    86.56662730


           ************************************************************
           *        Program running with 28 parallel MPI-processes    *
           *              working on a common directory               *
           ************************************************************
------------------------------------------------------------------------------
                   ___                                                        
                  /   \      - P O W E R E D   B Y -                         
                 /     \                                                     
                 |  |  |   _    _      __       _____    __    __             
                 |  |  |  | |  | |    /  \     |  _  \  |  |  /  |          
                  \  \/   | |  | |   /    \    | | | |  |  | /  /          
                 / \  \   | |__| |  /  /\  \   | |_| |  |  |/  /          
                |  |  |   |  __  | /  /__\  \  |    /   |      \           
                |  |  |   | |  | | |   __   |  |    \   |  |\   \          
                \     /   | |  | | |  |  |  |  | |\  \  |  | \   \       
                 \___/    |_|  |_| |__|  |__|  |_| \__\ |__|  \__/        
                                                                              
                      - O R C A' S   B I G   F R I E N D -                    
                                      &                                       
                       - I N T E G R A L  F E E D E R -                       
                                                                              
 v1 FN, 2020, v2 2021                                                         
------------------------------------------------------------------------------


Reading SHARK input file CPaE_water.SHARKINP.tmp ... ok
----------------------
SHARK INTEGRAL PACKAGE
----------------------

Number of atoms                             ...     94
Number of basis functions                   ...   1232
Number of shells                            ...    588
Maximum angular momentum                    ...      2
Integral batch strategy                     ... SHARK/LIBINT Hybrid
RI-J (if used) integral strategy            ... SPLIT-RIJ (Revised 2003 algorithm where possible)
Printlevel                                  ...      1
Contraction scheme used                     ... SEGMENTED contraction
Coulomb Range Separation                    ... NOT USED
Exchange Range Separation                   ... NOT USED
Finite Nucleus Model                        ... NOT USED
Auxiliary Coulomb fitting basis             ... AVAILABLE
   # of basis functions in Aux-J            ...   1946
   # of shells in Aux-J                     ...    806
   Maximum angular momentum in Aux-J        ...      2
Auxiliary J/K fitting basis                 ... NOT available
Auxiliary Correlation fitting basis         ... NOT available
Auxiliary 'external' fitting basis          ... NOT available
Integral threshold                          ...     2.500000e-11
Primitive cut-off                           ...     2.500000e-12
Primitive pair pre-selection threshold      ...     2.500000e-12

Calculating pre-screening integrals         ... done (  0.1 sec) Dimension = 588
Organizing shell pair data                  ... done (  1.0 sec)
Shell pair information
Total number of shell pairs                 ...    173166
Shell pairs after pre-screening             ...     87188
Total number of primitive shell pairs       ...    620022
Primitive shell pairs kept                  ...    179598
          la=0 lb=0:  26114 shell pairs
          la=1 lb=0:  32447 shell pairs
          la=1 lb=1:  10117 shell pairs
          la=2 lb=0:  10689 shell pairs
          la=2 lb=1:   6683 shell pairs
          la=2 lb=2:   1138 shell pairs

Calculating one electron integrals          ... done (  0.2 sec)
Calculating RI/J V-Matrix + Cholesky decomp.... done (  0.4 sec)
Calculating Nuclear repulsion               ... done (  0.0 sec) ENN=   7292.710154251768 Eh

SHARK setup successfully completed in   2.6 seconds

Maximum memory used throughout the entire GTOINT-calculation: 124.8 MB


           ************************************************************
           *        Program running with 28 parallel MPI-processes    *
           *              working on a common directory               *
           ************************************************************

Diagonalization of the overlap matrix:
Smallest eigenvalue                        ... 1.642e-05
Time for diagonalization                   ...    1.312 sec
Threshold for overlap eigenvalues          ... 1.000e-08
Number of eigenvalues below threshold      ... 0
Time for construction of square roots      ...    0.335 sec
Total time needed                          ...    1.658 sec

-------------------
DFT GRID GENERATION
-------------------

General Integration Accuracy     IntAcc      ... 4.388
Radial Grid Type                 RadialGrid  ... OptM3 with GC (2021)
Angular Grid (max. ang.)         AngularGrid ... 4 (Lebedev-302)
Angular grid pruning method      GridPruning ... 4 (adaptive)
Weight generation scheme         WeightScheme... Becke
Basis function cutoff            BFCut       ... 1.0000e-11
Integration weight cutoff        WCut        ... 1.0000e-14
Angular grids for H and He will be reduced by one unit
Partially contracted basis set               ... off
Rotationally invariant grid construction     ... off

Total number of grid points                  ...   434254
Total number of batches                      ...     6829
Average number of points per batch           ...       63
Average number of grid points per atom       ...     4620
Time for grid setup =    3.926 sec


--------------------
CPCM SOLVATION MODEL
--------------------
CPCM parameters:
  Epsilon                                         ...      78.3550
  Refrac                                          ...       1.3328
  Rsolv                                           ...       1.3000
  Surface type                                    ... GAUSSIAN VDW
  Epsilon function type                           ...         CPCM
Solvent:                                     ... WATER
SMD-CDS solvent descriptors:
  Soln                                       ...    1.3328
  Soln25                                     ...    1.3323
  Sola                                       ...    0.0000
  Solb                                       ...    0.0000
  Solg                                       ...    0.0000
  Solc                                       ...    0.0000
  Solh                                       ...    0.0000
Radii:
 Radius for C  used is    3.4960 Bohr (=   1.8500 Ang.)
 Radius for O  used is    2.8724 Bohr (=   1.5200 Ang.)
 Radius for H  used is    2.2677 Bohr (=   1.2000 Ang.)
Calculating surface                               ...        done! (  0.0s)
GEPOL surface points                              ...         5415
GEPOL Volume                                      ...    4197.4189
GEPOL Surface-area                                ...    2357.5664
Calculating surface distance matrix               ...        done! (  0.8s)
Performing Cholesky decomposition & store         ...        done! (  5.8s)
Overall time for CPCM initialization              ...                 6.7s
--------------
SCF ITERATIONS
--------------
ITER       Energy         Delta-E        Max-DP      RMS-DP      [F,P]     Damp
               ***  Starting incremental Fock matrix formation  ***
  0  -2524.4236446245   0.000000000000 0.10821394  0.00026899  0.0396356 0.7000
                      *** Initiating the SOSCF procedure ***
                      *** Re-Reading the Fockian *** 
                      *** Removing any level shift *** 
ITER      Energy       Delta-E        Grad      Rot      Max-DP    RMS-DP
  1  -2524.44595156  -0.0223069322  0.003125  0.003125  0.291342  0.000766
               *** Restarting incremental Fock matrix formation ***
  2  -2524.50212265  -0.0561710883  0.001445  0.007537  0.029446  0.000114
  3  -2524.50246380  -0.0003411518  0.001286  0.002176  0.005358  0.000051
  4  -2524.50276497  -0.0003011703  0.000749  0.002417  0.007234  0.000036
  5  -2524.50284339  -0.0000784244  0.000495  0.001036  0.001591  0.000015
  6  -2524.50285675  -0.0000133615  0.000397  0.000628  0.002089  0.000013
  7  -2524.50287526  -0.0000185108  0.000222  0.000363  0.000712  0.000006
  8  -2524.50287730  -0.0000020322  0.000114  0.000162  0.000652  0.000004
  9  -2524.50288014  -0.0000028412  0.000024  0.000090  0.000316  0.000002
 10  -2524.50288013   0.0000000061  0.000031  0.000053  0.000158  0.000001
 11  -2524.50288028  -0.0000001508  0.000017  0.000054  0.000501  0.000001
 12  -2524.50288030  -0.0000000189  0.000026  0.000036  0.000160  0.000001
 13  -2524.50288031  -0.0000000117  0.000003  0.000007  0.000357  0.000001
 14  -2524.50288032  -0.0000000097  0.000003  0.000006  0.000151  0.000000
                  ***Gradient check signals convergence***
              ***Rediagonalizing the Fockian in SOSCF/NRSCF***

               *****************************************************
               *                     SUCCESS                       *
               *           SCF CONVERGED AFTER  15 CYCLES          *
               *****************************************************


SMD CDS free energy correction energy :                14.26692     Kcal/mol
Total Energy after SMD CDS correction =             -2524.480144564 Eh
Total Energy       :        -2524.48014456 Eh          -68694.59710 eV
  Last Energy change         ...   -1.8701e-08  Tolerance :   1.0000e-08
  Last MAX-Density change    ...    2.9963e-04  Tolerance :   1.0000e-07
             **** THE GBW FILE WAS UPDATED (CPaE_water.gbw) ****
             **** DENSITY CPaE_water.scfp WAS UPDATED ****
             **** ENERGY FILE WAS UPDATED (CPaE_water.en.tmp) ****
             **** THE GBW FILE WAS UPDATED (CPaE_water.gbw) ****
             **** DENSITY CPaE_water.scfp WAS UPDATED ****
Total SCF time: 0 days 0 hours 3 min 6 sec 

Maximum memory used throughout the entire SCF-calculation: 646.6 MB


-------------------------------------------------------------------------------
                          DFT DISPERSION CORRECTION                            
                                                                               
                                 DFTD4 V2.5                                    
-------------------------------------------------------------------------------
Starting D4
-------------------------   ----------------
Dispersion correction           -0.049504003
-------------------------   ----------------

------------------   -----------------
gCP correction             0.085686624
------------------   -----------------

-------------------------   --------------------
FINAL SINGLE POINT ENERGY     -2524.443961942489
-------------------------   --------------------


           ************************************************************
           *        Program running with 28 parallel MPI-processes    *
           *              working on a common directory               *
           ************************************************************
------------------------------------------------------------------------------
                         ORCA SCF GRADIENT CALCULATION
------------------------------------------------------------------------------

Gradient of the Kohn-Sham DFT energy:
Kohn-Sham wavefunction type      ... RKS
Hartree-Fock exchange scaling    ...    0.000
Number of operators              ...    1
Number of atoms                  ...   94
Basis set dimensions             ... 1232
Integral neglect threshold       ... 2.5e-11
Integral primitive cutoff        ... 2.5e-12
SHARK Integral package           ... ON

Nuc. rep. gradient       (SHARK) ... done (  0.0 sec)
HCore & Overlap gradient (SHARK) ... done (  1.5 sec)
RI-J gradient            (SHARK) ... done (  3.6 sec)
Exchange-correlation gradient    ... done
Dispersion correction            ... Starting D4
Starting D4
Starting D4
Starting D4
Starting D4
Starting D4
Starting D4
Starting D4
Starting D4
Starting D4
Starting D4
Starting D4
Starting D4
Starting D4
Starting D4
Starting D4
Starting D4
Starting D4
Starting D4
Starting D4
Starting D4
Starting D4
Starting D4
Starting D4
Starting D4
Starting D4
Starting D4
Starting D4


------------------- 
Dispersion Gradient 
------------------- 
   1  :   -0.000163112   -0.000153541    0.000045615
   2  :   -0.000153412   -0.000122653    0.000057884
   3  :   -0.000053858   -0.000191255    0.000023996
   4  :    0.000031426   -0.000247553    0.000032026
   5  :    0.000034861   -0.000110219   -0.000010759
   6  :   -0.000079202    0.000052827   -0.000027059
   7  :   -0.000201788    0.000008918    0.000042684
   8  :   -0.000207350    0.000095309    0.000038130
   9  :    0.000004916   -0.000160778    0.000106508
  10  :    0.000051069   -0.000256746   -0.000012564
  11  :    0.000128668    0.000045818    0.000064570
  12  :    0.000089006    0.000082611   -0.000038472
  13  :    0.000084488    0.000012054   -0.000062364
  14  :    0.000088387    0.000073138   -0.000056662
  15  :    0.000135000    0.000021875    0.000013861
  16  :    0.000099751    0.000093139    0.000049171
  17  :    0.000119183    0.000055301    0.000136055
  18  :    0.000037412    0.000111736    0.000067748
  19  :    0.000127187    0.000065533    0.000006400
  20  :    0.000180704    0.000004257   -0.000047551
  21  :    0.000087751   -0.000073824    0.000020322
  22  :   -0.000109974   -0.000025328    0.000115658
  23  :    0.000032643    0.000099722   -0.000132790
  24  :    0.000090617   -0.000015890   -0.000138129
  25  :   -0.000047642    0.000006230    0.000092994
  26  :   -0.000076271    0.000096087    0.000093916
  27  :    0.000025668    0.000076122    0.000126734
  28  :    0.000009677    0.000101264    0.000081075
  29  :   -0.000012400    0.000081856    0.000035250
  30  :   -0.000074805    0.000110293    0.000011890
  31  :   -0.000098823    0.000075081    0.000014240
  32  :   -0.000089111   -0.000035168    0.000194963
  33  :    0.000056524   -0.000150221    0.000150263
  34  :   -0.000150330    0.000019996    0.000059947
  35  :    0.000003685    0.000005829   -0.000158298
  36  :   -0.000075694    0.000026433   -0.000185396
  37  :   -0.000070366   -0.000065602   -0.000155424
  38  :   -0.000085198   -0.000042686   -0.000091414
  39  :   -0.000134620   -0.000004108   -0.000075626
  40  :   -0.000158101    0.000096074   -0.000066343
  41  :   -0.000123569    0.000117833   -0.000144838
  42  :    0.000112198   -0.000019494   -0.000198282
  43  :    0.000100037   -0.000083076   -0.000134160
  44  :    0.000028498    0.000090698   -0.000164342
  45  :   -0.000078186   -0.000040569    0.000032532
  46  :   -0.000041267   -0.000081143    0.000026017
  47  :   -0.000054327   -0.000066555    0.000014245
  48  :   -0.000066000   -0.000041133    0.000020383
  49  :   -0.000012825   -0.000077490    0.000011625
  50  :    0.000039471   -0.000104749    0.000008380
  51  :    0.000052650   -0.000047049   -0.000039097
  52  :   -0.000076537    0.000040427    0.000019732
  53  :   -0.000067704    0.000067840   -0.000016262
  54  :   -0.000089592    0.000027920    0.000016389
  55  :   -0.000008270   -0.000099039    0.000056877
  56  :    0.000025094   -0.000068501   -0.000013886
  57  :    0.000060473   -0.000022331    0.000056316
  58  :   -0.000007945    0.000073902   -0.000021644
  59  :    0.000059348   -0.000036162   -0.000015810
  60  :    0.000077159   -0.000035106    0.000021581
  61  :    0.000021212    0.000068928    0.000012764
  62  :    0.000022398    0.000008250    0.000045678
  63  :    0.000028160    0.000029594    0.000024747
  64  :    0.000055210    0.000016385   -0.000007340
  65  :    0.000068576   -0.000019332   -0.000002287
  66  :    0.000065621    0.000016301   -0.000021589
  67  :    0.000017816    0.000053763   -0.000060264
  68  :    0.000010309    0.000065700   -0.000055526
  69  :    0.000026345    0.000015403    0.000056101
  70  :    0.000024548    0.000026544    0.000030643
  71  :   -0.000005561    0.000041477    0.000011741
  72  :   -0.000031221    0.000028362   -0.000011434
  73  :   -0.000056165    0.000030899   -0.000005403
  74  :   -0.000052429    0.000041376   -0.000004859
  75  :   -0.000062618   -0.000012667    0.000035109
  76  :   -0.000001990   -0.000036329   -0.000047531
  77  :   -0.000025800   -0.000032182   -0.000027253
  78  :   -0.000048429   -0.000000619   -0.000005785
  79  :   -0.000061451    0.000046232   -0.000012597
  80  :   -0.000045740    0.000081460   -0.000051818
  81  :    0.000003665    0.000026017   -0.000072625
  82  :    0.000006194    0.000057278   -0.000071990
  83  :    0.000070751   -0.000060071   -0.000075374
  84  :    0.000054855   -0.000041021   -0.000077658
  85  :    0.000050851   -0.000012227   -0.000025231
  86  :    0.000045674    0.000120046   -0.000043172
  87  :    0.000017328    0.000046456   -0.000030526
  88  :    0.000046516    0.000085482   -0.000028427
  89  :    0.000157995    0.000051231    0.000112648
  90  :    0.000040114    0.000025187    0.000049977
  91  :    0.000047712    0.000006196    0.000038835
  92  :    0.000104916   -0.000120033    0.000159518
  93  :    0.000069369   -0.000113927    0.000047859
  94  :    0.000022811   -0.000081047    0.000098935

  |G| =    0.017580689

done
gCP correction                   ... done

------------------
CARTESIAN GRADIENT
------------------

   1   C   :    0.000355215   -0.002241133   -0.002826521
   2   C   :   -0.003418401    0.002061254    0.001926661
   3   C   :    0.005005405    0.004211617    0.010872129
   4   C   :   -0.003152634   -0.002562195   -0.007359211
   5   C   :   -0.001777773    0.003676829    0.005863681
   6   O   :   -0.003727927   -0.001168382    0.000335550
   7   C   :    0.002319011    0.000031783   -0.014125793
   8   C   :    0.010136423   -0.008821264    0.020204206
   9   O   :    0.007093776   -0.006523434   -0.008352121
  10   O   :   -0.000735504    0.000845401    0.011064889
  11   C   :   -0.004989638    0.002641245    0.004512556
  12   C   :   -0.005935409   -0.009394621   -0.000017532
  13   C   :    0.008461094    0.014299909    0.003943152
  14   O   :    0.000928675    0.019514878   -0.003830352
  15   C   :    0.004020062    0.013544686   -0.019871417
  16   C   :    0.006029635    0.004294449    0.017686540
  17   O   :   -0.019906575    0.008072770    0.008824440
  18   O   :    0.010673812    0.000809554    0.009118644
  19   O   :   -0.018257210    0.022159769   -0.022560926
  20   C   :   -0.010199537    0.009704363    0.002093441
  21   O   :    0.004000704    0.005844299   -0.006227645
  22   O   :   -0.014150040    0.005913442   -0.022176389
  23   C   :    0.000336221   -0.014710219   -0.012782553
  24   O   :    0.015417335    0.002850360   -0.003589362
  25   O   :   -0.002059690   -0.000000271   -0.007847568
  26   C   :    0.000093170   -0.004034548   -0.000744331
  27   C   :   -0.002453552    0.003079707   -0.001055230
  28   C   :    0.000211452   -0.000195862    0.000025946
  29   C   :    0.000732588   -0.001916064   -0.000421519
  30   C   :   -0.000781171   -0.000681556   -0.001024168
  31   C   :    0.002617602    0.003873777    0.003771578
  32   C   :    0.014887244   -0.015750234    0.005735075
  33   O   :    0.034885853   -0.044888003   -0.023417461
  34   C   :   -0.000401156    0.004442089    0.002734064
  35   O   :   -0.003975283    0.005948076    0.005445888
  36   C   :    0.009883604    0.000097958   -0.000428218
  37   C   :   -0.005706847   -0.000280991    0.000409541
  38   C   :    0.000785023    0.000000512   -0.000382512
  39   C   :    0.002214942    0.000197708   -0.000108940
  40   C   :    0.000922777    0.000081181    0.000031221
  41   C   :   -0.005176107   -0.002648308   -0.001931644
  42   C   :    0.016661515   -0.012894398   -0.009275430
  43   O   :    0.034125618    0.013775038    0.007631430
  44   C   :   -0.006573617   -0.000739307   -0.001236269
  45   H   :    0.002538414   -0.001544715    0.000389287
  46   H   :   -0.000041997    0.000427879    0.003073835
  47   H   :    0.000577997    0.002956033    0.000314557
  48   H   :    0.000994323    0.000498765   -0.000717082
  49   H   :   -0.001206502   -0.000635319    0.002517081
  50   H   :   -0.000104981    0.001345788    0.001092311
  51   H   :    0.000353305   -0.002832606   -0.002320773
  52   H   :   -0.000035600   -0.000329795   -0.002386921
  53   H   :    0.000010503   -0.000678528   -0.001057102
  54   H   :   -0.000095709    0.000588167    0.001596775
  55   H   :   -0.000157418    0.010545770   -0.003881851
  56   H   :    0.000985575    0.000989673   -0.002150419
  57   H   :   -0.003894725   -0.004389216    0.004629429
  58   H   :    0.000708742    0.000291591   -0.000119410
  59   H   :   -0.000664842   -0.000710329   -0.000397906
  60   H   :   -0.001022359   -0.002179648    0.003394979
  61   H   :    0.000879038    0.000348101   -0.001735255
  62   H   :   -0.000857227   -0.002681258   -0.001826064
  63   H   :    0.006351282    0.001958169    0.000129388
  64   H   :   -0.001530290   -0.000522955    0.000329245
  65   H   :   -0.000080101   -0.000025287   -0.000794196
  66   H   :   -0.000124863   -0.000478828    0.001147199
  67   H   :    0.002620871    0.000695833    0.002793425
  68   H   :    0.000173009   -0.000027261    0.002072823
  69   H   :    0.001350609   -0.002581439   -0.002454618
  70   H   :   -0.001757332   -0.000818892   -0.001685756
  71   H   :    0.000436975   -0.002314405   -0.000985427
  72   H   :    0.001990149   -0.000958187    0.000822798
  73   H   :    0.000963481    0.001815583    0.001787038
  74   H   :    0.001198828   -0.000177450   -0.000452908
  75   H   :    0.000119127   -0.000052568    0.000807408
  76   H   :   -0.000484382    0.002471061    0.002469443
  77   H   :    0.000836425    0.001838920    0.001609443
  78   H   :    0.002430093    0.000180330   -0.000124516
  79   H   :    0.000541790   -0.001302497   -0.001687643
  80   H   :   -0.000770400   -0.001352668   -0.000445078
  81   H   :   -0.000124351   -0.001520156    0.000100504
  82   H   :   -0.000777809    0.000017648   -0.002079363
  83   O   :   -0.049767282    0.003908223    0.013979720
  84   H   :   -0.005195207    0.010921566    0.011092364
  85   H   :   -0.010451819   -0.011769253   -0.011055849
  86   O   :    0.007504856   -0.053425341    0.023784797
  87   H   :    0.021768561   -0.005261950    0.008368731
  88   H   :   -0.009567862   -0.012020417    0.001886466
  89   O   :    0.011523276   -0.011596614   -0.021681495
  90   H   :   -0.010577321   -0.001221153   -0.006372341
  91   H   :   -0.001982131    0.002825598    0.001946455
  92   O   :   -0.029951647    0.023971710   -0.007119261
  93   H   :   -0.001446402    0.033639804    0.021200264
  94   H   :   -0.013514539   -0.001432071    0.009502625

Difference to translation invariance:
           :    0.0000928157   -0.0000827316   -0.0000553243

Difference to rotation invariance:
           :    0.0016966979    0.0006728461    0.0002409102

Norm of the cartesian gradient     ...    0.1612471858
RMS gradient                       ...    0.0096021302
MAX gradient                       ...    0.0534253414

-------
TIMINGS
-------

Total SCF gradient time            ...       30.057 sec

One electron gradient       ....       1.508 sec  (  5.0%)
RI-J Coulomb gradient       ....       3.641 sec  ( 12.1%)
XC gradient                 ....      10.817 sec  ( 36.0%)
CPCM gradient               ....       4.713 sec  ( 15.7%)
   A-Matrix (El+Nuc)        ....       2.241 sec  (  7.5%)
   Potential                ....       2.472 sec  (  8.2%)

Maximum memory used throughout the entire SCFGRAD-calculation: 201.6 MB
------------------------------------------------------------------------------
                         ORCA GEOMETRY RELAXATION STEP
------------------------------------------------------------------------------

Reading the OPT-File                    .... done
Getting information on internals        .... done
Copying old internal coords+grads       .... done
Making the new internal coordinates     .... (new redundants).... done
Validating the new internal coordinates .... (new redundants).... done
Calculating the B-matrix                .... done
Calculating the G,G- and P matrices     .... done
Transforming gradient to internals      .... done
Projecting the internal gradient        .... done
Number of atoms                         ....  94
Number of internal coordinates          .... 550
Current Energy                          .... -2524.443961942 Eh
Current gradient norm                   ....     0.161247186 Eh/bohr
Maximum allowed component of the step   ....  0.300
Current trust radius                    ....  0.300
Updating the Hessian (BFGS)             .... done
Forming the augmented Hessian           .... done
Diagonalizing the augmented Hessian     .... done
Last element of RFO vector              ....  0.827288881
Lowest eigenvalues of augmented Hessian:
 -0.096333710  0.000531586  0.001074856  0.001619588  0.002359151
Length of the computed step             ....  0.679057526
Warning: the length of the step is outside the trust region - taking restricted step instead
The input lambda is                     ....    -0.096334
   iter:   1  x=   -0.167396  g=    5.222483 f(x)=     0.371119
   iter:   2  x=   -0.252078  g=    1.795996 f(x)=     0.152090
   iter:   3  x=   -0.320476  g=    0.764490 f(x)=     0.052289
   iter:   4  x=   -0.347018  g=    0.451763 f(x)=     0.011991
   iter:   5  x=   -0.349717  g=    0.377927 f(x)=     0.001020
   iter:   6  x=   -0.349741  g=    0.371376 f(x)=     0.000009
   iter:   7  x=   -0.349741  g=    0.371319 f(x)=     0.000000
   iter:   8  x=   -0.349741  g=    0.371319 f(x)=     0.000000
The output lambda is                    ....    -0.349741 (8 iterations)
The final length of the internal step   ....  0.300000000
Converting the step to cartesian space:
 Initial RMS(Int)=    0.0127920430
Transforming coordinates:
 Iter   0:  RMS(Cart)=    0.0520886468 RMS(Int)=    0.0128239426
 Iter   1:  RMS(Cart)=    0.0018021439 RMS(Int)=    0.0004942515
 Iter   2:  RMS(Cart)=    0.0000841203 RMS(Int)=    0.0000292088
 Iter   3:  RMS(Cart)=    0.0000029487 RMS(Int)=    0.0000014979
 Iter   4:  RMS(Cart)=    0.0000001822 RMS(Int)=    0.0000000600
 Iter   5:  RMS(Cart)=    0.0000000200 RMS(Int)=    0.0000000078
done
Storing new coordinates                 .... done

                                .--------------------.
          ----------------------|Geometry convergence|-------------------------
          Item                value                   Tolerance       Converged
          ---------------------------------------------------------------------
          Energy change      -0.0610156198            0.0000300000      NO
          RMS gradient        0.0067794714            0.0005000000      NO
          MAX gradient        0.0693612146            0.0020000000      NO
          RMS step            0.0127920430            0.0070000000      NO
          MAX step            0.1161096644            0.0100000000      NO
          ........................................................
          Max(Bonds)      0.0614      Max(Angles)    4.23
          Max(Dihed)        1.59      Max(Improp)    0.00
          ---------------------------------------------------------------------

The optimization has not yet converged - more geometry cycles are needed


    ---------------------------------------------------------------------------
                         Redundant Internal Coordinates
                            (Angstroem and degrees)

        Definition                    Value    dE/dq     Step     New-Value
    ----------------------------------------------------------------------------
     1. B(C   1,C   0)                1.5332 -0.002248  0.0019    1.5351   
     2. B(C   2,C   1)                1.5535 -0.005655  0.0042    1.5577   
     3. B(C   3,C   2)                1.5363 -0.002721  0.0027    1.5390   
     4. B(C   4,C   3)                1.5328 -0.003225  0.0028    1.5356   
     5. B(O   5,C   4)                1.4104 -0.001786  0.0026    1.4129   
     6. B(C   6,O   5)                1.4373 -0.006025  0.0050    1.4422   
     7. B(C   6,C   1)                1.5359 -0.003221  0.0028    1.5387   
     8. B(C   7,C   6)                1.5395  0.003361 -0.0041    1.5354   
     9. B(O   8,C   2)                1.4057 -0.015812  0.0125    1.4183   
    10. B(O   9,C   3)                1.4184 -0.008943  0.0067    1.4250   
    11. B(C  11,C  10)                1.5494  0.004083 -0.0042    1.5452   
    12. B(C  12,C  11)                1.5521 -0.002041  0.0028    1.5548   
    13. B(O  13,C  12)                1.4158 -0.009689  0.0074    1.4232   
    14. B(C  14,O  13)                1.4239 -0.010107  0.0073    1.4313   
    15. B(C  15,C  10)                1.5384 -0.000295 -0.0001    1.5384   
    16. B(C  15,C  14)                1.5298  0.003066 -0.0032    1.5266   
    17. B(O  16,C  15)                1.4175 -0.011973  0.0085    1.4260   
    18. B(O  17,C  10)                1.4118 -0.008341  0.0064    1.4182   
    19. B(O  18,C  14)                1.3929 -0.007481  0.0057    1.3985   
    20. B(C  19,O  18)                1.4323 -0.013036  0.0098    1.4421   
    21. B(O  20,C   4)                1.4113 -0.000077  0.0002    1.4115   
    22. B(O  20,C  11)                1.4245 -0.009114  0.0072    1.4316   
    23. B(O  21,C   7)                1.4199 -0.012252  0.0080    1.4279   
    24. B(C  22,C  12)                1.5456 -0.001407  0.0014    1.5470   
    25. B(O  23,C  22)                1.4277 -0.012988  0.0101    1.4378   
    26. B(C  25,O  24)                1.3618 -0.001343  0.0014    1.3632   
    27. B(C  26,C  25)                1.3963 -0.003726  0.0028    1.3992   
    28. B(C  27,C  26)                1.3828 -0.003618  0.0025    1.3853   
    29. B(C  28,C  27)                1.3928 -0.004204  0.0028    1.3956   
    30. B(C  29,C  28)                1.3872 -0.003750  0.0024    1.3896   
    31. B(C  30,C  25)                1.3913 -0.001866  0.0013    1.3927   
    32. B(C  30,C  29)                1.3915 -0.004017  0.0027    1.3942   
    33. B(C  31,O  21)                1.3395  0.008964 -0.0075    1.3319   
    34. B(O  32,C  31)                1.2251  0.000928 -0.0010    1.2241   
    35. B(C  33,C  31)                1.5236  0.002493 -0.0011    1.5225   
    36. B(C  33,O  24)                1.4045 -0.007874  0.0060    1.4104   
    37. B(C  35,O  34)                1.3683 -0.006144  0.0042    1.3725   
    38. B(C  36,C  35)                1.3974 -0.000996  0.0006    1.3981   
    39. B(C  37,C  36)                1.3830 -0.003929  0.0027    1.3856   
    40. B(C  38,C  37)                1.3919 -0.003908  0.0027    1.3946   
    41. B(C  39,C  38)                1.3860 -0.004079  0.0028    1.3888   
    42. B(C  40,C  39)                1.3907 -0.003889  0.0027    1.3934   
    43. B(C  40,C  35)                1.3940 -0.002864  0.0018    1.3958   
    44. B(C  41,O  23)                1.3544 -0.002817  0.0025    1.3569   
    45. B(O  42,C  41)                1.2054 -0.011138  0.0060    1.2114   
    46. B(C  43,C  41)                1.5222  0.005706 -0.0050    1.5172   
    47. B(C  43,O  34)                1.4086 -0.005911  0.0045    1.4132   
    48. B(H  44,C   0)                1.0907 -0.002981  0.0025    1.0932   
    49. B(H  45,C   0)                1.0902 -0.002493  0.0021    1.0923   
    50. B(H  46,C   0)                1.0902 -0.002884  0.0024    1.0926   
    51. B(H  47,C   1)                1.0958 -0.001177  0.0010    1.0968   
    52. B(H  48,C   2)                1.0999  0.000409 -0.0004    1.0995   
    53. B(H  49,C   3)                1.1006  0.000035 -0.0001    1.1005   
    54. B(H  50,C   4)                1.0968  0.002211 -0.0020    1.0948   
    55. B(H  51,C   6)                1.0992  0.000196 -0.0004    1.0988   
    56. B(H  52,C   7)                1.0957 -0.000275  0.0002    1.0959   
    57. B(H  53,C   7)                1.0976  0.000735 -0.0007    1.0969   
    58. B(H  54,O   8)                0.9890 -0.001133 -0.0009    0.9882   
    59. B(H  55,O   9)                0.9648 -0.003098  0.0022    0.9669   
    60. B(H  56,C  10)                1.1095  0.000525 -0.0013    1.1082   
    61. B(H  57,C  11)                1.0995 -0.000277  0.0003    1.0998   
    62. B(H  58,C  12)                1.1029  0.000374 -0.0004    1.1025   
    63. B(H  59,C  14)                1.1084  0.002479 -0.0022    1.1062   
    64. B(H  60,C  15)                1.1017  0.000586 -0.0005    1.1012   
    65. B(H  61,O  16)                0.9680 -0.001830  0.0013    0.9693   
    66. B(H  62,O  17)                0.9907 -0.012695  0.0094    1.0001   
    67. B(H  63,C  19)                1.0891 -0.001439  0.0012    1.0902   
    68. B(H  64,C  19)                1.0958 -0.000227  0.0002    1.0959   
    69. B(H  65,C  19)                1.0927 -0.001021  0.0009    1.0936   
    70. B(H  66,C  22)                1.0956  0.000646 -0.0006    1.0951   
    71. B(H  67,C  22)                1.0906  0.000002 -0.0000    1.0905   
    72. B(H  68,C  26)                1.0859 -0.002749  0.0014    1.0874   
    73. B(H  69,C  27)                1.0827 -0.002558  0.0021    1.0849   
    74. B(H  70,C  28)                1.0822 -0.002549  0.0021    1.0843   
    75. B(H  71,C  29)                1.0830 -0.002338  0.0019    1.0849   
    76. B(H  72,C  30)                1.0821 -0.002501  0.0021    1.0842   
    77. B(H  73,C  33)                1.0954  0.000236 -0.0002    1.0953   
    78. B(H  74,C  33)                1.1032  0.000159 -0.0002    1.1030   
    79. B(H  75,C  36)                1.0819 -0.003248  0.0027    1.0846   
    80. B(H  76,C  37)                1.0827 -0.002532  0.0021    1.0848   
    81. B(H  77,C  38)                1.0823 -0.002439  0.0020    1.0843   
    82. B(H  78,C  39)                1.0834 -0.002122  0.0018    1.0852   
    83. B(H  79,H  51)                2.7977 -0.002035  0.0025    2.8002   
    84. B(H  79,C  40)                1.0827 -0.002072  0.0015    1.0843   
    85. B(H  80,H  55)                4.2928  0.001866 -0.0028    4.2900   
    86. B(H  80,C  43)                1.0982  0.000961 -0.0008    1.0974   
    87. B(H  81,C  43)                1.1014  0.000508 -0.0004    1.1010   
    88. B(H  83,O  23)                1.5787 -0.032718  0.0421    1.6207   
    89. B(H  83,O  82)                0.9753 -0.009863  0.0067    0.9820   
    90. B(H  84,O  42)                1.5642 -0.036948  0.0465    1.6107   
    91. B(H  84,O  82)                0.9801 -0.013391  0.0092    0.9894   
    92. B(H  86,O  18)                1.4919 -0.045875  0.0551    1.5470   
    93. B(H  86,O  85)                0.9861 -0.017692  0.0122    0.9982   
    94. B(H  87,O  13)                1.5093 -0.037844  0.0465    1.5557   
    95. B(H  87,O  85)                0.9817 -0.015335  0.0107    0.9924   
    96. B(O  88,H  62)                1.5186 -0.009339  0.0120    1.5306   
    97. B(H  89,H  62)                1.8097 -0.009488  0.0110    1.8206   
    98. B(H  89,O  16)                1.4853 -0.022040  0.0261    1.5114   
    99. B(H  89,O  88)                0.9816 -0.018888  0.0143    0.9960   
   100. B(H  90,H  68)                2.1584 -0.005840  0.0051    2.1634   
   101. B(H  90,O  88)                0.9637  0.000108 -0.0005    0.9631   
   102. B(H  92,H  56)                2.3344 -0.008497  0.0041    2.3385   
   103. B(H  92,O  91)                1.0308 -0.025055  0.0177    1.0485   
   104. B(H  92,O  32)                1.3309 -0.069361  0.0614    1.3924   
   105. B(H  93,H  54)                1.9945 -0.015274  0.0163    2.0108   
   106. B(H  93,O  91)                0.9500 -0.008201  0.0078    0.9578   
   107. A(C   1,C   0,H  46)          110.46 -0.000617    0.06    110.52   
   108. A(C   1,C   0,H  45)          110.37 -0.002549    0.26    110.63   
   109. A(H  44,C   0,H  45)          108.34  0.000904   -0.09    108.25   
   110. A(C   1,C   0,H  44)          110.77  0.000807   -0.09    110.69   
   111. A(H  45,C   0,H  46)          108.57  0.001403   -0.13    108.43   
   112. A(H  44,C   0,H  46)          108.26  0.000147   -0.02    108.24   
   113. A(C   0,C   1,H  47)          109.34  0.000324   -0.10    109.24   
   114. A(C   2,C   1,H  47)          107.48 -0.001001    0.12    107.60   
   115. A(C   0,C   1,C   6)          109.30  0.001864   -0.35    108.95   
   116. A(C   0,C   1,C   2)          108.67  0.002678   -0.30    108.37   
   117. A(C   6,C   1,H  47)          107.54  0.000935   -0.01    107.53   
   118. A(C   2,C   1,C   6)          114.41 -0.004739    0.63    115.04   
   119. A(O   8,C   2,H  48)          104.13  0.001442   -0.30    103.84   
   120. A(C   3,C   2,H  48)          107.06 -0.000689    0.01    107.07   
   121. A(C   3,C   2,O   8)          109.62  0.003723   -0.08    109.54   
   122. A(C   1,C   2,O   8)          116.67 -0.007132    0.67    117.34   
   123. A(C   1,C   2,C   3)          112.73  0.000722   -0.14    112.59   
   124. A(C   1,C   2,H  48)          105.76  0.002361   -0.24    105.51   
   125. A(C   4,C   3,H  49)          106.60 -0.002954    0.32    106.92   
   126. A(C   4,C   3,O   9)          104.45  0.001676   -0.16    104.28   
   127. A(C   2,C   3,H  49)          107.33  0.001016   -0.04    107.29   
   128. A(C   2,C   3,O   9)          112.16 -0.001069    0.02    112.18   
   129. A(O   9,C   3,H  49)          110.95  0.000768   -0.08    110.87   
   130. A(C   2,C   3,C   4)          115.25  0.000473   -0.04    115.21   
   131. A(C   3,C   4,H  50)          103.86  0.000797    0.14    104.00   
   132. A(C   3,C   4,O  20)          109.16 -0.006354    0.55    109.71   
   133. A(O   5,C   4,H  50)          104.89 -0.000489   -0.13    104.76   
   134. A(O  20,C   4,H  50)          110.34  0.000777   -0.14    110.20   
   135. A(O   5,C   4,O  20)          113.71  0.003160   -0.27    113.44   
   136. A(C   3,C   4,O   5)          114.31  0.002243   -0.17    114.14   
   137. A(C   4,O   5,C   6)          118.64 -0.005765    0.50    119.14   
   138. A(O   5,C   6,C   7)          113.60  0.000887    0.21    113.81   
   139. A(C   7,C   6,H  51)          103.85  0.009114   -1.00    102.85   
   140. A(C   1,C   6,H  51)          108.28  0.000069   -0.05    108.23   
   141. A(O   5,C   6,H  51)          102.36 -0.002533    0.10    102.45   
   142. A(C   1,C   6,C   7)          114.87 -0.013548    1.33    116.20   
   143. A(C   1,C   6,O   5)          112.53  0.007513   -0.78    111.75   
   144. A(H  52,C   7,H  53)          109.53 -0.000756   -0.03    109.50   
   145. A(C   6,C   7,H  53)          108.47  0.002415   -0.40    108.07   
   146. A(O  21,C   7,H  53)          109.07  0.003393   -0.11    108.97   
   147. A(O  21,C   7,H  52)          110.15  0.001953   -0.15    110.00   
   148. A(C   6,C   7,H  52)          107.09  0.002483    0.13    107.22   
   149. A(C   6,C   7,O  21)          112.48 -0.009420    0.56    113.04   
   150. A(C   2,O   8,H  54)          109.84 -0.019242    2.04    111.88   
   151. A(C   3,O   9,H  55)          109.00  0.004447   -0.42    108.58   
   152. A(C  15,C  10,O  17)          109.19 -0.002391    0.42    109.62   
   153. A(O  17,C  10,H  56)          109.68 -0.000062    0.06    109.74   
   154. A(C  15,C  10,H  56)          108.72  0.000651   -0.15    108.57   
   155. A(C  11,C  10,H  56)          107.97 -0.000427   -0.02    107.95   
   156. A(C  11,C  10,O  17)          107.25  0.002667   -0.33    106.92   
   157. A(C  11,C  10,C  15)          113.97 -0.000401    0.02    113.99   
   158. A(C  10,C  11,C  12)          115.73 -0.001808    0.13    115.86   
   159. A(C  12,C  11,H  57)          108.80  0.000371   -0.01    108.78   
   160. A(O  20,C  11,H  57)          111.09 -0.001085   -0.04    111.05   
   161. A(C  10,C  11,H  57)          106.51  0.000959   -0.09    106.42   
   162. A(C  10,C  11,O  20)          105.42  0.002814   -0.42    105.00   
   163. A(C  12,C  11,O  20)          109.25 -0.001223    0.40    109.66   
   164. A(C  22,C  12,H  58)          109.00 -0.001572    0.19    109.19   
   165. A(O  13,C  12,H  58)          109.34 -0.000314    0.03    109.37   
   166. A(C  11,C  12,H  58)          107.58  0.000410   -0.04    107.54   
   167. A(O  13,C  12,C  22)          105.17  0.002544   -0.44    104.73   
   168. A(C  11,C  12,C  22)          112.42 -0.002069    0.35    112.78   
   169. A(C  11,C  12,O  13)          113.25  0.000915   -0.09    113.16   
   170. A(C  14,O  13,H  87)           97.95 -0.006444    0.75     98.70   
   171. A(C  12,O  13,H  87)          132.49  0.002043   -0.28    132.21   
   172. A(C  12,O  13,C  14)          113.32  0.004269   -0.39    112.93   
   173. A(O  18,C  14,H  59)          110.80  0.001146   -0.12    110.68   
   174. A(C  15,C  14,H  59)          110.72 -0.001558    0.21    110.93   
   175. A(O  13,C  14,H  59)          109.71 -0.001803    0.12    109.83   
   176. A(O  13,C  14,O  18)          109.96  0.001869   -0.16    109.80   
   177. A(C  15,C  14,O  18)          107.77 -0.001540    0.12    107.89   
   178. A(O  13,C  14,C  15)          107.82  0.001946   -0.18    107.64   
   179. A(C  14,C  15,H  60)          106.86 -0.000095    0.11    106.98   
   180. A(C  10,C  15,H  60)          109.17  0.000441   -0.09    109.08   
   181. A(C  14,C  15,O  16)          111.91  0.001960   -0.30    111.61   
   182. A(C  10,C  15,O  16)          108.05 -0.000219    0.04    108.09   
   183. A(O  16,C  15,H  60)          110.69  0.000256   -0.00    110.68   
   184. A(C  10,C  15,C  14)          110.14 -0.002384    0.25    110.39   
   185. A(C  15,O  16,H  61)          107.95 -0.002261    0.23    108.18   
   186. A(H  61,O  16,H  89)          120.66  0.002261   -0.19    120.47   
   187. A(C  15,O  16,H  89)          111.94  0.001452   -0.18    111.77   
   188. A(C  10,O  17,H  62)          108.18 -0.002871    0.21    108.40   
   189. A(C  14,O  18,C  19)          114.18  0.000400   -0.06    114.12   
   190. A(C  19,O  18,H  86)           96.34 -0.007694    0.93     97.27   
   191. A(C  14,O  18,H  86)          106.24  0.004522   -0.47    105.77   
   192. A(H  64,C  19,H  65)          109.44 -0.000492    0.06    109.50   
   193. A(H  63,C  19,H  65)          110.01  0.000718   -0.06    109.95   
   194. A(O  18,C  19,H  65)          110.89 -0.000568    0.05    110.94   
   195. A(H  63,C  19,H  64)          109.91  0.000399   -0.04    109.87   
   196. A(O  18,C  19,H  64)          110.48  0.001048   -0.11    110.38   
   197. A(O  18,C  19,H  63)          106.07 -0.001094    0.10    106.16   
   198. A(C   4,O  20,C  11)          118.14  0.003005   -0.68    117.46   
   199. A(C   7,O  21,C  31)          121.49  0.001760    0.22    121.71   
   200. A(C  12,C  22,H  67)          110.16 -0.000162    0.13    110.29   
   201. A(O  23,C  22,H  66)          107.82  0.002767   -0.31    107.51   
   202. A(C  12,C  22,H  66)          107.35 -0.002385    0.26    107.61   
   203. A(O  23,C  22,H  67)          112.22  0.001429   -0.10    112.13   
   204. A(H  66,C  22,H  67)          109.14  0.000814   -0.13    109.01   
   205. A(C  12,C  22,O  23)          110.00 -0.002545    0.15    110.14   
   206. A(C  22,O  23,C  41)          124.53  0.007272   -0.57    123.95   
   207. A(C  22,O  23,H  83)          127.19  0.000497   -0.16    127.02   
   208. A(C  41,O  23,H  83)          101.27 -0.007549    0.74    102.01   
   209. A(C  25,O  24,C  33)          120.72  0.005496   -0.92    119.80   
   210. A(C  26,C  25,C  30)          120.11 -0.003308    0.24    120.34   
   211. A(O  24,C  25,C  30)          125.65  0.005460   -0.64    125.01   
   212. A(O  24,C  25,C  26)          114.24 -0.002151    0.40    114.64   
   213. A(C  27,C  26,H  68)          121.98 -0.000200   -0.06    121.92   
   214. A(C  25,C  26,H  68)          118.00 -0.002057    0.25    118.25   
   215. A(C  25,C  26,C  27)          120.02  0.002257   -0.19    119.83   
   216. A(C  28,C  27,H  69)          120.13  0.000008   -0.01    120.12   
   217. A(C  26,C  27,H  69)          119.61  0.000517   -0.06    119.55   
   218. A(C  26,C  27,C  28)          120.27 -0.000524    0.07    120.33   
   219. A(C  29,C  28,H  70)          120.24 -0.000141    0.02    120.26   
   220. A(C  27,C  28,H  70)          120.29 -0.000041    0.01    120.30   
   221. A(C  27,C  28,C  29)          119.47  0.000182   -0.03    119.44   
   222. A(C  28,C  29,H  71)          120.08  0.000039   -0.00    120.08   
   223. A(C  28,C  29,C  30)          120.86 -0.000620    0.06    120.91   
   224. A(C  30,C  29,H  71)          119.06  0.000581   -0.05    119.01   
   225. A(C  25,C  30,C  29)          119.28  0.002014   -0.15    119.13   
   226. A(C  29,C  30,H  72)          119.31 -0.002105    0.18    119.50   
   227. A(C  25,C  30,H  72)          121.41  0.000091   -0.04    121.37   
   228. A(O  32,C  31,C  33)          120.84 -0.001928    0.74    121.59   
   229. A(O  21,C  31,C  33)          116.61 -0.013496    1.42    118.03   
   230. A(O  21,C  31,O  32)          122.41  0.015250   -2.16    120.25   
   231. A(C  31,O  32,H  92)          113.05 -0.005670   -0.89    112.16   
   232. A(O  24,C  33,C  31)          104.91 -0.002249    0.79    105.69   
   233. A(H  73,C  33,H  74)          109.12  0.000653   -0.14    108.99   
   234. A(C  31,C  33,H  74)          108.13  0.000924   -0.27    107.86   
   235. A(O  24,C  33,H  74)          112.21  0.000796   -0.35    111.85   
   236. A(C  31,C  33,H  73)          111.41 -0.000371   -0.01    111.39   
   237. A(O  24,C  33,H  73)          111.00  0.000170   -0.02    110.99   
   238. A(C  35,O  34,C  43)          117.69  0.004824   -0.36    117.33   
   239. A(C  36,C  35,C  40)          119.65 -0.003267    0.28    119.94   
   240. A(O  34,C  35,C  40)          124.87  0.001875   -0.16    124.70   
   241. A(O  34,C  35,C  36)          115.48  0.001381   -0.12    115.36   
   242. A(C  35,C  36,C  37)          120.20  0.001747   -0.16    120.04   
   243. A(C  37,C  36,H  75)          121.58  0.000531   -0.06    121.53   
   244. A(C  35,C  36,H  75)          118.22 -0.002278    0.22    118.43   
   245. A(C  36,C  37,C  38)          120.38 -0.000571    0.05    120.43   
   246. A(C  38,C  37,H  76)          120.06 -0.000226    0.02    120.08   
   247. A(C  36,C  37,H  76)          119.57  0.000797   -0.08    119.49   
   248. A(C  37,C  38,C  39)          119.33  0.000483   -0.04    119.29   
   249. A(C  39,C  38,H  77)          120.32 -0.000315    0.03    120.34   
   250. A(C  37,C  38,H  77)          120.35 -0.000169    0.01    120.36   
   251. A(C  38,C  39,C  40)          120.93 -0.000436    0.04    120.97   
   252. A(C  40,C  39,H  78)          119.05  0.000758   -0.07    118.98   
   253. A(C  38,C  39,H  78)          120.01 -0.000324    0.03    120.04   
   254. A(C  35,C  40,C  39)          119.50  0.002040   -0.18    119.32   
   255. A(C  39,C  40,H  79)          119.01 -0.000165    0.02    119.03   
   256. A(C  35,C  40,H  79)          121.49 -0.001878    0.16    121.64   
   257. A(O  42,C  41,C  43)          124.38 -0.002143    0.06    124.44   
   258. A(O  23,C  41,C  43)          117.27 -0.001938    0.26    117.52   
   259. A(O  23,C  41,O  42)          118.35  0.004085   -0.32    118.03   
   260. A(C  41,O  42,H  84)          111.96  0.005399   -0.51    111.45   
   261. A(H  80,C  43,H  81)          109.56  0.001933   -0.22    109.34   
   262. A(C  41,C  43,H  81)          109.71 -0.000239    0.03    109.73   
   263. A(O  34,C  43,H  81)          110.70 -0.002308    0.27    110.97   
   264. A(C  41,C  43,H  80)          108.40 -0.000414    0.08    108.47   
   265. A(O  34,C  43,H  80)          110.44  0.000096    0.00    110.44   
   266. A(O  34,C  43,C  41)          107.99  0.000942   -0.15    107.84   
   267. A(O  88,H  62,H  89)           32.85 -0.004789    0.32     33.17   
   268. A(O  17,H  62,H  89)          132.26  0.002786   -0.21    132.04   
   269. A(O  17,H  62,O  88)          163.14 -0.001886    0.09    163.23   
   270. A(H  83,O  82,H  84)          106.53  0.028215   -2.97    103.56   
   271. A(O  23,H  83,O  82)          141.86 -0.010034    0.99    142.86   
   272. A(O  42,H  84,O  82)          132.92 -0.020594    2.10    135.02   
   273. A(H  86,O  85,H  87)          106.11  0.030606   -3.18    102.93   
   274. A(O  18,H  86,O  85)          137.85 -0.019871    2.01    139.86   
   275. A(O  13,H  87,O  85)          141.87 -0.011288    1.14    143.01   
   276. A(H  62,O  88,H  90)          151.91 -0.000223    0.04    151.95   
   277. A(H  62,O  88,H  89)           90.10  0.005545   -0.49     89.60   
   278. A(H  89,O  88,H  90)          110.36 -0.004839    0.38    110.73   
   279. A(O  16,H  89,H  62)          104.12  0.001063   -0.26    103.86   
   280. A(H  62,H  89,O  88)           57.05 -0.000755    0.17     57.22   
   281. A(O  16,H  89,O  88)          160.53  0.000258   -0.09    160.44   
   282. A(H  92,O  91,H  93)          113.74 -0.007139    0.24    113.98   
   283. A(O  32,H  92,O  91)          132.41 -0.044729    4.23    136.64   
   284. D(C   6,C   1,C   0,H  44)    -56.99 -0.001392    0.15    -56.84   
   285. D(C   6,C   1,C   0,H  45)     62.99 -0.001402    0.15     63.14   
   286. D(C   6,C   1,C   0,H  46)   -176.94 -0.001697    0.19   -176.75   
   287. D(C   2,C   1,C   0,H  44)    177.52  0.001499   -0.20    177.32   
   288. D(C   2,C   1,C   0,H  46)     57.57  0.001194   -0.16     57.41   
   289. D(H  47,C   1,C   0,H  44)     60.48  0.001000   -0.12     60.36   
   290. D(C   2,C   1,C   0,H  45)    -62.50  0.001489   -0.20    -62.70   
   291. D(H  47,C   1,C   0,H  46)    -59.47  0.000695   -0.08    -59.55   
   292. D(H  47,C   1,C   0,H  45)   -179.54  0.000990   -0.12   -179.66   
   293. D(O   8,C   2,C   1,C   0)   -149.67  0.000593    0.22   -149.46   
   294. D(H  48,C   2,C   1,H  47)     83.74  0.001380   -0.15     83.59   
   295. D(O   8,C   2,C   1,C   6)     87.88 -0.000574    0.46     88.34   
   296. D(O   8,C   2,C   1,H  47)    -31.45  0.001867    0.01    -31.44   
   297. D(C   3,C   2,C   1,C   6)    -40.27 -0.000071    0.09    -40.18   
   298. D(H  48,C   2,C   1,C   6)   -156.93 -0.001062    0.30   -156.63   
   299. D(C   3,C   2,C   1,C   0)     82.18  0.001096   -0.15     82.02   
   300. D(C   3,C   2,C   1,H  47)   -159.60  0.002371   -0.36   -159.97   
   301. D(H  48,C   2,C   1,C   0)    -34.48  0.000106    0.06    -34.43   
   302. D(H  49,C   3,C   2,O   8)     24.71  0.003841   -0.56     24.15   
   303. D(H  49,C   3,C   2,C   1)    156.46 -0.002101    0.19    156.65   
   304. D(O   9,C   3,C   2,O   8)    146.82  0.004820   -0.68    146.14   
   305. D(C   4,C   3,C   2,O   8)    -93.84  0.006566   -0.91    -94.75   
   306. D(O   9,C   3,C   2,C   1)    -81.43 -0.001123    0.06    -81.36   
   307. D(H  49,C   3,C   2,H  48)    -87.66  0.000733   -0.18    -87.84   
   308. D(O   9,C   3,C   2,H  48)     34.45  0.001711   -0.30     34.15   
   309. D(C   4,C   3,C   2,C   1)     37.91  0.000624   -0.17     37.75   
   310. D(C   4,C   3,C   2,H  48)    153.79  0.003458   -0.53    153.26   
   311. D(O  20,C   4,C   3,C   2)     87.17  0.001727   -0.15     87.02   
   312. D(O   5,C   4,C   3,C   2)    -41.44  0.001056   -0.12    -41.56   
   313. D(O   5,C   4,C   3,H  49)   -160.40  0.001572   -0.27   -160.67   
   314. D(O  20,C   4,C   3,O   9)   -149.31  0.001899   -0.27   -149.58   
   315. D(O   5,C   4,C   3,O   9)     82.08  0.001228   -0.24     81.84   
   316. D(H  50,C   4,C   3,H  49)     85.91  0.000626   -0.12     85.79   
   317. D(H  50,C   4,C   3,O   9)    -31.62  0.000282   -0.09    -31.71   
   318. D(H  50,C   4,C   3,C   2)   -155.14  0.000110    0.03   -155.10   
   319. D(O  20,C   4,C   3,H  49)    -31.79  0.002243   -0.30    -32.09   
   320. D(C   6,O   5,C   4,H  50)    161.94 -0.002956    0.50    162.45   
   321. D(C   6,O   5,C   4,C   3)     48.85 -0.004696    0.50     49.36   
   322. D(C   6,O   5,C   4,O  20)    -77.42 -0.000528    0.13    -77.30   
   323. D(H  51,C   6,C   1,C   2)    157.80  0.004315   -0.68    157.12   
   324. D(H  51,C   6,O   5,C   4)   -166.86 -0.001629    0.37   -166.49   
   325. D(C   7,C   6,O   5,C   4)     81.85 -0.011195    1.40     83.24   
   326. D(H  51,C   6,C   1,H  47)    -82.90  0.000782   -0.14    -83.05   
   327. D(H  51,C   6,C   1,C   0)     35.69  0.002730   -0.46     35.23   
   328. D(C   1,C   6,O   5,C   4)    -50.85  0.000364    0.02    -50.83   
   329. D(C   7,C   6,C   1,H  47)     32.63  0.004253   -0.65     31.97   
   330. D(C   7,C   6,C   1,C   0)    151.23  0.006201   -0.97    150.25   
   331. D(C   7,C   6,C   1,C   2)    -86.67  0.007786   -1.18    -87.86   
   332. D(O   5,C   6,C   1,C   2)     45.40  0.003358   -0.35     45.04   
   333. D(O   5,C   6,C   1,C   0)    -76.70  0.001773   -0.14    -76.84   
   334. D(O   5,C   6,C   1,H  47)    164.70 -0.000176    0.18    164.88   
   335. D(H  53,C   7,C   6,H  51)     46.83  0.000655   -0.03     46.79   
   336. D(H  53,C   7,C   6,C   1)    -71.23  0.001717   -0.05    -71.27   
   337. D(H  52,C   7,C   6,H  51)    -71.30 -0.001075    0.17    -71.13   
   338. D(H  52,C   7,C   6,O   5)     39.08  0.001419   -0.20     38.88   
   339. D(O  21,C   7,C   6,O   5)    -82.06  0.003070   -0.46    -82.52   
   340. D(O  21,C   7,C   6,H  51)    167.56  0.000576   -0.10    167.46   
   341. D(H  53,C   7,C   6,O   5)    157.21  0.003148   -0.40    156.81   
   342. D(O  21,C   7,C   6,C   1)     49.51  0.001639   -0.11     49.40   
   343. D(H  52,C   7,C   6,C   1)    170.65 -0.000012    0.15    170.80   
   344. D(H  54,O   8,C   2,H  48)    175.16  0.008779   -1.06    174.10   
   345. D(H  54,O   8,C   2,C   3)     60.89  0.007216   -0.87     60.03   
   346. D(H  54,O   8,C   2,C   1)    -68.75  0.008929   -1.19    -69.94   
   347. D(H  55,O   9,C   3,C   4)    174.19 -0.001533    0.20    174.39   
   348. D(H  55,O   9,C   3,H  49)     59.70  0.000653   -0.05     59.65   
   349. D(H  55,O   9,C   3,C   2)    -60.32 -0.000449    0.05    -60.27   
   350. D(H  57,C  11,C  10,O  17)     27.69  0.000236    0.16     27.86   
   351. D(H  57,C  11,C  10,C  15)    -93.29  0.001626   -0.15    -93.44   
   352. D(O  20,C  11,C  10,H  56)     27.72  0.000791    0.33     28.04   
   353. D(O  20,C  11,C  10,O  17)    -90.41 -0.000335    0.44    -89.97   
   354. D(O  20,C  11,C  10,C  15)    148.61  0.001055    0.13    148.74   
   355. D(C  12,C  11,C  10,H  56)    -93.12  0.001398    0.04    -93.08   
   356. D(C  12,C  11,C  10,O  17)    148.75  0.000272    0.16    148.91   
   357. D(H  57,C  11,C  10,H  56)    145.82  0.001362    0.05    145.87   
   358. D(C  12,C  11,C  10,C  15)     27.77  0.001662   -0.15     27.62   
   359. D(H  58,C  12,C  11,H  57)   -151.55  0.001104   -0.14   -151.69   
   360. D(H  58,C  12,C  11,O  20)    -30.11 -0.000743    0.06    -30.05   
   361. D(H  58,C  12,C  11,C  10)     88.63  0.000791   -0.10     88.54   
   362. D(C  22,C  12,C  11,H  57)    -31.54 -0.001824    0.29    -31.25   
   363. D(C  22,C  12,C  11,O  20)     89.90 -0.003671    0.49     90.39   
   364. D(C  22,C  12,C  11,C  10)   -151.36 -0.002137    0.33   -151.02   
   365. D(O  13,C  12,C  11,H  57)     87.51  0.000641   -0.10     87.41   
   366. D(O  13,C  12,C  11,O  20)   -151.06 -0.001206    0.11   -150.95   
   367. D(O  13,C  12,C  11,C  10)    -32.31  0.000328   -0.05    -32.37   
   368. D(H  87,O  13,C  12,H  58)    167.98  0.002169   -0.33    167.64   
   369. D(H  87,O  13,C  12,C  22)     51.07  0.002800   -0.34     50.73   
   370. D(H  87,O  13,C  12,C  11)    -72.08  0.003068   -0.42    -72.49   
   371. D(C  14,O  13,C  12,H  58)    -65.23 -0.000842    0.12    -65.11   
   372. D(C  14,O  13,C  12,C  22)    177.86 -0.000211    0.11    177.97   
   373. D(C  14,O  13,C  12,C  11)     54.72  0.000057    0.03     54.75   
   374. D(H  59,C  14,O  13,H  87)   -166.48 -0.000743    0.11   -166.36   
   375. D(H  59,C  14,O  13,C  12)     50.12 -0.001129    0.13     50.26   
   376. D(O  18,C  14,O  13,H  87)    -44.37  0.000724   -0.05    -44.43   
   377. D(C  15,C  14,O  13,H  87)     72.87  0.001022   -0.10     72.76   
   378. D(C  15,C  14,O  13,C  12)    -70.53  0.000636   -0.08    -70.62   
   379. D(O  18,C  14,O  13,C  12)    172.23  0.000338   -0.04    172.19   
   380. D(H  60,C  15,C  14,H  59)   -176.35  0.000170   -0.01   -176.36   
   381. D(H  60,C  15,C  14,O  18)     62.32  0.000687   -0.07     62.25   
   382. D(H  60,C  15,C  14,O  13)    -56.33 -0.001739    0.15    -56.18   
   383. D(O  16,C  15,C  14,O  18)    -59.00 -0.000741    0.05    -58.95   
   384. D(O  16,C  15,C  14,O  13)   -177.65 -0.003168    0.27   -177.38   
   385. D(C  10,C  15,C  14,H  59)    -57.88 -0.000655    0.09    -57.80   
   386. D(C  10,C  15,C  14,O  18)   -179.21 -0.000137    0.03   -179.18   
   387. D(C  10,C  15,C  14,O  13)     62.14 -0.002564    0.25     62.39   
   388. D(H  60,C  15,C  10,H  56)   -164.57 -0.000787    0.03   -164.54   
   389. D(H  60,C  15,C  10,O  17)    -44.93 -0.001881    0.26    -44.67   
   390. D(H  60,C  15,C  10,C  11)     74.96 -0.000444    0.16     75.12   
   391. D(O  16,C  15,C  10,H  56)    -44.13 -0.000351   -0.00    -44.13   
   392. D(O  16,C  15,C  10,O  17)     75.52 -0.001445    0.22     75.74   
   393. D(O  16,C  15,C  14,H  59)     62.33 -0.001259    0.11     62.44   
   394. D(O  16,C  15,C  10,C  11)   -164.59 -0.000009    0.12   -164.47   
   395. D(C  14,C  15,C  10,O  17)   -161.97 -0.000648    0.03   -161.94   
   396. D(C  14,C  15,C  10,C  11)    -42.08  0.000788   -0.07    -42.15   
   397. D(C  14,C  15,C  10,H  56)     78.39  0.000446   -0.20     78.19   
   398. D(H  89,O  16,C  15,H  60)     64.96  0.001508   -0.09     64.88   
   399. D(H  89,O  16,C  15,C  14)   -175.95  0.002845   -0.15   -176.10   
   400. D(H  89,O  16,C  15,C  10)    -54.53  0.000956    0.00    -54.53   
   401. D(H  61,O  16,C  15,H  60)    -70.15 -0.000843    0.12    -70.02   
   402. D(H  61,O  16,C  15,C  14)     48.94  0.000494    0.06     49.00   
   403. D(H  61,O  16,C  15,C  10)    170.36 -0.001396    0.21    170.57   
   404. D(H  62,O  17,C  10,H  56)     57.25  0.000089   -0.06     57.18   
   405. D(H  62,O  17,C  10,C  15)    -61.80  0.000773   -0.17    -61.97   
   406. D(H  62,O  17,C  10,C  11)    174.25  0.001042   -0.24    174.01   
   407. D(H  86,O  18,C  14,O  13)     37.73 -0.000801    0.14     37.86   
   408. D(C  19,O  18,C  14,H  59)     54.30  0.005350   -0.71     53.59   
   409. D(C  19,O  18,C  14,C  15)    175.57  0.003145   -0.44    175.13   
   410. D(C  19,O  18,C  14,O  13)    -67.16  0.005613   -0.68    -67.83   
   411. D(H  86,O  18,C  14,H  59)    159.18 -0.001064    0.11    159.29   
   412. D(H  86,O  18,C  14,C  15)    -79.54 -0.003269    0.37    -79.17   
   413. D(H  65,C  19,O  18,H  86)    -50.43 -0.000748    0.06    -50.37   
   414. D(H  65,C  19,O  18,C  14)     60.57  0.000470   -0.01     60.56   
   415. D(H  64,C  19,O  18,H  86)   -171.95 -0.000454    0.02   -171.93   
   416. D(H  64,C  19,O  18,C  14)    -60.95  0.000764   -0.05    -61.00   
   417. D(H  63,C  19,O  18,H  86)     68.99 -0.000852    0.06     69.05   
   418. D(H  63,C  19,O  18,C  14)    179.98  0.000366   -0.00    179.98   
   419. D(C   4,O  20,C  11,H  57)     54.26  0.001473   -0.00     54.26   
   420. D(C   4,O  20,C  11,C  12)    -65.77  0.002484   -0.22    -65.99   
   421. D(C   4,O  20,C  11,C  10)    169.25  0.003636   -0.33    168.92   
   422. D(C  11,O  20,C   4,H  50)     54.03  0.004090    0.09     54.12   
   423. D(C  11,O  20,C   4,O   5)    -63.49  0.002133    0.49    -63.00   
   424. D(C  11,O  20,C   4,C   3)    167.56  0.001933    0.49    168.05   
   425. D(C  31,O  21,C   7,H  53)    -67.24  0.002413   -0.01    -67.26   
   426. D(C  31,O  21,C   7,H  52)     53.00  0.004808   -0.24     52.76   
   427. D(C  31,O  21,C   7,C   6)    172.37  0.003118    0.19    172.56   
   428. D(H  67,C  22,C  12,H  58)    121.69 -0.000130    0.04    121.73   
   429. D(H  67,C  22,C  12,O  13)   -121.17  0.000086   -0.06   -121.23   
   430. D(H  67,C  22,C  12,C  11)      2.50  0.001696   -0.26      2.24   
   431. D(H  66,C  22,C  12,H  58)   -119.59 -0.000648    0.11   -119.47   
   432. D(H  66,C  22,C  12,O  13)     -2.44 -0.000432    0.01     -2.43   
   433. D(H  66,C  22,C  12,C  11)    121.23  0.001178   -0.19    121.04   
   434. D(O  23,C  22,C  12,H  58)     -2.53 -0.000072   -0.03     -2.56   
   435. D(O  23,C  22,C  12,O  13)    114.62  0.000145   -0.13    114.49   
   436. D(O  23,C  22,C  12,C  11)   -121.71  0.001754   -0.33   -122.05   
   437. D(H  83,O  23,C  22,H  67)    161.62  0.000750   -0.04    161.58   
   438. D(H  83,O  23,C  22,H  66)     41.39 -0.002958    0.38     41.78   
   439. D(H  83,O  23,C  22,C  12)    -75.37 -0.000300    0.17    -75.20   
   440. D(C  41,O  23,C  22,H  67)     16.57  0.002515   -0.28     16.29   
   441. D(C  41,O  23,C  22,H  66)   -103.65 -0.001193    0.14   -103.51   
   442. D(C  41,O  23,C  22,C  12)    139.59  0.001464   -0.08    139.51   
   443. D(C  30,C  25,O  24,C  33)      2.50 -0.001855   -0.09      2.41   
   444. D(C  26,C  25,O  24,C  33)   -177.17 -0.001985   -0.15   -177.33   
   445. D(H  68,C  26,C  25,C  30)   -179.84 -0.000826   -0.01   -179.86   
   446. D(H  68,C  26,C  25,O  24)     -0.15 -0.000673    0.04     -0.11   
   447. D(C  27,C  26,C  25,C  30)      0.17 -0.000222   -0.02      0.15   
   448. D(C  27,C  26,C  25,O  24)    179.86 -0.000068    0.04    179.89   
   449. D(H  69,C  27,C  26,H  68)     -0.02  0.000533   -0.00     -0.03   
   450. D(H  69,C  27,C  26,C  25)    179.97 -0.000097    0.00    179.97   
   451. D(C  28,C  27,C  26,H  68)    179.92  0.000650   -0.00    179.91   
   452. D(C  28,C  27,C  26,C  25)     -0.10  0.000020    0.01     -0.09   
   453. D(H  70,C  28,C  27,H  69)     -0.02  0.000112    0.00     -0.02   
   454. D(H  70,C  28,C  27,C  26)   -179.96 -0.000006   -0.00   -179.96   
   455. D(C  29,C  28,C  27,H  69)    179.97  0.000238    0.01    179.98   
   456. D(C  29,C  28,C  27,C  26)      0.03  0.000119    0.01      0.04   
   457. D(H  71,C  29,C  28,H  70)     -0.06  0.000024    0.00     -0.06   
   458. D(H  71,C  29,C  28,C  27)    179.95 -0.000102   -0.01    179.94   
   459. D(C  30,C  29,C  28,H  70)    179.95  0.000057    0.00    179.95   
   460. D(C  30,C  29,C  28,C  27)     -0.04 -0.000069   -0.01     -0.04   
   461. D(H  72,C  30,C  29,H  71)     -0.09  0.000017   -0.00     -0.09   
   462. D(H  72,C  30,C  29,C  28)    179.90 -0.000016   -0.00    179.90   
   463. D(C  25,C  30,C  29,H  71)   -179.88 -0.000089   -0.01   -179.89   
   464. D(C  25,C  30,C  29,C  28)      0.11 -0.000122   -0.01      0.10   
   465. D(H  72,C  30,C  25,C  26)   -179.96  0.000167    0.01   -179.95   
   466. D(H  72,C  30,C  25,O  24)      0.39  0.000024   -0.05      0.34   
   467. D(C  29,C  30,C  25,C  26)     -0.17  0.000271    0.02     -0.15   
   468. D(C  29,C  30,C  25,O  24)   -179.82  0.000128   -0.04   -179.86   
   469. D(C  33,C  31,O  21,C   7)      9.92  0.001713   -0.13      9.79   
   470. D(O  32,C  31,O  21,C   7)   -174.28 -0.001115   -0.00   -174.28   
   471. D(H  92,O  32,C  31,C  33)   -149.94  0.011111   -1.19   -151.13   
   472. D(H  92,O  32,C  31,O  21)     34.44  0.014487   -1.34     33.10   
   473. D(H  74,C  33,C  31,O  32)    -99.34  0.001795   -0.32    -99.66   
   474. D(H  74,C  33,C  31,O  21)     76.53 -0.000203   -0.35     76.17   
   475. D(H  73,C  33,C  31,O  32)    140.76  0.000622    0.02    140.77   
   476. D(H  73,C  33,C  31,O  21)    -43.38 -0.001377   -0.02    -43.40   
   477. D(O  24,C  33,C  31,O  32)     20.57  0.001985   -0.45     20.12   
   478. D(O  24,C  33,C  31,O  21)   -163.56 -0.000013   -0.49   -164.05   
   479. D(H  74,C  33,O  24,C  25)    -62.22 -0.000338    0.14    -62.08   
   480. D(H  73,C  33,O  24,C  25)     60.18  0.001200   -0.28     59.89   
   481. D(C  31,C  33,O  24,C  25)   -179.38 -0.000507    0.18   -179.19   
   482. D(C  40,C  35,O  34,C  43)     11.11  0.002645   -0.30     10.82   
   483. D(C  36,C  35,O  34,C  43)   -169.78  0.001758   -0.17   -169.95   
   484. D(H  75,C  36,C  35,C  40)    179.65 -0.000331    0.04    179.70   
   485. D(H  75,C  36,C  35,O  34)      0.50  0.000460   -0.07      0.43   
   486. D(C  37,C  36,C  35,C  40)     -0.51 -0.000307    0.03     -0.47   
   487. D(C  37,C  36,C  35,O  34)   -179.66  0.000483   -0.08   -179.74   
   488. D(H  76,C  37,C  36,H  75)     -0.08  0.000049   -0.01     -0.09   
   489. D(H  76,C  37,C  36,C  35)   -179.92  0.000030    0.00   -179.92   
   490. D(C  38,C  37,C  36,H  75)    179.75  0.000139   -0.02    179.72   
   491. D(C  38,C  37,C  36,C  35)     -0.09  0.000119   -0.01     -0.10   
   492. D(H  77,C  38,C  37,H  76)     -0.01 -0.000010   -0.00     -0.01   
   493. D(H  77,C  38,C  37,C  36)   -179.84 -0.000101    0.01   -179.82   
   494. D(C  39,C  38,C  37,H  76)   -179.73  0.000226   -0.03   -179.76   
   495. D(C  39,C  38,C  37,C  36)      0.44  0.000135   -0.02      0.42   
   496. D(H  78,C  39,C  38,H  77)     -0.42 -0.000203    0.03     -0.39   
   497. D(H  78,C  39,C  38,C  37)    179.31 -0.000439    0.06    179.37   
   498. D(C  40,C  39,C  38,H  77)   -179.92  0.000057   -0.01   -179.92   
   499. D(C  40,C  39,C  38,C  37)     -0.19 -0.000179    0.02     -0.17   
   500. D(H  79,C  40,C  39,H  78)     -0.23 -0.000425    0.05     -0.18   
   501. D(H  79,C  40,C  39,C  38)    179.27 -0.000688    0.08    179.35   
   502. D(C  35,C  40,C  39,H  78)   -179.91  0.000215   -0.03   -179.94   
   503. D(C  35,C  40,C  39,C  38)     -0.40 -0.000048    0.00     -0.40   
   504. D(H  79,C  40,C  35,C  36)   -178.92  0.000922   -0.11   -179.03   
   505. D(H  79,C  40,C  35,O  34)      0.15  0.000042    0.02      0.17   
   506. D(C  39,C  40,C  35,C  36)      0.75  0.000272   -0.03      0.72   
   507. D(C  39,C  40,C  35,O  34)    179.82 -0.000608    0.10    179.91   
   508. D(C  43,C  41,O  23,H  83)   -155.88  0.000064    0.01   -155.87   
   509. D(C  43,C  41,O  23,C  22)     -3.62 -0.000275    0.05     -3.56   
   510. D(O  42,C  41,O  23,H  83)     25.08 -0.000143    0.01     25.09   
   511. D(O  42,C  41,O  23,C  22)    177.35 -0.000482    0.05    177.40   
   512. D(H  84,O  42,C  41,C  43)    157.50 -0.001166    0.08    157.58   
   513. D(H  84,O  42,C  41,O  23)    -23.54 -0.000934    0.08    -23.46   
   514. D(H  81,C  43,C  41,O  23)     61.30  0.000483   -0.03     61.28   
   515. D(H  80,C  43,C  41,O  42)    120.68 -0.001185    0.18    120.86   
   516. D(H  80,C  43,C  41,O  23)    -58.29 -0.001472    0.18    -58.11   
   517. D(O  34,C  43,C  41,O  42)      1.01 -0.001601    0.23      1.23   
   518. D(O  34,C  43,C  41,O  23)   -177.96 -0.001888    0.23   -177.74   
   519. D(H  81,C  43,O  34,C  35)    -85.55  0.001382   -0.20    -85.75   
   520. D(H  80,C  43,O  34,C  35)     35.97  0.002340   -0.30     35.67   
   521. D(H  81,C  43,C  41,O  42)   -119.73  0.000771   -0.03   -119.75   
   522. D(C  41,C  43,O  34,C  35)    154.34  0.002458   -0.30    154.04   
   523. D(H  89,H  62,O  17,C  10)     35.95  0.003140   -0.23     35.72   
   524. D(O  88,H  62,O  17,C  10)     59.68  0.000044   -0.00     59.67   
   525. D(O  23,H  83,O  82,H  84)    -12.91 -0.003172    0.29    -12.61   
   526. D(O  82,H  83,O  23,C  41)     -7.81 -0.000372    0.09     -7.71   
   527. D(O  82,H  83,O  23,C  22)   -159.04 -0.002558    0.20   -158.84   
   528. D(O  42,H  84,O  82,H  83)     17.93  0.002098   -0.21     17.73   
   529. D(O  82,H  84,O  42,C  41)     -1.47  0.001732   -0.23     -1.70   
   530. D(O  18,H  86,O  85,H  87)     -0.70  0.000583    0.04     -0.67   
   531. D(O  85,H  86,O  18,C  19)    105.37  0.001113   -0.12    105.25   
   532. D(O  85,H  86,O  18,C  14)    -12.11  0.002401   -0.29    -12.41   
   533. D(O  13,H  87,O  85,H  86)    -20.84 -0.003096    0.39    -20.46   
   534. D(O  85,H  87,O  13,C  14)     46.42 -0.000774    0.06     46.48   
   535. D(O  85,H  87,O  13,C  12)    178.48 -0.000233    0.13    178.61   
   536. D(H  90,O  88,H  62,H  89)   -137.89 -0.000670    0.16   -137.73   
   537. D(H  90,O  88,H  62,O  17)   -171.19  0.000748    0.02   -171.17   
   538. D(H  89,O  88,H  62,O  17)    -33.30  0.001417   -0.14    -33.44   
   539. D(H  62,H  89,O  88,H  90)    160.32  0.000758   -0.08    160.24   
   540. D(O  16,H  89,O  88,H  62)    -16.05 -0.000769    0.09    -15.96   
   541. D(O  16,H  89,O  88,H  90)    144.27 -0.000011    0.01    144.28   
   542. D(O  16,H  89,H  62,O  88)    174.55 -0.000211    0.01    174.56   
   543. D(O  16,H  89,H  62,O  17)    -17.88 -0.001664    0.07    -17.80   
   544. D(O  88,H  89,H  62,O  17)    167.57 -0.001453    0.06    167.64   
   545. D(H  62,H  89,O  16,H  61)    153.77  0.000116   -0.02    153.75   
   546. D(H  62,H  89,O  16,C  15)     25.07 -0.000243    0.01     25.08   
   547. D(O  88,H  89,O  16,H  61)    167.61  0.000720   -0.08    167.52   
   548. D(O  88,H  89,O  16,C  15)     38.91  0.000361   -0.05     38.86   
   549. D(O  32,H  92,O  91,H  93)    140.45  0.012014   -1.13    139.33   
   550. D(O  91,H  92,O  32,C  31)    -67.36  0.024824   -1.59    -68.95   
    ----------------------------------------------------------------------------

         *************************************************************
         *                GEOMETRY OPTIMIZATION CYCLE   4            *
         *************************************************************
---------------------------------
CARTESIAN COORDINATES (ANGSTROEM)
---------------------------------
  C     -2.597653   -3.108279   -1.107855
  C     -1.853078   -2.554842    0.115156
  C     -0.652029   -3.494683    0.428486
  C      0.576178   -3.199313   -0.451049
  C      0.825955   -1.712765   -0.747303
  O     -0.343999   -0.976114   -1.036496
  C     -1.477581   -1.086649   -0.152162
  C     -1.390025   -0.172224    1.078414
  O     -0.251638   -3.604150    1.784136
  O      0.473793   -3.802347   -1.738151
  C      2.682994    0.621152    1.427931
  C      2.152205    0.160018    0.052229
  C      3.203660    0.088919   -1.090871
  O      4.227704    1.070216   -0.971063
  C      4.892219    1.031621    0.296001
  C      3.911395    1.543331    1.348166
  O      4.508564    1.598035    2.642218
  O      1.618392    1.301014    2.072698
  O      5.993212    1.893617    0.279321
  C      7.059338    1.471143   -0.594979
  O      1.602686   -1.142119    0.284076
  O     -0.598025   -0.727945    2.129911
  C      2.587020    0.333201   -2.488596
  O      2.838787   -0.792897   -3.346059
  O     -0.200475    1.984208    4.401742
  C     -0.568724    3.224599    4.829400
  C      0.309492    3.806309    5.750204
  C      0.041715    5.068128    6.255337
  C     -1.098660    5.762532    5.848795
  C     -1.964711    5.177369    4.932879
  C     -1.709074    3.908263    4.415229
  C     -0.282473   -0.025333    3.217117
  O      0.482988   -0.487032    4.054718
  C     -0.971721    1.315173    3.428695
  O     -0.248475   -1.402060   -5.143586
  C     -1.605891   -1.414179   -4.940938
  C     -2.323735   -2.302003   -5.747795
  C     -3.701370   -2.389411   -5.627861
  C     -4.381566   -1.597268   -4.703401
  C     -3.664359   -0.712202   -3.909001
  C     -2.279367   -0.608669   -4.021161
  C      1.927894   -1.302905   -4.212597
  O      2.269427   -2.225348   -4.919509
  C      0.540167   -0.689351   -4.212406
  H     -3.478270   -2.500378   -1.331557
  H     -1.948849   -3.106741   -1.986545
  H     -2.927631   -4.133505   -0.923833
  H     -2.522160   -2.572622    0.984067
  H     -0.995339   -4.507530    0.173202
  H      1.460868   -3.571985    0.087062
  H      1.390000   -1.721335   -1.685614
  H     -2.283831   -0.628872   -0.741930
  H     -0.957630    0.778363    0.745959
  H     -2.407951   -0.001109    1.449468
  H      0.167892   -2.772359    2.111379
  H      0.403508   -4.760304   -1.624708
  H      2.957298   -0.281734    2.008487
  H      1.366737    0.875158   -0.232518
  H      3.655476   -0.916436   -1.064391
  H      5.209814   -0.003555    0.522131
  H      3.588962    2.545906    1.026413
  H      5.360939    2.052780    2.563074
  H      1.904178    1.524595    3.004417
  H      7.840158    2.227140   -0.508770
  H      7.448188    0.496389   -0.279203
  H      6.713761    1.408181   -1.630606
  H      3.092884    1.200202   -2.926300
  H      1.522140    0.550743   -2.399286
  H      1.190946    3.242477    6.047514
  H      0.725438    5.514801    6.969431
  H     -1.307402    6.750421    6.243981
  H     -2.854617    5.707637    4.610453
  H     -2.400990    3.472696    3.703149
  H     -1.018685    1.892589    2.499197
  H     -1.998288    1.117401    3.780354
  H     -1.776339   -2.912717   -6.457587
  H     -4.249356   -3.082278   -6.257485
  H     -5.459324   -1.668632   -4.608457
  H     -4.182407   -0.082621   -3.192878
  H     -1.752124    0.100351   -3.392709
  H      0.119020   -0.781823   -3.203417
  H      0.604597    0.375608   -4.484161
  O      4.622122   -1.694801   -4.807183
  H      4.239729   -1.181878   -4.062121
  H      3.868273   -2.258544   -5.112241
  O      4.807191    3.417007   -1.143659
  H      5.547065    3.128805   -0.538414
  H      4.230465    2.610503   -1.190126
  O      2.659447    2.089455    4.209930
  H      3.513147    2.014035    3.701511
  H      2.829574    2.145330    5.156438
  O      1.509949   -2.233952    3.020943
  H      1.465243   -1.299314    3.493243
  H      2.104745   -2.260742    2.269855

----------------------------
CARTESIAN COORDINATES (A.U.)
----------------------------
  NO LB      ZA    FRAG     MASS         X           Y           Z
   0 C     6.0000    0    12.011   -4.908854   -5.873796   -2.093543
   1 C     6.0000    0    12.011   -3.501811   -4.827952    0.217613
   2 C     6.0000    0    12.011   -1.232157   -6.603994    0.809721
   3 C     6.0000    0    12.011    1.088818   -6.045825   -0.852359
   4 C     6.0000    0    12.011    1.560829   -3.236656   -1.412198
   5 O     8.0000    0    15.999   -0.650065   -1.844588   -1.958694
   6 C     6.0000    0    12.011   -2.792223   -2.053469   -0.287544
   7 C     6.0000    0    12.011   -2.626766   -0.325456    2.037907
   8 O     8.0000    0    15.999   -0.475527   -6.810857    3.371528
   9 O     8.0000    0    15.999    0.895339   -7.185394   -3.284629
  10 C     6.0000    0    12.011    5.070125    1.173808    2.698399
  11 C     6.0000    0    12.011    4.067078    0.302391    0.098698
  12 C     6.0000    0    12.011    6.054040    0.168033   -2.061448
  13 O     8.0000    0    15.999    7.989203    2.022414   -1.835042
  14 C     6.0000    0    12.011    9.244954    1.949482    0.559360
  15 C     6.0000    0    12.011    7.391466    2.916472    2.547665
  16 O     8.0000    0    15.999    8.519951    3.019848    4.993068
  17 O     8.0000    0    15.999    3.058317    2.458560    3.916832
  18 O     8.0000    0    15.999   11.325529    3.578418    0.527841
  19 C     6.0000    0    12.011   13.340216    2.780058   -1.124348
  20 O     8.0000    0    15.999    3.028638   -2.158291    0.536827
  21 O     8.0000    0    15.999   -1.130103   -1.375616    4.024948
  22 C     6.0000    0    12.011    4.888759    0.629659   -4.702766
  23 O     8.0000    0    15.999    5.364530   -1.498358   -6.323134
  24 O     8.0000    0    15.999   -0.378843    3.749610    8.318087
  25 C     6.0000    0    12.011   -1.074733    6.093609    9.126243
  26 C     6.0000    0    12.011    0.584854    7.192881   10.866312
  27 C     6.0000    0    12.011    0.078830    9.577374   11.820873
  28 C     6.0000    0    12.011   -2.076166   10.889607   11.052620
  29 C     6.0000    0    12.011   -3.712765    9.783809    9.321791
  30 C     6.0000    0    12.011   -3.229681    7.385546    8.343573
  31 C     6.0000    0    12.011   -0.533797   -0.047873    6.079470
  32 O     8.0000    0    15.999    0.912715   -0.920357    7.662307
  33 C     6.0000    0    12.011   -1.836287    2.485317    6.479294
  34 O     8.0000    0    15.999   -0.469549   -2.649510   -9.719968
  35 C     6.0000    0    12.011   -3.034694   -2.672411   -9.337019
  36 C     6.0000    0    12.011   -4.391224   -4.350154  -10.861759
  37 C     6.0000    0    12.011   -6.994576   -4.515332  -10.635116
  38 C     6.0000    0    12.011   -8.279959   -3.018399   -8.888140
  39 C     6.0000    0    12.011   -6.924634   -1.345867   -7.386942
  40 C     6.0000    0    12.011   -4.307379   -1.150218   -7.598894
  41 C     6.0000    0    12.011    3.643192   -2.462135   -7.960654
  42 O     8.0000    0    15.999    4.288595   -4.205297   -9.296525
  43 C     6.0000    0    12.011    1.020767   -1.302684   -7.960294
  44 H     1.0000    0     1.008   -6.572978   -4.725030   -2.516278
  45 H     1.0000    0     1.008   -3.682791   -5.870889   -3.754026
  46 H     1.0000    0     1.008   -5.532421   -7.811193   -1.745792
  47 H     1.0000    0     1.008   -4.766192   -4.861550    1.859618
  48 H     1.0000    0     1.008   -1.880918   -8.517997    0.327304
  49 H     1.0000    0     1.008    2.760640   -6.750073    0.164524
  50 H     1.0000    0     1.008    2.626719   -3.252852   -3.185349
  51 H     1.0000    0     1.008   -4.315815   -1.188396   -1.402044
  52 H     1.0000    0     1.008   -1.809659    1.470893    1.409659
  53 H     1.0000    0     1.008   -4.550369   -0.002096    2.739097
  54 H     1.0000    0     1.008    0.317269   -5.238999    3.989928
  55 H     1.0000    0     1.008    0.762519   -8.995671   -3.070254
  56 H     1.0000    0     1.008    5.588483   -0.532399    3.795490
  57 H     1.0000    0     1.008    2.582760    1.653809   -0.439395
  58 H     1.0000    0     1.008    6.907849   -1.731813   -2.011407
  59 H     1.0000    0     1.008    9.845121   -0.006718    0.986685
  60 H     1.0000    0     1.008    6.782155    4.811065    1.939640
  61 H     1.0000    0     1.008   10.130707    3.879192    4.843508
  62 H     1.0000    0     1.008    3.598374    2.881067    5.677524
  63 H     1.0000    0     1.008   14.815752    4.208685   -0.961436
  64 H     1.0000    0     1.008   14.075036    0.938039   -0.527617
  65 H     1.0000    0     1.008   12.687169    2.661077   -3.081398
  66 H     1.0000    0     1.008    5.844704    2.268054   -5.529906
  67 H     1.0000    0     1.008    2.876428    1.040753   -4.533994
  68 H     1.0000    0     1.008    2.250563    6.127394   11.428145
  69 H     1.0000    0     1.008    1.370879   10.421464   13.170315
  70 H     1.0000    0     1.008   -2.470631   12.756447   11.799415
  71 H     1.0000    0     1.008   -5.394444   10.785871    8.712493
  72 H     1.0000    0     1.008   -4.537214    6.562443    6.997938
  73 H     1.0000    0     1.008   -1.925036    3.576475    4.722797
  74 H     1.0000    0     1.008   -3.776218    2.111582    7.143834
  75 H     1.0000    0     1.008   -3.356794   -5.504238  -12.203070
  76 H     1.0000    0     1.008   -8.030119   -5.824662  -11.824933
  77 H     1.0000    0     1.008  -10.316627   -3.153257   -8.708722
  78 H     1.0000    0     1.008   -7.903604   -0.156130   -6.033664
  79 H     1.0000    0     1.008   -3.311034    0.189636   -6.411290
  80 H     1.0000    0     1.008    0.224915   -1.477432   -6.053582
  81 H     1.0000    0     1.008    1.142523    0.709796   -8.473837
  82 O     8.0000    0    15.999    8.734545   -3.202710   -9.084259
  83 H     1.0000    0     1.008    8.011926   -2.233426   -7.676297
  84 H     1.0000    0     1.008    7.309977   -4.268029   -9.660735
  85 O     8.0000    0    15.999    9.084275    6.457208   -2.161202
  86 H     1.0000    0     1.008   10.482433    5.912585   -1.017454
  87 H     1.0000    0     1.008    7.994420    4.933136   -2.249011
  88 O     8.0000    0    15.999    5.025627    3.948498    7.955615
  89 H     1.0000    0     1.008    6.638886    3.805975    6.994842
  90 H     1.0000    0     1.008    5.347120    4.054087    9.744256
  91 O     8.0000    0    15.999    2.853390   -4.221557    5.708756
  92 H     1.0000    0     1.008    2.768907   -2.455348    6.601273
  93 H     1.0000    0     1.008    3.977392   -4.272183    4.289403

--------------------------------
INTERNAL COORDINATES (ANGSTROEM)
--------------------------------
 C      0   0   0     0.000000000000     0.00000000     0.00000000
 C      1   0   0     1.535070299838     0.00000000     0.00000000
 C      2   1   0     1.556918574285   108.47428096     0.00000000
 C      3   2   1     1.539259097244   112.62555753    82.05956375
 C      4   3   2     1.536222651433   115.18954731    37.65788955
 O      5   4   3     1.412473439725   114.17197450   318.48124475
 C      6   5   4     1.441968150936   119.05270143    49.39024447
 C      7   6   5     1.535628883132   113.63977118    83.15368184
 O      3   2   1     1.417774043654   117.18710019   210.60325284
 O      4   3   2     1.425048683652   112.18257083   278.54473871
 C      5   4   3     3.691531737273   125.44702894    85.26787020
 C     11   5   4     1.544971931370    27.59733849   154.63176772
 C     12  11   5     1.554763948718   115.84760272   230.63330931
 O     13  12  11     1.423363079715   113.14994497   327.68098726
 C     14  13  12     1.431264870975   112.95186557    54.72491969
 C     15  14  13     1.526733024757   107.62510987   289.37846746
 O     16  15  14     1.426244414424   111.66349104   182.62911253
 O     11   5   4     1.418208270623   101.14829007   259.76506025
 O     15  14  13     1.398392064159   109.77720235   172.18350228
 C     19  15  14     1.442051113934   114.12457493   292.15521717
 O      5   4   3     1.411627239800   109.86107712    86.93780797
 O      8   7   6     1.428893329373   112.93660068   277.55262919
 C     13  12  11     1.547111437192   112.79676805   209.04193078
 O     23  13  12     1.437610840786   110.20462282   237.96112338
 O     18  11   5     3.033063922883   155.12766657   106.58656718
 C     25  18  11     1.362743045588   127.44886936   133.58535723
 C     26  25  18     1.399117594473   114.54176449   272.37701054
 C     27  26  25     1.385298223094   119.82528180   179.88775140
 C     28  27  26     1.395681619743   120.32570423   359.90944604
 C     29  28  27     1.389734308588   119.44990623     0.03364406
 C     26  25  18     1.392598366397   125.08526547    92.09561000
 C     22   8   7     1.332386030500   121.77934485   172.49341935
 O     32  22   8     1.225019033912   120.47512211   185.73197483
 C     25  18  11     1.410407476914    72.01935362   248.05692608
 O     24  23  13     3.623998958102   106.15995135   137.53958417
 C     35  24  23     1.372512911293   140.42339955   320.01478472
 C     36  35  24     1.398052296884   115.35391190   209.64793045
 C     37  36  35     1.385605248729   120.04053676   180.25856742
 C     38  37  36     1.394554227915   120.43044345   359.89797545
 C     39  38  37     1.388812020124   119.29407096     0.41881384
 C     40  39  38     1.393377371668   120.97198334   359.83438663
 C     24  23  13     1.356732472901   123.90548852   139.53837402
 O     42  24  23     1.211308745902   118.01502594   177.41492581
 C     35  24  23     1.413154202378    27.49763714     0.23774399
 H      1   2   3     1.093193499627   110.68774795   177.31598995
 H      1   2   3     1.092266037708   110.62839524   297.29950144
 H      1   2   3     1.092629010324   110.52337815    57.41071446
 H      2   1   3     1.096810526061   109.23459733   243.05710780
 H      3   2   1     1.099495443606   105.57401093   325.57432416
 H      4   3   2     1.100511044496   107.28134689   156.56744111
 H      5   4   3     1.094827694484   103.97316459   204.89677611
 H      7   6   5     1.098828475848   102.45758097   193.45518825
 H      8   7   6     1.095949944014   107.21141547    38.86588672
 H      8   7   6     1.096875486896   108.12340919   156.81528639
 H      9   3   2     0.987405734037   111.82930808   290.11319354
 H     10   4   3     0.967207803653   108.56656362   299.72749575
 H     11   5   4     1.107921771219    85.30139220     9.01921195
 H     12  11   5     1.099756445514   106.36994612   109.59154065
 H     13  12  11     1.102532700360   107.52842835    88.57657009
 H     15  14  13     1.106160563297   109.84721749    50.25337816
 H     16  15  14     1.101201819419   106.97125385   303.83359370
 H     17  16  15     0.969330185687   108.18552901    49.00884056
 H     18  11   5     0.999880515718   108.43810320   146.15935958
 H     20  19  15     1.090249219097   106.16441064   179.97055339
 H     20  19  15     1.095930776592   110.37714530   298.99117588
 H     20  19  15     1.093576767124   110.94066191    60.55086599
 H     23  13  12     1.095067812636   107.57777177   121.03212338
 H     23  13  12     1.090536351112   110.28605522     2.24601047
 H     27  26  25     1.087778328422   118.22974926   359.89569671
 H     28  27  26     1.084861307354   119.55283939   179.97241747
 H     29  28  27     1.084283861118   120.29425138   180.04170390
 H     30  29  28     1.084931541788   120.08089407   179.94660589
 H     31  26  25     1.084215908203   121.37810041     0.34512468
 H     34  25  18     1.095254294987   111.03035640   296.52110447
 H     34  25  18     1.103004050557   111.96431039   174.46689897
 H     37  36  35     1.084628767962   118.43182302     0.42719539
 H     38  37  36     1.084794909039   119.49178852   180.08072055
 H     39  38  37     1.084282969919   120.36302557   180.17788762
 H     40  39  38     1.085163696188   120.04468065   179.36702725
 H     41  40  39     1.084273071830   119.03018843   179.35437207
 H     44  35  24     1.097257782726   110.44004574   243.23869875
 H     44  35  24     1.100971740301   110.96850333   121.83459044
 O     43  42  24     2.414388506468    94.60337762   336.05585642
 H     83  43  42     0.982054907105    76.74037504    16.15730436
[truncated: 6,946,191 more chars]
